# Supplementary material for: Arylboration of Enecarbamates for the Synthesis of Borylated Saturated N‐Heterocycles
Source: Angew Chem Int Ed Engl. 2022 Oct 17;61(46):e202212117. doi: 10.1002/anie.202212117 (PMC9643676; doi:10.1002/anie.202212117)
Supplement: Supplementary file 1 — Supporting Information [file ANIE-61-0-s006.cif]

data_20001
_audit_creation_date               2020-01-09
_audit_creation_method
;
Olex2 1.3
(compiled Nov 21 2019 18:26:39 for OlexSys, GUI svn.r6003)
;
_shelx_SHELXL_version_number       '2017/1'
loop_
  _audit_author_name
  _audit_author_email
  _audit_author_address
 'Trammel, G.' gneathe@iu.edu
;
Indiana University
Chemistry 
800 E Kirkwood
Bloomington
47405
USA
;
 'Carta, V.' vcarta@iu.edu
;
Indiana University
Chemistry 
800 E Kirkwood
Bloomington
47405
USA
;
 'Brown, K.' brownmkb@indiana.edu
;
Indiana University
Chemistry 
800 E Kirkwood
Bloomington
47405
USA
;

_audit_contact_author_address
;
Indiana University
Chemistry 
800 E Kirkwood
Bloomington
47405
USA
;
_audit_contact_author_email        brownmkb@indiana.edu
_audit_contact_author_name         'Brown, K.'
_audit_contact_author_phone        ''
_publ_contact_author_id_orcid      ''
_publ_section_references
;
Dolomanov, O.V., Bourhis, L.J., Gildea, R.J, Howard, J.A.K. & Puschmann, H.
 (2009), J. Appl. Cryst. 42, 339-341.

Sheldrick, G.M. (2008). Acta Cryst. A64, 112-122.

Sheldrick, G.M. (2015). Acta Cryst. A71, 3-8.
;
_chemical_name_common              ?
_chemical_name_systematic          ?
_chemical_formula_moiety           'C15 H21 N O3'
_chemical_formula_sum              'C15 H21 N O3'
_chemical_formula_weight           263.33
_chemical_melting_point            ?
loop_
  _atom_type_symbol
  _atom_type_description
  _atom_type_scat_dispersion_real
  _atom_type_scat_dispersion_imag
  _atom_type_scat_source
 'C' 'C' 0.0033 0.0016 'International Tables Vol C Tables 4.2.6.8 and 6.1.1.4'
 'H' 'H' 0.0000 0.0000 'International Tables Vol C Tables 4.2.6.8 and 6.1.1.4'
 'N' 'N' 0.0061 0.0033 'International Tables Vol C Tables 4.2.6.8 and 6.1.1.4'
 'O' 'O' 0.0106 0.0060 'International Tables Vol C Tables 4.2.6.8 and 6.1.1.4'

_shelx_space_group_comment
;
The symmetry employed for this shelxl refinement is uniquely defined
by the following loop, which should always be used as a source of
symmetry information in preference to the above space-group names.
They are only intended as comments.
;
_space_group_crystal_system        'monoclinic'
_space_group_IT_number             14
_space_group_name_H-M_alt          'P 1 21/c 1'
_space_group_name_Hall             '-P 2ybc'
loop_
  _space_group_symop_operation_xyz
 'x, y, z'
 '-x, y+1/2, -z+1/2'
 '-x, -y, -z'
 'x, -y-1/2, z-1/2'

_cell_length_a                     6.0063(4)
_cell_length_b                     25.4606(18)
_cell_length_c                     9.8048(7)
_cell_angle_alpha                  90
_cell_angle_beta                   100.855(3)
_cell_angle_gamma                  90
_cell_volume                       1472.56(18)
_cell_formula_units_Z              4
_cell_measurement_reflns_used      5092
_cell_measurement_temperature      179.0
_cell_measurement_theta_max        24.48
_cell_measurement_theta_min        2.26
_shelx_estimated_absorpt_T_max     0.997
_shelx_estimated_absorpt_T_min     0.958
_exptl_absorpt_coefficient_mu      0.082
_exptl_absorpt_correction_T_max    0.7456
_exptl_absorpt_correction_T_min    0.5579
_exptl_absorpt_correction_type     multi-scan
_exptl_absorpt_process_details
;
SADABS-2016/2 (Bruker,2016/2) was used for absorption correction.
wR2(int) was 0.1342 before and 0.0736 after correction.
The Ratio of minimum to maximum transmission is 0.7483.
The \l/2 correction factor is Not present.
;
_exptl_absorpt_special_details     ?
_exptl_crystal_colour              colourless
_exptl_crystal_colour_primary      colourless
_exptl_crystal_density_diffrn      1.188
_exptl_crystal_density_meas        ?
_exptl_crystal_density_method      ?
_exptl_crystal_description         plate
_exptl_crystal_F_000               568
_exptl_crystal_preparation         Synthesized
_exptl_crystal_recrystallization_method 
 'slow diffusion of diethyl ether in a pentane solution'
_exptl_crystal_size_max            0.53
_exptl_crystal_size_mid            0.08
_exptl_crystal_size_min            0.04
_exptl_transmission_factor_max     ?
_exptl_transmission_factor_min     ?
_diffrn_reflns_av_R_equivalents    0.1183
_diffrn_reflns_av_unetI/netI       0.0369
_diffrn_reflns_Laue_measured_fraction_full  1.000
_diffrn_reflns_Laue_measured_fraction_max  0.999
_diffrn_reflns_limit_h_max         7
_diffrn_reflns_limit_h_min         -7
_diffrn_reflns_limit_k_max         33
_diffrn_reflns_limit_k_min         -33
_diffrn_reflns_limit_l_max         12
_diffrn_reflns_limit_l_min         -12
_diffrn_reflns_number              47521
_diffrn_reflns_point_group_measured_fraction_full  1.000
_diffrn_reflns_point_group_measured_fraction_max  0.999
_diffrn_reflns_theta_full          25.242
_diffrn_reflns_theta_max           27.511
_diffrn_reflns_theta_min           2.261
_diffrn_ambient_temperature        179.0
_diffrn_detector_area_resol_mean   ?
_diffrn_measured_fraction_theta_full  1.000
_diffrn_measured_fraction_theta_max  0.999
_diffrn_measurement_device_type    'Bruker VENTURE D8'
_diffrn_measurement_method         '\f and \w scans'
_diffrn_radiation_type             MoK\a
_diffrn_radiation_wavelength       0.71073
_diffrn_source                     ?
_diffrn_source_current             1.4
_diffrn_source_power               0.07
_diffrn_source_voltage             50.0
_diffrn_standards_number           0
_reflns_Friedel_coverage           0.000
_reflns_Friedel_fraction_full      .
_reflns_Friedel_fraction_max       .
_reflns_number_gt                  2623
_reflns_number_total               3385
_reflns_special_details
;
 Reflections were merged by SHELXL according to the crystal
 class for the calculation of statistics and refinement.
 
 _reflns_Friedel_fraction is defined as the number of unique
 Friedel pairs measured divided by the number that would be
 possible theoretically, ignoring centric projections and
 systematic absences.
;
_reflns_threshold_expression       'I > 2\s(I)'
_computing_cell_refinement         'SAINT V8.38A (?, 2016)'
_computing_data_collection         ?
_computing_data_reduction          'SAINT V8.38A (?, 2016)'
_computing_molecular_graphics      'Olex2 1.3 (Dolomanov et al., 2009)'
_computing_publication_material    'Olex2 1.3 (Dolomanov et al., 2009)'
_computing_structure_refinement    'XL  (Sheldrick, 2008)'
_computing_structure_solution      'SHELXT 2014/5 (Sheldrick, 2014)'
_refine_diff_density_max           0.152
_refine_diff_density_min           -0.179
_refine_diff_density_rms           0.037
_refine_ls_extinction_coef         .
_refine_ls_extinction_method       none
_refine_ls_goodness_of_fit_ref     1.073
_refine_ls_hydrogen_treatment      constr
_refine_ls_matrix_type             full
_refine_ls_number_parameters       176
_refine_ls_number_reflns           3385
_refine_ls_number_restraints       0
_refine_ls_R_factor_all            0.0591
_refine_ls_R_factor_gt             0.0435
_refine_ls_restrained_S_all        1.073
_refine_ls_shift/su_max            0.000
_refine_ls_shift/su_mean           0.000
_refine_ls_structure_factor_coef   Fsqd
_refine_ls_weighting_details      
 'w=1/[\s^2^(Fo^2^)+(0.0472P)^2^+0.1928P] where P=(Fo^2^+2Fc^2^)/3'
_refine_ls_weighting_scheme        calc
_refine_ls_wR_factor_gt            0.1025
_refine_ls_wR_factor_ref           0.1094
_refine_special_details            ?
_olex2_refinement_description
;
1. Fixed Uiso
 At 1.2 times of:
  All C(H) groups, All C(H,H) groups
 At 1.5 times of:
  All C(H,H,H) groups, All O(H) groups
2.a Ternary CH refined with riding coordinates:
 C4(H4), C3(H3)
2.b Secondary CH2 refined with riding coordinates:
 C1(H1A,H1B), C2(H2A,H2B)
2.c Aromatic/amide H refined with riding coordinates:
 C10(H10), C6(H6), C9(H9), C8(H8), C7(H7)
2.d Idealised Me refined as rotating group:
 C13(H13A,H13B,H13C), C14(H14A,H14B,H14C), C15(H15A,H15B,H15C)
2.e Idealised tetrahedral OH refined as rotating group:
 O1(H1)
;
_atom_sites_solution_hydrogens     geom
_atom_sites_solution_primary       dual
_atom_sites_solution_secondary     ?
loop_
  _atom_site_label
  _atom_site_type_symbol
  _atom_site_fract_x
  _atom_site_fract_y
  _atom_site_fract_z
  _atom_site_U_iso_or_equiv
  _atom_site_adp_type
  _atom_site_occupancy
  _atom_site_site_symmetry_order
  _atom_site_calc_flag
  _atom_site_refinement_flags_posn
  _atom_site_refinement_flags_adp
  _atom_site_refinement_flags_occupancy
  _atom_site_disorder_assembly
  _atom_site_disorder_group
 O3 O 0.41106(16) 0.36942(4) 0.59872(10) 0.0358(2) Uani 1 1 d . . . . .
 O2 O 0.68935(16) 0.30837(4) 0.60285(11) 0.0404(2) Uani 1 1 d . . . . .
 O1 O -0.17171(18) 0.28565(4) 0.22124(12) 0.0472(3) Uani 1 1 d . . . . .
 H1 H -0.228189 0.258548 0.179612 0.071 Uiso 1 1 calc R U . . .
 N1 N 0.34204(18) 0.29862(4) 0.46743(11) 0.0294(2) Uani 1 1 d . . . . .
 C5 C 0.1498(2) 0.36398(5) 0.29852(13) 0.0295(3) Uani 1 1 d . . . . .
 C11 C 0.4969(2) 0.32440(5) 0.55937(13) 0.0295(3) Uani 1 1 d . . . . .
 C4 C 0.1239(2) 0.32069(5) 0.40003(14) 0.0289(3) Uani 1 1 d . . . . .
 H4 H 0.040447 0.334267 0.471889 0.035 Uiso 1 1 calc R U . . .
 C3 C 0.0045(2) 0.27123(5) 0.33079(15) 0.0343(3) Uani 1 1 d . . . . .
 H3 H -0.060873 0.251039 0.401397 0.041 Uiso 1 1 calc R U . . .
 C10 C 0.3350(2) 0.36689(5) 0.23273(15) 0.0352(3) Uani 1 1 d . . . . .
 H10 H 0.452026 0.341352 0.252260 0.042 Uiso 1 1 calc R U . . .
 C1 C 0.3909(2) 0.24694(5) 0.41261(15) 0.0347(3) Uani 1 1 d . . . . .
 H1A H 0.390966 0.219035 0.482931 0.042 Uiso 1 1 calc R U . . .
 H1B H 0.539059 0.246975 0.382272 0.042 Uiso 1 1 calc R U . . .
 C6 C -0.0180(2) 0.40215(5) 0.26861(16) 0.0375(3) Uani 1 1 d . . . . .
 H6 H -0.145584 0.400800 0.312942 0.045 Uiso 1 1 calc R U . . .
 C2 C 0.1966(2) 0.23951(5) 0.28985(15) 0.0374(3) Uani 1 1 d . . . . .
 H2A H 0.154839 0.201984 0.276831 0.045 Uiso 1 1 calc R U . . .
 H2B H 0.236956 0.253209 0.203181 0.045 Uiso 1 1 calc R U . . .
 C12 C 0.5558(3) 0.40850(6) 0.68341(16) 0.0402(3) Uani 1 1 d . . . . .
 C9 C 0.3503(3) 0.40687(6) 0.13860(17) 0.0443(3) Uani 1 1 d . . . . .
 H9 H 0.477332 0.408449 0.093836 0.053 Uiso 1 1 calc R U . . .
 C8 C 0.1814(3) 0.44443(6) 0.10964(17) 0.0478(4) Uani 1 1 d . . . . .
 H8 H 0.191887 0.471675 0.044940 0.057 Uiso 1 1 calc R U . . .
 C7 C -0.0018(3) 0.44207(6) 0.17516(17) 0.0465(4) Uani 1 1 d . . . . .
 H7 H -0.117488 0.467930 0.156200 0.056 Uiso 1 1 calc R U . . .
 C13 C 0.3861(3) 0.45016(7) 0.7024(3) 0.0640(5) Uani 1 1 d . . . . .
 H13A H 0.308377 0.462678 0.611265 0.096 Uiso 1 1 calc R U . . .
 H13B H 0.464709 0.479571 0.755278 0.096 Uiso 1 1 calc R U . . .
 H13C H 0.274712 0.435342 0.752954 0.096 Uiso 1 1 calc R U . . .
 C14 C 0.7261(3) 0.42912(7) 0.6023(2) 0.0622(5) Uani 1 1 d . . . . .
 H14A H 0.835994 0.401470 0.593343 0.093 Uiso 1 1 calc R U . . .
 H14B H 0.805470 0.459319 0.650957 0.093 Uiso 1 1 calc R U . . .
 H14C H 0.647953 0.439995 0.509732 0.093 Uiso 1 1 calc R U . . .
 C15 C 0.6659(4) 0.38535(9) 0.8221(2) 0.0686(5) Uani 1 1 d . . . . .
 H15A H 0.549501 0.369119 0.866225 0.103 Uiso 1 1 calc R U . . .
 H15B H 0.742395 0.413250 0.882135 0.103 Uiso 1 1 calc R U . . .
 H15C H 0.776908 0.358718 0.807648 0.103 Uiso 1 1 calc R U . . .

loop_
  _atom_site_aniso_label
  _atom_site_aniso_U_11
  _atom_site_aniso_U_22
  _atom_site_aniso_U_33
  _atom_site_aniso_U_23
  _atom_site_aniso_U_13
  _atom_site_aniso_U_12
 O3 0.0323(5) 0.0312(4) 0.0420(5) -0.0104(4) 0.0018(4) 0.0002(4)
 O2 0.0345(5) 0.0339(5) 0.0475(6) 0.0005(4) -0.0058(4) 0.0040(4)
 O1 0.0367(6) 0.0387(5) 0.0589(7) -0.0103(5) -0.0100(5) -0.0015(4)
 N1 0.0287(5) 0.0250(5) 0.0336(6) -0.0031(4) 0.0033(4) 0.0015(4)
 C5 0.0282(6) 0.0266(6) 0.0317(6) -0.0050(5) 0.0005(5) -0.0001(4)
 C11 0.0311(6) 0.0257(6) 0.0314(6) 0.0015(5) 0.0045(5) 0.0003(5)
 C4 0.0234(6) 0.0284(6) 0.0345(6) -0.0043(5) 0.0049(5) 0.0003(4)
 C3 0.0282(6) 0.0305(6) 0.0430(7) -0.0042(5) 0.0037(5) -0.0033(5)
 C10 0.0313(7) 0.0353(6) 0.0388(7) 0.0001(5) 0.0059(5) 0.0011(5)
 C1 0.0344(7) 0.0256(6) 0.0442(8) -0.0050(5) 0.0075(6) 0.0024(5)
 C6 0.0335(7) 0.0361(7) 0.0416(7) -0.0028(6) 0.0036(5) 0.0067(5)
 C2 0.0376(7) 0.0297(6) 0.0442(8) -0.0092(6) 0.0061(6) -0.0024(5)
 C12 0.0392(7) 0.0364(7) 0.0449(8) -0.0151(6) 0.0073(6) -0.0074(5)
 C9 0.0428(8) 0.0478(8) 0.0432(8) 0.0036(6) 0.0103(6) -0.0067(6)
 C8 0.0577(10) 0.0394(7) 0.0426(8) 0.0098(6) 0.0001(7) -0.0029(6)
 C7 0.0500(9) 0.0367(7) 0.0488(9) 0.0037(6) -0.0008(7) 0.0096(6)
 C13 0.0506(10) 0.0482(9) 0.0932(15) -0.0352(10) 0.0133(9) -0.0029(7)
 C14 0.0634(11) 0.0472(9) 0.0837(14) -0.0195(9) 0.0335(10) -0.0190(8)
 C15 0.0817(14) 0.0737(13) 0.0436(10) -0.0187(9) -0.0061(9) -0.0059(10)

_geom_special_details
;
 All esds (except the esd in the dihedral angle between two l.s. planes)
 are estimated using the full covariance matrix.  The cell esds are taken
 into account individually in the estimation of esds in distances, angles
 and torsion angles; correlations between esds in cell parameters are only
 used when they are defined by crystal symmetry.  An approximate (isotropic)
 treatment of cell esds is used for estimating esds involving l.s. planes.
;
loop_
  _geom_bond_atom_site_label_1
  _geom_bond_atom_site_label_2
  _geom_bond_distance
  _geom_bond_site_symmetry_2
  _geom_bond_publ_flag
 O3 C11 1.3427(16) . ?
 O3 C12 1.4708(16) . ?
 O2 C11 1.2244(16) . ?
 O1 H1 0.8400 . ?
 O1 C3 1.4073(18) . ?
 N1 C11 1.3389(17) . ?
 N1 C4 1.4640(16) . ?
 N1 C1 1.4717(16) . ?
 C5 C4 1.5126(18) . ?
 C5 C10 1.3889(19) . ?
 C5 C6 1.3913(18) . ?
 C4 H4 1.0000 . ?
 C4 C3 1.5421(17) . ?
 C3 H3 1.0000 . ?
 C3 C2 1.5228(19) . ?
 C10 H10 0.9500 . ?
 C10 C9 1.389(2) . ?
 C1 H1A 0.9900 . ?
 C1 H1B 0.9900 . ?
 C1 C2 1.522(2) . ?
 C6 H6 0.9500 . ?
 C6 C7 1.384(2) . ?
 C2 H2A 0.9900 . ?
 C2 H2B 0.9900 . ?
 C12 C13 1.507(2) . ?
 C12 C14 1.504(2) . ?
 C12 C15 1.515(3) . ?
 C9 H9 0.9500 . ?
 C9 C8 1.384(2) . ?
 C8 H8 0.9500 . ?
 C8 C7 1.376(3) . ?
 C7 H7 0.9500 . ?
 C13 H13A 0.9800 . ?
 C13 H13B 0.9800 . ?
 C13 H13C 0.9800 . ?
 C14 H14A 0.9800 . ?
 C14 H14B 0.9800 . ?
 C14 H14C 0.9800 . ?
 C15 H15A 0.9800 . ?
 C15 H15B 0.9800 . ?
 C15 H15C 0.9800 . ?

loop_
  _geom_angle_atom_site_label_1
  _geom_angle_atom_site_label_2
  _geom_angle_atom_site_label_3
  _geom_angle
  _geom_angle_site_symmetry_1
  _geom_angle_site_symmetry_3
  _geom_angle_publ_flag
 C11 O3 C12 121.44(10) . . ?
 C3 O1 H1 109.5 . . ?
 C11 N1 C4 124.40(10) . . ?
 C11 N1 C1 121.55(11) . . ?
 C4 N1 C1 113.66(10) . . ?
 C10 C5 C4 122.35(11) . . ?
 C10 C5 C6 118.48(12) . . ?
 C6 C5 C4 119.16(12) . . ?
 O2 C11 O3 124.95(12) . . ?
 O2 C11 N1 124.16(12) . . ?
 N1 C11 O3 110.88(11) . . ?
 N1 C4 C5 112.48(10) . . ?
 N1 C4 H4 109.8 . . ?
 N1 C4 C3 100.82(10) . . ?
 C5 C4 H4 109.8 . . ?
 C5 C4 C3 113.73(11) . . ?
 C3 C4 H4 109.8 . . ?
 O1 C3 C4 110.08(11) . . ?
 O1 C3 H3 109.0 . . ?
 O1 C3 C2 115.81(12) . . ?
 C4 C3 H3 109.0 . . ?
 C2 C3 C4 103.68(10) . . ?
 C2 C3 H3 109.0 . . ?
 C5 C10 H10 119.8 . . ?
 C9 C10 C5 120.44(13) . . ?
 C9 C10 H10 119.8 . . ?
 N1 C1 H1A 111.2 . . ?
 N1 C1 H1B 111.2 . . ?
 N1 C1 C2 102.94(10) . . ?
 H1A C1 H1B 109.1 . . ?
 C2 C1 H1A 111.2 . . ?
 C2 C1 H1B 111.2 . . ?
 C5 C6 H6 119.5 . . ?
 C7 C6 C5 120.91(14) . . ?
 C7 C6 H6 119.5 . . ?
 C3 C2 H2A 111.1 . . ?
 C3 C2 H2B 111.1 . . ?
 C1 C2 C3 103.41(11) . . ?
 C1 C2 H2A 111.1 . . ?
 C1 C2 H2B 111.1 . . ?
 H2A C2 H2B 109.0 . . ?
 O3 C12 C13 101.80(12) . . ?
 O3 C12 C14 109.04(13) . . ?
 O3 C12 C15 110.81(13) . . ?
 C13 C12 C15 110.74(16) . . ?
 C14 C12 C13 111.29(15) . . ?
 C14 C12 C15 112.64(17) . . ?
 C10 C9 H9 119.8 . . ?
 C8 C9 C10 120.35(15) . . ?
 C8 C9 H9 119.8 . . ?
 C9 C8 H8 120.2 . . ?
 C7 C8 C9 119.58(14) . . ?
 C7 C8 H8 120.2 . . ?
 C6 C7 H7 119.9 . . ?
 C8 C7 C6 120.24(14) . . ?
 C8 C7 H7 119.9 . . ?
 C12 C13 H13A 109.5 . . ?
 C12 C13 H13B 109.5 . . ?
 C12 C13 H13C 109.5 . . ?
 H13A C13 H13B 109.5 . . ?
 H13A C13 H13C 109.5 . . ?
 H13B C13 H13C 109.5 . . ?
 C12 C14 H14A 109.5 . . ?
 C12 C14 H14B 109.5 . . ?
 C12 C14 H14C 109.5 . . ?
 H14A C14 H14B 109.5 . . ?
 H14A C14 H14C 109.5 . . ?
 H14B C14 H14C 109.5 . . ?
 C12 C15 H15A 109.5 . . ?
 C12 C15 H15B 109.5 . . ?
 C12 C15 H15C 109.5 . . ?
 H15A C15 H15B 109.5 . . ?
 H15A C15 H15C 109.5 . . ?
 H15B C15 H15C 109.5 . . ?

loop_
  _geom_hbond_atom_site_label_D
  _geom_hbond_atom_site_label_H
  _geom_hbond_atom_site_label_A
  _geom_hbond_distance_DH
  _geom_hbond_distance_HA
  _geom_hbond_distance_DA
  _geom_hbond_angle_DHA
  _geom_hbond_site_symmetry_A
  _geom_hbond_publ_flag
 O1 H1 O2 0.84 1.89 2.7221(14) 170.1 4_465 yes
 C14 H14A O2 0.98 2.54 3.082(2) 115.1 . yes
 C15 H15C O2 0.98 2.36 2.932(2) 116.8 . yes

loop_
  _geom_torsion_atom_site_label_1
  _geom_torsion_atom_site_label_2
  _geom_torsion_atom_site_label_3
  _geom_torsion_atom_site_label_4
  _geom_torsion
  _geom_torsion_site_symmetry_1
  _geom_torsion_site_symmetry_2
  _geom_torsion_site_symmetry_3
  _geom_torsion_site_symmetry_4
  _geom_torsion_publ_flag
 O1 C3 C2 C1 160.31(11) . . . . ?
 N1 C4 C3 O1 -158.92(11) . . . . ?
 N1 C4 C3 C2 -34.44(13) . . . . ?
 N1 C1 C2 C3 -28.22(13) . . . . ?
 C5 C4 C3 O1 -38.31(15) . . . . ?
 C5 C4 C3 C2 86.17(13) . . . . ?
 C5 C10 C9 C8 0.3(2) . . . . ?
 C5 C6 C7 C8 0.3(2) . . . . ?
 C11 O3 C12 C13 -178.88(14) . . . . ?
 C11 O3 C12 C14 63.45(18) . . . . ?
 C11 O3 C12 C15 -61.08(18) . . . . ?
 C11 N1 C4 C5 68.88(15) . . . . ?
 C11 N1 C4 C3 -169.62(12) . . . . ?
 C11 N1 C1 C2 -166.61(12) . . . . ?
 C4 N1 C11 O3 10.28(17) . . . . ?
 C4 N1 C11 O2 -170.81(13) . . . . ?
 C4 N1 C1 C2 6.54(14) . . . . ?
 C4 C5 C10 C9 179.00(13) . . . . ?
 C4 C5 C6 C7 -179.29(13) . . . . ?
 C4 C3 C2 C1 39.62(14) . . . . ?
 C10 C5 C4 N1 26.01(16) . . . . ?
 C10 C5 C4 C3 -87.80(14) . . . . ?
 C10 C5 C6 C7 0.2(2) . . . . ?
 C10 C9 C8 C7 0.2(2) . . . . ?
 C1 N1 C11 O3 -177.33(11) . . . . ?
 C1 N1 C11 O2 1.6(2) . . . . ?
 C1 N1 C4 C5 -104.04(12) . . . . ?
 C1 N1 C4 C3 17.45(14) . . . . ?
 C6 C5 C4 N1 -154.52(11) . . . . ?
 C6 C5 C4 C3 91.66(14) . . . . ?
 C6 C5 C10 C9 -0.5(2) . . . . ?
 C12 O3 C11 O2 10.0(2) . . . . ?
 C12 O3 C11 N1 -171.12(12) . . . . ?
 C9 C8 C7 C6 -0.5(2) . . . . ?

_shelx_res_file
;
TITL 20001_a.res in P2(1)/c
    20001.res
    created by SHELXL-2017/1 at 16:54:49 on 09-Jan-2020
REM Old TITL 20001 in P2(1)/c
REM SHELXT solution in P2(1)/c
REM R1 0.151, Rweak 0.012, Alpha 0.032, Orientation as input
REM Formula found by SHELXT: C15 N O3
CELL 0.71073 6.0063 25.4606 9.8048 90 100.855 90
ZERR 4 0.0004 0.0018 0.0007 0 0.003 0
LATT 1
SYMM -X,0.5+Y,0.5-Z
SFAC C H N O
UNIT 60 84 4 12
EQIV $1 -1+X,0.5-Y,-0.5+Z

L.S. 4 0 0
PLAN  4
SIZE 0.04 0.08 0.53
TEMP -94.15
CONF
HTAB O1 O2_$1
HTAB C14 O2
HTAB C15 O2
wpdb -1
htab
BOND $H
list 4
fmap 2 53
MORE -1
ACTA
REM <olex2.extras>
REM <HklSrc "%.\\20001.hkl">
REM </olex2.extras>

WGHT    0.047200    0.192800
FVAR       0.86043
O3    4    0.411056    0.369416    0.598724    11.00000    0.03227    0.03123 =
         0.04199   -0.01036    0.00182    0.00020
O2    4    0.689353    0.308375    0.602848    11.00000    0.03447    0.03387 =
         0.04754    0.00054   -0.00580    0.00401
O1    4   -0.171711    0.285650    0.221237    11.00000    0.03666    0.03868 =
         0.05885   -0.01029   -0.00996   -0.00147
AFIX 147
H1    2   -0.228189    0.258548    0.179612    11.00000   -1.50000
AFIX   0
N1    3    0.342042    0.298623    0.467429    11.00000    0.02871    0.02501 =
         0.03358   -0.00305    0.00328    0.00150
C5    1    0.149834    0.363983    0.298515    11.00000    0.02824    0.02659 =
         0.03165   -0.00498    0.00054   -0.00009
C11   1    0.496875    0.324403    0.559372    11.00000    0.03108    0.02566 =
         0.03137    0.00145    0.00455    0.00033
C4    1    0.123879    0.320694    0.400025    11.00000    0.02340    0.02845 =
         0.03454   -0.00434    0.00487    0.00034
AFIX  13
H4    2    0.040447    0.334267    0.471889    11.00000   -1.20000
AFIX   0
C3    1    0.004491    0.271227    0.330787    11.00000    0.02822    0.03050 =
         0.04302   -0.00421    0.00370   -0.00329
AFIX  13
H3    2   -0.060873    0.251039    0.401397    11.00000   -1.20000
AFIX   0
C10   1    0.335026    0.366887    0.232731    11.00000    0.03131    0.03525 =
         0.03881    0.00014    0.00594    0.00109
AFIX  43
H10   2    0.452026    0.341352    0.252260    11.00000   -1.20000
AFIX   0
C1    1    0.390895    0.246939    0.412607    11.00000    0.03440    0.02557 =
         0.04422   -0.00497    0.00748    0.00240
AFIX  23
H1A   2    0.390966    0.219035    0.482931    11.00000   -1.20000
H1B   2    0.539059    0.246975    0.382272    11.00000   -1.20000
AFIX   0
C6    1   -0.018031    0.402154    0.268609    11.00000    0.03346    0.03605 =
         0.04159   -0.00284    0.00362    0.00669
AFIX  43
H6    2   -0.145584    0.400800    0.312942    11.00000   -1.20000
AFIX   0
C2    1    0.196588    0.239513    0.289849    11.00000    0.03757    0.02975 =
         0.04419   -0.00916    0.00609   -0.00240
AFIX  23
H2A   2    0.154839    0.201984    0.276831    11.00000   -1.20000
H2B   2    0.236956    0.253209    0.203181    11.00000   -1.20000
AFIX   0
C12   1    0.555767    0.408498    0.683410    11.00000    0.03922    0.03635 =
         0.04493   -0.01509    0.00734   -0.00738
C9    1    0.350300    0.406870    0.138596    11.00000    0.04279    0.04777 =
         0.04318    0.00358    0.01035   -0.00667
AFIX  43
H9    2    0.477332    0.408449    0.093836    11.00000   -1.20000
AFIX   0
C8    1    0.181399    0.444435    0.109643    11.00000    0.05768    0.03943 =
         0.04263    0.00979    0.00009   -0.00294
AFIX  43
H8    2    0.191887    0.471675    0.044940    11.00000   -1.20000
AFIX   0
C7    1   -0.001764    0.442071    0.175165    11.00000    0.05003    0.03673 =
         0.04884    0.00367   -0.00080    0.00955
AFIX  43
H7    2   -0.117488    0.467930    0.156200    11.00000   -1.20000
AFIX   0
C13   1    0.386058    0.450164    0.702385    11.00000    0.05060    0.04822 =
         0.09322   -0.03515    0.01332   -0.00294
AFIX 137
H13A  2    0.308377    0.462678    0.611265    11.00000   -1.50000
H13B  2    0.464709    0.479571    0.755278    11.00000   -1.50000
H13C  2    0.274712    0.435342    0.752954    11.00000   -1.50000
AFIX   0
C14   1    0.726133    0.429116    0.602296    11.00000    0.06338    0.04721 =
         0.08373   -0.01948    0.03351   -0.01900
AFIX 137
H14A  2    0.835994    0.401470    0.593343    11.00000   -1.50000
H14B  2    0.805470    0.459319    0.650957    11.00000   -1.50000
H14C  2    0.647953    0.439995    0.509732    11.00000   -1.50000
AFIX   0
C15   1    0.665861    0.385353    0.822097    11.00000    0.08167    0.07370 =
         0.04356   -0.01871   -0.00611   -0.00591
AFIX 137
H15A  2    0.549501    0.369119    0.866225    11.00000   -1.50000
H15B  2    0.742395    0.413250    0.882135    11.00000   -1.50000
H15C  2    0.776908    0.358718    0.807648    11.00000   -1.50000
AFIX   0
HKLF 4


REM  20001_a.res in P2(1)/c
REM R1 =  0.0435 for    2623 Fo > 4sig(Fo)  and  0.0591 for all    3385 data
REM    176 parameters refined using      0 restraints

END

WGHT      0.0474      0.1856

REM Instructions for potential hydrogen bonds
HTAB O1 O2_$1
HTAB C14 O2
HTAB C15 O2

REM Highest difference peak  0.152,  deepest hole -0.179,  1-sigma level  0.037
Q1    1   0.0974  0.2596  0.3022  11.00000  0.05    0.15
Q2    1   0.2234  0.3594  0.2545  11.00000  0.05    0.14
Q3    1   0.0478  0.2978  0.3598  11.00000  0.05    0.14
Q4    1  -0.0376  0.2813  0.1733  11.00000  0.05    0.13
;
_shelx_res_checksum                85631
_shelx_hkl_file
;
   1   0   0 1083.39   80.19
   1   0   0 1276.67   63.69
   1   0   0 1271.47   65.79
  -1   0   0 1125.09   86.69
   2   0   0  132.49   15.20
   2   0   0  101.49   23.00
   2   0   0  114.09   45.00
   2   0   0  109.29    9.80
   2   0   0  116.69   14.80
   3   0   0  595.14   84.99
  -3   0   0  476.05   26.70
   3   0   0  457.05   34.90
   3   0   0  480.55   27.40
   3   0   0  474.15   34.30
  -3   0   0  469.65   28.60
  -3   0   0  477.35   26.90
   4   0   0  246.58   16.10
  -4   0   0  270.77   18.40
  -4   0   0  247.38   16.70
  -4   0   0  250.27   16.30
  -4   0   0  251.97   16.00
   4   0   0  245.68   29.50
   4   0   0  210.18   18.80
   4   0   0  231.28   31.00
   4   0   0  245.98   16.70
  -4   0   0  219.18   19.20
   5   0   0  196.68   15.90
   5   0   0  211.38   32.00
   5   0   0  200.08   29.40
   5   0   0  208.08   15.70
  -5   0   0  210.88   15.90
  -5   0   0  227.08   16.30
  -5   0   0  206.48   17.90
  -5   0   0  203.58   19.40
  -5   0   0  225.38   15.60
  -6   0   0  528.95   33.40
  -6   0   0  541.05   34.20
  -6   0   0  558.54   34.50
  -6   0   0  592.54   37.60
   6   0   0  571.54   51.69
   6   0   0  516.85   34.30
  -6   0   0  551.14   39.10
  -7   0   0   50.89   10.50
  -7   0   0   31.50    7.00
   7   0   0   28.10   15.10
   7   0   0   35.60   17.40
   7   0   0   29.80   13.90
  -7   0   0   36.50    8.40
   1  -1   0 1326.67   91.49
   1  -1   0 1407.26   74.49
  -1  -1   0 1414.26   77.09
   1   1   0 1429.56   72.69
  -1   1   0 1158.68   92.09
   1   1   0 1360.06   73.59
   1   1   0 1445.16   77.09
   2  -1   0  428.46   30.30
   2  -1   0  408.66   25.30
   2  -1   0  451.25   29.60
   2  -1   0  372.16   63.49
   2   1   0  387.36   58.69
  -2   1   0  373.16   63.89
   2   1   0  428.16   38.30
   2   1   0  451.05   29.10
   2   1   0  401.66   28.90
   2   1   0  422.06   26.70
   3  -1   0  985.30   49.80
  -3  -1   0  897.31   48.90
  -3  -1   0  871.81   49.60
   3  -1   0  961.40   60.59
   3  -1   0  895.71   52.19
   3  -1   0  989.90  110.29
   3  -1   0  952.70   58.89
  -3  -1   0  903.41   48.80
   3   1   0  682.53   98.59
   3   1   0  967.60   58.69
  -3   1   0  907.11   49.10
   3   1   0  968.00   54.19
   3   1   0  909.71   58.99
   3   1   0  909.51   50.29
  -3   1   0  934.21   48.90
  -4  -1   0   77.29   11.70
  -4  -1   0   73.89    8.20
  -4  -1   0   62.39    8.10
  -4  -1   0   62.39    7.70
   4  -1   0   89.49   18.40
   4  -1   0  115.99   98.29
   4  -1   0   67.19    8.60
   4  -1   0   60.79   10.10
   4  -1   0   59.09    7.40
   4  -1   0  101.79   18.70
  -4  -1   0   62.89   11.00
  -4   1   0   64.19   15.20
  -4   1   0   65.09    9.00
   4   1   0   59.59    7.80
  -4   1   0   67.29    8.10
  -4   1   0   83.89    8.90
   4   1   0   90.89   18.00
   4   1   0   50.69   10.30
   4   1   0  118.09   85.49
   4   1   0   37.00   11.30
  -4   1   0   47.60    6.50
   5  -1   0  153.48   13.00
  -5  -1   0  130.99   22.80
  -5  -1   0  145.79   15.80
  -5  -1   0  145.89   12.70
  -5  -1   0  148.09   12.00
  -5  -1   0  156.78   12.80
   5  -1   0  186.48   28.80
   5  -1   0  130.59   12.10
   5  -1   0  133.09   25.70
  -5   1   0  146.09   12.70
  -5   1   0  161.68   16.30
   5   1   0  143.99   12.40
  -5   1   0  145.39   11.80
   5   1   0  173.98   26.90
  -5   1   0  134.89   17.30
   5   1   0  123.99   23.80
   5   1   0  164.78   13.20
  -5   1   0  135.49   12.10
  -6  -1   0   56.59    9.70
  -6  -1   0   42.70    8.20
  -6  -1   0   45.80    8.00
   6  -1   0   54.39    9.50
   6  -1   0   31.30   15.30
  -6  -1   0   67.79   13.80
  -6  -1   0   36.50    9.60
  -6   1   0   60.89    9.10
  -6   1   0   56.39    8.90
   6   1   0   47.90   25.70
   6   1   0   62.19   10.30
   6   1   0   67.29   20.00
  -6   1   0   43.70   11.70
   6   1   0   48.00    9.10
  -6   1   0   36.80   10.30
   7  -1   0   26.10    8.40
  -7  -1   0   32.60    7.50
  -7  -1   0   45.10    9.50
   7  -1   0   93.59   27.10
   7  -1   0   51.39   34.50
  -7  -1   0   29.20   12.70
  -7   1   0   36.60    8.50
   7   1   0   50.79   19.60
  -7   1   0   43.30    8.60
   7   1   0   36.80   20.30
  -7   1   0   38.40    8.90
   1  -2   0   14.90   25.40
   1  -2   0    1.40    1.30
   1  -2   0    8.00    3.10
  -1  -2   0    9.20   10.80
   1  -2   0    1.80    2.20
   1   2   0    7.10    2.40
   1   2   0    3.00    2.10
  -1   2   0    1.90   29.80
   1   2   0    2.80    2.10
   1   2   0    3.40   11.50
   2  -2   0  137.69   53.69
   2  -2   0  171.18   18.10
   2  -2   0  136.09   17.30
   2  -2   0  136.29   10.20
   2   2   0  122.59   14.70
   2   2   0  153.48   24.80
   2   2   0  153.98   16.90
   2   2   0  111.89   11.50
  -2   2   0   78.49   58.39
  -3  -2   0   39.90    5.30
   3  -2   0   48.40    7.50
   3  -2   0   36.60   10.20
   3  -2   0  154.58   73.39
   3  -2   0   49.70    6.30
  -3  -2   0   41.80    8.00
  -3  -2   0   41.60    6.00
  -3  -2   0   41.00    6.00
   3  -2   0   43.60   10.80
   3   2   0   41.70   36.70
   3   2   0   38.70    9.90
   3   2   0   44.30    6.50
   3   2   0   45.50    9.40
  -3   2   0   46.40    5.90
  -3   2   0   39.90    5.30
   3   2   0    7.90   67.09
   3   2   0   37.40   10.00
  -4  -2   0   75.49    8.50
   4  -2   0   90.59    9.90
   4  -2   0   97.89   18.90
  -4  -2   0   75.39   11.50
   4  -2   0   88.69   18.50
   4  -2   0   85.89    9.00
  -4  -2   0   76.59   12.50
  -4  -2   0   86.99    9.80
   4  -2   0   91.09   91.19
  -4  -2   0   80.79    8.50
   4   2   0   80.59   13.50
   4   2   0   60.89    8.40
  -4   2   0   85.29    9.10
  -4   2   0   67.79    9.50
   4   2   0   91.09    9.50
   4   2   0   87.89   18.30
   4   2   0   23.10   87.39
   4   2   0   95.19   18.40
  -4   2   0   84.69    8.70
  -4   2   0   65.29   11.10
  -4   2   0   88.49    9.50
   5  -2   0    0.80    3.40
  -5  -2   0   -2.50    4.40
   5  -2   0    0.10    3.40
  -5  -2   0    1.30    3.10
  -5  -2   0    0.30    2.90
   5  -2   0    1.70    6.00
   5  -2   0    4.40    8.00
  -5  -2   0    4.00    5.70
  -5  -2   0    2.10    2.80
  -5   2   0   -0.90    3.40
  -5   2   0   -2.70    2.50
   5   2   0   -0.20    3.10
   5   2   0    1.20    6.20
  -5   2   0    0.70    2.40
   5   2   0    4.70    6.20
  -5   2   0    3.30    5.10
  -5   2   0    3.20    5.20
   5   2   0   -0.70    3.00
   6  -2   0   91.29   12.30
  -6  -2   0   72.79   12.80
  -6  -2   0   95.09   12.40
  -6  -2   0  107.29   17.60
   6  -2   0   73.59   21.80
  -6  -2   0   88.79   10.80
  -6  -2   0   95.19   11.90
   6   2   0   97.29   12.70
  -6   2   0  108.29   12.50
  -6   2   0   83.99   10.30
   6   2   0   79.49   20.70
   6   2   0   79.69   11.90
  -6   2   0  106.49   12.10
  -6   2   0   84.99   14.20
   7  -2   0    2.00   13.60
  -7  -2   0    0.70    5.10
   7  -2   0   -1.60    4.30
  -7  -2   0    4.30    8.60
  -7  -2   0   -0.40    3.70
  -7  -2   0   -4.80    4.50
  -7   2   0    0.60    4.80
  -7   2   0    8.70    4.80
   7   2   0   21.00   15.70
  -7   2   0    0.30    4.60
   0  -3   0    1.10    1.00
   0  -3   0   -8.50   18.30
   0  -3   0    1.90    1.00
   0   3   0    8.80   19.30
   0   3   0    2.50    1.30
   1  -3   0   11.30    3.70
  -1  -3   0   15.70   14.90
   1  -3   0  -21.40   28.40
   1  -3   0   10.90    4.20
   1   3   0    6.20    2.60
  -1   3   0   10.70    2.60
   1   3   0    8.50    2.90
   1   3   0   10.40    3.50
  -1   3   0  -17.00   31.10
   1   3   0   11.60   16.40
   2  -3   0   30.80   50.69
   2  -3   0   15.70    5.80
   2  -3   0   24.60    4.40
   2  -3   0   17.90    5.80
  -2  -3   0   10.30   19.90
  -2   3   0  111.09   62.69
   2   3   0   15.60    5.00
   2   3   0   12.60    5.00
   2   3   0   10.60   21.50
   2   3   0   16.00    6.10
  -3  -3   0   17.20    5.50
   3  -3   0    7.50   72.49
   3  -3   0   11.70    6.40
   3  -3   0   11.20    6.00
   3  -3   0    7.40    2.90
  -3  -3   0    3.90    2.50
   3  -3   0    2.40    2.00
   3   3   0   50.99   73.59
   3   3   0    1.60    3.40
   3   3   0   10.70    5.80
   3   3   0   72.69   32.60
   3   3   0    6.30    3.90
   3   3   0    9.30    3.30
  -3   3   0   47.70   85.59
  -4  -3   0   20.90    4.30
   4  -3   0   24.80    5.50
  -4  -3   0   14.90    6.00
  -4  -3   0   24.50    5.50
   4  -3   0 -143.59   93.09
  -4  -3   0   29.70    5.10
  -4  -3   0   33.30    8.60
   4  -3   0   22.00    5.20
   4  -3   0   32.40   11.40
   4   3   0   43.00   97.49
  -4   3   0   26.00    5.10
  -4   3   0   30.60    6.30
   4   3   0   25.30    5.20
   4   3   0   26.10    5.40
   4   3   0   23.60    9.10
   4   3   0   22.20    7.30
  -4   3   0   22.90    6.60
   4   3   0   45.10   12.30
  -4   3   0   38.60    5.60
  -4   3   0   21.30    4.70
   5  -3   0  205.58   32.50
   5  -3   0  205.78   31.10
   5  -3   0  167.18   13.90
  -5  -3   0  178.58   13.90
  -5  -3   0  167.18   14.60
  -5  -3   0  167.38   13.60
  -5  -3   0  189.08   22.30
  -5  -3   0  218.08   17.20
   5  -3   0  188.08   14.80
  -5   3   0  164.98   13.10
  -5   3   0  175.18   14.50
   5   3   0  155.18   25.80
  -5   3   0  162.18   14.80
   5   3   0  190.38   14.70
   5   3   0  219.48   22.80
  -5   3   0  184.78   17.30
   5   3   0  134.19   25.90
  -6  -3   0    0.70    3.80
  -6  -3   0   -4.40    5.50
   6  -3   0    0.70    4.30
   6  -3   0   -2.30    6.70
   6  -3   0   -2.80    8.40
  -6  -3   0    6.80   12.20
  -6  -3   0    1.90    3.30
  -6  -3   0    7.50    5.50
   6   3   0   -1.70    4.30
   6   3   0   -0.50    3.80
  -6   3   0    5.10    4.70
   6   3   0   -0.10    7.00
  -6   3   0   -2.00    2.90
  -6   3   0    4.90    7.00
  -6   3   0    3.40    4.50
   7  -3   0    4.50    5.60
  -7  -3   0    2.30    3.90
  -7  -3   0    1.60    5.50
  -7  -3   0    1.70    5.20
  -7  -3   0   -4.90    6.80
   7   3   0    0.60   11.50
  -7   3   0    3.00    5.60
   7   3   0   -1.20    9.00
  -7   3   0    3.40    4.40
   0  -4   0 1177.58   94.89
   0  -4   0 1071.99   55.89
   0   4   0 1002.50   56.89
   0   4   0 1108.19   85.19
   1  -4   0 1555.34  124.69
  -1  -4   0 1685.63   85.59
  -1  -4   0 1686.33  106.19
   1  -4   0 1637.64   87.99
   1   4   0 1697.73   88.79
   1   4   0 1675.93   86.89
   1   4   0 1614.64  108.59
  -1   4   0 1588.14   85.89
   2  -4   0  226.98   14.50
  -2  -4   0  231.18   36.20
   2  -4   0  218.78   24.80
   2  -4   0  206.98   19.60
   2  -4   0  189.18   66.99
   2   4   0  234.08   40.40
   2   4   0  189.48   17.00
   2   4   0  200.38   17.30
  -2   4   0  341.37   79.49
  -3  -4   0  119.89   35.50
  -3  -4   0   84.49   11.90
  -3  -4   0   81.29    7.00
   3  -4   0   86.99    8.20
   3  -4   0   98.39    8.20
   3  -4   0   92.69   18.20
   3  -4   0  122.49   18.40
   3  -4   0  -29.30   78.29
   3   4   0   82.69    7.30
   3   4   0  103.79   41.40
  -3   4   0   83.19    6.90
  -3   4   0  184.88  101.69
   3   4   0  109.19   16.60
  -3   4   0   93.89    7.70
   3   4   0   66.59   12.90
  -3   4   0   82.99    9.10
   3   4   0  104.29    8.00
   3   4   0   99.19   14.70
   4  -4   0  -68.99  102.99
   4  -4   0   67.69    8.80
  -4  -4   0   57.29    7.10
  -4  -4   0   46.20   10.50
  -4  -4   0   90.29   10.80
   4  -4   0   64.19   15.40
  -4  -4   0   64.19    7.40
  -4  -4   0   65.99    9.10
   4  -4   0   73.69   17.70
   4  -4   0   56.89    7.70
   4   4   0  147.79  106.69
  -4   4   0   69.09    9.40
   4   4   0   52.19    7.40
   4   4   0   64.39   12.90
  -4   4   0   66.89    7.60
   4   4   0   56.09   13.90
  -4   4   0   62.59    7.70
  -4   4   0 -136.69  130.79
   4   4   0   61.59   14.40
  -4   4   0   63.29   10.40
   4   4   0   63.59    8.00
  -5  -4   0   93.89   15.80
  -5  -4   0  121.59   10.50
  -5  -4   0  134.59   14.50
   5  -4   0   92.99   11.70
   5  -4   0   78.59   20.30
   5  -4   0   99.79   23.00
  -5  -4   0  107.09   13.90
  -5  -4   0  125.69   12.30
  -5   4   0  117.09   10.10
   5   4   0  114.29   22.50
   5   4   0   77.09   18.80
   5   4   0  108.89   18.10
   5   4   0   94.39   11.50
   5   4   0  112.69   12.60
  -5   4   0   78.49   12.90
  -5   4   0  104.59   13.30
  -5   4   0  122.99   10.20
  -5   4   0  122.39   11.20
   6  -4   0   -2.10    6.50
   6  -4   0    3.40    4.20
  -6  -4   0   -0.20    3.70
  -6  -4   0    2.00    3.60
  -6  -4   0   -1.90    4.00
  -6  -4   0   11.20   12.30
  -6  -4   0    3.00    7.00
   6  -4   0    1.80    9.90
  -6   4   0    3.40    3.90
  -6   4   0    0.90    4.40
  -6   4   0    2.60    6.30
   6   4   0   -1.60    4.20
   6   4   0   -2.70    3.70
   6   4   0    7.10    8.50
  -6   4   0    2.50    3.90
   7  -4   0    3.20    5.10
  -7  -4   0    8.60    6.60
  -7  -4   0    8.10    9.40
  -7  -4   0    9.20    5.40
   7  -4   0   13.80   21.30
   7   4   0    2.00   11.50
  -7   4   0    9.10    4.50
  -7   4   0   14.10    6.70
   7   4   0    9.60    9.70
   0  -5   0   11.50   29.90
   0   5   0   29.70   32.10
  -1  -5   0    2.90    1.60
  -1  -5   0   18.90   26.80
   1  -5   0    0.60    2.30
   1  -5   0    7.20    4.10
   1  -5   0    6.50   44.10
   1   5   0    0.70    2.20
   1   5   0    2.20   28.90
  -1   5   0    3.70    2.50
   2  -5   0  250.07   22.50
   2  -5   0  241.88   21.00
   2  -5   0  252.17   16.80
   2  -5   0  358.26   79.79
  -2  -5   0  267.97   42.20
   2   5   0  258.07   21.90
   2   5   0  239.78   20.70
   2   5   0  276.07   21.10
   2   5   0  208.28   45.80
  -3  -5   0  131.29   10.50
   3  -5   0  117.69   19.50
  -3  -5   0  131.89    9.20
   3  -5   0   32.10   83.29
  -3  -5   0  102.19   38.50
   3  -5   0  114.89    9.90
   3  -5   0  174.48   22.10
  -3  -5   0  122.99   20.40
   3   5   0  127.89    9.50
   3   5   0  159.08   20.50
   3   5   0  217.88   54.79
   3   5   0  135.29   18.50
  -3   5   0  126.59    8.90
  -3   5   0  152.58  105.19
   3   5   0  117.89    9.40
   3   5   0  190.48   21.80
  -3   5   0  120.39   10.40
  -3   5   0  115.89    9.40
   4  -5   0   -1.20    3.80
   4  -5   0   -3.30    3.90
  -4  -5   0    2.50    3.70
   4  -5   0   45.50  106.99
  -4  -5   0   -0.90    1.70
  -4  -5   0    0.80    2.70
   4  -5   0   -0.70    2.10
  -4  -5   0    0.80    4.50
   4   5   0   -0.90    2.30
   4   5   0    6.00    5.20
   4   5   0   -3.30    1.90
  -4   5   0   -0.20    2.00
   4   5   0   -0.20    3.50
   4   5   0    5.50    6.00
  -4   5   0    0.40    3.40
  -4   5   0   47.00  148.39
   4   5   0    8.80  114.39
   5  -5   0   10.20   11.00
  -5  -5   0    4.30    3.50
   5  -5   0    4.30    8.20
  -5  -5   0   -1.10    4.60
   5  -5   0   -0.70    3.30
  -5  -5   0    0.20    5.50
  -5  -5   0   -1.20    2.60
  -5  -5   0   -0.90    3.00
  -5   5   0    1.20    3.00
   5   5   0    2.60    3.60
   5   5   0    6.00    4.30
  -5   5   0    4.30    5.00
   5   5   0    0.60    4.20
   5   5   0    1.40    6.10
  -5   5   0    3.00    3.90
   5   5   0    2.00    5.20
  -5   5   0    5.40    2.90
  -5   5   0    1.60    5.90
   6  -5   0  136.59   15.50
   6  -5   0   63.19   21.10
  -6  -5   0  133.99   16.00
   6  -5   0  105.69   26.20
  -6  -5   0  113.09   19.00
  -6  -5   0  146.49   15.00
  -6  -5   0  142.69   16.00
  -6   5   0  131.89   13.30
  -6   5   0  144.89   12.40
  -6   5   0  119.69   16.60
   6   5   0  121.39   28.90
  -6   5   0  173.18   14.90
   6   5   0  149.09   16.20
   6   5   0  140.09   15.40
  -7  -5   0    0.30   11.70
  -7  -5   0   -0.90    3.50
  -7  -5   0    2.50    6.00
   7  -5   0   -1.00    4.80
   7  -5   0   -2.80    9.60
  -7  -5   0   -4.40    5.60
   7   5   0    0.40    5.60
  -7   5   0    5.80    4.40
  -7   5   0   -3.40    4.90
   0  -6   0 6935.31  371.56
   0  -6   0 6358.56  324.77
   0  -6   0 6449.95  325.47
   0   6   0 5991.00  368.46
   0   6   0 6453.85  327.57
   1  -6   0  185.58   14.50
  -1  -6   0  163.38   42.10
  -1  -6   0  176.08   12.00
  -1  -6   0  184.28   13.60
   1  -6   0  212.28   17.00
   1  -6   0  163.48   55.39
  -1   6   0  172.58   13.50
  -1   6   0  105.19   60.79
   1   6   0  179.58   47.00
   1   6   0  195.08   16.00
   2  -6   0  -49.00   65.69
  -2  -6   0    6.80   30.80
   2  -6   0    6.30    4.30
   2  -6   0    4.50    4.00
   2   6   0   13.70    5.30
  -2   6   0    9.50    3.20
   2   6   0    7.20    4.50
  -2   6   0  -88.99   70.39
   2   6   0    9.30    4.30
   2   6   0   23.90   41.20
  -3  -6   0  313.37   20.50
   3  -6   0  255.57  100.39
  -3  -6   0  334.67   19.10
   3  -6   0  336.87   20.00
  -3  -6   0  320.87   23.50
  -3  -6   0  286.77   52.59
   3  -6   0  340.87   30.50
   3  -6   0  319.27   16.90
   3  -6   0  301.67   27.70
   3  -6   0  313.97   20.20
   3   6   0  342.87   27.20
  -3   6   0  302.07   19.30
   3   6   0  439.46   73.09
   3   6   0  307.97   19.20
   3   6   0  308.17   26.00
  -3   6   0  314.97   20.40
  -3   6   0  307.77   18.50
  -3   6   0  127.59  111.99
   4  -6   0  114.59  114.49
  -4  -6   0  104.79   13.60
  -4  -6   0  108.79   11.90
   4  -6   0   85.39    9.90
  -4  -6   0   95.49    9.50
   4  -6   0   70.69   18.00
   4  -6   0   60.89   16.40
  -4  -6   0   87.39   14.50
  -4  -6   0   79.79    7.40
  -4   6   0  158.08  159.88
   4   6   0   80.19   16.40
   4   6   0   83.29    9.30
  -4   6   0   92.99    9.00
  -4   6   0   98.89   11.60
  -4   6   0   67.69    6.80
   4   6   0   86.69    9.50
   4   6   0   79.29   15.90
  -4   6   0   94.99    9.90
   4   6   0   95.79   19.00
   5  -6   0  585.14   53.39
  -5  -6   0  647.04   38.30
  -5  -6   0  631.14   42.80
   5  -6   0  599.14   36.80
  -5  -6   0  584.64   35.70
  -5  -6   0  639.14   35.60
   5  -6   0  574.64   50.29
  -5  -6   0  637.04   38.40
  -5   6   0  643.44   38.80
   5   6   0  588.14   48.10
   5   6   0  622.74   46.10
  -5   6   0  650.13   35.50
   5   6   0  590.94   36.40
   5   6   0  547.95   48.30
  -5   6   0  553.54   36.40
  -5   6   0  614.94   34.70
   5   6   0  597.34   36.60
  -6  -6   0    5.90    5.00
  -6  -6   0    7.30    4.20
   6  -6   0    3.70    4.70
  -6  -6   0   -3.10    5.20
   6  -6   0    4.80    9.00
  -6  -6   0    5.00    7.20
   6  -6   0   -0.30    8.00
   6   6   0   -4.20    3.60
   6   6   0   -4.10    7.30
  -6   6   0   -1.20    2.50
   6   6   0   -0.50    3.90
  -6   6   0   -1.00    3.60
  -6   6   0    3.20    7.50
   7  -6   0   -1.60   10.30
   7  -6   0    0.60    5.20
  -7  -6   0    6.40    8.20
  -7  -6   0   -0.50    4.10
  -7  -6   0    5.30    6.40
  -7  -6   0    1.90    5.40
  -7   6   0    2.20    5.40
  -7   6   0    1.70    4.20
   7   6   0    7.80   18.70
   7   6   0    5.60    6.60
   0  -7   0  -18.40   45.30
   0  -7   0   13.00    3.40
   0  -7   0   11.60    3.10
   0   7   0    9.30    4.00
   0   7   0   22.80   45.80
   1  -7   0   11.60    4.90
   1  -7   0  -10.40   53.99
  -1  -7   0   19.40    4.60
   1  -7   0    7.60    3.60
  -1  -7   0   16.40    3.30
   1   7   0    8.20    4.00
  -1   7   0    7.90    3.40
   1   7   0   21.40   47.00
  -1   7   0  -30.30   64.39
   2  -7   0  612.34  105.29
   2  -7   0  512.25   34.80
  -2  -7   0  537.25   68.19
   2   7   0  431.86   72.09
  -2   7   0  484.75   30.50
   2   7   0  497.85   34.70
  -2   7   0  305.97  104.89
   2   7   0  469.75   32.60
   2   7   0  511.25   35.20
  -3  -7   0  178.78   18.40
   3  -7   0  129.29   10.40
  -3  -7   0  128.49   11.10
   3  -7   0  137.79   30.10
  -3  -7   0  137.09    9.80
   3  -7   0  341.17  108.59
   3  -7   0  133.89   11.20
   3  -7   0  140.99   22.10
  -3   7   0  147.29    9.60
   3   7   0  131.39   10.20
  -3   7   0  245.78  129.49
   3   7   0  148.49   20.90
   3   7   0  140.79   10.20
  -3   7   0  117.49    9.90
   3   7   0  145.49   19.70
   3   7   0  122.29   17.50
  -4  -7   0    6.00    2.80
  -4  -7   0    3.80    2.50
   4  -7   0   -2.30    3.50
  -4  -7   0    9.00    4.40
   4  -7   0   15.40    8.90
  -4  -7   0    4.60    4.00
  -4  -7   0    1.70    8.40
   4  -7   0 -183.18  122.69
   4   7   0    9.90    7.30
  -4   7   0    9.20    5.10
   4   7   0    8.60    3.60
  -4   7   0    6.00    2.60
  -4   7   0    5.50    2.60
  -4   7   0    3.90    2.80
   4   7   0    3.60    4.80
   4   7   0    8.90    5.70
  -4   7   0 -171.68  158.48
   4   7   0    4.50    3.10
  -5  -7   0   12.70    6.30
  -5  -7   0    5.50    3.60
   5  -7   0   29.60   14.50
  -5  -7   0    5.90    4.30
   5  -7   0   14.60    5.30
   5  -7   0    8.00    8.60
  -5  -7   0   13.60    8.30
   5   7   0   15.90    5.20
  -5   7   0   16.00    6.70
   5   7   0   13.60    9.60
  -5   7   0   13.50    4.10
  -5   7   0   10.00    7.30
   5   7   0    9.80    4.50
   6  -7   0   27.20    7.10
   6  -7   0   11.30   12.30
  -6  -7   0   18.70    5.80
  -6  -7   0   16.80    6.90
  -6  -7   0   35.00   11.90
  -6  -7   0   15.90    5.20
   6   7   0   11.80    6.00
   6   7   0   27.30   14.40
   6   7   0    8.60    5.60
  -6   7   0   10.50    7.80
  -6   7   0   19.20    6.70
  -6   7   0   17.50    5.00
  -7  -7   0   -4.70    6.90
  -7  -7   0   -1.60    5.90
  -7  -7   0    2.10    4.70
   7  -7   0    8.80   13.00
   7  -7   0   -4.50    4.30
  -7   7   0    0.20    3.40
   7   7   0   -6.30   10.20
   7   7   0    3.40    7.10
  -7   7   0   10.70    6.70
   0  -8   0  317.37   20.60
   0  -8   0  298.57   19.70
   0  -8   0  399.76   73.69
   0   8   0  297.47   22.50
   0   8   0  225.48   67.29
   1  -8   0  140.89   17.10
  -1  -8   0  120.69    9.20
   1  -8   0  195.88   80.89
   1  -8   0  118.99   13.40
  -1  -8   0  148.89   50.89
  -1   8   0  115.49   13.50
  -1   8   0   87.59   69.89
   1   8   0  141.49   17.80
   1   8   0   83.29   56.39
   2  -8   0  125.89    8.30
   2  -8   0  138.79    9.60
  -2  -8   0  192.28   51.99
  -2  -8   0  123.49   10.10
   2  -8   0  157.48   21.50
   2  -8   0   -4.50   85.29
   2  -8   0  146.19   17.50
  -2  -8   0  128.99   12.20
  -2  -8   0  133.59    8.80
   2   8   0  130.39    9.40
  -2   8   0  179.68   97.99
  -2   8   0  126.59   12.40
   2   8   0  110.09   61.59
  -2   8   0  140.69    8.60
   2   8   0  158.18   20.80
   2   8   0  124.29   15.30
  -3  -8   0   11.70    3.80
   3  -8   0  -69.99  106.49
   3  -8   0   12.90    3.70
   3  -8   0    4.00    2.10
  -3  -8   0   10.00    2.80
   3  -8   0   21.80    9.30
  -3  -8   0   14.70    5.70
  -3  -8   0    8.00    3.50
   3  -8   0   10.60    7.10
   3  -8   0   13.50    4.50
   3  -8   0    9.60    2.10
   3   8   0   15.30    3.80
  -3   8   0   10.60    3.30
  -3   8   0  158.68  132.59
  -3   8   0   17.70    4.80
  -3   8   0   11.50    2.80
   3   8   0   10.00    3.20
   3   8   0   21.20    8.30
   3   8   0    3.40    3.60
  -4  -8   0  103.19    9.50
  -4  -8   0  126.29   11.70
  -4  -8   0  128.29   13.80
  -4  -8   0   94.59   11.60
   4  -8   0  141.79  134.19
   4  -8   0  134.89   25.10
   4  -8   0  119.49   10.40
  -4  -8   0  111.79   16.00
   4  -8   0  135.19   22.30
   4   8   0   70.99   15.10
   4   8   0  103.69   10.90
  -4   8   0  139.29   14.40
  -4   8   0  108.89    8.90
   4   8   0  103.79   18.60
   4   8   0   92.89   17.80
  -4   8   0  101.99   11.20
   4   8   0  106.09   12.50
  -4   8   0 -262.47  165.08
  -5  -8   0  272.07   18.80
  -5  -8   0  241.88   24.40
  -5  -8   0  334.17   25.30
   5  -8   0  307.77   40.60
   5  -8   0  278.47   20.40
   5  -8   0  367.56   46.50
  -5   8   0  277.17   22.10
   5   8   0  275.37   36.30
  -5   8   0  288.47   19.00
   5   8   0  288.67   20.40
   5   8   0  280.37   20.10
  -5   8   0  290.07   20.80
   5   8   0  310.57   36.60
   5   8   0  203.78   33.80
   6  -8   0   26.10   14.10
  -6  -8   0   45.80    8.10
  -6  -8   0   38.40    8.70
   6  -8   0   33.90   15.90
  -6  -8   0   43.10    8.10
   6  -8   0   31.20    7.80
  -6  -8   0   48.50   13.60
  -6   8   0   42.80    7.60
  -6   8   0   46.50    9.00
   6   8   0   58.89   10.40
  -6   8   0   36.70   10.30
   6   8   0   43.60    8.90
   6   8   0   32.50   15.20
  -7  -8   0    7.00    6.90
  -7  -8   0    2.50    9.10
  -7  -8   0   -2.60    4.60
   7  -8   0   -1.20   11.70
   7  -8   0    5.70    5.70
  -7   8   0    4.50    4.70
   7   8   0    3.80    6.10
  -7   8   0    1.50    5.50
   7   8   0    6.00    9.40
   7   8   0    2.80   11.40
   0  -9   0   -0.70    1.20
   0  -9   0  -17.30   56.49
   0  -9   0    1.30    1.80
   0   9   0  -39.10   58.99
   0   9   0    2.60    2.60
   1  -9   0 3151.48  161.38
  -1  -9   0 3110.89  160.08
   1  -9   0 3445.76  243.08
   1  -9   0 3103.29  164.28
  -1  -9   0 3030.20  157.38
  -1  -9   0 3475.45  221.18
  -1   9   0 2646.44  233.78
  -1   9   0 3053.49  161.88
   1   9   0 2577.44  213.78
   1   9   0 3076.59  164.88
   2  -9   0  245.88   15.10
   2  -9   0  302.57   26.30
  -2  -9   0  256.77   19.10
   2  -9   0  262.97   14.80
  -2  -9   0  273.27   20.20
   2  -9   0  350.96   96.29
   2  -9   0  250.87   21.90
  -2  -9   0  256.57   16.90
   2  -9   0  257.77   15.80
  -2  -9   0  252.97   15.10
   2   9   0  258.37   14.20
   2   9   0  291.57   24.50
  -2   9   0  241.18   15.60
  -2   9   0  251.17   20.00
   2   9   0  238.58   20.50
   2   9   0  245.38   15.70
   2   9   0  218.58   78.49
  -2   9   0  253.17   14.60
  -3  -9   0   39.10    8.40
   3  -9   0   37.50   11.70
   3  -9   0   47.20    4.20
   3  -9   0   56.19   15.50
   3  -9   0   -5.60  111.99
   3  -9   0   46.90    8.70
  -3  -9   0   46.70    7.40
   3  -9   0   37.20    5.90
  -3  -9   0   45.90    6.00
  -3  -9   0   45.70    7.00
   3  -9   0   35.60    4.70
   3   9   0   70.49    7.80
  -3   9   0  252.77  143.89
   3   9   0   72.39   13.80
  -3   9   0   49.10    6.30
   3   9   0   54.39   11.70
  -3   9   0   44.80    5.30
   3   9   0   51.89    6.70
   3   9   0   55.29   13.40
  -3   9   0   47.90    7.60
   4  -9   0  221.78   32.70
   4  -9   0  184.58   11.10
   4  -9   0  190.48   14.50
  -4  -9   0  211.38   15.40
  -4  -9   0  174.58   13.30
  -4  -9   0  174.78   12.40
   4  -9   0  207.08   28.30
  -4  -9   0  171.88   20.50
   4  -9   0  190.78   10.60
  -4  -9   0  173.48   15.10
   4   9   0  143.29   23.30
   4   9   0  166.88   12.10
  -4   9   0  193.68   14.40
   4   9   0  134.39   22.50
   4   9   0  190.98   14.00
   4   9   0  177.98   14.00
  -4   9   0  178.48   12.60
  -4   9   0  196.48   15.60
   4   9   0  219.08   29.20
   5  -9   0   18.10    6.20
   5  -9   0    6.10    8.40
   5  -9   0   29.40   15.10
  -5  -9   0   30.00    9.70
  -5  -9   0    7.80    4.80
  -5  -9   0   14.40    4.50
  -5  -9   0   17.10    8.10
  -5  -9   0   20.50    4.90
   5   9   0   11.80    9.30
   5   9   0   17.80    5.70
  -5   9   0    6.30    3.30
   5   9   0   13.30    5.40
  -5   9   0    8.90    4.70
   5   9   0    2.20    6.90
  -5   9   0   11.70    6.20
   5   9   0   31.60   12.70
   6  -9   0    1.50   10.10
  -6  -9   0    0.10    4.30
   6  -9   0    2.30    9.00
  -6  -9   0   -1.40    2.60
   6  -9   0    3.40    4.80
  -6  -9   0   -1.80    6.30
  -6   9   0   -5.40    5.50
   6   9   0   -1.90    8.20
   6   9   0   -3.40    4.00
   6   9   0    8.20    5.40
  -6   9   0   -0.70    3.80
  -6   9   0   -3.00    3.20
   7  -9   0    7.50    6.10
  -7  -9   0    8.70    9.90
  -7  -9   0    6.40    6.30
   7  -9   0    7.50   13.90
  -7  -9   0    8.40    5.50
  -7   9   0   15.30    5.60
   7   9   0   11.10    7.70
   7   9   0    6.80    6.50
   7   9   0   24.60   17.40
  -7   9   0   18.00    6.90
   0 -10   0   70.79   75.99
   0  10   0   13.90   70.49
   1 -10   0  185.68   96.79
  -1 -10   0  120.59   11.80
  -1 -10   0  133.59   10.50
   1 -10   0  147.89   15.80
  -1 -10   0  105.99   66.39
   1 -10   0  166.98   19.40
  -1  10   0  140.39   89.19
   1  10   0  155.08   20.60
  -1  10   0  120.89   15.90
   1  10   0   49.20   70.29
   2 -10   0   20.90    8.10
  -2 -10   0   75.59   58.39
   2 -10   0   27.10    4.10
   2 -10   0   29.10    8.20
  -2 -10   0   16.20    6.50
  -2 -10   0   28.30    6.10
   2 -10   0   33.60  101.09
  -2 -10   0   28.00    4.50
  -2 -10   0   33.00    5.50
   2  10   0   22.50    6.50
   2  10   0  -71.69   70.79
  -2  10   0   28.30    4.30
   2  10   0   33.40    3.50
   2  10   0   47.00   11.90
  -2  10   0   25.20    7.00
  -2  10   0   36.30    7.70
   3 -10   0  223.18   15.20
  -3 -10   0  218.68   14.40
   3 -10   0  233.78  127.79
  -3 -10   0  213.18   16.30
   3 -10   0  219.78   13.60
   3 -10   0  209.08   13.10
  -3 -10   0  219.98   15.70
   3 -10   0  228.08   45.30
   3 -10   0  207.98   26.20
  -3 -10   0  203.18   18.50
   3  10   0  220.98   12.20
  -3  10   0  223.38   15.10
   3  10   0  269.67   30.70
  -3  10   0  220.98   16.10
   3  10   0  205.58   14.90
  -3  10   0  244.08   15.00
  -3  10   0  140.19  157.28
   3  10   0  209.98   25.40
   3  10   0  219.58   20.80
  -3  10   0  225.68   13.80
   4 -10   0    8.50   14.60
  -4 -10   0    0.20    4.50
   4 -10   0    0.60    2.00
   4 -10   0    0.10    1.50
   4 -10   0   -1.60    2.90
  -4 -10   0   -0.50    2.10
   4 -10   0   -2.00    3.90
  -4 -10   0   -2.70    3.20
  -4 -10   0    1.40    2.30
  -4 -10   0    3.50    4.00
   4  10   0    2.10    3.00
   4  10   0   -1.70    2.40
  -4  10   0    2.20    4.40
   4  10   0   -0.80    4.40
   4  10   0   -0.40    3.50
   4  10   0    0.30    1.70
   4  10   0    0.60    4.60
  -4  10   0    1.80    2.80
  -4  10   0    1.50    2.10
   5 -10   0  203.48   31.80
   5 -10   0  195.68   16.30
   5 -10   0  198.08   35.90
  -5 -10   0  238.78   18.40
  -5 -10   0  181.58   15.20
  -5 -10   0  146.79   21.20
  -5 -10   0  228.38   18.30
  -5  10   0  190.78   14.40
   5  10   0  190.58   31.50
  -5  10   0  203.68   16.70
  -5  10   0  220.18   18.80
   5  10   0  304.87   37.20
   5  10   0  178.88   15.70
   5  10   0  203.98   16.30
   6 -10   0   36.10    8.50
   6 -10   0    9.50   11.60
  -6 -10   0   30.90   11.00
   6 -10   0   64.29   24.00
   6  10   0   18.70    6.90
  -6  10   0   26.70    8.10
  -6  10   0   34.50    8.70
  -6  10   0   53.99   11.20
   6  10   0   35.10    8.30
   6  10   0   73.69   22.30
  -7 -10   0    1.00    4.90
  -7 -10   0    4.10    8.30
  -7 -10   0   10.10    7.50
   7 -10   0    0.10    5.10
  -7  10   0    4.00    4.20
   7  10   0    5.00    6.90
   7  10   0   -2.80   11.10
  -7  10   0   -1.70    4.50
  -7  10   0   -3.90    8.70
   7  10   0   -1.20    5.30
   0 -11   0   17.70   73.29
   0  11   0   65.39   93.69
  -1 -11   0  425.46   25.40
   1 -11   0  409.16   28.20
   1 -11   0  406.46   23.20
  -1 -11   0  398.96   27.30
   1 -11   0  349.17  105.29
  -1 -11   0  422.96   86.09
   1 -11   0  399.66   22.70
   1 -11   0  381.26   30.30
  -1  11   0  404.16   29.70
  -1  11   0  370.86  113.59
  -1  11   0  419.76   23.50
   1  11   0  391.76   22.70
   1  11   0  428.96   24.60
   1  11   0  414.26   22.40
   1  11   0  465.45   33.50
   1  11   0  259.67   94.09
   2 -11   0  339.97  113.79
   2 -11   0  258.37   16.20
  -2 -11   0  269.77   16.50
  -2 -11   0  283.17   19.50
   2 -11   0  292.57   27.40
   2 -11   0  265.97   17.10
  -2 -11   0  266.17   76.49
  -2 -11   0  283.27   16.60
  -2 -11   0  271.77   20.60
  -2 -11   0  266.47   19.60
   2  11   0  292.17   17.60
   2  11   0  297.87   23.40
   2  11   0  303.37   27.00
  -2  11   0  321.27  123.49
   2  11   0  209.98   97.79
   2  11   0  284.77   16.30
   2  11   0  291.87   16.70
  -2  11   0  271.97   17.20
   2  11   0  278.47   15.80
  -2  11   0  293.57   17.30
  -2  11   0  274.17   22.70
  -3 -11   0    5.60    3.60
   3 -11   0   -1.70    3.00
   3 -11   0    4.60    2.60
  -3 -11   0    3.10    3.00
   3 -11   0    7.40    5.50
   3 -11   0    1.50    2.30
   3 -11   0    2.00    1.70
  -3 -11   0    1.50    2.00
  -3 -11   0    1.10    3.80
  -3  11   0   -1.10    1.80
   3  11   0   -0.50    3.30
  -3  11   0   -1.10    2.10
   3  11   0    5.90    5.50
  -3  11   0    1.40    3.00
   3  11   0   -0.40    0.90
   3  11   0    2.50    2.30
   3  11   0   -0.20    1.80
  -3  11   0    1.20    1.70
   3  11   0    0.30    3.50
   3  11   0    3.80    2.00
  -3  11   0 -371.66  148.49
   4 -11   0   78.69   17.20
   4 -11   0  113.19    7.40
  -4 -11   0  122.09   11.50
  -4 -11   0   73.89   14.20
  -4 -11   0   89.99   11.40
   4 -11   0  137.99   26.70
  -4 -11   0   67.69   10.60
   4 -11   0  109.99   11.70
   4  11   0  117.09   12.10
   4  11   0  119.69   24.10
   4  11   0   55.19   13.90
   4  11   0   93.79   10.60
  -4  11   0  103.29   11.10
   4  11   0   93.19    7.90
   4  11   0  123.29   22.80
  -4  11   0   91.99   11.90
  -4  11   0  102.89    8.40
  -5 -11   0   14.20    6.50
  -5 -11   0    6.10    3.90
  -5 -11   0    2.90    4.50
   5 -11   0   14.60   11.40
  -5 -11   0   11.30    8.20
   5 -11   0    3.70    8.80
   5 -11   0    7.50    4.70
   5  11   0    3.60    4.40
   5  11   0    6.40    5.00
  -5  11   0   10.30    5.30
   5  11   0   10.50    9.10
   5  11   0   17.70   11.50
  -5  11   0    9.90    6.70
  -5  11   0    9.50    3.50
  -6 -11   0    7.50    4.60
   6 -11   0    7.80   11.20
   6 -11   0   12.10    6.40
  -6 -11   0   12.40    8.70
  -6 -11   0    4.00    5.00
  -6  11   0   11.20    4.20
   6  11   0    9.40   11.40
   6  11   0    4.20    4.60
   6  11   0    0.70    4.70
  -6  11   0    0.60    3.90
  -6  11   0   12.90    8.10
  -7 -11   0    8.00    8.10
  -7 -11   0   15.80    9.30
  -7 -11   0    3.90    9.70
   7 -11   0    3.70    5.40
   7  11   0    2.70    6.80
  -7  11   0   -4.10    8.30
   7  11   0   -5.80   11.90
   0 -12   0  500.05   31.80
   0 -12   0  508.85   31.10
   0 -12   0  475.45   26.50
   0 -12   0  617.94  117.59
   0 -12   0  422.86   28.80
   0  12   0  478.45   26.90
   0  12   0  495.25   26.90
   0  12   0  312.37  112.79
   1 -12   0 -143.99   89.19
  -1 -12   0    1.90    2.80
   1 -12   0   -0.70    2.20
  -1 -12   0   85.79   77.69
   1 -12   0   -1.40    1.00
  -1 -12   0    3.00    2.80
   1 -12   0    2.40    3.20
  -1 -12   0    0.70    1.60
   1 -12   0   -1.80    1.10
   1 -12   0    1.80    1.70
  -1 -12   0    0.20    1.20
  -1  12   0    6.00    4.20
  -1  12   0  -27.90  111.59
   1  12   0    2.80    1.50
   1  12   0    1.60    1.80
   1  12   0   -0.40    1.50
  -1  12   0    0.60    1.70
   1  12   0  -58.39   94.89
   1  12   0    1.60    1.50
  -1  12   0    3.10    1.90
   1  12   0    2.90    3.40
  -2 -12   0  433.06   27.10
   2 -12   0  398.26   31.30
  -2 -12   0  421.66   23.30
   2 -12   0  399.66   23.90
   2 -12   0  395.56   23.20
  -2 -12   0  427.46   28.10
   2 -12   0  455.65   36.00
   2 -12   0  475.65  144.89
   2 -12   0  408.66   23.60
  -2 -12   0  397.46   25.30
  -2 -12   0  429.36   23.40
   2  12   0  410.86   23.10
  -2  12   0  368.66   29.80
  -2  12   0  359.76   23.50
   2  12   0  475.25   34.90
   2  12   0  426.46   23.60
  -2  12   0  301.57  137.79
   2  12   0  420.96   22.60
  -2  12   0  396.46   27.10
   2  12   0  420.46   35.00
   2  12   0  438.86   24.60
   3 -12   0   54.39  149.19
  -3 -12   0  113.39   10.10
   3 -12   0  110.59   23.20
   3 -12   0  110.69    8.30
   3 -12   0  131.39   10.30
   3 -12   0  109.19   18.90
  -3 -12   0  122.49    9.30
  -3 -12   0  124.19   16.40
   3 -12   0  106.39    8.60
  -3 -12   0  118.49   11.10
  -3  12   0  109.59    8.40
   3  12   0  156.08   27.30
   3  12   0  113.69    9.90
  -3  12   0  131.19   10.10
  -3  12   0  102.99   14.80
   3  12   0  117.29    8.10
   3  12   0  130.99   20.50
   3  12   0  103.89   16.60
  -3  12   0  232.38  169.48
   3  12   0  111.09    7.30
   3  12   0  116.29    8.70
  -3  12   0  113.89    9.80
   4 -12   0  305.67   21.30
   4 -12   0  300.27   18.60
   4 -12   0  358.86   33.50
   4 -12   0  364.86   66.69
  -4 -12   0  306.27   22.80
  -4 -12   0  330.87   20.70
  -4 -12   0  324.17   21.80
  -4 -12   0  290.27   26.00
   4 -12   0  321.77   18.30
   4  12   0  321.57   21.00
  -4  12   0  310.87   19.30
  -4  12   0  286.17   21.00
   4  12   0  321.97   19.10
   4  12   0  318.87   36.50
   4  12   0  375.56   42.50
  -4  12   0  338.27   23.40
   4  12   0  327.57   21.70
   4  12   0  245.78   29.60
  -5 -12   0   19.60    5.60
   5 -12   0   15.70    5.70
   5 -12   0   14.90   12.30
   5 -12   0   15.60   12.30
  -5 -12   0   35.60    8.50
  -5 -12   0    7.90    5.20
  -5 -12   0   13.90    8.00
   5  12   0   15.60   10.80
   5  12   0   25.80    7.10
  -5  12   0   11.40    5.30
  -5  12   0   15.70    4.60
   5  12   0   15.20   10.90
  -5  12   0   17.90    7.20
   5  12   0   16.80    5.50
  -6 -12   0   41.30    8.10
   6 -12   0   20.70   13.80
   6 -12   0   30.00    8.40
  -6 -12   0   54.99   10.40
  -6 -12   0   23.90   11.50
   6  12   0   31.70    8.60
  -6  12   0   51.79   11.90
   6  12   0   45.30    9.30
  -6  12   0   32.00    6.60
   6  12   0   40.70   18.60
  -6  12   0   48.70    9.60
  -7 -12   0    2.00    4.80
  -7 -12   0   19.10   10.80
  -7 -12   0    8.00    9.70
   7 -12   0    4.90    5.90
  -7  12   0    6.70    5.70
  -7  12   0    8.50    8.90
  -7  12   0   -1.00    4.20
   7  12   0   -1.00    6.10
   0 -13   0   82.69   95.79
   0  13   0    5.70  104.49
  -1 -13   0   54.39   82.79
   1 -13   0   72.29    6.00
   1 -13   0   65.79    7.30
   1 -13   0   78.59  112.89
  -1 -13   0   78.09    9.80
  -1 -13   0   67.09   11.00
   1 -13   0   85.39   14.50
  -1 -13   0   95.09   10.60
  -1 -13   0   70.49    5.50
   1 -13   0   70.19    6.10
   1  13   0   69.99    5.70
   1  13   0   62.99    6.00
   1  13   0   77.49   16.20
  -1  13   0   75.89    7.70
   1  13   0   72.29    6.40
  -1  13   0   78.19   14.40
   1  13   0   32.70   98.39
  -1  13   0    5.30  118.39
   1  13   0   79.29    6.60
  -1  13   0   77.59    7.90
   2 -13   0  327.77   31.00
   2 -13   0  195.38  129.09
  -2 -13   0  351.16   21.20
   2 -13   0  349.77   28.40
   2 -13   0  352.86   20.30
  -2 -13   0  354.16   23.80
   2 -13   0  335.97   20.60
  -2 -13   0  327.47   22.10
  -2 -13   0  339.87   24.60
   2 -13   0  343.17   20.80
  -2  13   0  342.17   21.00
   2  13   0  354.46   21.80
  -2  13   0  365.76   21.40
  -2  13   0  346.97   28.00
   2  13   0  362.36   32.40
   2  13   0  343.47   19.50
   2  13   0  349.27   20.00
   2  13   0  347.57   21.30
  -3 -13   0  160.38   18.40
  -3 -13   0  142.19   10.50
  -3 -13   0  144.69   20.50
  -3 -13   0  159.08   11.70
   3 -13   0  134.69   11.00
   3 -13   0  112.29   19.40
   3 -13   0  130.79    9.60
   3 -13   0  123.79    9.90
   3 -13   0   89.19   20.30
   3  13   0  119.39   19.50
   3  13   0  136.79    9.30
  -3  13   0  114.79   17.10
  -3  13   0  136.59   10.80
  -3  13   0  131.79   10.80
  -3  13   0  131.59    9.50
   3  13   0  137.99    9.90
   3  13   0  140.99    8.60
   3  13   0  171.18   27.90
   3  13   0  136.39   11.40
   3  13   0  112.39   16.80
  -3  13   0  140.49   11.10
   4 -13   0    6.30    7.80
  -4 -13   0   -0.10    3.70
   4 -13   0   -1.60    2.60
  -4 -13   0    2.60    2.80
  -4 -13   0   -0.50    3.10
   4 -13   0    1.50    2.00
   4 -13   0    7.10    7.50
  -4 -13   0   -2.20    4.10
   4 -13   0    4.30    2.60
  -4  13   0    2.30    2.50
   4  13   0   -0.10    2.10
  -4  13   0    2.50    3.10
   4  13   0    6.90    7.30
  -4  13   0    5.00    4.60
   4  13   0   -0.70    2.10
   4  13   0    2.30    6.50
   4  13   0    1.10    3.40
  -5 -13   0   11.80    4.60
  -5 -13   0    5.50    7.10
   5 -13   0    6.00   10.20
  -5 -13   0    8.90    5.10
   5 -13   0    7.70    4.50
   5 -13   0   14.00   11.00
  -5 -13   0    7.70    5.80
   5  13   0   13.20    9.70
  -5  13   0   15.60    4.60
  -5  13   0    9.10    6.80
   5  13   0    2.20    4.00
   5  13   0    0.30    7.10
   5  13   0    7.70    5.00
  -5  13   0    3.30    4.00
  -6 -13   0   -2.30    6.90
  -6 -13   0    3.90    4.20
   6 -13   0    0.40    4.40
  -6 -13   0    0.80    4.90
   6 -13   0   22.60   15.60
  -6  13   0    7.00    7.70
  -6  13   0   -3.20    2.90
   6  13   0    1.60    9.90
   6  13   0    1.30    4.80
  -6  13   0    3.90    5.30
  -7 -13   0    7.30    5.60
  -7 -13   0   -4.40    4.90
  -7 -13   0   27.70   16.60
  -7  13   0   14.60    7.40
  -7  13   0   10.90    5.60
  -7  13   0    2.30    8.10
   7  13   0   13.90    8.10
   0 -14   0  -45.80  102.09
   0 -14   0   67.79   11.10
   0 -14   0   67.39   11.20
   0  14   0   68.89    7.00
   0  14   0   87.99   16.00
   0  14   0   63.89    7.10
   0  14   0    2.20  115.09
   0  14   0   58.59    7.00
   0  14   0   62.39    5.60
   1 -14   0  137.69   16.40
   1 -14   0  117.19    9.30
  -1 -14   0  117.49   11.10
   1 -14   0  105.59    8.70
  -1 -14   0  130.19   11.50
  -1 -14   0  120.59   14.90
  -1 -14   0  124.39    9.40
  -1 -14   0   49.20  114.99
   1 -14   0  133.19    8.90
   1 -14   0   86.89  118.49
   1 -14   0  141.89   19.90
  -1  14   0  122.89    9.40
   1  14   0  114.59    8.90
   1  14   0  115.39    9.10
  -1  14   0  128.29   19.30
  -1  14   0  123.69    9.60
   1  14   0  124.49    8.50
  -1  14   0 -132.19  124.09
   1  14   0  147.59   23.20
   1  14   0  118.19    9.20
   1  14   0   13.20  109.19
   2 -14   0  209.38   13.30
  -2 -14   0  216.18   17.70
   2 -14   0  212.98   24.40
   2 -14   0  229.18   30.30
   2 -14   0  209.58   13.80
   2 -14   0  279.27  144.69
   2 -14   0  200.98   13.70
  -2 -14   0  218.28   15.30
  -2 -14   0  197.48   13.00
  -2 -14   0  175.88   15.50
   2  14   0  205.38   12.50
   2  14   0  194.18   13.00
  -2  14   0  212.58   14.40
   2  14   0  205.58   13.50
   2  14   0  195.88   14.10
  -2  14   0  206.18   25.60
  -2  14   0  123.39  151.08
  -2  14   0  199.18   13.60
   3 -14   0    5.80    7.00
   3 -14   0   -1.80    1.90
   3 -14   0    3.10    2.70
  -3 -14   0    0.20    4.20
   3 -14   0    2.90    8.40
  -3 -14   0    1.70    3.20
  -3 -14   0    1.00    2.10
   3 -14   0    1.10    1.90
   3  14   0    0.40    1.90
  -3  14   0   11.30    6.20
   3  14   0   -1.20    2.20
  -3  14   0    0.70    2.30
   3  14   0    7.20    4.90
   3  14   0   -1.60    1.90
   3  14   0    3.50    2.80
   3  14   0    0.40    5.10
  -3  14   0   -0.10    2.60
  -3  14   0   -1.80    1.30
   3  14   0   -0.60    4.80
   4 -14   0   -0.20    5.50
  -4 -14   0   -0.50    5.70
  -4 -14   0   -0.60    1.90
   4 -14   0    0.10    3.50
   4 -14   0    3.20    2.30
   4 -14   0    0.60    2.60
  -4 -14   0    2.50    6.00
   4 -14   0   -3.30    4.80
  -4 -14   0    1.70    4.00
   4  14   0   -2.70    4.60
   4  14   0    3.70    3.60
  -4  14   0    1.70    3.30
  -4  14   0    8.00    5.60
   4  14   0   -1.30    2.30
   4  14   0    4.40    3.30
   4  14   0    5.50    6.40
  -4  14   0    2.70    2.50
   5 -14   0   33.70   15.20
  -5 -14   0   24.60    7.50
  -5 -14   0    9.90    7.40
   5 -14   0    9.60   16.20
   5 -14   0   18.10    6.20
  -5 -14   0   17.30    6.90
  -5 -14   0   21.20    5.50
   5 -14   0   22.60    3.50
   5  14   0   10.20    9.50
   5  14   0   18.40    6.10
  -5  14   0   12.30    3.90
  -5  14   0   17.70    7.90
  -5  14   0   13.40    6.20
   5  14   0   14.50    5.50
  -6 -14   0   10.60    5.00
  -6 -14   0   19.90   10.70
   6 -14   0    6.20    5.40
  -6 -14   0    9.20    6.50
  -6  14   0   17.90    7.30
   6  14   0   21.60    7.50
   6  14   0    8.60   11.20
   6  14   0   12.00    6.80
  -6  14   0    9.80    8.60
  -6  14   0    8.40    4.50
   0 -15   0    0.50    1.80
   0 -15   0    0.60    2.30
   0 -15   0    2.30    3.00
   0 -15   0   -1.50    1.60
   0 -15   0   37.70  120.09
   0 -15   0    1.00    1.30
   0  15   0    3.70    4.80
   0  15   0   -0.70    1.70
   0  15   0 -154.18  121.19
   0  15   0   -1.00    1.30
   0  15   0    0.10    1.50
   0  15   0   -3.00    1.40
  -1 -15   0  289.97   22.90
  -1 -15   0  333.37   25.80
   1 -15   0  312.17   25.90
  -1 -15   0  389.96   23.90
   1 -15   0  365.36   21.30
   1 -15   0  224.48  142.69
  -1 -15   0  366.66   21.40
  -1 -15   0  344.17   19.70
   1 -15   0  363.76   29.70
   1 -15   0  349.07   20.30
  -1 -15   0  193.58  111.19
   1 -15   0  333.57   20.60
  -1 -15   0  336.37   21.40
  -1  15   0  368.06   21.30
   1  15   0  345.17   21.00
  -1  15   0  335.47   21.20
   1  15   0  359.36   21.10
  -1  15   0  205.78  149.99
  -1  15   0  370.96   22.10
  -1  15   0  317.97   29.20
   1  15   0  332.57   31.70
   1  15   0  343.07   20.00
   1  15   0  341.17   20.60
   1  15   0  424.96  151.58
   2 -15   0  183.68   13.10
   2 -15   0  188.18   13.00
   2 -15   0  174.28   22.00
  -2 -15   0  162.38   12.00
  -2 -15   0  202.88   14.80
   2 -15   0  243.38  149.59
  -2 -15   0  189.78   16.60
   2 -15   0  192.78   30.70
  -2 -15   0  179.58   12.90
   2 -15   0  182.48   12.60
  -2 -15   0  170.68   15.10
   2  15   0  185.48   12.50
   2  15   0  181.38   13.50
   2  15   0  189.28   12.90
  -2  15   0  189.88   13.70
  -2  15   0  199.18   13.10
   2  15   0  227.58   31.20
  -2  15   0  203.68   13.70
  -2  15   0  185.08   27.60
   2  15   0  190.18   11.90
  -2  15   0   66.99  173.88
  -3 -15   0  105.29    9.30
   3 -15   0  122.39    9.90
  -3 -15   0  115.69   16.30
   3 -15   0  122.69   20.80
   3 -15   0  128.49   12.50
  -3 -15   0  136.39   12.30
   3 -15   0  123.79   24.70
   3 -15   0  116.79    9.30
  -3  15   0  121.79   10.30
   3  15   0   84.59   15.50
   3  15   0  161.98   27.70
  -3  15   0  114.19   10.40
   3  15   0  122.29    9.00
   3  15   0  110.69    9.30
  -3  15   0   94.89   16.70
   3  15   0  156.48   23.30
   3  15   0  108.69    7.90
   3  15   0  113.89   12.30
  -4 -15   0  394.36   29.40
  -4 -15   0  382.86   35.40
   4 -15   0  381.06   49.00
   4 -15   0  441.86   39.70
   4 -15   0  416.96   24.20
   4 -15   0  415.56   24.60
  -4 -15   0  469.45   27.20
  -4  15   0  454.75   29.20
   4  15   0  410.96   37.90
   4  15   0  394.16   24.40
   4  15   0  388.26   26.10
  -4  15   0  416.46   26.80
  -4  15   0  376.16   25.20
   5 -15   0   -1.30    2.10
  -5 -15   0    0.70    5.00
  -5 -15   0    1.90    6.70
   5 -15   0   -3.50    6.60
  -5 -15   0    1.90    2.90
   5 -15   0    7.40    5.10
   5 -15   0    2.90    7.60
  -5 -15   0   -3.80    3.30
   5  15   0    0.80    4.00
  -5  15   0    0.10    5.60
   5  15   0    5.90    9.60
   5  15   0    1.90    3.90
   5  15   0   11.40   11.20
  -5  15   0    1.80    3.60
  -5  15   0    2.80    3.00
  -6 -15   0   23.60   11.30
  -6 -15   0    5.70    5.10
   6 -15   0   11.50    6.40
   6 -15   0   -0.20    9.40
  -6 -15   0    8.60    5.60
  -6  15   0   15.50    5.40
  -6  15   0   14.20    6.70
   6  15   0   12.80    6.50
   6  15   0    4.80    6.10
   6  15   0    6.30   12.10
   0 -16   0 1048.40  177.88
   0 -16   0  896.31   54.89
   0 -16   0  921.31   49.00
   0 -16   0  916.21   49.50
   0 -16   0  937.71   55.99
   0 -16   0  887.51   47.80
   0  16   0  848.22   60.89
   0  16   0  898.71   49.20
   0  16   0  890.21   48.40
   0  16   0  640.24  196.38
   0  16   0  985.00   52.89
   0  16   0  885.51   49.50
   1 -16   0  203.78   14.70
  -1 -16   0  245.78   17.40
   1 -16   0  221.48   14.50
  -1 -16   0  227.28   13.50
  -1 -16   0  233.48   17.80
   1 -16   0   76.89  172.78
   1 -16   0  230.28   20.50
  -1 -16   0  206.48   14.80
   1 -16   0  231.28   14.20
  -1 -16   0  216.58   19.50
  -1 -16   0  296.97  137.29
   1 -16   0  250.77   28.10
  -1 -16   0  203.18   14.60
  -1  16   0  212.88   15.00
   1  16   0  233.68   15.00
  -1  16   0   99.99  179.18
   1  16   0  220.08   14.80
   1  16   0   -4.30  154.88
  -1  16   0  186.98   13.80
   1  16   0  231.28   14.60
  -1  16   0  199.48   14.60
   1  16   0  201.18   13.60
   1  16   0  321.37   42.40
  -1  16   0  239.18   29.10
  -2 -16   0  138.69   16.10
  -2 -16   0  139.69   11.00
  -2 -16   0  124.29   11.70
   2 -16   0  171.28   25.40
  -2 -16   0  146.89   13.20
   2 -16   0  294.47  175.68
   2 -16   0  149.19   10.90
  -2 -16   0  128.39    9.70
  -2 -16   0  156.38   20.50
   2 -16   0  114.99   17.70
   2  16   0  142.09    9.60
   2  16   0  182.48   28.40
   2  16   0  122.39    9.90
  -2  16   0  -30.80  189.18
  -2  16   0  141.99   22.20
  -2  16   0  143.89   11.20
   2  16   0  145.09   10.70
  -2  16   0  138.29   10.50
  -2  16   0  117.69   10.70
  -3 -16   0   57.59   11.60
   3 -16   0   52.59    6.80
   3 -16   0   68.79    7.80
   3 -16   0   65.99   18.40
  -3 -16   0   65.99    8.00
   3 -16   0   53.89    7.90
  -3 -16   0   64.89   10.10
   3 -16   0   73.99   17.10
   3  16   0   59.69    5.30
   3  16   0   72.59   16.30
  -3  16   0   49.80    7.70
   3  16   0   60.79    6.80
   3  16   0   59.19    7.40
   3  16   0   46.10    7.80
  -3  16   0   61.69    8.20
  -3  16   0   51.99    9.10
   3  16   0   44.40   16.10
  -4 -16   0   51.29    8.00
   4 -16   0   62.99    9.80
   4 -16   0   41.10   16.00
  -4 -16   0   51.99    9.40
   4 -16   0   66.59    8.10
   4 -16   0   57.89   16.10
  -4 -16   0   70.59   13.90
   4 -16   0   77.49    8.00
  -4  16   0   47.10    8.50
   4  16   0   66.59    9.80
  -4  16   0   54.59   10.50
   4  16   0   82.59   19.70
   4  16   0  114.39   26.20
  -4  16   0   65.19    7.50
   4  16   0   64.09    7.80
   4  16   0   61.69    4.30
  -5 -16   0   12.20    7.80
  -5 -16   0   24.40    7.60
   5 -16   0   32.10   14.20
  -5 -16   0   11.70    5.20
   5 -16   0   19.30   14.20
   5 -16   0   18.00    4.10
  -5 -16   0   16.70    6.80
   5 -16   0    4.80    5.00
  -5  16   0   16.50    7.50
   5  16   0   23.00    7.20
  -5  16   0   15.20    4.30
   5  16   0   13.50   11.30
  -5  16   0   13.10    6.20
   5  16   0    8.50   10.40
   6 -16   0   13.30   14.10
  -6 -16   0    8.50    9.70
   6 -16   0   11.70    6.50
  -6 -16   0    6.30    6.20
  -6 -16   0    8.00    5.50
   6  16   0    2.10    4.80
  -6  16   0   14.30    6.80
   6  16   0   -0.40   17.20
  -6  16   0    0.20    7.20
  -6  16   0    4.80    4.30
   6  16   0    1.40    5.80
   0 -17   0    8.00    4.60
   0 -17   0    4.50    1.90
   0 -17   0    5.30    2.90
   0 -17   0   -0.10  132.59
   0 -17   0    1.20    2.40
   0 -17   0    2.70    3.50
   0  17   0    4.80    2.60
   0  17   0    1.40    1.70
   0  17   0  119.29  160.78
   0  17   0    2.80    4.50
   0  17   0    4.60    2.80
   0  17   0    0.40    2.00
   1 -17   0  212.18   19.70
   1 -17   0   97.29  168.68
   1 -17   0  195.48   13.60
   1 -17   0  186.18   24.40
   1 -17   0  193.28   14.00
  -1 -17   0  165.68   15.80
  -1 -17   0  192.48   12.40
   1 -17   0  191.08   12.90
  -1 -17   0  208.18   16.10
  -1 -17   0  194.88   14.00
  -1 -17   0  187.58   13.90
  -1 -17   0  196.78   18.80
  -1  17   0  216.88   15.50
  -1  17   0  274.47   32.30
  -1  17   0  193.88   12.70
   1  17   0  186.48   13.60
   1  17   0  190.78   12.70
   1  17   0  205.48   14.00
  -1  17   0  188.38   13.90
  -1  17   0  -59.09  171.98
   1  17   0  209.18   30.90
  -1  17   0  200.48   14.30
   1  17   0  183.68   13.30
   2 -17   0    4.60    5.10
  -2 -17   0   16.60    3.70
   2 -17   0   17.30    4.50
   2 -17   0   22.40   10.80
  -2 -17   0    4.90    5.10
  -2 -17   0   20.40    4.90
  -2 -17   0   25.20    8.90
  -2 -17   0   14.40    4.80
   2 -17   0   16.60    4.10
  -2 -17   0   24.90    6.10
   2 -17   0   19.10    4.10
  -2  17   0   20.10    6.00
   2  17   0   19.60    5.00
  -2  17   0   18.90    4.90
   2  17   0   10.50    3.90
   2  17   0   18.60    3.50
  -2  17   0   11.40    3.40
   2  17   0   15.10    4.00
  -2  17   0   22.10    4.60
  -2  17   0    9.80    7.20
   2  17   0    9.60    8.50
   3 -17   0  247.08   15.70
   3 -17   0  228.68   16.00
   3 -17   0  249.58   39.30
   3 -17   0  265.47   32.30
   3 -17   0  198.28   15.90
  -3 -17   0  270.67   22.30
  -3 -17   0  238.18   18.40
  -3 -17   0  222.88   15.40
  -3  17   0  206.78   16.50
   3  17   0  231.38   18.90
   3  17   0  232.68   14.00
   3  17   0  288.87   42.80
   3  17   0  201.38   27.30
  -3  17   0  216.78   16.20
  -3  17   0  220.58   16.30
   3  17   0  208.48   16.80
   4 -17   0  189.28   35.40
   4 -17   0  168.18   14.20
  -4 -17   0  149.29   17.20
  -4 -17   0  167.68   15.70
   4 -17   0  171.58   12.80
   4 -17   0  174.28   12.30
  -4 -17   0  158.28   20.30
   4  17   0  165.18   12.40
   4  17   0  166.08   14.50
   4  17   0  187.08   29.90
  -4  17   0  125.69   14.60
   4  17   0  139.29   29.50
   4  17   0  148.89    9.50
  -4  17   0  170.08   18.60
   5 -17   0   27.40    7.30
  -5 -17   0   31.80    8.60
   5 -17   0   23.30   14.20
  -5 -17   0   26.30   14.80
   5 -17   0   28.50    5.00
  -5 -17   0   35.30    7.40
  -5  17   0   26.70    7.40
   5  17   0   40.60    8.30
   5  17   0   51.39   18.40
   5  17   0   24.10   13.40
  -5  17   0   34.20    9.80
  -5  17   0   28.20    8.30
   5  17   0   29.20    7.90
  -6 -17   0    8.50    5.30
  -6 -17   0    4.20    7.80
   6 -17   0    5.50    5.70
  -6 -17   0   10.60    6.50
  -6  17   0    0.70    7.40
   6  17   0   -1.30    5.30
   6  17   0    9.80   13.00
  -6  17   0    3.90    3.70
  -6  17   0    6.80    6.00
   0 -18   0  202.58   14.60
   0 -18   0  234.28   20.50
   0 -18   0  204.78   19.70
   0 -18   0  226.88   13.80
   0 -18   0  221.08   15.50
   0 -18   0  202.88  186.38
   0  18   0   64.59  175.58
   0  18   0  219.78   14.30
   0  18   0  184.78   16.50
   0  18   0  280.67   35.20
   0  18   0  210.38   14.40
   1 -18   0  478.65   39.50
  -1 -18   0  504.45   30.10
   1 -18   0  487.25  201.78
  -1 -18   0  503.85   28.30
  -1 -18   0  516.15   36.60
  -1 -18   0  533.35   30.40
   1 -18   0  533.15   40.40
   1 -18   0  489.05   30.10
  -1 -18   0  488.65   35.20
   1 -18   0  502.15   28.90
  -1 -18   0  551.74   32.90
   1 -18   0  553.74   30.00
  -1  18   0  491.95   30.40
   1  18   0  479.15   33.80
  -1  18   0  869.51  226.88
   1  18   0  569.64   46.10
   1  18   0  473.35   28.80
  -1  18   0  522.35   42.40
   1  18   0  529.25   29.70
  -1  18   0  508.25   30.30
  -1  18   0  492.75   28.60
  -1  18   0  485.55   29.10
   1  18   0  501.25   29.90
   2 -18   0  168.18   12.70
   2 -18   0  197.08   29.10
  -2 -18   0  180.38   14.40
   2 -18   0  182.28   13.00
  -2 -18   0  175.18   16.80
  -2 -18   0  164.08   15.30
  -2 -18   0  194.58   13.80
   2 -18   0  158.08   22.70
   2 -18   0  171.38   13.40
  -2 -18   0  184.08   12.30
  -2 -18   0  193.18   25.20
   2  18   0  205.98   14.40
  -2  18   0  177.58   14.00
   2  18   0  153.58   12.60
   2  18   0  166.38   11.80
   2  18   0  177.98   30.50
  -2  18   0  182.18   12.90
  -2  18   0  160.98   12.60
  -2  18   0  164.38   13.30
  -2  18   0  210.88   29.00
   2  18   0  167.48   12.50
   3 -18   0   52.29   17.50
  -3 -18   0   51.89   11.10
   3 -18   0   49.00    7.30
  -3 -18   0   49.30    6.80
   3 -18   0   43.00    6.40
   3 -18   0   46.30    7.20
   3 -18   0   69.29   16.20
  -3 -18   0   58.49   10.10
   3  18   0   50.99    8.30
  -3  18   0   40.70    7.10
  -3  18   0   47.10    7.50
   3  18   0   47.00    6.40
   3  18   0   49.30    5.60
   3  18   0   53.69   14.70
  -3  18   0   40.00    7.80
   3  18   0   28.30   14.90
   3  18   0   57.09    7.80
   4 -18   0  130.89   14.10
   4 -18   0  146.69   11.40
   4 -18   0  117.39   23.30
  -4 -18   0  134.19   16.40
   4 -18   0  135.89   11.80
  -4 -18   0  123.99   13.00
   4 -18   0  120.99   28.10
  -4 -18   0  161.18   21.50
   4  18   0  150.78   11.90
  -4  18   0  170.18   14.10
   4  18   0  137.09    8.90
   4  18   0  163.58   33.40
   4  18   0  196.68   29.50
   4  18   0  118.39   14.50
  -4  18   0  137.89   15.00
  -4  18   0  115.99   15.50
   5 -18   0   23.10    4.90
   5 -18   0   22.40    7.00
  -5 -18   0   14.90    4.90
   5 -18   0   17.70   12.50
  -5 -18   0   20.50    9.70
  -5 -18   0    8.30    6.10
   5  18   0   25.40    7.60
  -5  18   0   10.40    7.90
   5  18   0    8.80   11.90
   5  18   0   16.10   12.30
  -5  18   0   25.00    7.00
   5  18   0   18.40    6.40
   6 -18   0    1.00    5.20
  -6 -18   0    9.30    5.80
  -6 -18   0   24.60    9.00
  -6 -18   0    5.30    8.40
   6  18   0   11.50   12.70
  -6  18   0    5.40    7.80
   6  18   0   17.60    6.90
  -6  18   0   11.80    4.90
  -6  18   0   16.50    7.20
   0 -19   0    8.30    5.80
   0 -19   0 -167.38  162.18
   0 -19   0    5.20    3.10
   0  19   0    6.10    3.20
   0  19   0  419.66  203.28
   0  19   0    5.30    3.10
   0  19   0    0.60    4.50
  -1 -19   0  192.68   15.30
  -1 -19   0  162.68   12.90
  -1 -19   0  156.38   12.10
  -1 -19   0  164.98   20.80
   1 -19   0  146.09   23.90
   1 -19   0  156.88   11.30
  -1 -19   0  158.38   12.30
  -1 -19   0  140.59   17.20
   1 -19   0  162.58   12.90
   1 -19   0  166.78   21.30
   1 -19   0  155.38   12.60
   1 -19   0   32.10  198.28
  -1  19   0  165.08   11.90
   1  19   0  158.48   12.10
   1  19   0  168.48   11.50
  -1  19   0  155.38   12.50
  -1  19   0  278.77  227.68
   1  19   0  138.09   26.20
   1  19   0  165.38   12.70
  -1  19   0  145.89   11.10
  -1  19   0  151.08   12.70
  -1  19   0  144.99   10.80
   2 -19   0   77.79    8.90
  -2 -19   0  103.99   14.80
  -2 -19   0   77.69   15.10
   2 -19   0  137.59   24.40
   2 -19   0   78.69    9.30
   2 -19   0   88.29   10.40
  -2 -19   0   71.99   10.10
  -2 -19   0   96.49   10.70
  -2 -19   0   89.29    7.80
   2 -19   0   72.19   14.60
   2  19   0   83.29    8.30
   2  19   0   94.09   10.10
  -2  19   0   45.90   15.00
  -2  19   0   87.19   10.90
   2  19   0   96.29    9.90
  -2  19   0  109.09   11.20
  -2  19   0   88.59    9.40
   2  19   0   97.49   24.20
  -2  19   0   71.69    8.70
   2  19   0   81.99    9.90
  -3 -19   0    1.80    4.50
   3 -19   0    0.00    2.50
   3 -19   0   -0.70    5.70
  -3 -19   0   -1.00    3.10
   3 -19   0    2.50    2.80
   3 -19   0    0.90    3.20
   3 -19   0    9.80    7.40
  -3  19   0    4.20    3.70
   3  19   0    2.40    2.20
   3  19   0    5.30    6.60
   3  19   0    0.70    2.40
   3  19   0    0.80    2.70
  -3  19   0    4.80    4.00
  -3  19   0    1.40    2.90
   3  19   0   -2.50    2.60
   3  19   0    5.20    8.30
   4 -19   0    3.00    9.10
  -4 -19   0    9.70    8.00
   4 -19   0   -0.90    3.10
   4 -19   0   10.70    5.00
   4 -19   0    7.30    3.70
  -4 -19   0    8.10    5.50
   4 -19   0   17.40   11.00
  -4 -19   0    4.80    3.60
  -4  19   0    4.90    4.60
   4  19   0   12.30    4.60
   4  19   0   -4.50    6.60
  -4  19   0    5.40    4.80
   4  19   0    6.40    2.60
   4  19   0    9.70    4.80
  -4  19   0    3.10    5.20
   4  19   0   23.80   12.40
  -5 -19   0   68.09   15.90
  -5 -19   0   78.79   13.70
  -5 -19   0  108.99   12.90
   5 -19   0   82.59    9.00
   5 -19   0   87.99   12.20
   5  19   0   92.99   13.50
   5  19   0   79.59   25.40
   5  19   0  107.19   24.90
   5  19   0   69.69   11.20
  -6 -19   0   15.00   10.30
   6 -19   0   20.30    7.60
  -6 -19   0   36.10    9.70
  -6 -19   0   48.80   26.40
  -6  19   0   36.30   12.00
  -6  19   0   30.40    9.20
   6  19   0   41.40   10.40
   0 -20   0   63.19    7.70
   0 -20   0   67.69    9.20
   0 -20   0   71.49    7.50
   0 -20   0   66.69   13.30
   0 -20   0 -143.29  177.88
   0 -20   0   43.40   10.50
   0  20   0   78.29    9.10
   0  20   0   67.39    7.60
   0  20   0   71.39    9.20
   0  20   0   48.00   15.50
   0  20   0   56.89    7.80
  -1 -20   0    5.70    3.20
  -1 -20   0    3.40    3.90
   1 -20   0    3.90    2.40
   1 -20   0   11.00    3.90
  -1 -20   0    5.10    4.70
  -1 -20   0    3.90    4.00
   1 -20   0    1.40    3.20
   1 -20   0   -0.40    3.50
  -1 -20   0   17.60    7.80
  -1 -20   0   11.20    4.40
   1 -20   0    4.40    5.30
  -1 -20   0    8.30    2.80
  -1  20   0   10.00    4.30
  -1  20   0    7.60    3.10
   1  20   0   10.40    4.20
  -1  20   0    3.90    3.00
   1  20   0    8.30    3.70
   1  20   0    6.20    2.70
  -1  20   0    2.60    6.30
   1  20   0    6.00    3.10
   1  20   0   20.60   12.20
  -1  20   0    6.40    3.10
  -1  20   0    5.40    3.80
  -2 -20   0   16.10    6.70
  -2 -20   0   18.20    5.30
  -2 -20   0   16.40    4.00
   2 -20   0   17.10    4.40
   2 -20   0   20.70    5.60
   2 -20   0   25.10    5.30
   2 -20   0   10.10    7.10
  -2 -20   0   22.60    8.70
   2 -20   0   10.40    9.60
   2  20   0   27.50    5.70
  -2  20   0   14.80    9.40
  -2  20   0   22.80    5.80
   2  20   0   12.30    3.40
   2  20   0    7.90    9.80
  -2  20   0   17.80    4.50
  -2  20   0   24.80    5.40
   2  20   0   17.80    4.50
   2  20   0   19.20    5.30
  -3 -20   0  165.68   12.70
   3 -20   0  155.78   13.80
   3 -20   0  168.18   13.70
   3 -20   0  158.88   30.10
  -3 -20   0  160.98   19.90
  -3 -20   0  167.88   15.30
   3 -20   0  178.48   13.50
   3  20   0  176.88   14.90
   3  20   0  176.08   12.80
   3  20   0  186.68   32.90
  -3  20   0  162.48   14.10
   3  20   0  206.18   29.10
  -3  20   0  153.48   13.50
   3  20   0  165.98   13.30
   3  20   0  158.48   11.50
  -3  20   0  159.78   16.70
   4 -20   0   34.20    7.60
   4 -20   0   43.00    7.10
   4 -20   0   40.30    7.50
   4 -20   0   57.19   21.60
  -4 -20   0   33.20    7.30
  -4 -20   0   19.30    7.40
   4 -20   0   79.69   20.70
  -4 -20   0   28.50   10.60
   4  20   0   39.50    8.10
  -4  20   0   41.90    8.20
   4  20   0   52.89    8.00
   4  20   0   33.00   13.80
  -4  20   0   31.10    7.80
   4  20   0   37.40    4.50
  -5 -20   0   49.80   14.00
   5 -20   0   46.30   18.40
   5 -20   0   54.09   10.40
  -5 -20   0   54.99    9.40
  -5 -20   0   60.19   11.80
   5 -20   0   38.40    6.70
   5  20   0   83.19   22.20
  -5  20   0   35.00   10.90
   5  20   0   74.19   11.40
  -5  20   0   46.20    9.60
   5  20   0   42.70    9.70
  -6 -20   0    1.90    4.40
  -6 -20   0    8.90    8.70
   6 -20   0   -3.30    4.60
  -6 -20   0   12.00    7.50
   6  20   0   -3.70    5.10
  -6  20   0    0.30    7.80
   0 -21   0    0.90    3.00
   0 -21   0    7.80    5.30
   0 -21   0    6.70    5.30
   0 -21   0   -0.20    2.60
   0 -21   0    2.30    2.20
   0  21   0    0.00    4.90
   0  21   0    3.30    3.00
   0  21   0   -0.10    2.40
   0  21   0   -0.80    2.10
   0  21   0    0.20    2.50
   1 -21   0   24.10   10.30
  -1 -21   0    9.10    6.30
  -1 -21   0   17.20    3.70
  -1 -21   0   15.40    4.50
   1 -21   0   12.80    7.00
   1 -21   0   13.50    3.70
  -1 -21   0   11.60    5.40
  -1 -21   0   14.50    6.10
  -1 -21   0    5.30    3.30
   1 -21   0    9.90    4.70
  -1 -21   0    9.10    4.90
   1 -21   0   10.10    4.00
  -1  21   0    7.40    3.40
  -1  21   0   12.90    4.70
  -1  21   0   14.00    3.80
   1  21   0   20.30    5.10
  -1  21   0   25.70   11.90
   1  21   0   14.00    5.00
  -1  21   0   20.50    5.80
   1  21   0   15.50    4.40
   1  21   0   15.70    3.80
   2 -21   0    7.30    3.90
  -2 -21   0    9.20    6.80
  -2 -21   0    8.30    5.80
  -2 -21   0   10.30    4.90
   2 -21   0    1.70    4.70
   2 -21   0    4.30    5.70
   2 -21   0   11.00    4.30
  -2 -21   0    9.50    4.60
  -2 -21   0    4.60    2.90
   2 -21   0    3.30    5.80
  -2  21   0    0.70    3.70
  -2  21   0    3.60    3.80
  -2  21   0   11.10    4.20
   2  21   0   11.00    4.70
  -2  21   0   11.00    9.40
   2  21   0   16.20    5.30
   2  21   0    8.00   10.00
   2  21   0   25.00    5.40
  -2  21   0   16.20    4.80
   3 -21   0   22.10   10.30
  -3 -21   0   25.80    5.30
  -3 -21   0   23.40    8.50
   3 -21   0   29.70    7.10
  -3 -21   0   41.20    8.60
   3 -21   0   27.10    6.10
   3 -21   0   19.10   11.50
   3 -21   0   26.50    5.80
  -3  21   0   36.60    7.60
  -3  21   0   22.50    5.90
   3  21   0   17.00    5.80
   3  21   0   22.10    4.40
   3  21   0   29.70    6.00
  -3  21   0   41.30   10.20
   3  21   0   29.20   15.20
   3  21   0   24.30    5.30
  -4 -21   0    3.90    4.00
   4 -21   0   13.40   10.60
   4 -21   0    5.20    4.40
   4 -21   0   11.40    5.00
  -4 -21   0   15.50    6.20
  -4 -21   0    7.30    7.30
   4 -21   0   10.90    4.60
   4 -21   0   12.50   13.00
   4  21   0   18.40    6.50
  -4  21   0    6.40    4.90
  -4  21   0    7.20    5.10
   4  21   0   12.10   10.50
   4  21   0   26.50   16.50
   4  21   0    1.20    3.60
   4  21   0    7.50    2.60
   5 -21   0    3.30    4.90
   5 -21   0    5.00    9.60
  -5 -21   0    1.10    4.10
   5 -21   0    2.00    3.40
  -5 -21   0   12.90    9.40
   5 -21   0    9.70    7.10
  -5 -21   0   -0.70    4.30
  -5  21   0   -0.10    6.60
   5  21   0    5.30    5.70
   5  21   0    0.60    4.70
  -5  21   0    1.00    5.20
   5  21   0   -1.70    9.70
   0 -22   0  383.16   24.90
   0 -22   0  390.16   33.40
   0 -22   0  332.87   29.90
   0 -22   0  353.26   22.00
   0 -22   0  376.86   27.40
   0  22   0  359.26   22.80
   0  22   0  365.86   23.80
   0  22   0  364.66   24.50
   0  22   0  532.85   56.49
   0  22   0  366.76   23.20
   1 -22   0    5.30    3.10
   1 -22   0    3.00    5.00
  -1 -22   0    5.60    6.20
   1 -22   0    1.50    4.40
  -1 -22   0    0.60    2.20
  -1 -22   0    4.10    4.20
  -1 -22   0    5.90    3.90
   1 -22   0    0.20    3.40
   1 -22   0    3.80    3.60
  -1 -22   0    7.00    4.00
  -1 -22   0   -0.50    3.50
  -1  22   0    4.60    3.20
   1  22   0    1.40    2.50
   1  22   0    7.40    3.80
  -1  22   0    5.90    3.80
  -1  22   0    1.10    3.80
  -1  22   0    0.40    2.50
   1  22   0   -0.40    2.70
   1  22   0    6.80    3.80
  -1  22   0   19.80   11.10
   1  22   0    3.40    8.20
   2 -22   0  141.99   14.80
  -2 -22   0  144.99   11.30
   2 -22   0  135.39   14.40
  -2 -22   0  145.09   13.30
  -2 -22   0  146.29   13.30
  -2 -22   0  137.89   22.90
  -2 -22   0  180.28   20.10
   2 -22   0  146.29   11.90
   2 -22   0  132.09   25.20
  -2  22   0  141.79   11.80
  -2  22   0  112.69   13.40
   2  22   0  157.18   13.10
   2  22   0  148.09   30.00
   2  22   0  137.59   10.90
  -2  22   0  161.68   16.80
  -2  22   0  147.19   28.10
  -2  22   0  140.19   12.00
  -3 -22   0   14.90    7.60
   3 -22   0   14.20   12.50
   3 -22   0   32.50    6.70
  -3 -22   0   13.80    4.60
   3 -22   0    6.90    7.50
   3 -22   0   19.20    6.10
   3 -22   0    7.80    4.60
   3  22   0   27.20   11.30
  -3  22   0   23.00    7.00
   3  22   0   13.80    3.70
  -3  22   0   26.30    6.30
   3  22   0    2.80    9.30
   3  22   0   16.60    5.60
  -3  22   0   10.30    5.30
  -4 -22   0    4.10    8.80
   4 -22   0    0.60    3.60
   4 -22   0   -4.30    3.30
   4 -22   0   -0.10    8.50
  -4 -22   0    1.30    3.40
  -4 -22   0    0.60    4.00
   4 -22   0   -2.10    3.60
   4  22   0   12.00    9.90
   4  22   0   -1.00    3.40
   4  22   0    2.00    2.30
  -4  22   0   -1.60    4.30
  -4  22   0    6.70    5.50
   4  22   0    1.70    4.20
   5 -22   0   -2.20    3.30
  -5 -22   0    0.90    3.80
  -5 -22   0   11.60    7.10
   5 -22   0    0.00    4.60
   5 -22   0    8.10    6.10
  -5 -22   0   10.90    9.50
  -5  22   0   -3.40    6.10
   5  22   0   -0.60    4.60
   5  22   0    2.80    5.80
  -5  22   0    4.20    5.80
   5  22   0   -1.10    9.70
   0 -23   0   -3.40    3.30
   0 -23   0   -1.40    2.80
   0 -23   0   -2.30    2.00
   0 -23   0    1.00    4.30
   0 -23   0   -3.10    2.70
   0  23   0   -0.70    2.60
   0  23   0   -1.90    3.20
   0  23   0   -0.90    5.20
   0  23   0    1.50    3.30
   0  23   0   -0.90    2.20
   1 -23   0   39.10   13.00
  -1 -23   0   45.90    6.30
   1 -23   0   42.60    7.40
   1 -23   0   29.50    7.00
  -1 -23   0   38.90   11.90
  -1 -23   0   30.90    7.40
   1  23   0   28.30    6.00
   1  23   0   52.19    8.30
   1  23   0   49.90    9.00
  -1  23   0   28.20   13.10
  -1  23   0   52.29    8.80
   1  23   0   41.50   16.40
  -1  23   0   56.89    7.90
  -1  23   0   40.90    6.50
   1  23   0   39.20    7.20
   2 -23   0  126.19   25.10
  -2 -23   0   95.29   19.30
   2 -23   0  102.59   11.40
   2 -23   0  113.29   13.40
  -2 -23   0  103.19   11.00
  -2 -23   0  107.39   12.90
  -2 -23   0   96.89   16.80
   2 -23   0  107.79   12.90
   2 -23   0  137.99   22.40
  -2 -23   0  109.19   13.50
   2  23   0  105.89   13.00
   2  23   0  126.59   13.30
  -2  23   0  117.09   13.50
   2  23   0  125.09   11.10
  -2  23   0  140.69   14.00
   2  23   0  117.49    9.80
  -2  23   0   98.39   23.70
   2  23   0  124.89   28.80
  -3 -23   0    8.30    3.50
   3 -23   0    6.20    4.10
   3 -23   0    4.50    4.20
   3 -23   0    1.80    6.90
  -3 -23   0    1.00    4.10
  -3 -23   0    2.50    5.70
   3 -23   0   -1.70    6.50
   3 -23   0    7.00    4.50
   3  23   0   11.00    8.60
   3  23   0   38.30   18.20
   3  23   0    4.60    2.90
   3  23   0    2.40    3.70
   3  23   0    1.30    4.00
   3  23   0    4.00    3.70
  -3  23   0    9.40    5.00
  -3  23   0   13.10    6.10
  -3  23   0    7.60    5.40
   4 -23   0    6.90    4.30
   4 -23   0   14.20    5.80
  -4 -23   0   17.50    5.40
  -4 -23   0   11.60    9.00
   4 -23   0   10.00    5.50
   4 -23   0   10.00   10.10
  -4 -23   0   11.10    6.10
   4  23   0    1.80    7.70
   4  23   0   18.90    3.80
  -4  23   0   15.30    6.50
  -4  23   0   16.60    6.70
   4  23   0   15.10    6.30
   4  23   0    7.00    4.90
  -5 -23   0   14.10    7.40
  -5 -23   0   19.70   10.60
  -5 -23   0   26.20    7.40
   5 -23   0   24.10    6.30
   5 -23   0   15.00    6.70
   5 -23   0   15.00    6.30
   5  23   0   12.90    6.30
  -5  23   0   24.30    9.50
  -5  23   0   17.70    7.70
   0 -24   0   -1.10    3.20
   0 -24   0   -1.70    2.20
   0 -24   0    3.50    5.00
   0 -24   0   -2.50    3.90
   0 -24   0    2.80    4.50
   0  24   0    0.10    2.90
   0  24   0   -5.00    2.60
   0  24   0   14.20   12.70
   0  24   0   -0.90    2.80
   0  24   0    0.30    3.10
  -1 -24   0  234.98   19.90
   1 -24   0  251.37   19.40
  -1 -24   0  267.47   19.70
   1 -24   0  240.28   32.30
   1 -24   0  237.28   28.60
  -1 -24   0  326.47   36.00
   1 -24   0  279.77   19.20
   1 -24   0  234.28   16.60
  -1  24   0  247.88   19.40
   1  24   0  240.38   16.80
   1  24   0  240.98   18.30
  -1  24   0  241.58   18.60
   1  24   0  218.48   18.30
  -1  24   0  243.58   17.50
   1  24   0  245.68   18.00
   1  24   0  299.57   45.00
  -2 -24   0    8.80    7.70
  -2 -24   0    7.60    3.70
   2 -24   0   10.00    5.00
  -2 -24   0    2.00    4.80
  -2 -24   0    0.50    3.30
   2 -24   0    4.10    3.50
   2 -24   0    2.50    4.20
  -2 -24   0   14.60    7.00
   2 -24   0   18.60   10.70
   2 -24   0    8.70    9.60
   2  24   0    7.10    3.90
   2  24   0    2.10    4.10
  -2  24   0    4.90    4.30
   2  24   0    3.50   12.40
   2  24   0    7.90    4.70
  -2  24   0    3.80    4.40
  -2  24   0    3.60    8.20
   2  24   0    7.40    3.40
   3 -24   0   42.40    7.60
   3 -24   0   46.20   20.20
  -3 -24   0   34.20    8.40
  -3 -24   0   39.60    7.40
   3 -24   0   26.00    7.20
   3 -24   0   34.50    7.60
   3 -24   0   32.40   12.40
  -3 -24   0   44.20   12.10
  -3 -24   0   23.10    6.10
   3  24   0   54.29   17.10
  -3  24   0   23.00    7.10
   3  24   0   34.10    6.90
   3  24   0   57.49   23.60
   3  24   0   27.80    7.20
   3  24   0   32.00    7.60
  -3  24   0   33.10    8.00
   3  24   0   27.00    5.20
  -3  24   0   29.00    6.90
   4 -24   0   90.99   12.20
  -4 -24   0   69.79   10.00
   4 -24   0   75.89   10.30
   4 -24   0   94.69   22.40
   4 -24   0   70.69   10.80
  -4 -24   0   72.79   16.30
  -4  24   0   72.59   11.70
  -4  24   0   89.39   12.20
   4  24   0   49.10   25.30
   4  24   0   90.49    7.60
   4  24   0   59.49   10.10
   4  24   0   73.09   12.30
   5 -24   0    2.00    5.40
  -5 -24   0    9.70   13.80
  -5 -24   0    1.60    5.40
   5 -24   0    2.10    4.30
  -5  24   0    3.90    8.30
  -5  24   0    5.00    5.90
   0 -25   0   -0.50    4.00
   0 -25   0    4.10    5.30
   0 -25   0    6.90    6.60
   0 -25   0    1.70    2.90
   0 -25   0   -1.10    3.70
   0  25   0    4.90    3.70
   0  25   0   17.70   11.70
   0  25   0    4.70    3.90
   0  25   0    1.90    3.00
   0  25   0    1.50    3.50
  -1 -25   0  308.87   22.90
  -1 -25   0  332.47   31.30
   1 -25   0  291.27   21.80
   1 -25   0  323.67   23.10
   1 -25   0  312.47   20.00
  -1 -25   0  318.37   19.90
   1 -25   0  315.27   35.40
  -1  25   0  265.77   20.10
   1  25   0  307.47   46.80
   1  25   0  314.37   22.50
   1  25   0  323.87   20.30
  -1  25   0  278.17   22.30
   1  25   0  313.57   22.00
  -1  25   0  258.57   21.10
   1  25   0  323.17   21.60
  -1  25   0  298.07   44.10
   2 -25   0  196.88   32.20
  -2 -25   0  194.98   16.90
  -2 -25   0  208.58   15.60
   2 -25   0  204.68   18.00
   2 -25   0  215.68   16.20
   2 -25   0  255.37   18.30
  -2 -25   0  208.68   20.60
  -2 -25   0  206.78   30.50
   2 -25   0  224.38   31.50
   2  25   0  209.08   15.30
  -2  25   0  211.88   17.70
   2  25   0  194.08   37.50
   2  25   0  201.98   16.40
  -2  25   0  218.08   18.50
   2  25   0  236.68   18.30
   2  25   0  217.48   17.80
  -3 -25   0   15.50    8.50
   3 -25   0   41.80   17.00
  -3 -25   0   20.70    5.40
   3 -25   0    9.50    5.00
  -3 -25   0   13.70    6.00
   3 -25   0    9.00    5.00
  -3 -25   0    4.60    4.00
  -3  25   0   22.10    7.00
   3  25   0    8.60    5.00
  -3  25   0   12.80    6.30
   3  25   0   11.90    5.00
   3  25   0   13.50   11.10
   3  25   0   21.90   11.00
   3  25   0   16.60    4.30
  -4 -25   0   31.60    7.00
  -4 -25   0   18.10   10.30
   4 -25   0   33.10    8.00
  -4 -25   0   18.90    7.40
   4 -25   0   24.90    7.30
   4 -25   0   13.80    5.40
   4  25   0   21.70    4.30
   4  25   0   23.00    7.20
  -4  25   0   23.10    7.70
   4  25   0   18.90   13.20
   4  25   0   42.90    9.50
  -4  25   0   24.10    7.60
   5 -25   0   25.30    8.60
  -5 -25   0   21.80    7.00
  -5 -25   0   26.10    9.80
   5 -25   0   14.70    7.00
  -5 -25   0   18.90   10.90
   5 -25   0   37.30    7.80
  -5  25   0   30.80    8.70
  -5  25   0   39.10   13.20
   5  25   0   22.60    7.80
   0 -26   0  583.94   35.10
   0 -26   0  567.24   35.90
   0 -26   0  542.85   32.10
   0 -26   0  535.85   43.30
   0  26   0  521.15   64.79
   0  26   0  558.04   33.60
   0  26   0  521.65   32.70
   0  26   0  533.55   35.20
   0  26   0  530.65   34.00
  -1 -26   0    8.20    6.00
   1 -26   0   10.60    7.30
  -1 -26   0   10.50    7.80
  -1 -26   0    8.20    3.50
   1 -26   0    3.20    3.00
   1 -26   0    7.90    5.40
   1 -26   0   10.10    7.70
   1 -26   0    2.60    4.70
   1  26   0   10.50    4.10
   1  26   0    8.50    4.90
   1  26   0    3.80    3.80
  -1  26   0    6.00    4.80
  -1  26   0    1.20    4.00
   1  26   0    1.80    4.30
  -1  26   0   13.20   12.30
  -1  26   0   -0.70    4.40
   2 -26   0   86.79   22.10
   2 -26   0   52.49    8.20
  -2 -26   0   76.89   12.20
  -2 -26   0   71.99    9.00
  -2 -26   0   39.90   14.70
   2 -26   0   56.59   12.20
   2 -26   0   41.50   14.10
   2 -26   0   37.50    7.90
   2  26   0   49.80    8.70
  -2  26   0   29.20    7.60
  -2  26   0   77.79   10.80
   2  26   0   54.59    9.50
   2  26   0   62.39    9.00
   2  26   0   61.29   10.40
  -3 -26   0   58.59   14.50
  -3 -26   0   56.09   10.40
   3 -26   0   48.30    9.80
  -3 -26   0   38.40    7.10
   3 -26   0   75.89   10.70
   3 -26   0   75.69   10.90
  -3 -26   0   42.70    7.70
   3 -26   0   90.99   21.50
  -3  26   0   46.00    9.50
   3  26   0   51.99    8.60
   3  26   0   34.30    8.20
  -3  26   0   41.40    9.80
   3  26   0   49.60    7.20
   3  26   0   63.59   24.90
   3  26   0   51.29   10.00
   4 -26   0   33.90    8.40
   4 -26   0   35.10    8.40
   4 -26   0   27.50    7.10
  -4 -26   0   35.90   11.70
  -4 -26   0   31.70    7.10
  -4 -26   0   60.09   11.30
   4  26   0   44.00    5.90
  -4  26   0   30.00    8.40
  -4  26   0   35.30   11.30
   4  26   0   64.49   11.60
   4  26   0   38.90   12.70
  -4  26   0   40.60    9.90
   0 -27   0   -1.50    4.80
   0 -27   0    8.50    8.00
   0 -27   0    3.70    3.30
   0 -27   0    0.10    5.90
   0  27   0    2.10    3.70
   0  27   0   -5.90    8.10
   0  27   0    0.80    3.30
   0  27   0    1.10    4.70
   1 -27   0   28.40    7.70
   1 -27   0    5.30    6.20
  -1 -27   0    2.40    6.60
   1 -27   0   13.90    4.70
  -1 -27   0   16.00    7.00
   1 -27   0    0.50    5.00
  -1 -27   0    3.70    3.20
   1 -27   0   10.10    6.10
  -1  27   0    5.20    4.20
  -1  27   0   12.20    5.70
   1  27   0   15.60    6.00
   1  27   0    2.70    9.80
   1  27   0   21.40    6.90
  -1  27   0   17.60    6.30
   1  27   0    7.40    3.60
  -1  27   0   22.50   15.80
   1  27   0   17.60    6.10
  -2 -27   0    8.40    4.40
  -2 -27   0    4.80    8.30
   2 -27   0   17.20   10.60
  -2 -27   0   14.40    6.90
   2 -27   0    2.40    4.80
   2 -27   0    8.20    6.40
   2 -27   0    3.90   11.50
   2 -27   0    9.30    4.60
   2  27   0    0.10    4.40
   2  27   0    0.80    4.50
  -2  27   0   -0.50    4.50
  -2  27   0    6.50    5.50
   2  27   0   -0.10    2.80
  -3 -27   0    3.20    3.60
  -3 -27   0    1.50    6.00
   3 -27   0    6.70    5.50
   3 -27   0   12.10    6.00
  -3 -27   0    1.30    4.40
  -3 -27   0   10.30    4.80
   3 -27   0   13.60    5.50
   3  27   0    5.50    5.00
   3  27   0    3.50    3.40
   3  27   0   12.00   10.10
   3  27   0   11.20    5.60
   3  27   0   -0.10    4.20
  -3  27   0    0.50    5.10
  -4 -27   0    3.30    4.20
   4 -27   0    6.10    5.50
   4 -27   0    0.80    5.80
  -4 -27   0    4.90    6.10
  -4 -27   0    0.40    7.30
   4  27   0    4.30    5.80
   4  27   0   -2.50    2.60
   4  27   0    0.90    5.10
  -4  27   0   -1.10    4.30
  -4  27   0   -2.20    6.10
   0 -28   0   25.80    8.80
   0 -28   0   15.20    4.60
   0 -28   0   21.10    7.70
   0  28   0   30.40    8.30
   0  28   0   22.70    6.90
   0  28   0    9.90   11.90
   0  28   0   27.00    6.40
   0  28   0   19.80    6.20
   1 -28   0    1.70    9.00
   1 -28   0   -0.90    5.80
  -1 -28   0    0.70    3.30
   1 -28   0   -1.50    4.50
  -1 -28   0    1.60    4.80
   1 -28   0    3.10    5.10
  -1  28   0    1.10    4.40
  -1  28   0   -1.80    3.50
   1  28   0    0.00    3.70
  -1  28   0   -1.90    3.50
  -1  28   0   26.00   16.30
   1  28   0    3.50    4.60
   1  28   0    3.70    3.90
   1  28   0    4.60    5.40
  -2 -28   0   -0.70    5.30
  -2 -28   0   -1.20    6.50
   2 -28   0    0.00    4.20
   2 -28   0   11.80    6.40
  -2 -28   0   12.60    4.90
   2 -28   0    9.50    4.70
   2 -28   0    4.50    8.00
   2 -28   0    7.10    8.80
   2  28   0    5.60    4.90
  -2  28   0    8.30    6.00
   2  28   0    7.40    3.90
   2  28   0    0.80    5.20
  -2  28   0    8.50    5.80
   2  28   0    6.00    4.80
   3 -28   0  124.59   15.10
  -3 -28   0  120.59   13.30
   3 -28   0  107.59   14.40
  -3 -28   0  122.89   13.90
   3 -28   0  115.09   13.60
   3  28   0  110.39   13.50
   3  28   0  135.19   17.00
   3  28   0  135.09   11.50
  -3  28   0  154.88   17.20
   3  28   0  125.09   15.40
   4 -28   0    2.10    4.60
   4 -28   0    1.80    4.90
  -4 -28   0    5.70    6.30
  -4 -28   0   -1.40    3.40
   4 -28   0    1.40    5.60
   4  28   0   -2.20    4.20
   4  28   0    6.20    5.80
  -4  28   0   -2.30    5.00
  -4  28   0    2.30    6.60
   4  28   0    1.70    3.00
   0 -29   0   -0.20    3.40
   0 -29   0    4.50    8.50
   0 -29   0   -5.30    4.30
   0 -29   0    1.20    5.90
   0  29   0    5.60    5.60
   0  29   0    4.80    4.80
   0  29   0    2.50    4.80
   0  29   0    2.40    5.80
  -1 -29   0   69.99   18.20
   1 -29   0   67.09    9.10
   1 -29   0   53.49   11.10
   1 -29   0   38.40   13.40
  -1 -29   0   91.69   22.50
   1 -29   0   68.89   11.20
  -1  29   0   55.89    8.90
  -1  29   0   37.50   20.40
  -1  29   0   39.70    9.60
   1  29   0   33.20    8.50
  -1  29   0   72.29   11.70
   1  29   0   65.69   11.50
   1  29   0   53.99    8.30
   1  29   0   54.99    9.60
   2 -29   0    3.00    5.10
  -2 -29   0   10.50    7.80
   2 -29   0   23.40   15.60
   2 -29   0    0.40    3.60
   2 -29   0    4.60    6.10
  -2 -29   0    4.60    4.20
   2  29   0   10.90    4.60
   2  29   0    5.80    5.50
   2  29   0    5.80    5.00
  -2  29   0   -0.90    4.20
  -2  29   0    2.30    5.10
   2  29   0   18.70    7.30
  -3 -29   0    5.40    3.70
   3 -29   0    6.30    4.50
   3 -29   0    2.40    6.00
   3 -29   0   10.10    6.20
  -3 -29   0   16.10    6.00
  -3  29   0    8.70    6.70
  -3  29   0    4.00    5.20
   3  29   0    9.00    4.30
   3  29   0   13.20    6.20
   3  29   0    4.20    5.30
   3  29   0   13.30    6.70
   0 -30   0   26.20    8.10
   0 -30   0   43.80   10.60
   0 -30   0   17.80    5.20
   0  30   0   46.10    8.50
   0  30   0   21.40    7.50
   0  30   0   27.90    7.50
  -1 -30   0    2.40    3.50
  -1 -30   0    8.50    7.10
   1 -30   0   -0.80    3.20
   1 -30   0   -0.10    5.30
   1 -30   0    1.10    5.50
  -1  30   0   -1.40    4.10
   1  30   0   -1.10    4.40
   1  30   0    5.70    4.30
  -1  30   0   29.70   19.50
  -1  30   0   -1.40    3.80
   1  30   0   -1.00    4.40
  -1  30   0    4.70    6.40
   2 -30   0    0.20    5.40
   2 -30   0    0.40    3.90
  -2 -30   0   -2.50    5.70
   2 -30   0    1.80    5.20
  -2 -30   0   -1.50    3.30
   2  30   0    2.00    5.20
  -2  30   0   13.50    6.80
   2  30   0   -1.80    4.30
  -2  30   0   -2.50    4.80
   2  30   0    0.50    3.40
   2  30   0    3.90    5.00
   3 -30   0   39.50   12.40
  -3 -30   0   65.59   10.40
  -3 -30   0   38.40    8.00
   3 -30   0   46.80   10.30
   3 -30   0   49.50    8.70
   3  30   0   51.89    9.40
  -3  30   0   53.39   11.40
  -3  30   0   41.30   10.70
   3  30   0   40.90    7.20
   3  30   0   60.09   11.70
   3  30   0   75.99   17.90
   0 -31   0    0.00    5.80
   0 -31   0    2.00    3.40
   0 -31   0   -0.10    6.00
   0  31   0    3.80    5.20
   0  31   0   -1.20    4.30
   0  31   0    0.60    4.20
   1 -31   0   17.10    5.60
  -1 -31   0   11.40    7.50
   1 -31   0    9.20    7.60
  -1 -31   0   12.30    5.00
   1 -31   0   19.60    8.00
   1  31   0    3.40    5.90
   1  31   0   23.10    7.20
   1  31   0   17.80    6.90
  -1  31   0   11.10    6.70
   1  31   0   25.10    6.50
  -1  31   0   36.70    8.10
  -1  31   0   18.20    7.60
  -2 -31   0    0.90    4.10
   2 -31   0   -1.70    4.80
   2 -31   0    1.40    4.20
  -2 -31   0   -5.40    5.80
  -2  31   0    4.90    6.20
   2  31   0    3.80    5.60
  -2  31   0   -2.20    4.50
   2  31   0    9.90    6.60
   2  31   0    6.00    5.40
   0 -32   0    3.60    3.90
   0 -32   0   -0.80    7.20
   0 -32   0   -1.80    6.40
   0  32   0    4.30    7.80
   0  32   0   12.10    8.00
   0  32   0    5.80    5.00
   1 -32   0   -2.20    5.50
  -1 -32   0    2.10    7.60
  -1 -32   0   -1.20    3.30
   1 -32   0   -3.20    3.40
   1  32   0    8.60    5.30
  -1  32   0    4.80    7.30
   1  32   0   -2.80    6.40
  -1  32   0    1.90    8.30
   1  32   0    4.50    5.80
  -1  32   0    4.10    5.70
   0 -33   0   -6.40    6.10
   0 -33   0    3.50    4.00
   0  33   0   -2.10    4.00
   0  33   0    1.20    5.60
   0  33   0    5.40    5.70
  -7   0   1   -0.80    4.80
  -7   0   1    3.60    7.80
  -7   0   1    6.50    6.00
  -7   0   1   -2.80    9.00
  -7   0   1   -1.20    3.60
   7   0  -1    1.50   10.20
   7   0  -1   -3.00    4.10
  -6   0   1    0.30    3.90
   6   0  -1    6.30    8.80
  -6   0   1   -2.20    2.60
   6   0  -1   -4.50    5.70
  -6   0   1   -4.30    5.70
  -6   0   1   -2.60    6.60
   6   0  -1   -3.30    3.50
  -5   0   1   -3.00    2.70
  -5   0   1    0.80    2.60
  -5   0   1   -1.90    4.80
   5   0  -1   -3.60    4.60
   5   0  -1    5.40    6.60
   5   0  -1    1.10    2.90
  -5   0   1   -0.50    2.80
   4   0  -1   -0.80    2.70
  -4   0   1    1.20    4.40
   4   0  -1   -0.90    2.10
  -4   0   1    0.40    1.70
  -4   0   1    3.20    3.90
  -4   0   1    0.60    2.40
  -4   0   1   -0.70    1.80
   4   0  -1    5.10    5.00
   4   0  -1   -0.80    2.20
   3   0  -1    3.40    3.80
  -3   0   1   -1.20    3.90
  -3   0   1   -0.20    1.20
  -3   0   1   -0.60    1.50
   3   0  -1    3.50    3.40
   3   0  -1    2.20    3.00
   2   0  -1    0.50    1.90
   2   0  -1    1.20    2.10
   2   0  -1   -0.60    1.90
   1   0  -1   -2.10    0.90
   1   0  -1    2.00    2.60
   1   0  -1    0.70    1.40
   1   0  -1   -3.50    8.90
   0   0   1   16.40   11.60
   1   0   1  -33.00   42.70
   1   0   1   15.40   18.80
   1   0   1    3.90    3.90
   1   0   1    0.60    2.00
   1   0   1   -0.80    1.30
   2   0   1    2.70   28.10
   2   0   1    1.10    1.40
   2   0   1   -2.70    1.70
   2   0   1   -6.70   69.69
   2   0   1    7.80    4.50
  -3   0  -1    0.00    1.50
   3   0   1   -1.90    2.00
   3   0   1    0.70    3.40
   3   0   1   -0.60    3.30
   3   0   1    3.00    2.20
  -3   0  -1   -0.40    1.70
   3   0   1  -39.20   99.09
   3   0   1  -19.80   42.20
  -3   0  -1    1.20    1.70
   4   0   1    2.70    4.70
   4   0   1 -252.57  136.79
   4   0   1   -2.10    2.60
  -4   0  -1   -1.60    3.20
  -4   0  -1   -1.50    3.40
   4   0   1   -1.30    2.20
  -4   0  -1   -1.00    2.10
  -4   0  -1    2.10    2.60
   4   0   1    1.30    2.50
  -5   0  -1    3.30    5.00
   5   0   1    4.10    8.60
  -5   0  -1    1.20    3.20
  -5   0  -1    0.10    2.30
   5   0   1   -2.50    2.80
  -5   0  -1   -0.90    5.00
   5   0   1    3.10    6.20
  -5   0  -1   -2.90    2.70
   5   0   1    3.10    4.10
  -6   0  -1   -2.40    2.70
  -6   0  -1    1.20    5.70
   6   0   1   10.50   11.80
   6   0   1    0.50    4.80
  -6   0  -1    0.20    3.90
   6   0   1   -4.10    4.10
   6   0   1    1.20    7.70
  -6   0  -1    3.10    4.80
   7   0   1    5.60    5.50
  -7   0  -1   -1.10    3.40
  -7   0  -1   -2.10    5.00
  -7   0  -1   -1.80    4.40
   7   0   1   -5.50    9.70
   7  -1  -1    1.60    4.90
  -7  -1   1   -0.80    4.50
   7  -1  -1   -2.90    9.30
  -7  -1   1    5.10    9.10
  -7  -1   1    0.70    3.50
  -7  -1   1   -1.40    7.30
   7  -1  -1    2.60   10.20
  -7  -1   1   -1.60    4.70
   7   1  -1    5.60   11.10
   7   1  -1   -0.30    4.80
  -7   1   1    1.70    3.70
  -7   1   1   -4.50    4.50
  -7   1   1    7.80    5.90
  -7   1   1    0.50    7.90
   6  -1  -1   21.00   12.90
  -6  -1   1   27.60    7.90
  -6  -1   1   30.00    9.90
   6  -1  -1   11.40   10.60
   6  -1  -1   14.40    5.70
  -6  -1   1    3.80    3.60
  -6  -1   1   16.30    5.80
  -6  -1   1   10.90    9.40
  -6   1   1    7.70    7.10
  -6   1   1   23.30    6.90
   6   1  -1   28.10   12.60
  -6   1   1   18.80    9.60
  -6   1   1   22.60    6.50
  -6   1   1   27.60    6.10
   6   1  -1    7.60    5.00
  -5  -1   1   17.90    8.40
   5  -1  -1   -1.30    5.40
   5  -1  -1   17.10    5.30
  -5  -1   1    8.10    3.70
  -5  -1   1   11.10    6.20
   5  -1  -1   23.50   11.80
  -5  -1   1    5.00    3.50
  -5  -1   1    6.30    4.30
   5  -1  -1   10.10    4.10
   5   1  -1    5.60    4.50
  -5   1   1    7.00    3.70
  -5   1   1   -1.50    5.10
   5   1  -1   14.40    9.00
   5   1  -1    3.80    3.20
  -5   1   1   18.30    6.50
   5   1  -1   10.90    6.80
  -5   1   1    5.90    4.20
  -5   1   1    8.60    3.60
   5   1  -1    3.00    5.80
  -4  -1   1   53.69   10.90
   4  -1  -1   69.29   13.00
   4  -1  -1   44.10   12.10
  -4  -1   1   60.69    8.60
   4  -1  -1   42.00    6.40
  -4  -1   1   66.69    7.50
   4  -1  -1   76.79   17.40
  -4  -1   1   59.19    9.50
  -4  -1   1   57.89    7.10
   4   1  -1   53.29    6.40
  -4   1   1   42.50    7.10
   4   1  -1   43.90   12.10
   4   1  -1   47.60    6.70
  -4   1   1   49.20    8.20
  -4   1   1   35.10    9.10
  -4   1   1   55.09    6.80
   4   1  -1   44.90   10.80
  -4   1   1   41.40    6.00
  -3  -1   1  105.89    9.20
  -3  -1   1  116.19   15.10
   3  -1  -1  120.09   16.50
   3  -1  -1   97.09   15.50
  -3  -1   1  105.09    8.00
   3  -1  -1  101.09   22.40
  -3  -1   1  110.59    8.40
   3  -1  -1  132.99   16.80
   3   1  -1  127.69   16.80
  -3   1   1  131.19   12.20
   3   1  -1  157.98   19.50
   3   1  -1   92.99   14.10
  -3   1   1  116.99    8.70
  -3   1   1  108.69    8.10
   2  -1  -1  112.29   13.70
   2  -1  -1   69.99   17.90
   2  -1  -1  104.39   12.50
   2  -1  -1  132.99   15.60
  -2   1   1  108.39   31.60
   2   1  -1   99.89   12.00
   2   1  -1  103.29   12.30
   1  -1  -1 5392.66  265.97
   1  -1  -1 5264.57  262.27
   1  -1  -1 5254.87  263.77
   1   1  -1 5496.75  266.67
  -1   1   1 5520.85  271.67
   1   1  -1 5251.17  261.87
   1   1  -1 4283.17  276.07
   1   1  -1 5045.60  262.07
   0  -1   1  892.11   85.89
   0  -1  -1 1133.29   57.19
   0  -1  -1 1090.09   70.09
   0   1   1 1140.29   59.29
   0   1  -1  932.11   87.79
   0   1   1 1087.29   56.69
   0   1   1 1105.89   69.89
   0   1  -1 1184.88   59.19
   0   1  -1 1087.99   57.09
   1  -1   1  257.27   19.90
   1  -1   1  261.57   16.10
   1  -1   1  277.77   19.10
  -1  -1  -1  260.57   35.50
   1  -1   1  199.18   59.59
   1   1   1  252.47   18.30
   1   1   1  355.06   40.70
   1   1   1  265.07   17.00
  -1   1  -1  220.48   68.79
   1   1   1  259.47   19.70
   2  -1   1   98.29   69.89
   2   1   1   53.19   29.60
  -2   1  -1   74.69   74.09
   2   1   1   93.99   71.19
  -3  -1  -1   42.40    5.40
  -3  -1  -1   58.49    6.80
   3  -1   1   21.90  104.89
  -3  -1  -1   51.59    6.00
   3  -1   1   65.99   13.80
   3  -1   1   40.10    6.40
   3  -1   1   92.79   47.30
   3  -1   1   34.90   11.40
   3   1   1   37.00   41.60
   3   1   1   47.00   11.40
  -3   1  -1   42.90    5.60
   3   1   1   62.29    7.10
   3   1   1    0.40  102.89
  -3   1  -1   47.70    6.30
   3   1   1   57.99    7.50
   3   1   1   72.39   14.90
  -3   1  -1   60.19    6.50
   4  -1   1    8.80    3.70
   4  -1   1   26.20   11.00
   4  -1   1    3.90    5.50
  -4  -1  -1   11.70    3.80
   4  -1   1   15.90    4.80
  -4  -1  -1   15.10    6.40
  -4  -1  -1   18.60    4.30
   4  -1   1   -6.40  140.79
   4  -1   1    5.70    3.20
  -4  -1  -1    6.60    4.20
  -4  -1  -1    9.10    4.90
  -4   1  -1   10.30    4.60
  -4   1  -1    4.10    4.00
   4   1   1    8.90    4.70
  -4   1  -1   10.00    3.60
   4   1   1  -77.49  139.79
   4   1   1   10.60    7.00
  -4   1  -1   12.20    5.60
  -4   1  -1    8.20    3.30
   4   1   1   16.30    4.30
   4   1   1    2.70    5.20
   4   1   1    9.30    3.90
  -5  -1  -1  137.89   11.80
   5  -1   1  167.58   30.30
  -5  -1  -1  109.39   11.90
   5  -1   1  142.19   14.60
  -5  -1  -1  122.59   14.30
   5  -1   1  122.39   13.90
   5  -1   1  119.39   23.00
  -5  -1  -1  119.69   11.30
   5   1   1  190.88   29.80
   5   1   1  148.69   14.90
   5   1   1  146.39   17.90
   5   1   1  105.09   22.30
  -5   1  -1  117.49   14.20
  -5   1  -1  120.19   12.20
  -5   1  -1   91.39   13.70
  -5   1  -1  142.29   12.20
  -5   1  -1  126.09   11.10
   6  -1   1   72.39   22.30
  -6  -1  -1   91.49   14.60
   6  -1   1   63.19   20.70
  -6  -1  -1  106.19   12.40
  -6  -1  -1  112.79   13.00
   6  -1   1  103.29   13.50
  -6  -1  -1  108.59   13.20
   6   1   1  111.09   26.50
  -6   1  -1  108.39   12.50
   6   1   1  122.49   26.20
  -6   1  -1  134.09   13.90
   6   1   1  119.79   14.70
   6   1   1   96.19   13.80
  -6   1  -1  159.68   15.50
   7  -1   1   38.20    9.50
   7  -1   1    7.00   12.30
  -7  -1  -1   34.20    8.60
  -7  -1  -1   59.09   10.90
  -7  -1  -1   31.20    7.60
  -7   1  -1   35.40    8.10
   7   1   1   36.30   10.10
  -7   1  -1   30.60   12.80
  -7   1  -1   62.59   11.20
   7   1   1   14.80   14.90
   7  -2  -1    6.40    5.60
  -7  -2   1    2.20    8.90
   7  -2  -1   -1.80    9.10
   7  -2  -1    4.00   10.30
  -7  -2   1   24.60   14.70
  -7  -2   1    5.20    4.30
  -7  -2   1   13.60   11.80
  -7  -2   1    7.20    6.20
  -7   2   1    5.40    6.00
   7   2  -1    6.30   11.40
  -7   2   1    1.00    8.00
   7   2  -1    8.50    5.90
  -7   2   1   -2.00    4.50
  -7   2   1   14.40    5.70
   6  -2  -1  241.58   35.40
  -6  -2   1  261.37   22.10
  -6  -2   1  232.68   28.10
   6  -2  -1  223.88   24.90
  -6  -2   1  277.07   19.20
   6  -2  -1  268.47   38.00
  -6  -2   1  246.88   19.60
  -6  -2   1  248.58   17.90
  -6   2   1  243.68   18.60
  -6   2   1  252.07   19.10
   6   2  -1  214.78   17.90
   6   2  -1  232.78   34.60
  -6   2   1  255.07   22.20
  -6   2   1  231.28   26.90
  -6   2   1  207.38   16.90
   6   2  -1  232.88   34.50
  -5  -2   1   -1.90    3.40
   5  -2  -1    2.10    3.30
   5  -2  -1   -1.40    5.80
  -5  -2   1    5.60    3.50
  -5  -2   1    1.70    6.10
  -5  -2   1   -2.60    4.50
   5  -2  -1    2.50    7.30
  -5  -2   1    4.00    3.40
   5   2  -1   -4.30    2.50
   5   2  -1   10.90    6.80
  -5   2   1    8.60    5.60
   5   2  -1    1.80    2.90
  -5   2   1   -0.90    2.20
   5   2  -1    6.20    7.10
  -5   2   1    1.30    6.20
  -5   2   1    4.90    5.80
   5   2  -1    3.50    5.30
  -5   2   1    2.70    2.80
   4  -2  -1  112.49   16.50
  -4  -2   1  102.49   11.60
  -4  -2   1  131.59    9.80
  -4  -2   1  138.89   17.80
   4  -2  -1  134.89   40.80
  -4  -2   1  155.18   15.10
  -4  -2   1  105.79    9.10
   4  -2  -1  169.78   23.70
   4  -2  -1  135.39   22.40
   4  -2  -1  135.29   10.30
   4   2  -1   97.39    9.50
  -4   2   1  100.49   14.40
  -4   2   1  115.09    9.90
   4   2  -1  106.69    9.50
  -4   2   1  124.69    9.40
  -4   2   1  159.98   15.10
   4   2  -1  114.99   18.80
  -4   2   1  106.59    9.70
   4   2  -1  142.39   19.90
  -3  -2   1  533.45   31.30
   3  -2  -1  528.75   35.90
   3  -2  -1  510.25   37.30
  -3  -2   1  580.84   30.80
  -3  -2   1  545.25   29.80
  -3  -2   1  538.45   35.10
   3  -2  -1  641.54   61.99
  -3   2   1  514.25   31.50
   3   2  -1  503.25   36.50
  -3   2   1  548.65   29.70
   3   2  -1  520.15   37.30
  -3   2   1  559.84   30.50
   3   2  -1  534.45   36.90
  -3   2   1  487.75   70.39
   2  -2  -1   37.10    8.00
   2  -2  -1   45.00   22.30
   2  -2  -1   35.90    8.10
   2  -2  -1   37.10    7.60
  -2   2   1   33.60   33.10
   2   2  -1   33.00    6.60
   2   2  -1   35.90    8.40
   2   2  -1   39.20    6.90
   1  -2  -1 6343.67  323.67
   1  -2  -1 6394.26  312.37
   1  -2  -1 6365.76  310.37
   1  -2  -1 6222.88  313.47
  -1  -2   1 5619.84  329.67
   1   2  -1 6462.85  309.67
   1   2  -1 5094.39  330.47
  -1   2   1 6420.46  325.77
   1   2  -1 6012.30  309.17
   1   2  -1 6377.66  314.67
   0  -2  -1  452.35   38.30
   0  -2   1  436.36   23.60
   0  -2  -1  430.56   23.20
   0  -2   1  249.68   52.29
   0  -2  -1  386.56   23.50
   0  -2   1  417.96   24.40
   0   2  -1  509.15   78.09
   0   2   1  471.15   26.40
   0   2  -1  429.46   25.40
   0   2   1  420.56   37.60
   1  -2   1 6770.12  326.77
  -1  -2  -1 6229.48  342.07
  -1  -2  -1 6488.05  325.37
   1  -2   1 6534.15  328.17
   1  -2   1 5115.29  367.86
   1   2   1 6647.33  324.67
   1   2   1 6460.55  342.87
   1   2   1 6545.15  325.47
  -1   2  -1 6382.16  321.17
   2  -2   1   39.50   10.10
   2  -2   1  -82.39   74.79
   2  -2   1   51.79   10.70
   2   2   1   34.70    8.30
   2   2   1   36.30   31.30
  -2   2  -1   61.59   79.49
   2   2   1   61.49   12.30
   2   2   1   40.10    7.30
  -3  -2  -1  387.86   25.30
   3  -2   1  358.96   22.70
   3  -2   1  413.96   24.10
  -3  -2  -1  401.76   24.80
   3  -2   1  262.07  121.89
  -3  -2  -1  384.26   22.70
  -3  -2  -1  407.96   22.70
   3  -2   1  419.86   34.70
   3  -2   1  387.76   32.40
  -3   2  -1  391.16   22.70
   3   2   1  378.96   26.80
   3   2   1  375.36   31.30
   3   2   1  424.26   23.70
   3   2   1  438.16   24.00
  -3   2  -1  339.17  120.19
   3   2   1  401.96   58.29
   3   2   1  391.36   33.20
  -3   2  -1  403.26   23.90
  -3   2  -1  356.06   23.30
   3   2   1  265.67  113.49
  -4  -2  -1    6.80    3.40
  -4  -2  -1   13.90    5.60
  -4  -2  -1   11.90    4.80
   4  -2   1   10.60    7.60
  -4  -2  -1    3.40    2.70
   4  -2   1   12.20    4.00
   4  -2   1    5.60    6.50
   4  -2   1    2.90    3.70
   4  -2   1  176.38  141.89
  -4  -2  -1    5.50    2.60
   4  -2   1    1.80    3.60
   4   2   1    3.00    2.90
  -4   2  -1    4.20    2.80
  -4   2  -1    5.40    2.80
   4   2   1   11.20    4.20
  -4   2  -1    2.40    3.70
   4   2   1   46.40  137.19
   4   2   1    3.80    5.70
  -4   2  -1    5.90    3.10
  -4   2  -1   12.30    4.60
   4   2   1    0.80    4.60
   4   2   1    8.00    4.80
   5  -2   1   43.10    7.70
   5  -2   1   33.50   14.50
  -5  -2  -1   47.20    8.90
  -5  -2  -1   35.80    6.70
  -5  -2  -1   56.29    8.20
  -5  -2  -1   38.70    9.20
   5  -2   1   12.30   10.00
  -5  -2  -1   48.30    7.30
   5  -2   1   32.50    7.40
  -5   2  -1   41.40    9.00
   5   2   1   39.50    7.40
  -5   2  -1   34.80    8.40
   5   2   1   32.30    7.20
  -5   2  -1   42.30    7.00
  -5   2  -1   59.09    8.60
   5   2   1   29.30   12.40
  -5   2  -1   36.50    6.40
   5   2   1   64.39   18.40
   6  -2   1  165.28   33.50
  -6  -2  -1  220.88   20.50
   6  -2   1  222.98   36.00
  -6  -2  -1  198.98   16.30
  -6  -2  -1  211.58   17.40
  -6  -2  -1  205.98   17.00
   6  -2   1  199.28   17.60
   6   2   1  187.78   17.20
  -6   2  -1  206.78   17.30
  -6   2  -1  215.68   16.50
   6   2   1  225.58   35.80
   6   2   1  205.98   18.10
   6   2   1  250.97   38.30
  -6   2  -1  220.48   16.50
  -7  -2  -1   28.30    7.30
   7  -2   1   11.70   14.50
  -7  -2  -1   38.40    9.00
  -7  -2  -1   20.50    6.90
   7  -2   1   30.20    8.60
   7   2   1   33.70    9.10
  -7   2  -1   23.00    6.80
  -7   2  -1   22.10    7.60
   7   2   1   34.50   19.00
  -7   2  -1   21.00    6.40
   7  -3  -1    5.50   12.30
  -7  -3   1    0.60    5.70
  -7  -3   1    1.50    4.20
   7  -3  -1   14.40   13.40
  -7  -3   1   -4.10    7.80
   7  -3  -1   -2.60    4.80
  -7   3   1   -2.00    3.20
  -7   3   1    3.00    8.10
  -7   3   1    4.30    5.50
   7   3  -1    7.00   10.90
   7   3  -1    4.00    5.30
  -6  -3   1  122.59   19.50
   6  -3  -1  130.49   18.70
   6  -3  -1  156.28   29.40
  -6  -3   1  166.08   14.10
  -6  -3   1  171.18   19.80
   6  -3  -1  171.08   29.50
  -6  -3   1  118.59   13.20
  -6  -3   1  131.59   15.40
  -6   3   1  139.99   12.90
   6   3  -1  115.69   14.20
  -6   3   1  113.99   19.00
  -6   3   1  157.28   14.20
   6   3  -1  166.58   16.40
  -6   3   1  147.69   18.80
  -6   3   1  148.29   12.50
   6   3  -1  124.29   24.80
   6   3  -1  143.59   26.80
  -5  -3   1    8.20    4.10
   5  -3  -1   18.30    9.90
   5  -3  -1    9.60    9.00
  -5  -3   1   12.20    8.40
  -5  -3   1   11.70    3.90
  -5  -3   1   12.80    4.60
   5  -3  -1   10.60    4.50
  -5  -3   1   -0.70    4.70
  -5   3   1    0.50    4.50
   5   3  -1   11.30    4.20
  -5   3   1   11.80    7.30
  -5   3   1    4.30    3.40
   5   3  -1    5.90    4.00
   5   3  -1   17.90    7.90
   5   3  -1   22.70    9.90
  -5   3   1   15.50    4.30
  -5   3   1   14.00    4.50
  -4  -3   1  413.46   24.50
  -4  -3   1  402.26   30.50
  -4  -3   1  423.46   27.20
   4  -3  -1  455.35   35.80
   4  -3  -1  387.36   29.70
  -4  -3   1  438.16   24.90
   4  -3  -1  375.46   24.90
  -4  -3   1  454.45   27.00
   4  -3  -1  430.06   36.70
  -4   3   1  435.16   25.50
   4   3  -1  449.46   33.90
  -4   3   1  456.05   27.40
   4   3  -1  420.56   24.60
   4   3  -1  404.36   24.80
  -4   3   1  448.26   24.60
   4   3  -1  423.76   33.70
   4   3  -1  349.57   35.40
  -4   3   1  392.06   26.30
  -4   3   1  335.07   28.60
  -3  -3   1   50.89    7.10
   3  -3  -1   27.30    8.80
  -3  -3   1   53.49    8.10
   3  -3  -1   59.69   44.00
  -3  -3   1   39.60    8.70
   3  -3  -1   37.00   10.10
  -3  -3   1   47.40    5.50
  -3   3   1   34.60    6.00
   3   3  -1   43.50    9.40
  -3   3   1   36.40    5.40
   3   3  -1   26.90    7.90
  -3   3   1   15.00   67.19
   3   3  -1   36.30    9.90
  -3   3   1   34.00    4.40
  -2  -3   1 1293.67   70.89
   2  -3  -1 1308.87   89.49
   2  -3  -1 1073.39   66.79
   2  -3  -1 1099.79   65.29
   2  -3  -1 1204.08   65.69
   2   3  -1 1198.08   64.29
   2   3  -1 1206.48   67.89
  -2   3   1  992.10   98.79
   2   3  -1 1071.89   63.09
   2   3  -1 1035.20   83.29
   1  -3  -1 1637.64   87.69
   1  -3  -1 1797.22  105.69
   1  -3  -1 1664.43   86.79
  -1  -3   1 1614.64  113.39
   1   3  -1 1634.94   84.59
   1   3  -1 1556.74   83.29
  -1   3   1 1676.33  107.09
  -1   3   1 1623.64   87.99
   1   3  -1 1639.74   89.49
   0  -3  -1 6272.27  310.27
   0  -3  -1 6392.36  330.27
   0  -3  -1 6385.06  310.97
   0   3   1 6539.55  340.87
   0   3  -1 5051.99  350.26
   0   3   1 6118.99  313.57
   1  -3   1  468.85   30.90
  -1  -3  -1  458.15   49.90
  -1  -3  -1  497.45   29.80
   1  -3   1  479.05   85.49
   1   3   1  597.34   52.99
   1   3   1  486.35   30.10
   1   3   1  505.35   30.20
  -1   3  -1  484.75   26.10
   2  -3   1  176.48   21.40
   2  -3   1   55.09   83.29
   2  -3   1  167.48   19.30
  -2  -3  -1  198.28   42.70
   2   3   1  136.69   36.80
   2   3   1  171.88   16.20
   2   3   1  192.68   21.70
   2   3   1  161.68   14.30
   3  -3   1   51.09   14.30
  -3  -3  -1   36.80    5.20
   3  -3   1   49.70   12.80
  -3  -3  -1   50.49    6.50
  -3  -3  -1   49.00    5.60
  -3  -3  -1   32.90    6.80
   3  -3   1   34.10    5.80
   3  -3   1  -51.79  110.09
   3  -3   1   33.60    2.70
   3   3   1   43.50    6.20
   3   3   1   46.60    9.30
   3   3   1   43.60   11.30
  -3   3  -1   55.29    6.10
   3   3   1   55.29    8.20
   3   3   1   45.40   10.50
   3   3   1   96.89  101.19
   3   3   1    7.70   42.80
  -3   3  -1   50.39    6.30
  -3   3  -1   51.69  113.59
  -4  -3  -1  185.38   13.60
  -4  -3  -1  168.28   12.70
   4  -3   1  161.08   12.90
  -4  -3  -1  144.99   11.60
  -4  -3  -1  171.88   15.30
   4  -3   1  162.18   26.50
   4  -3   1  183.88   27.00
  -4  -3  -1  162.98   11.80
   4  -3   1  349.57  152.78
   4  -3   1  134.79   12.20
   4   3   1  162.98   19.80
   4   3   1  145.19   24.40
   4   3   1  264.67  148.99
   4   3   1  170.18   25.80
  -4   3  -1  131.39   12.70
  -4   3  -1  172.28   11.90
  -4   3  -1  175.68   17.10
  -4   3  -1  154.58   11.40
   4   3   1  148.89   12.40
  -4   3  -1  149.49   13.10
   4   3   1  171.88   13.00
  -5  -3  -1  178.48   14.40
   5  -3   1  188.38   15.60
   5  -3   1  169.78   29.00
  -5  -3  -1  195.68   18.20
  -5  -3  -1  197.88   14.80
  -5  -3  -1  200.58   15.40
   5  -3   1  185.28   15.50
  -5  -3  -1  183.78   16.10
  -5   3  -1  183.38   14.80
  -5   3  -1  162.88   15.70
  -5   3  -1  189.68   13.90
  -5   3  -1  188.18   14.20
   5   3   1  174.58   27.80
   5   3   1  152.38   28.00
   5   3   1  209.28   15.90
   5   3   1  195.68   15.70
  -5   3  -1  179.98   16.10
  -6  -3  -1    0.70    4.00
   6  -3   1    4.30    4.70
  -6  -3  -1   -0.90    4.20
   6  -3   1   -2.90    7.10
   6  -3   1   -1.20    7.90
  -6  -3  -1   -0.10    3.40
  -6  -3  -1    5.20   10.80
  -6   3  -1    0.30    4.30
   6   3   1    4.80    6.00
   6   3   1    2.30    7.80
   6   3   1   -2.00    7.90
   6   3   1    3.30    4.80
  -6   3  -1    0.80    3.10
  -6   3  -1   -2.90    5.70
  -7  -3  -1   20.00    6.90
   7  -3   1   12.30   14.00
  -7  -3  -1   -1.60    3.50
   7  -3   1    0.00    4.70
  -7  -3  -1    3.80    5.70
  -7   3  -1    6.90    4.60
   7   3   1    1.60    5.70
   7   3   1   -0.40   12.50
  -7   3  -1    0.80    5.50
  -7  -4   1    0.60    7.50
   7  -4  -1   21.00   13.60
  -7  -4   1   14.10   11.50
  -7  -4   1    5.40    4.50
   7  -4  -1    8.10    6.60
  -7  -4   1    5.50    6.10
  -7   4   1   13.70    9.40
   7   4  -1    6.00   12.20
  -7   4   1    4.20    3.70
  -7   4   1   -1.80    5.30
   7   4  -1   17.50    7.10
  -6  -4   1   14.50    4.80
  -6  -4   1   18.80    8.40
   6  -4  -1   23.90   13.20
   6  -4  -1   10.20   11.30
   6  -4  -1   10.70    5.30
  -6  -4   1   30.30    7.10
  -6  -4   1   38.70    9.10
  -6  -4   1    8.30    9.20
  -6   4   1   24.40    6.60
  -6   4   1   27.30    6.20
   6   4  -1   32.10   17.50
   6   4  -1   16.80    5.90
   6   4  -1   12.20    5.40
   6   4  -1    1.80    8.30
  -6   4   1   26.50    7.00
   5  -4  -1   25.50   12.50
  -5  -4   1    8.00    7.40
   5  -4  -1   14.30    4.90
   5  -4  -1   16.90   10.10
  -5  -4   1   14.20    4.10
  -5  -4   1   20.60    5.20
  -5  -4   1   22.50    6.30
  -5  -4   1   14.10    6.50
  -5   4   1   13.50    3.90
   5   4  -1   31.90   11.90
  -5   4   1   16.20    8.30
   5   4  -1   21.40    9.30
   5   4  -1   12.10    4.30
   5   4  -1   25.80   11.40
   5   4  -1   12.70    4.80
  -5   4   1   10.70    4.30
  -5   4   1   23.10    7.60
  -5   4   1   20.10    5.10
  -4  -4   1  370.76   22.90
  -4  -4   1  340.37   20.50
   4  -4  -1  244.78   70.39
   4  -4  -1  325.47   25.30
  -4  -4   1  313.37   20.20
   4  -4  -1  285.97   35.30
   4  -4  -1  355.56   31.00
   4  -4  -1  350.46   21.20
  -4  -4   1  324.67   22.80
  -4  -4   1  334.27   26.70
   4   4  -1  367.36   21.10
  -4   4   1  353.36   23.10
  -4   4   1  273.37   23.70
  -4   4   1  343.47   20.20
  -4   4   1  404.56  116.39
   4   4  -1  303.37   28.40
   4   4  -1  371.96   30.10
  -4   4   1  323.47   21.10
  -4   4   1  311.47   20.40
   4   4  -1  326.07   28.30
   4   4  -1  320.67   20.30
  -3  -4   1   62.29    9.10
   3  -4  -1   64.69   13.30
  -3  -4   1   77.69    7.30
   3  -4  -1   64.89    7.30
   3  -4  -1   75.89   15.00
   3  -4  -1   60.79   13.10
  -3  -4   1   86.69   19.90
  -3  -4   1   78.99   12.10
  -3  -4   1   70.19    9.10
   3   4  -1   69.09   12.50
   3   4  -1   94.79   43.00
  -3   4   1   68.99   10.70
   3   4  -1   50.69   10.20
  -3   4   1   21.10   83.29
   3   4  -1   68.09   13.10
  -3   4   1   65.19    8.20
  -3   4   1   65.09    6.60
   2  -4  -1    2.80    2.90
   2  -4  -1    4.20    3.00
  -2  -4   1   45.80   22.70
   2  -4  -1   -5.20   36.30
   2  -4  -1    0.10    1.70
   2   4  -1   14.20   37.70
   2   4  -1    1.90    2.20
  -2   4   1    1.60   44.80
   2   4  -1    2.80    2.90
   2   4  -1    3.20    2.00
  -1  -4   1  443.16   61.09
   1  -4  -1  383.26   23.20
  -1  -4   1  382.86   22.40
   1  -4  -1  438.86   51.89
   1   4  -1  436.96   63.79
   1   4  -1  379.26   28.50
  -1   4   1  386.36   25.90
   0  -4   1  373.66   22.60
   0  -4  -1  372.26   21.50
   0  -4  -1  399.86   22.40
   0  -4   1  372.26   22.00
   0  -4  -1  488.35   53.99
   0  -4   1  362.66   69.09
   0   4  -1  309.17   64.99
   0   4  -1  345.57   23.50
   0   4   1  454.65   46.80
   0   4   1  363.06   24.60
  -1  -4  -1 2790.32  166.98
   1  -4   1 2878.51  148.69
  -1  -4  -1 2823.12  144.69
   1  -4   1 2864.71  146.99
   1  -4   1 2448.35  202.48
   1   4   1 2972.40  145.89
  -1   4  -1 2791.52  141.49
   1   4   1 2694.23  167.98
  -1   4  -1 2399.86  211.88
   1   4   1 2759.52  146.09
   2  -4   1  535.85  111.29
   2  -4   1  444.16   34.70
  -2  -4  -1  542.35   59.89
   2  -4   1  485.05   34.00
   2   4   1  459.85   32.10
  -2   4  -1  573.84  125.49
   2   4   1  402.96   56.49
   2   4   1  436.46   30.50
   2   4   1  476.25   34.00
  -3  -4  -1  553.74   32.20
   3  -4   1  636.04   48.80
  -3  -4  -1  580.24   33.20
   3  -4   1  569.14   30.00
   3  -4   1  607.84  143.09
   3  -4   1  568.34   45.10
  -3  -4  -1  567.94   35.50
   3  -4   1  613.34   33.50
  -3   4  -1  583.64   32.80
  -3   4  -1  609.24   32.20
   3   4   1  630.04   44.10
  -3   4  -1  252.37  140.79
   3   4   1  565.74   38.40
   3   4   1  577.84   34.20
   4  -4   1   39.70   13.80
   4  -4   1  236.68  154.18
  -4  -4  -1   37.90    9.80
  -4  -4  -1   37.50    6.10
  -4  -4  -1   37.30    5.70
  -4  -4  -1   50.69    7.80
  -4  -4  -1   33.70    8.30
   4  -4   1   52.19   15.20
   4  -4   1   51.39    7.80
   4   4   1   48.60   13.40
   4   4   1   36.20   10.40
   4   4   1  -22.00  145.19
  -4   4  -1   52.39    6.30
  -4   4  -1   47.10    7.50
  -4   4  -1   42.50    6.40
   4   4   1   33.80    6.50
  -4   4  -1  231.88  159.98
   4   4   1   34.70    6.30
   4   4   1   41.90   12.90
  -4   4  -1   46.10    6.20
   5  -4   1   28.80   12.60
   5  -4   1   48.70   18.90
  -5  -4  -1   22.10    8.50
   5  -4   1   40.20    7.70
  -5  -4  -1   29.70    5.90
  -5  -4  -1   30.40    6.60
   5  -4   1   27.50    7.00
  -5  -4  -1   25.90    6.10
  -5  -4  -1   41.50    8.60
   5   4   1   32.90   13.20
   5   4   1   23.60    6.10
  -5   4  -1   35.60    8.00
  -5   4  -1   24.40    5.70
   5   4   1   23.40   11.20
   5   4   1   33.80    7.60
  -5   4  -1   33.40    5.90
  -5   4  -1   17.40    5.40
  -6  -4  -1    2.50    5.90
   6  -4   1    5.30    9.70
  -6  -4  -1    3.30    3.80
   6  -4   1    8.80    5.10
  -6  -4  -1   14.70    5.70
  -6  -4  -1    1.90    4.50
   6  -4   1   17.90   13.20
  -6   4  -1    6.60    3.60
  -6   4  -1   16.60    6.30
   6   4   1    7.20    5.10
   6   4   1   18.30   13.60
  -6   4  -1   12.50    4.90
   6   4   1    7.50    9.80
   6   4   1    7.20    5.80
  -7  -4  -1    4.80    9.00
  -7  -4  -1    1.90    5.60
  -7  -4  -1   13.10    5.70
   7  -4   1   16.30   15.80
   7  -4   1   -1.50    5.00
  -7  -4  -1    3.70    5.60
   7   4   1   -7.20    9.70
  -7   4  -1    5.70    6.30
  -7   4  -1    8.00    4.70
   7   4   1    1.70    5.40
  -7  -5   1    5.10    5.50
  -7  -5   1   -6.60    7.50
   7  -5  -1    3.50    9.70
  -7  -5   1   -3.60    3.60
  -7  -5   1    2.40    6.10
   7  -5  -1   -1.00   10.10
   7   5  -1    0.50   10.90
   7   5  -1    8.50    8.20
  -7   5   1    5.10    4.10
  -7   5   1   -0.90    4.90
  -7   5   1   -7.30    6.90
  -6  -5   1  205.88   20.90
  -6  -5   1  136.99   22.40
  -6  -5   1  164.48   13.70
  -6  -5   1  146.19   16.80
   6  -5  -1  151.58   16.20
   6  -5  -1  146.09   27.70
   6  -5  -1  122.19   29.70
  -6   5   1  164.78   14.70
   6   5  -1  152.68   14.10
  -6   5   1  176.98   20.20
  -6   5   1  149.59   13.30
   6   5  -1  130.39   26.40
  -6   5   1  165.18   13.10
   6   5  -1  153.58   15.80
   5  -5  -1  346.77   59.79
  -5  -5   1  360.76   30.50
  -5  -5   1  369.86   23.70
   5  -5  -1  355.16   24.20
  -5  -5   1  396.86   23.90
  -5  -5   1  398.36   27.30
  -5  -5   1  385.36   26.20
   5  -5  -1  388.36   45.00
   5   5  -1  339.07   32.30
  -5   5   1  389.46   23.30
   5   5  -1  359.56   32.60
   5   5  -1  332.57   23.40
  -5   5   1  329.87   27.50
   5   5  -1  413.86   36.40
  -5   5   1  425.76   27.40
   5   5  -1  374.66   24.20
  -5   5   1  378.86   24.70
  -5   5   1  365.56   23.30
  -4  -5   1  280.47   24.50
   4  -5  -1  356.36   85.39
  -4  -5   1  301.17   18.80
   4  -5  -1  311.07   19.10
   4  -5  -1  314.57   19.60
   4  -5  -1  311.17   36.40
  -4  -5   1  308.67   21.10
   4  -5  -1  256.17   22.60
  -4  -5   1  282.57   21.10
  -4  -5   1  295.47   18.60
   4  -5  -1  305.27   28.80
   4   5  -1  318.47   19.20
   4   5  -1  306.37   19.00
  -4   5   1  291.77   19.60
   4   5  -1  313.47   27.80
   4   5  -1  278.17   25.70
   4   5  -1  270.87   26.70
  -4   5   1  267.67   18.40
  -4   5   1  257.77   22.10
  -4   5   1  344.97   18.80
  -4   5   1  292.27  121.59
  -4   5   1  326.07   21.50
   3  -5  -1  442.16   32.20
   3  -5  -1  481.65   36.30
  -3  -5   1  417.26   24.40
  -3  -5   1  447.26   47.80
   3  -5  -1  433.16   25.00
  -3  -5   1  400.16   32.80
  -3  -5   1  444.56   26.60
   3  -5  -1  327.57   73.59
  -3  -5   1  437.16   26.50
   3  -5  -1  448.16   33.20
   3   5  -1  433.26   31.40
   3   5  -1  406.66   24.40
   3   5  -1  444.06   69.09
  -3   5   1  409.56   25.00
   3   5  -1  479.65   36.20
   3   5  -1  416.96   29.90
  -3   5   1  466.65   26.80
  -3   5   1  335.27   99.39
   2  -5  -1   92.89   44.40
  -2  -5   1   41.60   32.00
   2  -5  -1   55.29   11.10
   2  -5  -1   61.09   10.20
   2  -5  -1   54.59   10.10
   2   5  -1   40.10   46.10
  -2   5   1    8.10   53.69
   2   5  -1   51.49   11.00
   2   5  -1   59.19    9.00
   2   5  -1   59.99    7.60
  -1  -5   1  751.82   84.39
   1  -5  -1  741.93   43.50
  -1  -5   1  743.73   39.90
   1  -5  -1  796.12   72.09
   1  -5  -1  711.83   40.70
   1   5  -1  724.93   45.00
   1   5  -1  645.54   85.09
  -1   5   1  715.03   44.00
   0  -5  -1 2492.75  151.48
   0  -5   1 2389.06  121.59
   0  -5   1 2015.50  172.58
   0  -5  -1 2336.57  121.99
   0  -5   1 2394.46  122.39
   0  -5  -1 2371.76  121.19
   0   5   1 2403.16  152.38
   0   5  -1 2396.06  124.09
   0   5   1 2291.97  124.99
  -1  -5  -1 2671.93  163.58
   1  -5   1 2721.53  207.38
   1  -5   1 2723.73  140.19
  -1  -5  -1 2609.14  135.39
   1   5   1 2838.72  167.78
   1   5   1 2476.25  136.09
  -1   5  -1 2560.94  132.99
   1   5   1 2699.53  138.19
  -1   5  -1 1991.50  195.28
  -2  -5  -1   -7.00   33.60
   2  -5   1   40.50    9.70
   2  -5   1  -28.00   94.59
   2  -5   1   28.70    8.50
   2   5   1   76.49   13.10
   2   5   1   35.20   38.40
  -2   5  -1  -30.40   93.99
   2   5   1   42.50    8.70
   2   5   1   60.49   10.80
  -3  -5  -1  581.14   32.90
  -3  -5  -1  598.84   35.50
  -3  -5  -1  539.95   31.60
   3  -5   1  603.54   30.50
   3  -5   1  564.94   42.80
   3  -5   1  584.54   45.30
   3  -5   1  550.64   32.60
   3  -5   1  849.22  157.38
  -3   5  -1  549.74   31.20
   3   5   1  568.44   38.90
   3   5   1  533.65   32.30
   3   5   1  594.34   44.00
   3   5   1  578.04   32.50
   3   5   1  602.74   43.20
  -3   5  -1  556.54   32.20
  -3   5  -1  242.88  146.29
   4  -5   1  161.48   27.60
   4  -5   1  113.89   10.60
   4  -5   1  128.79   13.30
   4  -5   1  520.95  166.08
  -4  -5  -1  120.49   11.00
  -4  -5  -1  129.09   15.10
  -4  -5  -1  121.39   11.00
   4  -5   1   98.49   20.20
  -4  -5  -1  115.29   10.00
  -4  -5  -1  135.09   10.00
   4   5   1  130.89   19.20
   4   5   1  155.78   23.30
  -4   5  -1  116.09    9.20
  -4   5  -1  121.89    9.70
  -4   5  -1   69.39  171.88
   4   5   1  113.09   10.50
   4   5   1  116.59   21.10
  -4   5  -1  132.69   13.30
   4   5   1  124.39   10.90
  -4   5  -1  135.89   10.80
   4   5   1  190.78  153.38
   5  -5   1   12.40   10.40
  -5  -5  -1   25.00    6.90
  -5  -5  -1   24.30    5.60
   5  -5   1   22.80    6.30
  -5  -5  -1   26.70    8.90
  -5  -5  -1   27.20   11.30
   5  -5   1   24.10   12.60
  -5   5  -1   27.20    5.40
   5   5   1   15.80    5.60
   5   5   1   17.50   10.40
   5   5   1   33.80   13.80
  -5   5  -1   19.00    6.70
   5   5   1   17.20    5.60
  -5   5  -1   23.60    5.80
  -6  -5  -1  112.69   13.80
   6  -5   1  112.69   14.60
   6  -5   1   76.69   25.40
  -6  -5  -1  164.88   13.30
  -6  -5  -1  123.29   13.60
   6  -5   1   92.29   24.00
  -6  -5  -1  110.19   17.70
  -6   5  -1  119.79   11.00
   6   5   1  113.29   27.50
  -6   5  -1  153.18   15.30
   6   5   1  101.29   25.10
   6   5   1  117.89   15.30
  -6   5  -1   94.49   11.40
   6   5   1  126.19   14.90
  -7  -5  -1   50.39   10.90
  -7  -5  -1   74.29   10.90
  -7  -5  -1   50.69   13.00
   7  -5   1   36.60    9.50
  -7  -5  -1   53.19   10.60
  -7   5  -1   58.99   11.00
   7   5   1   58.89   15.50
   7   5   1   44.10   19.60
   7   5   1   68.99   12.20
  -7   5  -1   52.99    9.60
   7  -6  -1   33.40   16.40
  -7  -6   1   37.30    8.80
  -7  -6   1   15.20   11.30
   7  -6  -1   12.80    6.70
  -7  -6   1   26.90    7.20
  -7  -6   1   34.00    9.60
  -7   6   1    8.90    9.30
  -7   6   1   29.70    8.30
  -7   6   1   21.50    6.20
   7   6  -1   30.20   24.60
  -6  -6   1    4.10    7.10
  -6  -6   1   -1.30    4.20
  -6  -6   1   -1.00    2.90
   6  -6  -1    5.30    9.10
   6  -6  -1    3.90    4.70
   6  -6  -1   -3.30    7.50
  -6  -6   1    4.20    7.10
  -6  -6   1    0.90    4.70
  -6   6   1    1.90    4.10
  -6   6   1   -1.10    2.90
  -6   6   1   -1.90    6.10
   6   6  -1    3.30    4.40
   6   6  -1    2.30    4.30
   6   6  -1   -0.70    7.00
   5  -6  -1   22.80   10.90
  -5  -6   1   25.00    5.30
   5  -6  -1   26.10    6.50
  -5  -6   1   23.50    7.80
  -5  -6   1   19.40    8.20
  -5  -6   1   24.70    7.20
  -5  -6   1   19.60    5.00
   5  -6  -1   43.20   15.50
   5   6  -1   23.70    5.90
   5   6  -1    4.70    5.40
  -5   6   1   25.20    5.00
  -5   6   1   23.60    5.20
  -5   6   1   27.50    5.70
   5   6  -1   17.80    9.30
  -5   6   1   30.00    9.50
  -5   6   1   18.60    7.10
   5   6  -1   38.80    6.80
  -4  -6   1  168.18   20.70
   4  -6  -1  142.99   24.40
   4  -6  -1  104.89    9.90
  -4  -6   1  117.89    9.80
   4  -6  -1  133.99   17.10
   4  -6  -1  117.29   20.40
  -4  -6   1  130.49   15.70
  -4  -6   1  133.59   14.00
  -4  -6   1  139.79   10.10
   4  -6  -1  136.69   10.90
   4  -6  -1  190.58   86.09
   4   6  -1  134.59   21.70
   4   6  -1  126.59   10.30
  -4   6   1  131.89    9.80
  -4   6   1  152.38   18.30
  -4   6   1  247.68  137.29
  -4   6   1  120.49   15.10
   4   6  -1  163.88   22.60
  -4   6   1  114.69    9.50
   4   6  -1  118.79   10.10
   4   6  -1  124.49    9.70
  -4   6   1  134.29   14.40
  -3  -6   1   85.49   13.20
   3  -6  -1   84.39    7.60
   3  -6  -1   88.99   18.60
  -3  -6   1  102.39   11.10
  -3  -6   1  111.09   10.20
   3  -6  -1   38.90   64.59
   3  -6  -1  118.99   19.20
   3  -6  -1   96.89   15.40
  -3  -6   1  104.59   11.10
  -3  -6   1   70.99   34.80
   3   6  -1   88.19   16.40
  -3   6   1   87.99    7.80
   3   6  -1   88.39    7.40
   3   6  -1   84.89   12.70
  -3   6   1   84.79    6.90
   3   6  -1  115.69   64.89
  -3   6   1  132.39   94.09
   3   6  -1   87.69   13.90
   2  -6  -1  531.95   36.80
   2  -6  -1  507.75   33.80
   2  -6  -1  482.65   75.09
  -2  -6   1  662.43   70.19
   2   6  -1  591.54   84.39
   2   6  -1  498.65   32.40
  -2   6   1  501.45   33.50
   2   6  -1  512.35   36.70
   2   6  -1  510.05   30.40
  -1  -6   1  -19.80   43.20
  -1  -6   1   21.10    2.80
   1  -6  -1   15.00    3.90
   1  -6  -1   48.60   35.90
   1  -6  -1   16.00    4.70
  -1  -6   1   19.00    3.90
  -1   6   1   37.70    8.10
  -1   6   1    3.10   42.00
   1   6  -1   16.40   58.69
   1   6  -1   25.40    7.30
   0  -6  -1   41.70    5.90
   0  -6   1   44.40    6.70
   0  -6   1   48.30    6.50
   0  -6   1   97.79   58.19
   0  -6  -1   45.70    6.70
   0  -6  -1   42.10   33.70
   0   6   1   43.20   35.50
   0   6   1   47.80    8.90
   0   6  -1   -0.70   56.19
   0   6  -1   34.90    7.30
   1  -6   1 1701.23   90.99
  -1  -6  -1 1831.72  124.69
   1  -6   1 1488.65  158.68
   1  -6   1 1748.72   93.39
   1   6   1 1634.24   91.49
  -1   6  -1 1558.64   86.59
   1   6   1 1732.63   89.79
  -1   6  -1 1243.08  156.08
   1   6   1 1740.43  136.39
   2  -6   1  273.87   93.09
   2  -6   1   89.29   14.20
  -2  -6  -1   96.29   41.80
   2   6   1   87.09   13.40
  -2   6  -1  127.39  111.59
   2   6   1  144.39   43.90
   2   6   1  100.49   15.50
   2   6   1   92.59   14.20
   3  -6   1  203.08   28.00
  -3  -6  -1  200.28   16.10
   3  -6   1  203.98   25.90
   3  -6   1  157.58  131.69
   3  -6   1  200.48   13.80
  -3  -6  -1  184.38   12.50
  -3  -6  -1  185.18   13.50
   3  -6   1  178.08   10.70
   3   6   1  173.58   26.80
  -3   6  -1  181.88   12.00
  -3   6  -1   41.60  142.89
   3   6   1  231.58   27.20
   3   6   1  193.38   24.50
   3   6   1  179.38   13.00
   3   6   1  182.18   13.10
  -3   6  -1  194.68   13.10
  -3   6  -1  185.28   13.60
  -4  -6  -1    5.70    5.00
  -4  -6  -1    2.10    2.60
   4  -6   1   13.10    8.20
   4  -6   1    8.70    8.50
  -4  -6  -1    6.90    4.10
   4  -6   1    9.10    4.20
   4  -6   1  414.66  165.68
  -4  -6  -1    9.40    3.70
   4  -6   1    2.80    3.20
  -4  -6  -1    4.50    2.80
   4   6   1    6.20    3.50
  -4   6  -1 -194.28  184.38
  -4   6  -1    2.70    2.60
   4   6   1   -1.10    4.70
   4   6   1    2.30    3.20
   4   6   1   10.60    7.70
  -4   6  -1    6.90    2.90
  -4   6  -1    1.30    3.60
   4   6   1   21.10    8.60
   5  -6   1  324.87   43.50
  -5  -6  -1  215.38   20.50
   5  -6   1  249.97   36.40
  -5  -6  -1  231.18   16.20
  -5  -6  -1  223.58   17.50
  -5  -6  -1  228.58   16.60
   5  -6   1  188.58   16.90
   5   6   1  223.38   17.30
   5   6   1  196.98   31.20
   5   6   1  229.98   17.70
  -5   6  -1  239.18   18.90
  -5   6  -1  202.28   15.40
   5   6   1  235.48   33.10
  -5   6  -1  201.98   14.70
  -6  -6  -1   13.50    6.10
   6  -6   1    1.70    4.40
  -6  -6  -1    1.30    6.50
  -6  -6  -1    7.50    4.80
   6  -6   1   12.60   11.20
   6  -6   1   19.00   15.40
  -6  -6  -1    9.50    4.50
   6   6   1    9.80    5.60
   6   6   1    0.10    9.30
   6   6   1    4.80    9.30
   6   6   1   12.40    6.40
  -6   6  -1    8.10    4.90
  -6   6  -1   16.40    5.10
  -7  -6  -1    3.30    5.80
   7  -6   1    9.60    6.30
  -7  -6  -1    2.00    7.40
  -7  -6  -1   16.60    6.50
  -7   6  -1    2.90    5.50
  -7   6  -1    7.90    4.70
   7   6   1    6.20    7.50
   7   6   1    5.50   12.10
   7   6   1   12.50    7.20
   7  -7  -1    5.60   12.60
  -7  -7   1   15.70    6.90
  -7  -7   1   13.10    5.60
  -7  -7   1    7.90    7.20
   7  -7  -1    4.30    5.20
  -7  -7   1   12.80   11.00
  -7   7   1    4.50    4.40
  -7   7   1   12.80    6.70
   7   7  -1    0.70    6.20
   6  -7  -1   39.80   17.10
  -6  -7   1   30.80    9.90
   6  -7  -1   37.20    8.50
  -6  -7   1   53.09   14.10
  -6  -7   1   49.90   10.70
  -6  -7   1   34.70    7.40
  -6  -7   1   55.69    8.70
  -6   7   1   30.80    7.40
   6   7  -1   44.70   16.50
   6   7  -1   30.20    9.30
  -6   7   1   37.00    9.80
   6   7  -1   42.00    8.10
  -6   7   1   30.30    6.60
   5  -7  -1  496.65   60.69
  -5  -7   1  418.86   35.00
   5  -7  -1  493.45   29.20
  -5  -7   1  479.65   31.30
  -5  -7   1  469.45   31.10
  -5  -7   1  467.55   28.20
   5  -7  -1  475.95   42.20
  -5   7   1  450.15   29.10
   5   7  -1  376.06   35.40
   5   7  -1  484.45   28.90
   5   7  -1  433.56   28.30
  -5   7   1  469.35   27.50
  -5   7   1  467.05   31.40
  -5   7   1  431.86   26.90
   5   7  -1  454.35   39.10
  -4  -7   1   -1.10    1.80
  -4  -7   1   -1.50    3.30
  -4  -7   1    2.20    3.20
   4  -7  -1    8.80    7.40
   4  -7  -1    1.30    2.60
   4  -7  -1    1.50    3.70
   4  -7  -1   61.59   90.09
   4  -7  -1    3.20    3.10
   4  -7  -1   12.40    8.30
  -4  -7   1    1.10    2.00
  -4   7   1   -0.30    4.10
   4   7  -1   -0.70    1.80
  -4   7   1    2.30    4.00
   4   7  -1    2.60    3.60
  -4   7   1 -161.48  136.29
   4   7  -1    0.00    2.30
   4   7  -1    3.30    5.30
   4   7  -1    1.40    3.80
   4   7  -1    1.80    2.40
  -4   7   1    2.90    2.50
  -4   7   1    4.10    4.00
  -3  -7   1  391.96   25.00
  -3  -7   1  364.16   57.59
  -3  -7   1  374.36   28.20
   3  -7  -1  412.36   21.00
   3  -7  -1  524.05   94.89
   3  -7  -1  377.66   33.70
  -3  -7   1  386.66   24.50
  -3  -7   1  395.26   22.70
   3  -7  -1  403.76   23.50
   3  -7  -1  392.26   31.20
   3   7  -1  429.06   33.60
  -3   7   1  374.46   22.10
  -3   7   1  405.06  116.89
   3   7  -1  385.46   29.50
  -3   7   1  411.76   23.70
   3   7  -1  399.86  101.79
  -3   7   1  415.26   24.90
   3   7  -1  319.87   26.10
   3   7  -1  393.16   23.20
  -2  -7   1  250.47   54.39
   2  -7  -1  200.38   17.10
   2  -7  -1  289.07   73.69
   2  -7  -1  168.58   23.00
   2   7  -1  207.98   67.79
  -2   7   1  217.98   78.89
   2   7  -1  185.18   13.80
   2   7  -1  212.38   24.70
  -1  -7   1  177.18   12.80
   1  -7  -1  179.68   15.70
  -1  -7   1  184.48   10.50
  -1  -7   1  178.38   60.29
   1  -7  -1  177.08   13.70
   1  -7  -1  185.48   54.59
   1   7  -1  253.57   64.49
   1   7  -1  165.78   19.90
  -1   7   1  223.48   57.49
  -1   7   1  179.08   16.40
   0  -7  -1   12.80   38.10
   0  -7   1   15.40    3.90
   0  -7  -1   14.20    3.70
   0  -7   1   14.40    4.20
   0  -7   1  -20.00   58.09
   0   7   1   13.10    4.90
   0   7  -1   14.00    4.70
   0   7  -1   51.69   62.29
   0   7   1  -28.10   39.50
  -1  -7  -1  654.73   81.89
   1  -7   1  710.43   45.10
  -1  -7  -1  709.33   40.40
   1  -7   1  744.33   45.20
   1  -7   1  773.12  125.89
  -1   7  -1  702.43   40.00
   1   7   1  503.35   75.39
  -1   7  -1  315.47  114.59
   1   7   1  741.73   44.50
   1   7   1  750.62   45.00
  -2  -7  -1 1662.13   90.09
  -2  -7  -1 1542.45  128.59
   2  -7   1 1703.93   87.89
  -2  -7  -1 1766.72   88.29
   2  -7   1 1742.73   97.39
   2  -7   1 1566.94   98.89
  -2  -7  -1 1742.33   93.89
   2  -7   1 1776.42  202.38
  -2  -7  -1 1766.92   87.09
   2  -7   1 1659.53   86.09
   2   7   1 1753.72   86.79
  -2   7  -1 1683.93   86.49
   2   7   1 1701.13   87.79
  -2   7  -1 1645.24   87.69
  -2   7  -1 1651.73   87.29
   2   7   1 1653.43   94.99
   2   7   1 1680.23   96.19
  -3  -7  -1  480.55   29.30
   3  -7   1  471.25   38.90
   3  -7   1  255.47  143.09
   3  -7   1  450.75   26.50
   3  -7   1  516.95   29.40
  -3  -7  -1  555.84   32.80
   3  -7   1  493.75   26.30
   3  -7   1  488.95   41.50
  -3  -7  -1  509.65   28.20
  -3   7  -1  497.15   28.70
   3   7   1  496.75   37.70
   3   7   1  518.75   37.40
  -3   7  -1  501.35   29.20
  -3   7  -1  475.55   27.50
  -3   7  -1  454.85  170.98
   3   7   1  539.85   29.30
   3   7   1  466.95   28.60
   3   7   1  489.55   25.40
   4  -7   1   87.89    6.30
  -4  -7  -1   89.79    9.70
   4  -7   1  146.09   26.80
  -4  -7  -1   93.19   11.30
  -4  -7  -1   96.39   10.70
   4  -7   1   89.19    5.80
  -4  -7  -1   85.69    7.90
   4  -7   1  111.59   11.80
  -4  -7  -1  111.49   15.30
   4  -7   1  114.69   33.00
   4  -7   1   88.49   10.40
   4   7   1   97.09   12.50
  -4   7  -1   90.49    7.40
   4   7   1   54.89   15.10
   4   7   1  130.59   21.20
  -4   7  -1   98.99    9.70
  -4   7  -1   94.39   11.30
  -4   7  -1   95.79   10.30
  -4   7  -1  -66.29  271.87
   4   7   1  111.69   20.80
   4   7   1   92.39   10.70
  -5  -7  -1   16.30    5.20
  -5  -7  -1    6.70    3.60
  -5  -7  -1    1.90    5.40
   5  -7   1   11.00   10.20
   5  -7   1    2.20    7.40
  -5  -7  -1    7.70    5.00
  -5   7  -1   11.00    6.40
   5   7   1    5.20    6.40
   5   7   1    1.80    5.90
   5   7   1   14.90    6.00
  -5   7  -1   -0.70    2.60
  -5   7  -1   10.40    4.70
   5   7   1    8.30    4.70
  -5   7  -1    4.80    3.40
   5   7   1   13.80   10.40
   6  -7   1    0.00    4.20
  -6  -7  -1   11.80    8.00
   6  -7   1    1.20    9.80
  -6  -7  -1    3.30    4.60
   6  -7   1   -1.40    8.00
  -6  -7  -1   -3.20    4.60
  -6   7  -1   -3.30    4.40
  -6   7  -1    4.40   10.60
  -6   7  -1    1.30    4.70
   6   7   1   10.70   10.90
   6   7   1    7.40    5.90
   6   7   1   -1.10    4.10
  -7  -7  -1   18.10    9.70
  -7  -7  -1   18.50    7.60
   7  -7   1    9.20    6.40
  -7  -7  -1   18.30    7.10
  -7   7  -1   10.40    6.90
  -7   7  -1   24.50    6.50
   7   7   1   25.00    9.90
   7   7   1   33.90    9.10
   7  -8  -1    7.80    6.20
  -7  -8   1    7.60   10.50
  -7  -8   1    4.70    4.90
  -7  -8   1   -1.40    6.20
  -7   8   1   10.20    9.60
  -7   8   1    5.00    4.10
   7   8  -1    8.20    6.30
  -7   8   1    0.80    5.60
  -6  -8   1   84.39   10.40
  -6  -8   1   65.69   13.30
  -6  -8   1   44.20   13.60
   6  -8  -1   72.39   20.50
  -6  -8   1   90.69   14.00
  -6  -8   1   54.69    9.10
   6  -8  -1   77.19   11.30
  -6   8   1   48.60   11.50
  -6   8   1   63.19    8.70
  -6   8   1   71.89   11.30
   6   8  -1   44.10   16.30
   6   8  -1   46.80    9.20
   6   8  -1   64.69   10.20
   5  -8  -1   27.50   14.10
  -5  -8   1   65.19   14.70
  -5  -8   1   49.60   10.10
   5  -8  -1   45.90   12.20
   5  -8  -1   14.20    9.80
  -5  -8   1   46.90    9.50
  -5  -8   1   62.99    9.10
  -5  -8   1   36.20    6.60
   5  -8  -1   42.60    7.60
   5   8  -1   51.49   15.40
  -5   8   1   75.19   12.00
   5   8  -1   29.30    6.60
   5   8  -1   39.30   13.50
  -5   8   1   45.50    6.60
  -4  -8   1   50.09    6.20
  -4  -8   1   57.89    9.40
   4  -8  -1   72.29   12.50
  -4  -8   1   35.90    7.50
   4  -8  -1    6.50  100.29
   4  -8  -1   53.99    7.40
  -4  -8   1   41.10    6.30
  -4  -8   1   53.19   11.40
   4  -8  -1   32.30   12.60
   4  -8  -1   29.80   10.20
   4  -8  -1   54.49    7.60
  -4   8   1   52.19    7.70
   4   8  -1   49.90   13.00
   4   8  -1   82.79   18.10
   4   8  -1   45.10    6.90
  -4   8   1   35.20    9.20
   4   8  -1   58.09    7.30
   4   8  -1   47.40   10.80
  -4   8   1  -22.00  151.78
  -4   8   1   29.10    4.90
  -4   8   1   37.70    7.60
   4   8  -1   56.59    6.60
  -3  -8   1   12.70    3.30
   3  -8  -1   11.10    5.70
   3  -8  -1   19.10    8.60
   3  -8  -1    4.60    4.80
   3  -8  -1   13.50    3.60
   3  -8  -1   -8.40   79.79
   3  -8  -1   12.20    2.30
  -3  -8   1    7.80    3.90
  -3  -8   1    7.40    5.80
   3   8  -1    6.20    5.40
   3   8  -1    4.10    2.50
  -3   8   1   15.20    4.70
  -3   8   1   11.60    2.80
   3   8  -1    8.10    5.20
  -3   8   1  112.89  107.79
  -3   8   1    7.70    2.90
   3   8  -1    9.00    4.20
  -2  -8   1  628.84   84.89
   2  -8  -1  403.06   28.60
  -2  -8   1  359.56   26.90
   2  -8  -1  497.05   87.99
   2  -8  -1  375.86   31.20
   2  -8  -1  419.86   22.30
  -2  -8   1  428.16   25.10
  -2   8   1  409.86   22.10
   2   8  -1  382.36   24.70
   2   8  -1  403.26   27.60
  -2   8   1  271.17   92.69
   2   8  -1  388.86   85.59
   2   8  -1  433.06   23.40
  -2   8   1  398.96   29.70
  -1  -8   1   30.00    5.30
   1  -8  -1   50.69    9.20
  -1  -8   1   25.90    3.30
   1  -8  -1  -11.00   56.19
  -1  -8   1   85.79   58.09
   1   8  -1   50.79   10.80
  -1   8   1   28.40    7.70
   1   8  -1   56.69   60.09
  -1   8   1   76.69   62.49
   0  -8   1  242.78   78.39
   0  -8   1  239.58   17.30
   0  -8   1  282.37   18.70
   0  -8  -1  272.17   18.30
   0  -8  -1  252.77   61.09
   0  -8  -1  234.88   17.00
   0   8  -1  288.67   20.70
   0   8  -1  189.38   85.29
   0   8   1  235.98   20.60
   0   8   1  231.48   66.09
   1  -8   1  768.22   45.60
  -1  -8  -1  713.33   43.90
  -1  -8  -1  754.52   42.80
   1  -8   1  744.53   47.60
  -1  -8  -1  804.32   87.79
   1  -8   1  842.62  146.29
  -1   8  -1  966.30  147.29
  -1   8  -1  688.53   42.60
   1   8   1  769.42   47.80
   1   8   1  726.73   91.69
   2  -8   1   48.90    5.40
  -2  -8  -1   67.59   49.00
   2  -8   1   47.60   12.60
   2  -8   1   75.79  102.79
  -2  -8  -1   58.49    7.10
  -2  -8  -1   67.69    9.10
   2  -8   1   47.30    6.10
   2  -8   1   47.00    4.20
  -2  -8  -1   54.49    9.80
   2  -8   1   50.09   11.50
  -2  -8  -1   54.89    5.50
   2   8   1   48.70   10.10
  -2   8  -1   40.30    6.20
   2   8   1   47.40    4.00
  -2   8  -1   59.49    5.50
   2   8   1   52.79    6.40
  -2   8  -1   53.89    5.90
   3  -8   1  357.96   20.70
   3  -8   1  388.06   23.60
  -3  -8  -1  441.96   27.30
  -3  -8  -1  377.56   22.40
   3  -8   1  237.28  156.48
   3  -8   1  413.76   36.50
   3  -8   1  352.36   32.50
  -3  -8  -1  407.96   24.10
   3  -8   1  348.17   21.10
   3   8   1  393.46   23.40
   3   8   1  367.36   20.30
   3   8   1  409.66   32.30
   3   8   1  387.16   23.10
   3   8   1  338.37   30.50
  -3   8  -1  373.96   21.80
  -3   8  -1  385.36   23.10
  -3   8  -1  375.86  181.88
   4  -8   1    4.90    3.50
  -4  -8  -1   -0.40    2.10
   4  -8   1    1.00    1.30
   4  -8   1   -1.70    4.60
  -4  -8  -1   -4.20    3.50
   4  -8   1    4.20    5.20
  -4  -8  -1   -0.80    2.40
  -4  -8  -1    0.70    2.50
   4  -8   1    2.30    3.30
  -4   8  -1   -0.70    2.10
   4   8   1    1.80    2.70
  -4   8  -1    0.60    1.80
   4   8   1    1.60    3.00
   4   8   1    4.30    7.00
  -4   8  -1   -2.00    3.60
   4   8   1    8.40    6.50
  -4   8  -1   -0.50    1.60
   4   8   1    0.10    4.00
   5  -8   1  128.19   28.60
   5  -8   1  159.78   15.90
  -5  -8  -1  137.49   13.90
  -5  -8  -1   91.69   12.70
   5  -8   1   86.09   21.40
  -5  -8  -1  132.29   18.40
   5   8   1  154.38   24.80
  -5   8  -1  124.79   10.90
   5   8   1  141.29   14.70
   5   8   1  160.48   16.20
   5   8   1  156.88   27.20
  -5   8  -1  140.89   13.00
  -5   8  -1  138.59   15.60
   5   8   1  149.09   26.50
  -6  -8  -1    7.60    6.10
  -6  -8  -1   19.20    7.50
   6  -8   1    9.60    6.20
   6  -8   1    6.00   10.20
  -6  -8  -1   40.30   12.30
   6  -8   1    6.70   10.60
   6   8   1    7.60    5.80
   6   8   1    7.30   11.30
   6   8   1    7.90    5.60
  -6   8  -1   21.00    7.70
  -7  -8  -1    2.00    8.60
  -7  -8  -1    3.50    6.10
   7  -8   1    4.00    5.50
  -7  -8  -1   -1.00    4.80
   7   8   1   19.40    9.20
  -7   8  -1    4.50    4.40
  -7   8  -1    4.00    6.30
   7   8   1   -3.60    4.70
   7  -9  -1   12.80   13.30
  -7  -9   1   49.20   15.00
  -7  -9   1   24.90    7.00
   7  -9  -1   21.50    7.50
  -7  -9   1   29.30   10.70
  -7   9   1   28.40    7.30
  -7   9   1    7.10    9.20
   7   9  -1   24.30    9.80
  -7   9   1   12.20    7.00
   6  -9  -1   -0.30    7.80
  -6  -9   1   -2.70    7.10
  -6  -9   1   -1.80    4.90
  -6  -9   1    0.50    5.00
   6  -9  -1   -2.60    8.80
   6  -9  -1   -3.80    3.40
  -6  -9   1   -0.60    2.90
   6   9  -1    2.30    4.20
  -6   9   1    8.90    5.20
   6   9  -1    0.80    4.20
  -6   9   1    2.30    6.00
  -6   9   1    2.10    3.30
   6   9  -1    1.50    8.30
  -5  -9   1  140.19   11.20
   5  -9  -1  155.58   29.00
   5  -9  -1  119.39   22.70
   5  -9  -1  122.09   13.50
  -5  -9   1  135.09   17.90
  -5  -9   1  161.78   22.30
  -5  -9   1  121.69   12.60
   5  -9  -1  115.69   13.80
  -5  -9   1  144.69   16.40
   5   9  -1  165.38   26.70
   5   9  -1  162.78   16.50
   5   9  -1  101.59   21.60
  -5   9   1  110.19   12.80
   5   9  -1  116.09   13.10
  -5   9   1  127.89   16.10
  -4  -9   1   90.89    9.90
   4  -9  -1  138.79   25.10
   4  -9  -1  121.79   21.40
   4  -9  -1  147.19  116.19
   4  -9  -1  119.59   13.30
  -4  -9   1   84.49   15.00
  -4  -9   1  102.19   12.50
  -4  -9   1  103.29   12.60
   4   9  -1  103.89   18.00
  -4   9   1 -183.68  159.38
  -4   9   1  103.29    8.50
  -4   9   1  144.89   17.10
   4   9  -1   98.39    9.10
   4   9  -1   92.79   14.80
   4   9  -1  122.99   13.50
  -4   9   1  102.09   11.30
   3  -9  -1    9.20    6.40
   3  -9  -1    5.20    4.40
   3  -9  -1   37.60   92.19
  -3  -9   1    1.50    4.70
  -3  -9   1    1.00    2.50
  -3  -9   1    3.40    2.00
   3  -9  -1   -1.50    3.40
  -3  -9   1   -1.50    2.10
   3  -9  -1    2.10    1.80
   3  -9  -1    0.70    1.20
   3  -9  -1    0.20    2.00
  -3   9   1   -0.70    2.90
  -3   9   1   -0.80    1.80
   3   9  -1   -0.90    1.40
   3   9  -1    2.50    3.40
   3   9  -1    6.00    6.00
  -3   9   1  -58.49  112.29
   3   9  -1    3.20    2.80
  -3   9   1    1.00    1.50
   3   9  -1    1.70    1.70
  -2  -9   1 2160.58  106.79
   2  -9  -1 2047.00  105.19
  -2  -9   1 2085.69  107.39
   2  -9  -1 1932.61  115.89
   2  -9  -1 1971.30  111.89
  -2  -9   1 2264.87  185.78
   2  -9  -1 2257.97  185.88
  -2  -9   1 1958.00  110.29
   2  -9  -1 2082.59  104.59
  -2  -9   1 2134.89  104.79
   2   9  -1 2018.30  116.99
  -2   9   1 2069.29  104.19
   2   9  -1 1735.23  191.68
   2   9  -1 2130.89  103.69
   2   9  -1 2116.39  105.69
   2   9  -1 2012.30  107.49
   2   9  -1 2060.99  111.09
  -2   9   1 1285.67  197.68
  -2   9   1 1975.80  113.79
  -1  -9   1 1104.79   57.49
  -1  -9   1 1139.69   62.59
  -1  -9   1 1174.88  128.69
   1  -9  -1 1134.49   64.99
   1  -9  -1 1106.29   61.49
  -1   9   1 1088.09   65.79
  -1   9   1 1280.37  130.59
   1   9  -1 1058.09   66.39
   1   9  -1  736.43  121.39
   0  -9   1  210.38   17.60
   0  -9  -1  233.48   16.50
   0  -9  -1  203.98   15.20
   0  -9   1  211.38   15.70
   0  -9  -1  247.88   66.49
   0  -9   1   68.69   79.09
   0   9  -1  166.48  102.79
   0   9   1  156.18   20.00
   0   9   1  310.87   77.69
   0   9  -1  216.98   18.30
  -1  -9  -1   55.99   54.79
  -1  -9  -1   11.50    3.80
   1  -9   1   27.50    6.80
  -1  -9  -1   13.00    4.70
   1  -9   1  -29.20   94.09
   1  -9   1   15.20    5.90
   1   9   1   12.80    5.70
  -1   9  -1  -25.20   94.29
   1   9   1  -45.50   56.79
  -1   9  -1   20.40    6.00
   2  -9   1  893.91   50.79
  -2  -9  -1  901.41   54.39
   2  -9   1  915.11   48.50
   2  -9   1  905.61   58.29
  -2  -9  -1  952.00   49.60
  -2  -9  -1  918.81   49.90
   2  -9   1  786.62  157.08
   2  -9   1  907.31   48.60
  -2  -9  -1  962.30   53.39
  -2  -9  -1  953.00  105.99
   2  -9   1  849.22   60.49
   2   9   1  966.30   47.80
  -2   9  -1  921.51   51.59
  -2   9  -1  921.01   49.10
   2   9   1  889.61   56.59
   2   9   1  925.61   59.39
   2   9   1  979.60   51.19
   2   9   1  775.52  108.49
  -2   9  -1  889.21   48.00
   3  -9   1  135.29  145.09
   3  -9   1  157.78    9.80
  -3  -9  -1  183.08   15.40
   3  -9   1  128.79   11.50
  -3  -9  -1  161.78   11.30
   3  -9   1  146.39   10.10
   3  -9   1  144.39   21.60
   3  -9   1  122.49   33.60
  -3  -9  -1  164.68   12.50
  -3   9  -1  162.18   11.80
   3   9   1  147.39   11.80
   3   9   1  170.38   24.10
  -3   9  -1  146.59   10.50
   3   9   1  171.78   23.70
   3   9   1  170.18   12.10
   3   9   1  153.68    9.20
   3   9   1  160.28   25.20
   4  -9   1  179.38   11.20
  -4  -9  -1  180.08   13.00
  -4  -9  -1  159.18   18.60
   4  -9   1  171.88   27.50
   4  -9   1  155.28   10.50
   4  -9   1  167.58   13.80
  -4  -9  -1  186.38   14.00
  -4  -9  -1  158.58   13.80
   4  -9   1  181.98   30.90
  -4   9  -1  157.38   11.10
   4   9   1  173.28   26.20
   4   9   1  159.78   13.40
   4   9   1  142.89   13.60
  -4   9  -1  163.98   12.00
   4   9   1  205.18   28.10
   4   9   1  188.08   26.40
  -4   9  -1  175.08   13.50
  -4   9  -1  169.98   14.40
  -5  -9  -1  118.09   10.20
   5  -9   1  179.18   34.50
  -5  -9  -1  108.89   13.60
   5  -9   1   67.69   20.70
   5  -9   1  128.49   14.20
  -5  -9  -1  113.39   12.50
  -5  -9  -1  120.39   24.90
   5   9   1  112.09   24.30
  -5   9  -1   83.79   11.80
  -5   9  -1  118.19   11.70
   5   9   1  110.49   23.30
  -5   9  -1  144.59   16.10
   5   9   1  106.39   12.90
   5   9   1  121.89   15.70
   5   9   1  114.29   23.00
  -6  -9  -1    1.70    8.60
  -6  -9  -1    0.00    7.10
   6  -9   1   -3.30    4.10
  -6  -9  -1   -3.40    3.20
   6  -9   1    3.70   10.90
  -6   9  -1    0.60    6.20
  -6   9  -1    1.80    3.20
   6   9   1   -2.30    4.30
   6   9   1   -0.70    5.00
   6   9   1    4.90   10.50
  -6   9  -1    0.00    4.30
  -7  -9  -1    0.20    6.20
   7  -9   1   -0.20    5.00
  -7  -9  -1    1.80    8.70
   7   9   1    3.50    6.60
  -7   9  -1   -4.10    6.10
   7   9   1    0.50    5.80
   7 -10  -1   23.40   17.90
  -7 -10   1   21.20    9.70
   7 -10  -1   18.30    7.40
  -7 -10   1   16.20    6.20
  -7 -10   1   -1.30    9.00
  -7  10   1   21.90    6.30
  -7  10   1   11.50    9.80
   7  10  -1   13.30    7.10
  -7  10   1   17.70    6.80
  -6 -10   1   86.19   14.20
   6 -10  -1   64.69   10.70
   6 -10  -1   84.79   23.30
  -6 -10   1   94.89   19.90
  -6 -10   1   82.09   11.30
   6 -10  -1   64.89   22.20
  -6 -10   1   67.39   13.40
  -6  10   1   64.89   13.30
   6  10  -1   85.39   11.90
  -6  10   1   47.80   11.40
   6  10  -1   75.19   11.10
  -6  10   1   77.59    9.90
   5 -10  -1   12.10   10.90
  -5 -10   1   10.80    4.80
   5 -10  -1   13.60   10.70
   5 -10  -1    8.90    5.00
  -5 -10   1    3.20    4.90
  -5 -10   1    7.60    3.60
   5 -10  -1    4.50    4.00
  -5 -10   1   -1.70    5.00
  -5 -10   1    9.10    8.00
  -5  10   1    9.60    3.90
   5  10  -1    8.80    8.70
  -5  10   1    2.10    5.90
   5  10  -1    3.80    4.00
   5  10  -1   10.50    4.60
  -5  10   1    7.00    4.10
   5  10  -1    2.00    6.60
  -4 -10   1   22.80    6.60
  -4 -10   1   35.40    8.10
   4 -10  -1   18.00   10.40
  -4 -10   1   22.80    4.20
   4 -10  -1   24.70    5.40
   4 -10  -1   26.90   11.30
  -4 -10   1   27.70    5.40
   4 -10  -1   29.40    3.30
  -4 -10   1   53.99   12.90
   4  10  -1   25.30    4.80
   4  10  -1   32.70   12.40
   4  10  -1   27.50    5.40
   4  10  -1   25.10    7.50
  -4  10   1   25.50    5.70
  -4  10   1   43.60    8.90
   4  10  -1   34.50   11.00
   4  10  -1   32.10    5.70
  -4  10   1   26.00    4.80
   3 -10  -1    4.10    2.10
   3 -10  -1   14.00    6.80
  -3 -10   1    6.30    3.50
  -3 -10   1   12.80    4.60
   3 -10  -1   14.20    3.80
  -3 -10   1   11.20    3.10
   3 -10  -1    8.40    2.30
  -3 -10   1   12.10    6.00
   3 -10  -1    2.70   96.19
   3  10  -1   10.40    6.90
   3  10  -1    7.60    2.60
  -3  10   1    6.90    2.10
  -3  10   1    9.40    5.30
  -3  10   1    7.80    3.80
  -3  10   1    4.70    2.80
   3  10  -1    4.90    5.10
   3  10  -1    6.30    2.80
  -3  10   1   93.99  130.39
  -2 -10   1  882.11   46.80
   2 -10  -1  822.42   57.49
   2 -10  -1  868.31   47.00
  -2 -10   1  902.21   48.60
   2 -10  -1 1155.38  139.99
  -2 -10   1  897.11   52.59
   2 -10  -1  830.22   53.59
  -2 -10   1  882.31   49.40
   2 -10  -1  907.71   47.40
  -2 -10   1 1005.40  121.39
   2 -10  -1  851.01   49.20
   2  10  -1  972.60   47.60
   2  10  -1  926.41   45.90
  -2  10   1  929.01   48.30
  -2  10   1  834.52   47.40
   2  10  -1  872.41   49.60
   2  10  -1  895.91   58.89
  -2  10   1  852.01   56.19
   2  10  -1  717.43  131.79
  -1 -10   1  965.00   54.39
  -1 -10   1  970.60   51.49
   1 -10  -1  984.50   55.49
  -1 -10   1 1033.00  143.59
   1 -10  -1  862.61  120.89
   1 -10  -1  947.61   58.49
   1  10  -1  984.90   60.99
  -1  10   1 1001.80   60.39
   1  10  -1  926.51  138.99
  -1  10   1  871.51  134.29
   0 -10  -1  303.47   20.10
   0 -10   1  262.27   19.50
   0 -10  -1  490.85   92.79
   0 -10   1  133.49   92.69
   0 -10   1  308.47   21.00
   0 -10  -1  279.77   20.30
   0  10   1  254.37   23.30
   0  10  -1  224.68   94.99
   0  10   1  379.66   87.79
   0  10  -1  269.07   22.50
  -1 -10  -1  152.48   60.19
   1 -10   1  197.58   17.30
  -1 -10  -1  204.98   15.20
  -1 -10  -1  183.58   16.20
   1 -10   1  217.58   24.50
   1 -10   1  189.78   12.40
   1 -10   1  265.77  107.59
   1  10   1  231.68   28.20
  -1  10  -1  182.18   16.20
   1  10   1  242.38   79.49
   1  10   1  188.08   12.90
  -1  10  -1  192.38  105.99
  -2 -10  -1  140.59   65.69
   2 -10   1  157.98   23.40
   2 -10   1  112.69  132.39
   2 -10   1  181.88   11.10
  -2 -10  -1  185.38   16.10
   2 -10   1  170.88   12.30
  -2 -10  -1  167.18   11.30
  -2 -10  -1  195.78   15.10
   2 -10   1  181.58   12.60
   2  10   1  207.88   23.60
  -2  10  -1  -73.79  124.59
  -2  10  -1  159.98   11.70
  -2  10  -1  180.28   11.00
   2  10   1  180.28   11.40
   2  10   1  192.58   24.70
   2  10   1  177.88   12.40
   2  10   1  194.98   80.09
   2  10   1  179.88   10.80
  -2  10  -1  183.58   14.80
   3 -10   1   15.20    9.50
   3 -10   1    1.90    4.40
   3 -10   1    8.60    2.20
  -3 -10  -1    1.30    2.50
   3 -10   1    3.60    3.00
   3 -10   1    4.50    2.40
  -3 -10  -1    6.10    3.10
  -3 -10  -1    7.80    2.70
   3 -10   1  -87.39  154.88
  -3 -10  -1    4.50    4.10
  -3  10  -1    9.00    2.50
   3  10   1    9.70    6.40
  -3  10  -1    5.30    3.10
   3  10   1    4.90    1.70
   3  10   1   10.00    7.50
   3  10   1   10.00    3.80
  -3  10  -1    4.20    2.40
   3  10   1    5.90    2.20
   3  10   1   11.50    6.50
  -3  10  -1  112.69  187.68
  -4 -10  -1   17.50    5.60
   4 -10   1   50.89   17.80
  -4 -10  -1   43.90    6.60
   4 -10   1   34.40    7.00
   4 -10   1   24.40    3.50
  -4 -10  -1   21.90    5.40
   4 -10   1   35.40    4.70
  -4 -10  -1   34.40    4.90
   4 -10   1   63.49   17.20
  -4 -10  -1   28.00    8.50
   4  10   1   26.20    5.80
   4  10   1   27.90    6.20
   4  10   1   41.40   14.10
   4  10   1   28.60   11.10
  -4  10  -1   34.00    7.70
  -4  10  -1   30.60    5.10
  -4  10  -1   28.80    6.20
   4  10   1   27.90   11.50
  -5 -10  -1   36.90    8.40
   5 -10   1    7.60    9.90
   5 -10   1   17.50    6.10
  -5 -10  -1   31.00   10.10
  -5 -10  -1   39.20    7.00
   5  10   1   17.80   11.10
   5  10   1   18.60    6.10
  -5  10  -1   49.20   10.30
   5  10   1   38.60    7.50
  -5  10  -1   26.70    5.30
   5  10   1   18.10   10.50
  -5  10  -1   17.20    5.90
   5  10   1   16.60   11.50
  -6 -10  -1   45.10    9.50
  -6 -10  -1   48.20   12.90
  -6 -10  -1   46.10    8.30
   6 -10   1   88.59   23.90
   6 -10   1   52.39   11.10
  -6  10  -1   47.70    8.10
   6  10   1   63.79   11.50
  -6  10  -1   72.39   11.80
  -6  10  -1   68.99   13.00
   6  10   1   54.09   10.40
   6  10   1   20.60   14.10
   7 -10   1   -2.50    4.90
  -7 -10  -1    0.80    5.80
  -7 -10  -1   -6.40    7.10
  -7  10  -1   13.80   12.00
  -7  10  -1   -6.80    3.60
   7  10   1    0.80    5.70
   7  10   1    2.70    6.60
  -7 -11   1    6.00    7.40
   7 -11  -1   -0.10    5.40
  -7 -11   1    8.40    9.70
   7 -11  -1    7.70   11.90
  -7 -11   1    7.10    5.70
  -7  11   1    6.30    4.60
  -7  11   1   -1.60    4.70
  -7  11   1   16.00   10.20
   7  11  -1   16.30    8.10
   6 -11  -1   33.90    8.10
  -6 -11   1   31.50    7.20
  -6 -11   1   34.70   16.00
  -6 -11   1   36.20   10.30
   6 -11  -1   23.60   16.20
  -6 -11   1   28.80   10.90
   6 -11  -1   17.20   11.80
  -6  11   1   29.00    7.80
  -6  11   1   20.30    9.40
   6  11  -1   20.40   12.70
   6  11  -1   13.40    6.00
   5 -11  -1  147.99   26.60
  -5 -11   1  177.88   17.70
  -5 -11   1  147.39   14.40
  -5 -11   1  126.59   21.40
   5 -11  -1  144.29   14.80
  -5 -11   1  130.09   16.20
   5 -11  -1  121.69   26.70
   5  11  -1  155.18   26.70
   5  11  -1  145.19   12.60
   5  11  -1  146.29   25.70
  -5  11   1  121.89   13.90
  -5  11   1  127.09   11.10
   5  11  -1  140.09   15.00
  -5  11   1  150.88   17.60
   4 -11  -1  190.78   30.60
  -4 -11   1  256.17   23.50
  -4 -11   1  228.68   15.80
  -4 -11   1  201.58   17.40
   4 -11  -1  256.07   16.90
   4 -11  -1  281.67   33.40
  -4 -11   1  223.28   14.40
   4 -11  -1  223.98   13.80
  -4 -11   1  215.48   18.10
   4  11  -1  215.48   14.80
  -4  11   1  244.78   18.80
   4  11  -1  194.38   31.00
   4  11  -1  234.68   28.70
   4  11  -1  226.98   15.80
  -4  11   1  239.18   17.10
  -4  11   1  225.18   14.90
   4  11  -1  236.68   16.70
  -3 -11   1  414.06   26.40
   3 -11  -1  438.96   24.00
   3 -11  -1  447.36   38.30
   3 -11  -1  430.06   25.20
   3 -11  -1  457.75   34.40
  -3 -11   1  429.66   27.50
  -3 -11   1  422.96   31.10
   3 -11  -1  211.68  121.49
  -3 -11   1  431.76   24.60
   3 -11  -1  434.16   23.70
  -3  11   1  421.16   26.90
  -3  11   1  430.86   25.50
   3  11  -1  413.96   25.40
   3  11  -1  376.46   31.60
  -3  11   1  443.56   32.50
  -3  11   1  407.46   23.60
   3  11  -1  404.36   24.80
   3  11  -1  403.96   36.10
  -3  11   1  181.88  147.69
   3  11  -1  417.86   21.90
  -2 -11   1  268.77   85.79
   2 -11  -1  188.18   13.50
  -2 -11   1  206.78   14.00
   2 -11  -1  181.18   24.20
   2 -11  -1  185.08   17.90
  -2 -11   1  180.78   13.50
   2 -11  -1  198.88   12.60
   2 -11  -1  207.48   13.00
  -2 -11   1  187.28   14.60
  -2 -11   1  192.68   17.10
   2 -11  -1    5.80   83.29
  -2  11   1  220.28   13.30
  -2  11   1  190.98   13.50
  -2  11   1  -20.00  108.59
   2  11  -1  191.48   12.90
   2  11  -1  171.98   24.60
  -2  11   1  209.68   24.70
   2  11  -1  199.58  103.49
   2  11  -1  215.68   12.20
   2  11  -1  209.08   13.50
   2  11  -1  208.48   11.60
   1 -11  -1  343.27   24.30
   1 -11  -1  331.07   19.50
   1 -11  -1  328.87   21.70
  -1 -11   1  352.06   20.90
  -1 -11   1  337.27   23.30
   1 -11  -1  278.17   90.59
   1 -11  -1  346.87   20.20
  -1 -11   1  381.86   92.39
   1  11  -1  345.47   28.70
   1  11  -1  191.78  103.89
   1  11  -1  374.36   20.30
  -1  11   1  303.47   99.49
   1  11  -1  362.76   19.30
  -1  11   1  391.86   29.40
   1  11  -1  333.27   20.20
  -1  11   1  331.27   20.50
   1  11  -1  358.16   19.80
   0 -11   1  525.35   34.90
   0 -11  -1  709.83  110.29
   0 -11  -1  570.04   35.20
   0 -11  -1  570.84   34.40
   0 -11   1  542.55   34.30
   0  11   1  561.44   39.80
   0  11   1  485.45  118.49
   0  11  -1  567.14   38.20
   0  11  -1  264.67  112.39
   0  11  -1  560.04   31.70
  -1 -11  -1  688.13   44.20
  -1 -11  -1  716.73   38.10
  -1 -11  -1  711.63   42.40
  -1 -11  -1  837.72   41.70
   1 -11   1  728.13   38.70
   1 -11   1  726.73   38.60
   1 -11   1  836.02  161.98
   1 -11   1  728.53   48.50
   1 -11   1  714.13   39.10
  -1 -11  -1  995.40  125.49
   1 -11   1  664.43   44.70
  -1  11  -1  718.13   44.90
   1  11   1  702.13   38.50
  -1  11  -1  403.06  140.09
   1  11   1  708.63   39.00
   1  11   1  599.44  113.49
   1  11   1  697.13   38.10
  -1  11  -1  723.83   39.20
   1  11   1  750.22   49.70
  -2 -11  -1  595.54   32.30
   2 -11   1  623.34   33.40
  -2 -11  -1  475.15   94.29
   2 -11   1  598.64   42.00
   2 -11   1  644.64   46.50
  -2 -11  -1  623.84   38.30
  -2 -11  -1  590.74   33.80
   2 -11   1  542.05   32.40
   2 -11   1  444.16  150.98
   2 -11   1  576.64   31.90
  -2 -11  -1  612.84   36.40
  -2  11  -1  604.14   31.70
   2  11   1  514.95  123.89
   2  11   1  585.24   40.60
  -2  11  -1  568.24   32.60
   2  11   1  584.04   32.10
   2  11   1  592.64   31.60
   2  11   1  605.14   33.50
  -2  11  -1  150.08  166.28
   2  11   1  585.64   43.90
  -3 -11  -1    5.50    2.60
   3 -11   1    3.00    3.00
  -3 -11  -1    6.90    3.50
   3 -11   1    6.90    2.70
  -3 -11  -1    3.10    2.70
   3 -11   1    3.80    5.10
  -3 -11  -1   -3.30    2.80
   3 -11   1   -3.80    3.80
   3 -11   1   -0.60    1.40
   3 -11   1 -127.99  159.28
   3  11   1    3.70    1.70
   3  11   1    1.90    2.20
   3  11   1    0.20    3.60
  -3  11  -1    3.40    2.50
  -3  11  -1    5.10    2.60
  -3  11  -1  -69.29  201.88
   3  11   1    4.50    3.10
   3  11   1   -1.60    3.40
  -3  11  -1    1.80    2.00
   3  11   1   -1.20    4.20
  -4 -11  -1   20.60    5.40
  -4 -11  -1   19.00    4.90
   4 -11   1   37.40    5.10
   4 -11   1   15.70    5.40
   4 -11   1   22.50    3.60
   4 -11   1   21.00   12.00
  -4 -11  -1   27.80    6.40
  -4 -11  -1   20.80    8.00
  -4  11  -1   15.10    4.70
  -4  11  -1   18.30    4.20
   4  11   1   24.00   10.20
   4  11   1   35.60    6.90
   4  11   1   21.70    5.60
   4  11   1   17.70   10.10
  -4  11  -1   25.80    6.90
   4  11   1   29.90   12.00
   5 -11   1   51.19    8.90
  -5 -11  -1   61.79   13.10
  -5 -11  -1   88.59   12.50
   5 -11   1   24.40   14.10
   5 -11   1   56.69   20.20
  -5 -11  -1   60.79    9.00
   5  11   1   80.49   11.00
   5  11   1   64.29   17.70
  -5  11  -1   73.79    9.00
   5  11   1   73.79   11.00
  -5  11  -1   39.80    8.10
   5  11   1   45.70   20.30
  -5  11  -1   70.39   12.10
   6 -11   1   23.30    7.40
   6 -11   1   27.20   15.00
  -6 -11  -1   22.00    7.20
  -6 -11  -1   12.90    5.20
   6  11   1    5.50    6.00
  -6  11  -1   12.60    6.30
   6  11   1   16.60   13.90
   6  11   1   11.90    6.30
  -6  11  -1   21.60    5.70
  -6  11  -1   24.00    9.50
  -7 -11  -1   19.80   10.70
  -7 -11  -1   15.80    7.90
  -7 -11  -1   19.60    7.30
   7  11   1   24.80    8.50
  -7  11  -1   31.20    9.60
  -7  11  -1   24.10    6.60
   7  11   1   21.50    9.50
  -7 -12   1   34.80   13.20
   7 -12  -1   34.10   24.90
   7 -12  -1   29.60    8.50
  -7 -12   1   23.00   12.80
  -7 -12   1   20.20    6.70
   7  12  -1   17.40    8.10
  -7  12   1   30.50   11.60
  -7  12   1   29.20    7.80
  -6 -12   1   48.30   17.70
  -6 -12   1   85.49   14.00
  -6 -12   1   53.29   11.40
   6 -12  -1   62.99   10.60
   6 -12  -1   43.90   16.20
  -6 -12   1   59.59   14.40
  -6  12   1   77.19    9.80
   6  12  -1   80.79   27.80
   6  12  -1   82.29   12.10
  -6  12   1   71.09   11.10
  -6  12   1   78.19   14.70
   6  12  -1   72.99   20.20
  -5 -12   1    4.80    3.60
   5 -12  -1   -1.50    5.60
   5 -12  -1    1.20    3.30
  -5 -12   1    8.00    7.40
   5 -12  -1    3.70    4.80
  -5 -12   1   -1.80    4.00
  -5 -12   1    2.30    5.40
   5 -12  -1    3.50    7.50
   5  12  -1   -1.20    6.10
  -5  12   1    1.90    2.90
   5  12  -1    2.80    3.30
  -5  12   1   -2.50    4.90
  -5  12   1   -1.50    3.00
   5  12  -1   -2.10    3.40
   4 -12  -1   37.60    4.60
   4 -12  -1   23.80   11.70
  -4 -12   1   36.40    6.00
   4 -12  -1   35.30    5.00
  -4 -12   1   17.90    5.90
   4 -12  -1   22.30   10.80
   4 -12  -1   42.10    7.30
  -4 -12   1   25.00    9.30
   4  12  -1   18.00    9.00
   4  12  -1   34.30    6.10
  -4  12   1   48.30    9.20
  -4  12   1   36.90    5.50
  -4  12   1   32.60    6.70
   4  12  -1   31.90    5.40
   4  12  -1   50.79   16.50
   4  12  -1   37.00    6.90
   3 -12  -1  -90.19  131.29
   3 -12  -1    4.20    2.70
  -3 -12   1   18.60    7.50
  -3 -12   1   10.30    4.20
  -3 -12   1    9.30    4.20
   3 -12  -1   16.40    7.30
   3 -12  -1   21.50   10.40
   3 -12  -1    6.50    2.40
  -3 -12   1   13.30    3.50
   3 -12  -1    8.50    2.80
  -3  12   1   10.40    2.70
   3  12  -1    9.40    5.70
  -3  12   1    9.10    6.10
   3  12  -1   10.10    6.90
   3  12  -1    7.70    2.70
  -3  12   1   10.20    3.80
   3  12  -1    7.40    5.00
   3  12  -1    8.50    3.20
  -3  12   1   10.60    4.70
   3  12  -1    8.90    2.30
   3  12  -1    6.10    1.50
  -3  12   1  123.19  161.98
  -3  12   1    4.80    2.90
  -2 -12   1   29.90    6.00
  -2 -12   1   42.90    9.20
   2 -12  -1  135.89  105.59
   2 -12  -1   38.80    5.50
  -2 -12   1   44.60    8.80
   2 -12  -1   43.50   11.70
  -2 -12   1   41.20    6.10
   2 -12  -1   49.40    5.80
  -2 -12   1   37.90    6.10
   2 -12  -1   41.90    9.40
   2 -12  -1   37.40    4.90
  -2  12   1   44.40    5.70
   2  12  -1   41.20    4.10
   2  12  -1   42.10    6.00
  -2  12   1   42.80    6.20
   2  12  -1   47.80    5.10
  -2  12   1  -67.89  105.19
   2  12  -1   63.99   14.70
  -2  12   1   32.10   10.30
  -1 -12   1   60.39   89.89
   1 -12  -1   61.79   80.09
  -1  12   1  134.39  100.79
   1  12  -1  -80.19   94.69
   0 -12  -1  420.36   99.29
   0 -12   1  410.06   24.20
   0 -12  -1  415.46   23.10
   0 -12  -1  405.76   28.50
   0 -12   1  448.56  127.99
   0 -12  -1  443.16   28.30
   0 -12   1  421.16   28.90
   0 -12  -1  446.96   24.40
   0 -12   1  424.76   28.20
   0  12   1  537.25  110.69
   0  12  -1  400.96   23.90
   0  12  -1  411.16   31.80
   0  12   1  418.96   33.30
   0  12  -1  428.86   24.00
   0  12  -1  373.16  125.39
   0  12   1  438.96   24.10
   0  12   1  413.16   24.20
  -1 -12  -1  132.69   74.29
   1 -12   1  120.09   16.10
  -1 -12  -1  115.09   13.40
  -1 -12  -1  102.69   14.40
   1 -12   1  120.79    8.50
   1 -12   1  105.99    8.20
  -1 -12  -1  121.69    8.10
  -1 -12  -1  139.09   11.00
   1 -12   1   49.99  116.19
  -1  12  -1  127.29   17.10
   1  12   1  122.49    8.70
   1  12   1  107.69    8.00
  -1  12  -1  115.69  140.29
   1  12   1  123.19    8.80
  -1  12  -1  123.29    9.10
   1  12   1  195.88   87.29
   1  12   1  111.09    8.80
   1  12   1  170.68   23.20
  -1  12  -1  119.49    8.80
  -2 -12  -1  105.19   14.20
   2 -12   1  113.29    8.90
  -2 -12  -1  119.19   13.50
  -2 -12  -1  114.59    9.70
   2 -12   1  111.19   17.40
  -2 -12  -1  114.39    8.40
   2 -12   1  109.99    9.10
   2 -12   1  109.69    8.10
   2 -12   1  223.38  141.89
   2 -12   1  102.99   20.00
  -2 -12  -1  111.39    8.60
   2  12   1  118.79    9.50
   2  12   1  130.79   22.80
   2  12   1  120.19    8.40
  -2  12  -1  105.09    8.80
   2  12   1  113.59   16.90
   2  12   1  117.49    8.50
  -2  12  -1  135.29   15.90
   2  12   1  113.49    7.90
  -2  12  -1  105.99    8.70
  -2  12  -1  110.99    9.20
  -3 -12  -1    1.10    1.90
   3 -12   1   -2.60    4.50
   3 -12   1    0.70    4.40
   3 -12   1    1.40    2.70
  -3 -12  -1    2.30    3.90
   3 -12   1    3.80    2.40
   3 -12   1   -2.10    1.30
   3 -12   1  108.19  206.68
  -3  12  -1    2.10    1.90
   3  12   1    0.60    1.90
   3  12   1    4.20    2.10
   3  12   1    1.30    4.90
   3  12   1    1.50    4.90
  -3  12  -1  -52.09  193.08
  -3  12  -1    2.40    2.40
  -3  12  -1    3.60    2.60
   3  12   1    1.30    1.50
   3  12   1    3.00    5.40
  -3  12  -1    1.70    2.70
   3  12   1    1.60    2.40
  -4 -12  -1    2.60    3.40
   4 -12   1   11.60    8.10
   4 -12   1   12.60    5.00
  -4 -12  -1   13.80    4.80
   4 -12   1   14.90    3.20
   4 -12   1   27.50   14.50
   4 -12   1   13.80    3.70
  -4 -12  -1   13.40    3.80
  -4 -12  -1   13.30    6.30
   4  12   1   34.90   13.90
  -4  12  -1    9.10    3.40
   4  12   1   20.00    9.10
   4  12   1   11.40    8.90
  -4  12  -1   18.40    6.00
   4  12   1   18.90    5.10
   4  12   1   15.90    5.20
  -4  12  -1    3.00    3.20
   5 -12   1    8.80   10.50
  -5 -12  -1   19.90    8.60
  -5 -12  -1    7.30    4.30
   5 -12   1   16.10    2.70
   5 -12   1   14.60    5.50
  -5 -12  -1   14.70    6.00
   5 -12   1    9.70    9.70
  -5  12  -1    9.80    4.90
   5  12   1   16.80   11.30
  -5  12  -1   15.20    7.40
   5  12   1   18.50   11.90
  -5  12  -1    7.70    3.60
   5  12   1   10.60    5.10
   6 -12   1   46.10   10.30
  -6 -12  -1   58.09   10.80
   6 -12   1   40.80   22.10
  -6 -12  -1   73.49   15.30
  -6 -12  -1   50.69    8.90
   6  12   1   72.29   22.90
  -6  12  -1   59.79    8.70
   6  12   1   80.09   12.60
   6  12   1   57.39   10.60
  -6  12  -1   63.49   11.10
  -6  12  -1   44.20   11.30
   7 -12   1    2.90    6.20
  -7 -12  -1    2.70    5.60
   7  12   1    4.40    6.70
  -7  12  -1   -1.10    5.80
   7 -13  -1   12.00    7.20
  -7 -13   1   31.00   12.70
  -7 -13   1   26.30   10.00
  -7 -13   1   20.20   13.00
  -7  13   1   33.30   12.10
  -7  13   1   15.20    7.40
  -7  13   1   23.70    9.90
   7  13  -1   22.10    8.70
   6 -13  -1   -1.20    6.70
  -6 -13   1    0.70    7.00
  -6 -13   1    0.10    3.50
  -6 -13   1    7.00    6.10
  -6 -13   1   -0.70    6.50
   6 -13  -1    2.60    9.70
  -6  13   1    8.10    4.50
  -6  13   1    2.40    4.80
  -6  13   1    8.30    7.80
   6  13  -1   -0.30    8.70
   6  13  -1    3.20    4.70
   6  13  -1    5.30    9.90
  -5 -13   1   11.80    6.00
  -5 -13   1   -1.70    2.80
   5 -13  -1    0.80    3.60
   5 -13  -1   -2.00    6.50
  -5 -13   1   14.40    7.00
  -5 -13   1    4.90    6.60
   5 -13  -1    2.70    8.70
   5  13  -1    6.60    8.40
  -5  13   1    7.00    4.60
  -5  13   1    8.90    6.60
   5  13  -1    2.10    7.70
   5  13  -1    8.90    4.60
   5  13  -1    7.70    4.50
  -5  13   1   14.70    4.40
   4 -13  -1  164.18   13.20
  -4 -13   1  156.28   17.90
   4 -13  -1  126.19   22.20
   4 -13  -1  166.48   11.20
   4 -13  -1  133.09   28.80
  -4 -13   1  174.28   22.70
  -4 -13   1  152.08   15.70
   4 -13  -1  170.08   10.90
  -4 -13   1  151.98   12.20
   4  13  -1  151.78   13.00
  -4  13   1  141.29   13.00
   4  13  -1  156.68   11.80
  -4  13   1  158.08   11.40
   4  13  -1  216.38   32.80
   4  13  -1  184.38   26.70
   4  13  -1  149.69   12.40
  -4  13   1  144.29   16.20
  -3 -13   1  141.19   10.60
   3 -13  -1  177.28   23.10
  -3 -13   1  146.69   12.50
  -3 -13   1  155.68   19.90
   3 -13  -1   38.20  153.48
   3 -13  -1  111.29   23.20
  -3 -13   1  135.99   13.10
   3 -13  -1  161.78   11.70
   3 -13  -1  157.18   10.80
   3  13  -1  150.18   11.00
  -3  13   1  159.38   11.00
   3  13  -1  146.29    9.50
  -3  13   1   82.99   16.60
  -3  13   1   63.99  162.18
   3  13  -1  183.38   23.40
   3  13  -1  140.79   11.70
   3  13  -1  153.68    8.90
  -3  13   1  136.49   10.80
   3  13  -1  141.49   19.40
  -3  13   1  149.19   12.00
  -3  13   1  154.38   11.90
   3  13  -1  122.59   23.80
  -2 -13   1  116.89   17.40
   2 -13  -1  110.09   15.80
   2 -13  -1  104.39    7.90
  -2 -13   1  112.19   12.10
  -2 -13   1  123.59   15.40
   2 -13  -1   92.59    7.90
   2 -13  -1  154.98  107.39
   2 -13  -1  129.99   21.10
  -2 -13   1   94.29    8.50
   2 -13  -1   98.29    7.90
  -2 -13   1   94.39    7.10
  -2  13   1  -93.19  134.59
   2  13  -1  127.79   21.30
  -2  13   1   87.89    7.80
   2  13  -1   97.29    8.30
  -2  13   1   92.29   17.00
  -2  13   1   94.89    8.10
   2  13  -1   97.59    7.90
   2  13  -1   93.99    6.70
   2  13  -1   92.79    7.30
  -2  13   1   88.29    9.70
   1 -13  -1  810.62   52.39
  -1 -13   1  856.81  160.98
   1 -13  -1  733.73   56.49
   1 -13  -1  806.02   42.80
   1 -13  -1  792.82   43.20
   1 -13  -1  796.52  150.78
  -1 -13   1  798.02   47.90
   1 -13  -1  793.02   43.60
  -1 -13   1  799.72   46.50
  -1  13   1  854.81  147.09
   1  13  -1  796.22   43.40
  -1  13   1  843.82   55.09
  -1  13   1  824.52   43.50
   1  13  -1  836.82   42.60
   1  13  -1  789.82   54.59
  -1  13   1  763.32   43.90
   1  13  -1  823.72   43.20
   0 -13   1  455.75   26.10
   0 -13   1  484.25   31.30
   0 -13  -1  373.76  108.99
   0 -13   1  450.45  133.39
   0 -13  -1  433.66   25.90
   0 -13  -1  426.36   29.80
   0 -13   1  428.16   30.00
   0 -13  -1  452.05   25.70
   0 -13   1  454.15   24.70
   0 -13  -1  466.15   31.10
   0  13   1  455.05   26.60
   0  13   1  629.84  124.49
   0  13   1  484.05   36.70
   0  13  -1  457.95   25.70
   0  13  -1  436.16   28.30
   0  13  -1  321.27  142.59
   0  13  -1  479.65   35.00
   0  13  -1  459.05   25.40
   0  13   1  448.86   25.10
   1 -13   1    5.40    3.80
   1 -13   1    4.40    1.90
  -1 -13  -1    6.50    2.70
   1 -13   1  -21.30  132.39
  -1 -13  -1  -46.60   75.09
  -1 -13  -1   10.60    4.40
  -1 -13  -1    5.00    3.80
   1 -13   1    4.80    2.10
   1 -13   1    7.40    4.80
   1 -13   1    5.60    2.90
  -1 -13  -1   11.20    2.50
   1  13   1    4.00    4.80
   1  13   1    9.60    2.70
   1  13   1   66.79  108.69
  -1  13  -1    7.70    2.90
  -1  13  -1   10.40    5.10
  -1  13  -1   35.80  135.89
   1  13   1   11.70    2.50
  -1  13  -1   11.20    3.10
   1  13   1    7.70    2.50
   1  13   1    6.90    3.30
   2 -13   1   29.70    4.40
   2 -13   1   63.99  142.49
  -2 -13  -1   21.50    3.70
  -2 -13  -1   18.90    5.80
  -2 -13  -1   11.10    3.60
   2 -13   1   26.10   10.50
   2 -13   1    6.20    4.80
   2 -13   1   12.10    3.60
  -2 -13  -1   18.50    5.80
  -2 -13  -1   18.20    3.60
   2 -13   1   14.90    3.90
  -2  13  -1   24.10    4.40
   2  13   1   15.50    2.90
  -2  13  -1   18.00    4.30
   2  13   1   12.30    3.10
   2  13   1   14.20    3.10
  -2  13  -1   49.70  182.18
   2  13   1   11.10    5.30
  -2  13  -1   15.40    3.70
  -2  13  -1   14.20    5.80
   2  13   1   16.20    4.20
   2  13   1   22.70    9.80
  -3 -13  -1    2.60    2.40
   3 -13   1   -0.90    2.20
   3 -13   1    0.40    1.70
   3 -13   1   -0.40    2.20
  -3 -13  -1   -1.90    2.00
   3 -13   1    6.60    6.80
  -3 -13  -1   -1.50    3.20
   3  13   1    2.20    2.60
   3  13   1    0.40    4.50
   3  13   1    0.40    2.20
  -3  13  -1    1.70    2.30
   3  13   1    5.50    6.50
   3  13   1   -1.70    1.70
  -3  13  -1    0.70    1.70
   3  13   1    0.10    1.80
   3  13   1    3.80    5.30
  -4 -13  -1   21.40    6.40
   4 -13   1   17.30   11.20
  -4 -13  -1    9.30    4.60
   4 -13   1   24.70    4.70
  -4 -13  -1   38.20    9.90
   4 -13   1   22.90    3.90
  -4 -13  -1   26.30    5.40
   4 -13   1   23.40   11.70
   4 -13   1   29.10    6.90
   4  13   1   35.80   13.30
   4  13   1   13.90    8.80
  -4  13  -1   25.90    5.80
   4  13   1   30.40    6.80
   4  13   1   27.50   11.70
  -4  13  -1   25.20    4.50
  -4  13  -1   13.10    5.70
   4  13   1   21.10    5.60
  -5 -13  -1   74.19   14.30
   5 -13   1   84.79    9.60
   5 -13   1   79.59   11.40
  -5 -13  -1   73.59   11.40
   5 -13   1  108.69   41.20
  -5 -13  -1   84.79   10.80
   5 -13   1   53.09   17.40
  -5  13  -1  102.49   12.90
  -5  13  -1   92.29   10.10
   5  13   1   89.79   12.20
   5  13   1   45.60   16.30
   5  13   1  119.69   24.50
   5  13   1   90.39   12.40
  -6 -13  -1    3.00    4.00
   6 -13   1   -2.30    8.80
   6 -13   1    1.90    4.60
  -6 -13  -1   18.50    9.80
  -6 -13  -1    8.80    6.20
   6  13   1    6.40    5.70
   6  13   1   -3.20    4.40
  -6  13  -1   -5.10    6.00
  -6  13  -1   -2.00    3.20
  -6  13  -1    1.80    4.70
   6  13   1   -2.70   14.40
  -7 -14   1   19.20    6.80
  -7 -14   1   16.40    9.50
  -7 -14   1   21.50   14.00
   7 -14  -1   27.80    8.80
  -7  14   1   22.20    6.90
   7  14  -1   10.00    7.70
  -7  14   1    8.00    9.10
  -7  14   1   24.60    8.80
   6 -14  -1   24.90    7.00
  -6 -14   1    6.10    8.90
  -6 -14   1   26.50    6.70
  -6 -14   1   18.30    9.40
   6 -14  -1   57.29   20.10
  -6 -14   1   25.20    8.90
  -6  14   1   19.90    5.40
   6  14  -1   16.10    7.60
  -6  14   1    8.00   11.60
  -6  14   1   20.70    7.50
   6  14  -1    9.60   13.30
   6  14  -1   16.80   13.50
  -5 -14   1    3.80    6.80
  -5 -14   1    3.00    5.10
   5 -14  -1   10.30    4.90
  -5 -14   1   17.50    7.20
   5 -14  -1   41.50   19.30
  -5 -14   1   21.30    5.70
   5  14  -1   29.80   14.10
   5  14  -1   -1.00    7.20
  -5  14   1   10.20    6.60
  -5  14   1   17.00    6.20
   5  14  -1   11.20    5.20
   5  14  -1   15.40    5.90
  -5  14   1   11.00    3.70
  -4 -14   1   14.50    7.80
   4 -14  -1    0.10    5.40
   4 -14  -1   11.70    3.30
  -4 -14   1   11.50    5.30
   4 -14  -1   17.20    4.80
   4 -14  -1    3.10    6.40
  -4 -14   1   17.10    6.30
  -4 -14   1   10.30    3.60
   4 -14  -1   10.60    3.60
  -4  14   1   14.90    3.50
   4  14  -1   14.10    8.70
  -4  14   1   12.30    5.80
   4  14  -1   18.80    4.40
  -4  14   1   16.00    5.00
   4  14  -1   12.50    4.90
   4  14  -1   24.40   12.30
   4  14  -1   24.80    5.40
   3 -14  -1   37.80    6.00
  -3 -14   1   29.90    5.00
   3 -14  -1   40.80    5.60
   3 -14  -1   36.60    5.70
   3 -14  -1   36.00   12.90
  -3 -14   1   45.60    8.40
  -3 -14   1   41.00    7.10
  -3 -14   1   39.20    9.80
   3 -14  -1   31.00    9.00
   3  14  -1   48.50    5.20
  -3  14   1   44.90    6.70
  -3  14   1   27.40    9.90
   3  14  -1   46.40    6.10
  -3  14   1   36.70    6.60
   3  14  -1   48.50   12.50
   3  14  -1   41.80    6.50
  -3  14   1   42.90    6.60
   3  14  -1   41.00    4.10
   3  14  -1   72.79   17.50
  -2 -14   1  545.95   37.40
   2 -14  -1  533.75   42.70
  -2 -14   1  527.05   29.60
   2 -14  -1  537.45   30.90
  -2 -14   1  527.45   32.80
  -2 -14   1  558.84   36.20
   2 -14  -1  515.75   30.50
   2 -14  -1  597.24   30.90
   2 -14  -1  578.74   38.70
  -2 -14   1  526.45   31.80
   2  14  -1  530.15   30.80
  -2  14   1  438.96  146.49
   2  14  -1  572.54   49.99
   2  14  -1  547.15   31.50
   2  14  -1  539.75   29.40
   2  14  -1  550.24   30.10
  -2  14   1  572.34   32.10
  -2  14   1  531.65   31.90
  -2  14   1  543.65   31.40
  -2  14   1  547.05   42.10
   1 -14  -1  214.38   13.30
  -1 -14   1  215.98   15.50
   1 -14  -1  203.58   14.00
  -1 -14   1  217.78   16.70
   1 -14  -1  208.88   13.80
  -1 -14   1  203.58   12.50
  -1 -14   1  197.78   14.10
   1 -14  -1  188.98   17.90
   1 -14  -1  230.78   21.50
  -1 -14   1  206.88  124.99
   1 -14  -1  199.18  114.89
   1  14  -1  202.68   28.00
   1  14  -1  217.08   13.80
   1  14  -1  208.68   13.10
  -1  14   1  211.78   14.10
   1  14  -1  227.88   14.20
   1  14  -1  236.28   14.40
  -1  14   1  263.27   31.10
  -1  14   1  228.48  124.89
   1  14  -1   35.50  125.99
  -1  14   1  217.58   14.70
   0 -14   1   74.99  120.99
   0 -14   1   47.10    9.60
   0 -14  -1   57.99   10.30
   0 -14   1   40.00    4.70
   0 -14   1   38.40    9.70
   0 -14  -1   43.60    9.10
   0 -14  -1   10.00   86.49
   0 -14   1   39.10    6.10
   0 -14  -1   33.70    4.30
   0 -14  -1   49.50    6.50
   0  14  -1   48.10    5.90
   0  14  -1   31.10    4.70
   0  14  -1   41.90    5.00
   0  14   1   49.00    6.30
   0  14  -1 -151.58  123.79
   0  14   1   38.00    5.40
   0  14  -1   35.00    5.10
   0  14   1   35.60    4.70
   0  14  -1   29.20    9.60
   0  14   1   33.10   11.00
   0  14   1  127.19  110.79
  -1 -14  -1   26.30    6.40
  -1 -14  -1   23.20    3.70
   1 -14   1   23.90    3.90
  -1 -14  -1   18.70    4.30
   1 -14   1   11.50    5.30
  -1 -14  -1  -37.80   95.39
   1 -14   1 -131.99  125.49
   1 -14   1   17.90    3.50
  -1 -14  -1   40.20    7.40
  -1 -14  -1   19.00    4.00
   1 -14   1   35.30    5.80
  -1 -14  -1   25.90    8.00
   1 -14   1   25.30    9.10
   1  14   1   28.60    5.00
  -1  14  -1   33.20   10.30
   1  14   1   26.70   11.00
   1  14   1   30.50    4.90
  -1  14  -1   19.20    4.10
   1  14   1   21.50  103.69
  -1  14  -1  -11.60  151.18
  -1  14  -1   28.50    5.10
   1  14   1   19.20    3.80
   1  14   1   23.70    3.70
   2 -14   1  173.28  161.88
   2 -14   1  111.49    9.00
  -2 -14  -1  120.59    8.40
  -2 -14  -1  100.49    8.60
  -2 -14  -1  100.79   13.80
   2 -14   1   84.99    7.70
  -2 -14  -1  117.99    8.60
   2 -14   1  101.09   19.60
   2 -14   1  101.39    8.70
   2 -14   1   95.89   17.50
  -2 -14  -1   93.19    9.00
  -2 -14  -1  112.49   13.30
   2  14   1   97.39    8.10
   2  14   1   95.89    8.90
   2  14   1   96.69    7.60
  -2  14  -1  119.59    9.40
   2  14   1  110.39    8.40
  -2  14  -1  100.59    8.70
  -2  14  -1  138.99   18.60
   2  14   1  109.49   16.80
   2  14   1   78.19   18.60
  -2  14  -1  350.76  195.38
  -2  14  -1   89.09    8.40
   3 -14   1 1040.10   56.79
  -3 -14  -1 1005.70   55.59
  -3 -14  -1 1120.19   62.09
  -3 -14  -1 1080.69   57.99
   3 -14   1 1059.19   75.69
   3 -14   1 1038.00   55.59
   3 -14   1 1015.40   54.79
  -3  14  -1  976.70   54.29
   3  14   1 1104.29   73.49
   3  14   1 1008.60   54.59
   3  14   1  895.81   70.69
  -3  14  -1 1045.60   56.19
   3  14   1 1008.20   57.09
   3  14   1 1040.70   54.89
  -3  14  -1 1026.30   56.39
  -3  14  -1 1035.50   56.59
   3  14   1 1007.80   53.69
  -4 -14  -1   23.60    7.50
  -4 -14  -1   21.60   14.50
   4 -14   1   -1.80    6.20
   4 -14   1   26.90    5.10
   4 -14   1   21.30   14.10
   4 -14   1   22.00    4.10
   4  14   1   22.20    9.10
  -4  14  -1   32.00    6.80
   4  14   1   23.70   11.30
  -4  14  -1   29.40    5.90
  -4  14  -1   25.90    6.90
   4  14   1   32.60   14.20
   4  14   1   32.80    6.90
  -5 -14  -1    0.20    2.80
   5 -14   1    0.70    3.60
  -5 -14  -1   -2.50    3.30
  -5 -14  -1   -7.10    4.80
   5 -14   1   -0.80    8.10
   5 -14   1   -2.80    7.50
   5 -14   1    5.40    2.60
   5  14   1    7.00    4.90
   5  14   1    0.90    4.10
   5  14   1   -1.40    6.60
  -5  14  -1   -1.50    5.50
   5  14   1    2.50    8.30
  -5  14  -1   -3.10    2.40
  -5  14  -1    4.10    4.50
  -6 -14  -1    2.10    8.20
   6 -14   1    8.20   12.40
   6 -14   1    3.70    4.60
  -6 -14  -1    3.00    5.20
  -6 -14  -1    5.80    4.50
  -6  14  -1    1.70    3.70
  -6  14  -1    9.80    8.60
  -6  14  -1    1.40    5.20
   6  14   1    6.20    6.30
   6  14   1    3.90   10.50
   6  14   1    3.50    5.90
  -6 -15   1    1.00    7.10
  -6 -15   1    8.90    7.40
   6 -15  -1   -1.70    8.70
  -6 -15   1    1.10    5.70
  -6 -15   1    5.70    4.90
   6 -15  -1   17.50    6.80
   6  15  -1   -3.10    8.50
   6  15  -1   -0.30    5.00
  -6  15   1    8.00    5.20
   6  15  -1    6.00   10.60
  -6  15   1    6.10    4.20
  -6  15   1   16.30   10.10
   5 -15  -1   13.40   10.80
  -5 -15   1   11.50    9.00
   5 -15  -1   38.50    7.90
   5 -15  -1   22.80   14.20
   5 -15  -1   32.40    4.90
  -5 -15   1   22.30    7.80
  -5 -15   1   30.50    6.50
  -5 -15   1   34.30    9.00
   5  15  -1   21.00   13.20
  -5  15   1   32.40    9.60
   5  15  -1   31.60   13.20
  -5  15   1   27.20    5.40
   5  15  -1   35.20    7.60
   5  15  -1   33.50    7.00
  -5  15   1   12.50    5.20
  -4 -15   1  350.66   23.70
   4 -15  -1  286.87   35.70
   4 -15  -1  372.46   47.60
   4 -15  -1  340.67   20.50
  -4 -15   1  343.47   42.30
   4 -15  -1  351.56   22.50
  -4 -15   1  347.17   21.70
  -4 -15   1  311.47   24.60
   4 -15  -1  349.37   20.20
  -4  15   1  320.87   24.30
  -4  15   1  276.07   21.90
  -4  15   1  340.77   20.50
   4  15  -1  349.96   32.80
   4  15  -1  336.87   43.50
   4  15  -1  322.57   21.50
   4  15  -1  303.27   22.40
   3 -15  -1  595.64   34.20
  -3 -15   1  579.44   33.40
   3 -15  -1  611.94   33.40
  -3 -15   1  593.64   41.00
  -3 -15   1  639.84   37.60
   3 -15  -1  567.64   49.10
   3  15  -1  595.64   31.70
   3  15  -1  637.44   50.39
  -3  15   1  586.94   37.20
   3  15  -1  569.24   34.80
  -3  15   1  578.34   34.00
   3  15  -1  576.34   43.00
  -3  15   1  597.54   34.70
   3  15  -1  580.04   32.30
   3  15  -1  589.04   33.80
   2 -15  -1  559.54   32.50
   2 -15  -1  500.45   43.30
   2 -15  -1  829.72  157.98
  -2 -15   1  598.34   33.10
   2 -15  -1  572.34   32.80
  -2 -15   1  565.24   31.70
   2 -15  -1  574.74   40.30
   2 -15  -1  595.74   33.30
  -2 -15   1  587.64   37.80
  -2 -15   1  576.64   39.80
  -2 -15   1  572.34   37.90
  -2 -15   1  583.64   35.20
   2  15  -1  601.04   31.60
  -2  15   1  317.17  176.18
   2  15  -1  623.04   33.30
   2  15  -1  627.54   47.80
  -2  15   1  570.24   32.90
  -2  15   1  603.34   33.40
   2  15  -1  585.24   32.20
   2  15  -1  574.24   33.60
  -2  15   1  570.24   34.00
  -2  15   1  563.84   44.40
   1 -15  -1 1333.67   69.89
  -1 -15   1 1468.95   71.49
   1 -15  -1 1363.66   81.19
  -1 -15   1 1312.97   73.79
   1 -15  -1 1327.87   71.09
  -1 -15   1 1306.57   72.89
  -1 -15   1 1313.27   69.89
   1 -15  -1 1374.76   70.79
   1 -15  -1 1347.07   77.29
   1 -15  -1 1292.77  189.18
  -1 -15   1 1360.16   76.39
  -1 -15   1 1296.97   71.59
  -1 -15   1 1260.47  193.28
  -1  15   1 1336.47   70.89
  -1  15   1 1380.26   71.69
   1  15  -1 1344.57   70.89
   1  15  -1 1396.56   69.89
   1  15  -1 1305.77   84.09
  -1  15   1 1097.29  204.28
  -1  15   1 1288.57   83.69
   1  15  -1 1326.67   70.39
   1  15  -1 1075.69  214.98
   1  15  -1 1322.97   70.99
   0 -15  -1  353.76   19.90
   0 -15  -1  354.66   26.40
   0 -15  -1  362.66   21.50
   0 -15   1  328.97   21.20
   0 -15  -1  194.78  114.79
   0 -15  -1  340.87   20.80
   0 -15   1  371.76   26.80
   0 -15   1  337.97   20.50
   0 -15   1  341.77   19.70
   0 -15   1  276.77  138.69
   0 -15   1  349.57   25.80
   0 -15  -1  302.67   24.90
   0  15   1  362.86   21.50
   0  15  -1  336.87   21.80
   0  15  -1  346.77   20.40
   0  15   1  351.26   20.40
   0  15   1  570.94  148.19
   0  15   1  361.26   32.50
   0  15  -1  328.57   30.10
   0  15   1  345.87   20.90
   0  15  -1  189.38  158.18
   0  15  -1  347.37   21.00
   0  15   1  355.56   21.10
   0  15  -1  359.56   21.10
   1 -15   1   29.00    8.10
  -1 -15  -1   21.90    7.70
  -1 -15  -1   23.00    3.70
   1 -15   1   25.10    4.90
  -1 -15  -1   20.40    4.10
  -1 -15  -1   22.90    5.60
   1 -15   1   15.50    3.40
   1 -15   1   37.90   10.60
  -1 -15  -1  -54.19   93.29
  -1 -15  -1   24.20    4.80
   1 -15   1   34.10    4.70
   1  15   1   22.70    4.40
  -1  15  -1   14.30    3.60
  -1  15  -1   26.40    5.00
   1  15   1   34.20   12.00
   1  15   1   21.50    4.30
  -1  15  -1  164.08  166.38
   1  15   1  -29.00  116.59
  -1  15  -1   31.90    9.90
  -1  15  -1   20.80    3.80
  -1  15  -1   19.00    4.30
   1  15   1   24.10    4.20
   1  15   1   22.80    3.90
  -2 -15  -1   85.89    9.10
   2 -15   1   60.69   13.30
   2 -15   1   84.89    9.00
   2 -15   1   79.59    8.00
  -2 -15  -1   98.29   13.10
   2 -15   1  -11.70  183.48
   2 -15   1   69.99   17.00
  -2 -15  -1   76.09    9.50
   2 -15   1   77.59    8.50
  -2 -15  -1   80.39    8.20
   2  15   1   75.99    6.90
  -2  15  -1   75.29    8.90
   2  15   1   83.79   16.20
  -2  15  -1  -10.00  197.68
  -2  15  -1   76.59    8.70
   2  15   1  133.29   24.50
  -2  15  -1   72.19    8.20
   2  15   1   79.99    8.50
   2  15   1   84.29    9.70
   2  15   1   73.79    8.00
  -2  15  -1   77.29   14.40
  -3 -15  -1   11.80    5.70
   3 -15   1   11.20    7.70
  -3 -15  -1   13.90    5.90
  -3 -15  -1    1.60    2.80
   3 -15   1    6.00    3.30
   3 -15   1    9.60    8.90
  -3 -15  -1   10.20    3.60
   3 -15   1   13.70    3.50
  -3 -15  -1   15.20    4.20
   3 -15   1    9.30    3.80
  -3  15  -1    6.60    3.60
   3  15   1    6.60    2.90
   3  15   1    9.20    2.60
  -3  15  -1   11.10    4.00
  -3  15  -1    6.50    3.70
   3  15   1    9.30    7.30
   3  15   1    8.40    4.00
   3  15   1   15.20    9.60
   3  15   1    7.70    3.10
  -4 -15  -1    4.20    5.50
   4 -15   1   12.70    4.30
   4 -15   1   20.30   14.00
   4 -15   1   31.30   13.40
  -4 -15  -1   18.70    5.20
   4 -15   1   24.00    4.80
  -4 -15  -1    3.50    4.40
   4 -15   1   18.60    5.40
  -4  15  -1   20.00    5.60
  -4  15  -1   13.70    6.30
  -4  15  -1   15.00    3.70
   4  15   1    5.80    8.30
  -4  15  -1   10.40    7.20
   4  15   1   12.20    4.90
   4  15   1   10.60    9.30
   4  15   1   16.40    2.60
   4  15   1   11.70    5.10
   5 -15   1   37.80    5.10
   5 -15   1   40.10   19.10
  -5 -15  -1   49.20    9.80
   5 -15   1   22.40   13.40
  -5 -15  -1   48.10    8.40
   5 -15   1   28.30    7.80
  -5 -15  -1   28.20   10.70
   5  15   1   24.20    7.40
  -5  15  -1   41.40    8.60
   5  15   1   23.30   13.00
   5  15   1   51.39   17.50
   5  15   1   27.90    7.50
  -5  15  -1   35.70    5.90
  -5  15  -1   39.70   10.20
  -6 -15  -1    1.10    4.20
  -6 -15  -1    8.20    9.00
   6 -15   1    8.50    6.50
   6 -15   1   -3.30   14.10
  -6 -15  -1   -4.20    4.30
   6  15   1    8.40   11.40
   6  15   1    3.50    5.40
  -6  15  -1   -3.00    6.80
  -6  15  -1   -1.80    4.40
  -6  15  -1    5.20    4.00
   6 -16  -1   51.59   10.00
  -6 -16   1  102.99   12.90
  -6 -16   1   93.49   16.20
  -6 -16   1   79.99   14.20
   6 -16  -1   37.60   20.00
  -6 -16   1   82.79   19.70
   6  16  -1   71.09   12.10
  -6  16   1   62.59   13.60
  -6  16   1   69.89    9.30
   6  16  -1   59.49   20.20
   6  16  -1  109.19   28.70
  -6  16   1   76.99   12.30
   5 -16  -1   15.00    5.60
  -5 -16   1   14.00    6.80
  -5 -16   1   23.90    6.00
  -5 -16   1   19.90    7.30
   5 -16  -1   10.40   10.50
   5 -16  -1   19.30    4.10
  -5 -16   1   11.10    9.10
   5 -16  -1   39.10   15.70
   5  16  -1   19.10    6.40
  -5  16   1   19.20    6.50
  -5  16   1   17.40    8.30
   5  16  -1    9.90   11.20
   5  16  -1   25.30    6.70
  -5  16   1   19.10    4.80
   4 -16  -1  220.68   15.20
  -4 -16   1  156.78   22.80
   4 -16  -1  192.88   15.60
   4 -16  -1  259.37   32.50
   4 -16  -1  189.78   14.30
   4 -16  -1  236.68   37.60
  -4 -16   1  298.17   37.30
  -4 -16   1  223.98   17.10
   4  16  -1  197.18   32.60
   4  16  -1  204.98   14.80
  -4  16   1  196.58   16.10
   4  16  -1  224.88   30.60
   4  16  -1  185.28   16.00
   3 -16  -1   -1.80    3.70
  -3 -16   1    3.40    2.40
  -3 -16   1    3.00    3.80
   3 -16  -1    9.90    3.40
   3 -16  -1    8.20    3.50
  -3 -16   1    8.80    5.70
   3 -16  -1   10.80    6.90
   3 -16  -1   21.30    5.20
   3  16  -1    9.70    3.00
   3  16  -1   12.70    4.10
   3  16  -1   16.70   10.10
   3  16  -1    3.50    5.00
  -3  16   1    6.60    3.90
  -3  16   1   19.60    9.90
  -3  16   1    7.40    3.40
   3  16  -1    7.70    2.30
   3  16  -1   12.10    4.20
   2 -16  -1  289.07   18.70
   2 -16  -1  298.17   35.20
  -2 -16   1  294.77   17.70
   2 -16  -1  117.09  157.28
  -2 -16   1  293.87   19.00
  -2 -16   1  303.47   23.70
  -2 -16   1  323.47   26.00
  -2 -16   1  285.47   20.40
   2 -16  -1  309.57   26.00
  -2 -16   1  300.77   21.00
   2  16  -1  296.47   18.90
  -2  16   1  320.27   30.50
   2  16  -1  290.67   18.20
  -2  16   1  326.77   19.60
  -2  16   1  183.28  180.38
  -2  16   1  282.07   18.60
  -2  16   1  308.07   20.20
   2  16  -1  355.06   41.10
   2  16  -1  300.77   17.60
   1 -16  -1   42.10   11.20
  -1 -16   1   65.29   11.70
  -1 -16   1   54.99    7.80
  -1 -16   1   56.89    5.00
   1 -16  -1   52.89    7.40
  -1 -16   1   56.79    9.10
   1 -16  -1   48.30    6.40
   1 -16  -1   60.69    6.50
   1 -16  -1   69.19   11.40
  -1 -16   1   48.50    8.20
  -1 -16   1   71.49    8.30
  -1  16   1   63.69   16.00
   1  16  -1   58.69    7.00
   1  16  -1   53.79    7.00
  -1  16   1   22.10  157.98
   1  16  -1   55.99    6.00
  -1  16   1   50.39    7.10
  -1  16   1   56.29    6.50
  -1  16   1   67.79    8.00
   1  16  -1   57.39    7.10
   0 -16  -1   51.59   10.50
   0 -16  -1   34.80    4.50
   0 -16  -1   29.40    8.30
   0 -16   1   45.60    6.00
   0 -16   1 -114.49  136.29
   0 -16   1   48.50   11.70
   0 -16  -1   41.30    5.70
   0 -16   1   41.00    8.80
   0 -16   1   43.80    6.30
   0 -16   1   38.30    4.90
   0 -16  -1   43.90    6.50
   0 -16  -1 -119.09  106.49
   0  16   1   38.80   12.20
   0  16  -1   35.20    5.40
   0  16  -1   39.20    5.60
   0  16   1   44.80    5.30
   0  16   1   84.19  130.79
   0  16  -1 -114.99  158.88
   0  16   1   47.10    6.50
   0  16  -1   33.50   11.30
   0  16   1   46.40    5.80
   0  16  -1   51.39    6.10
   0  16   1   30.90    5.10
   0  16  -1   38.90    5.40
   1 -16   1  314.07   27.00
   1 -16   1  252.47   16.90
  -1 -16  -1  251.67   16.30
  -1 -16  -1  233.18   21.70
  -1 -16  -1  229.88   19.80
   1 -16   1  407.76  169.48
  -1 -16  -1  245.38   16.70
   1 -16   1  261.47   15.80
   1 -16   1  251.17   22.20
  -1 -16  -1  217.28  112.89
   1 -16   1  247.68   15.90
  -1  16  -1  245.48   16.10
  -1  16  -1  245.98   15.60
   1  16   1  255.87   16.30
  -1  16  -1  250.07   29.70
  -1  16  -1  244.18   16.60
   1  16   1  251.77   16.60
   1  16   1  245.38   16.40
   1  16   1  258.47   15.60
   1  16   1  293.97   36.90
  -1  16  -1  238.78   15.40
  -1  16  -1   34.90  180.38
  -1  16  -1  260.47   16.80
  -2 -16  -1   87.79    7.80
  -2 -16  -1   96.59   13.20
   2 -16   1    2.10  185.38
   2 -16   1  108.69   10.80
   2 -16   1  106.29    8.40
  -2 -16  -1   84.19    9.50
  -2 -16  -1   93.19   10.50
   2 -16   1  106.89   10.40
   2 -16   1   93.99   20.10
  -2 -16  -1   82.49   12.80
  -2  16  -1   91.99    9.50
   2  16   1   91.19   10.30
   2  16   1   69.59   14.60
  -2  16  -1   86.19    9.80
   2  16   1   92.39    8.20
   2  16   1   85.69    9.30
   2  16   1   88.99    7.40
   2  16   1  120.59   23.90
  -2  16  -1  189.98  217.28
  -2  16  -1   89.09    9.90
   3 -16   1  104.79   10.70
   3 -16   1   91.09   10.40
  -3 -16  -1   94.79   16.20
   3 -16   1  126.29   28.10
  -3 -16  -1   84.19   13.70
  -3 -16  -1   93.39    9.90
  -3 -16  -1  114.79   12.80
   3 -16   1   92.39    8.40
   3 -16   1   97.69   20.10
   3  16   1  122.29   13.30
  -3  16  -1  121.39   12.50
   3  16   1   96.39    7.50
  -3  16  -1   82.19   10.00
   3  16   1   74.59   10.00
   3  16   1  126.49   20.90
   3  16   1  124.09   24.70
   3  16   1   94.59    8.60
  -3  16  -1   88.49   10.50
   4 -16   1   37.20    7.10
   4 -16   1   24.60    4.80
  -4 -16  -1   46.50   11.20
  -4 -16  -1   21.90    5.30
   4 -16   1   20.70   12.40
  -4 -16  -1   22.20    6.70
   4 -16   1   40.20   17.00
   4 -16   1   29.40    5.80
   4  16   1   32.50   14.10
   4  16   1   19.10    5.80
   4  16   1   33.40    7.30
   4  16   1   34.10    3.90
  -4  16  -1   30.50    5.30
  -4  16  -1   33.90    8.60
  -4  16  -1   15.20    5.40
  -4  16  -1   38.00    7.50
   4  16   1    4.80    7.80
  -5 -16  -1    4.00    6.40
  -5 -16  -1    5.20    4.90
   5 -16   1    5.00    5.20
   5 -16   1    5.60    9.30
   5 -16   1   12.80    3.60
  -5 -16  -1   18.00    6.30
  -5  16  -1   10.20    5.80
   5  16   1   14.90   11.50
  -5  16  -1   16.70    8.00
  -5  16  -1   13.70    5.00
   5  16   1   15.50    6.80
   5  16   1   16.00   11.90
   5  16   1   15.00    5.90
  -6 -16  -1   -1.20    7.50
   6 -16   1   -3.80    3.80
  -6 -16  -1    0.40    4.60
  -6 -16  -1   -1.60    4.50
  -6  16  -1    9.50    8.60
   6  16   1    7.10    6.30
   6  16   1   -2.50    4.20
  -6  16  -1   -0.10    5.50
  -6  16  -1    4.60    4.10
   6  16   1   -3.20   10.20
  -6 -17   1    0.40    7.40
   6 -17  -1    0.20    9.50
  -6 -17   1    1.00    3.80
  -6 -17   1    6.20    6.20
   6 -17  -1    2.90    5.10
   6  17  -1   -6.10    9.00
   6  17  -1    3.60    5.30
  -6  17   1    0.50    4.70
  -6  17   1    4.10    7.80
  -6  17   1    2.20    3.80
  -5 -17   1   12.10    4.60
  -5 -17   1   35.90    8.90
   5 -17  -1   26.70   15.90
   5 -17  -1   11.60    3.60
  -5 -17   1   14.70    7.10
   5 -17  -1   10.40    9.70
   5 -17  -1   19.40    6.50
  -5 -17   1   16.30    9.90
  -5  17   1   23.00    6.50
   5  17  -1    9.10    5.70
   5  17  -1   10.80   12.40
  -5  17   1   16.80    4.80
   5  17  -1   16.20   11.40
  -5  17   1    7.40    6.50
   4 -17  -1    4.60    3.90
   4 -17  -1    3.80    3.00
  -4 -17   1    0.10    4.30
   4 -17  -1   10.30    9.10
   4 -17  -1    5.10    8.00
  -4 -17   1    1.60    5.50
  -4 -17   1    2.30    3.00
   4 -17  -1   -1.80    2.90
  -4 -17   1    2.00    4.40
  -4  17   1    3.80    4.50
   4  17  -1    4.40    8.00
  -4  17   1    1.00    3.40
   4  17  -1    2.20    3.70
   4  17  -1    2.40    3.00
   4  17  -1    1.60    6.00
   3 -17  -1   16.40    4.60
  -3 -17   1   14.60    7.50
   3 -17  -1   13.70    3.90
   3 -17  -1   35.30   11.40
   3 -17  -1   15.40    4.30
   3 -17  -1   13.20    9.80
  -3 -17   1   15.80    5.70
  -3 -17   1   16.80    4.20
   3  17  -1   26.60   19.70
   3  17  -1   23.90    5.60
   3  17  -1   12.00    2.70
  -3  17   1   15.90    5.00
  -3  17   1   11.10    4.50
  -3  17   1   13.90    4.40
  -3  17   1   12.90    8.50
   3  17  -1   13.20    7.20
   3  17  -1    9.30    3.30
   3  17  -1   15.60    4.10
   2 -17  -1   19.80    9.10
  -2 -17   1   43.70   11.10
   2 -17  -1   22.90    5.00
  -2 -17   1   27.20    6.30
  -2 -17   1   24.00    4.10
   2 -17  -1   35.40    5.60
  -2 -17   1   31.80    6.80
  -2 -17   1   32.30    8.70
  -2 -17   1   26.80    5.60
   2 -17  -1   21.50    4.70
  -2  17   1   24.50    5.40
  -2  17   1   12.60    7.60
   2  17  -1   35.40    6.00
   2  17  -1   34.30    5.20
  -2  17   1   30.40    5.70
   2  17  -1   30.80    4.20
   2  17  -1   10.60    7.90
  -2  17   1   16.70    4.20
  -1 -17   1    2.20    2.80
  -1 -17   1    4.90    3.10
   1 -17  -1   -2.10    1.20
   1 -17  -1 -175.38  129.59
  -1 -17   1    4.60    3.20
   1 -17  -1    0.70    3.30
  -1 -17   1    0.40    3.00
   1 -17  -1    4.40    2.80
   1 -17  -1   -0.30    2.30
  -1 -17   1    0.70    1.40
   1 -17  -1    3.30    3.40
  -1 -17   1    4.60    3.90
   1  17  -1   -1.50    1.90
   1  17  -1    8.60    6.60
  -1  17   1    0.40    2.40
  -1  17   1    9.90    7.40
  -1  17   1   -0.20    2.50
   1  17  -1    0.40    2.20
   1  17  -1   -0.20    1.50
  -1  17   1    1.00    2.50
  -1  17   1   94.99  173.98
   1  17  -1    1.50    1.90
   0 -17   1  156.28  170.78
   0 -17   1   -0.40    2.90
   0 -17   1    0.30    2.50
   0 -17  -1    2.70    2.30
   0 -17  -1   -0.10    2.30
   0 -17  -1    1.20    1.60
   0 -17   1   -0.50    2.20
   0 -17   1   -0.90    2.40
   0 -17   1    1.30    1.70
   0 -17  -1   27.20  123.19
   0 -17  -1    7.50    4.30
   0 -17   1    7.10    4.20
   0 -17  -1   -0.90    2.10
   0  17  -1    2.00    2.30
   0  17  -1   -2.00    1.70
   0  17  -1  -64.49  189.58
   0  17   1    1.60    2.30
   0  17  -1   -3.60    3.20
   0  17   1   -0.70    1.50
   0  17   1    7.70    7.60
   0  17   1    0.10    1.70
   0  17  -1    0.90    2.10
   0  17   1   -0.80    2.10
   0  17   1  173.48  142.39
   0  17  -1    2.50    2.20
   1 -17   1   76.79  167.78
   1 -17   1    4.90    2.80
  -1 -17  -1    2.30    3.70
  -1 -17  -1    9.30    4.50
   1 -17   1   11.10    7.10
  -1 -17  -1    5.30    2.80
   1 -17   1    4.10    2.10
   1 -17   1    8.30    5.20
  -1 -17  -1    9.20    3.60
  -1 -17  -1    2.10    1.80
  -1  17  -1    2.60    2.60
  -1  17  -1    4.70    2.30
   1  17   1   12.40    8.60
  -1  17  -1    8.10    3.10
   1  17   1    4.30    3.20
  -1  17  -1    2.50    2.70
   1  17   1    5.60    3.00
  -1  17  -1    4.10    5.00
  -1  17  -1   95.09  185.48
   1  17   1    2.30    1.90
   1  17   1    3.90    2.70
  -2 -17  -1  460.65   26.60
   2 -17   1  430.16   25.80
  -2 -17  -1  467.35   31.60
   2 -17   1  505.25   41.70
   2 -17   1  444.86   35.70
   2 -17   1  433.16   25.70
   2 -17   1  379.36   25.90
  -2 -17  -1  465.35   30.30
  -2 -17  -1  436.56   26.90
  -2 -17  -1  418.46   26.70
  -2  17  -1  418.46   25.80
  -2  17  -1  419.86   34.50
  -2  17  -1  415.66   25.80
   2  17   1  416.66   40.40
  -2  17  -1  428.86   26.60
   2  17   1  428.16   24.80
   2  17   1  425.16   26.80
   2  17   1  427.26   26.00
   2  17   1  441.76   25.80
  -2  17  -1  423.66   30.20
  -3 -17  -1  112.29   12.50
   3 -17   1   82.19   17.70
  -3 -17  -1   87.39   14.00
   3 -17   1   99.99   11.20
  -3 -17  -1   99.59   12.50
  -3 -17  -1  107.59   10.60
   3 -17   1   90.29   10.30
   3 -17   1   92.29    9.70
  -3 -17  -1   78.09   14.80
   3  17   1  100.59    9.90
  -3  17  -1   80.19   10.20
   3  17   1   84.39   11.00
   3  17   1  103.89   10.40
  -3  17  -1   93.19   10.40
  -3  17  -1   88.49   11.20
   3  17   1   92.79    7.50
   3  17   1  143.69   23.70
   4 -17   1   22.10    6.00
  -4 -17  -1   33.70    6.40
  -4 -17  -1   42.20   10.70
   4 -17   1    8.90    8.80
   4 -17   1   55.19   20.90
  -4 -17  -1   25.10    7.00
   4 -17   1   44.60    7.40
   4 -17   1   40.90    6.40
   4  17   1   44.50   16.70
  -4  17  -1   34.30    7.10
   4  17   1   38.90    4.50
   4  17   1   50.79    9.10
   4  17   1   29.00   18.20
  -4  17  -1   33.70    6.90
  -5 -17  -1   45.00   10.90
   5 -17   1   49.50    6.40
  -5 -17  -1   28.20   10.60
   5 -17   1   15.00   12.20
  -5 -17  -1   54.79    9.00
   5 -17   1   45.30    9.70
  -5  17  -1   36.50    9.90
  -5  17  -1   32.80    6.10
   5  17   1   37.40   15.80
   5  17   1   39.40    8.80
   5  17   1   45.50   10.50
  -5  17  -1   44.00    9.60
   5  17   1   45.10   20.10
  -6 -17  -1    1.50    4.30
  -6 -17  -1    9.20    9.40
   6 -17   1    7.40    5.70
  -6 -17  -1    5.40    5.80
   6  17   1   13.60    7.20
  -6  17  -1    3.20    3.50
  -6  17  -1    7.10    8.10
  -6  17  -1    2.00    5.00
   6  17   1    8.40    7.00
  -6 -18   1    3.20    9.30
   6 -18  -1    7.90    5.10
   6 -18  -1   29.10   17.70
  -6 -18   1    6.30    6.50
  -6 -18   1   10.80    5.60
   6  18  -1    1.30    5.30
  -6  18   1    8.10    8.80
  -6  18   1   11.50    4.90
  -6  18   1    5.60    6.10
   5 -18  -1    2.70    3.10
   5 -18  -1   25.10   12.80
  -5 -18   1   17.50    7.20
   5 -18  -1    9.90    5.40
  -5 -18   1    8.20    4.70
  -5 -18   1    5.10    7.60
  -5  18   1    6.30    5.10
   5  18  -1    0.30    9.40
   5  18  -1   11.00   10.00
  -5  18   1   16.30    8.20
   4 -18  -1   58.49    7.80
   4 -18  -1   55.99    8.80
  -4 -18   1   56.99    8.40
   4 -18  -1   74.59   21.90
  -4 -18   1   80.29   13.10
   4 -18  -1   62.79    8.50
  -4 -18   1   98.69   17.20
   4  18  -1   85.19    9.80
   4  18  -1   75.69    5.10
  -4  18   1   63.39   11.50
   4  18  -1   84.89   23.50
   4  18  -1   68.29   10.30
   4  18  -1   93.69   19.40
  -3 -18   1  179.38   22.10
   3 -18  -1   98.29   22.40
   3 -18  -1  150.68   12.20
   3 -18  -1  144.39   11.90
  -3 -18   1  166.98   11.80
  -3 -18   1  164.58   17.70
   3 -18  -1  125.19   20.20
   3 -18  -1  148.59   11.80
   3  18  -1  154.08   10.20
   3  18  -1  166.78   30.00
   3  18  -1  134.99   10.70
   3  18  -1  153.78   23.40
  -3  18   1  150.58   12.50
  -3  18   1  122.29   23.10
  -3  18   1  182.18   14.10
   3  18  -1  161.98   12.30
   3  18  -1  149.99   12.90
  -3  18   1  119.29   11.70
   2 -18  -1  112.99   11.20
  -2 -18   1  110.19   10.10
  -2 -18   1  105.39    8.40
   2 -18  -1  142.49   23.80
  -2 -18   1  105.49   18.20
  -2 -18   1  113.49   15.10
  -2 -18   1  120.39   13.40
   2 -18  -1  153.88   21.10
   2 -18  -1  109.99   11.50
   2 -18  -1  113.39    9.30
   2  18  -1  116.79   10.40
  -2  18   1  105.99   21.70
  -2  18   1   99.19   10.90
   2  18  -1  124.69   25.30
  -2  18   1  105.29    9.10
  -2  18   1  105.09   12.10
  -2  18   1  112.09    9.40
   2  18  -1  105.69    9.00
   2  18  -1  116.29    9.90
   2  18  -1  105.69    8.20
  -1 -18   1    4.20    3.40
  -1 -18   1    1.20    3.10
   1 -18  -1   -1.10    3.30
   1 -18  -1    9.10    3.40
  -1 -18   1    3.80    4.00
  -1 -18   1    5.40    2.20
  -1 -18   1    8.40    3.80
   1 -18  -1    2.70    4.50
  -1 -18   1    0.20    3.30
   1 -18  -1    6.90    2.90
   1 -18  -1   -1.70    2.00
   1 -18  -1 -119.49  142.39
   1  18  -1    0.10    1.70
  -1  18   1    0.40    2.20
   1  18  -1   -0.50    1.90
   1  18  -1    4.60    2.70
  -1  18   1    3.20    2.30
   1  18  -1   -1.30    4.00
   1  18  -1    2.50    2.70
  -1  18   1    1.20    2.00
  -1  18   1 -137.69  198.08
  -1  18   1    5.00    2.90
   0 -18   1  169.48   13.20
   0 -18   1  183.58   21.40
   0 -18  -1  174.08   14.40
   0 -18   1  160.08   11.20
   0 -18   1 -229.98  167.28
   0 -18  -1  216.78   19.10
   0 -18  -1  192.98   22.20
   0 -18   1  170.78   12.40
   0 -18   1  198.58   13.90
   0 -18  -1  165.18   12.60
   0 -18  -1  162.28   13.10
   0 -18   1  188.78   22.00
   0  18   1  194.78   14.30
   0  18   1  175.98   13.60
   0  18  -1  165.18   11.90
   0  18  -1  160.78  202.38
   0  18  -1  161.78   12.60
   0  18  -1  159.68   12.20
   0  18   1  165.58   27.60
   0  18  -1  259.67   37.90
   0  18   1  -65.89  168.88
   0  18   1  160.18   11.80
   0  18  -1  147.49   12.50
   0  18   1  173.08   12.20
   1 -18   1   36.90    6.00
   1 -18   1  -33.70  185.68
   1 -18   1   49.50    7.40
   1 -18   1   24.30   10.20
  -1 -18  -1   34.00    5.70
  -1 -18  -1   53.09   10.10
  -1 -18  -1   33.00    6.30
  -1 -18  -1   35.30    5.90
  -1  18  -1  220.68  221.68
  -1  18  -1   30.70    5.40
   1  18   1   43.10   14.50
   1  18   1   43.80    5.60
   1  18   1   34.50    6.10
  -1  18  -1   37.00    5.70
  -1  18  -1   35.30   11.80
  -1  18  -1   43.20    6.70
  -1  18  -1   37.70    5.30
   1  18   1   36.90    6.10
   1  18   1   33.50    6.70
   2 -18   1    7.20    3.30
   2 -18   1    3.40    3.20
   2 -18   1   13.80    4.00
  -2 -18  -1    6.40    5.40
  -2 -18  -1    3.00    3.30
  -2 -18  -1    8.30    5.00
   2 -18   1    4.10    5.20
   2 -18   1    9.60    6.90
  -2 -18  -1    2.10    3.00
  -2 -18  -1    6.30    2.90
   2  18   1   14.80   10.20
  -2  18  -1    2.10    2.40
   2  18   1    4.60    3.10
  -2  18  -1   16.10    7.80
  -2  18  -1    3.40    3.20
   2  18   1   10.10    3.00
   2  18   1    3.40    2.90
  -2  18  -1    8.40    5.00
  -2  18  -1    0.00    2.40
  -3 -18  -1   74.19   10.50
   3 -18   1   49.80    8.60
  -3 -18  -1   54.09   11.50
   3 -18   1   75.89    9.00
   3 -18   1   91.49   23.60
   3 -18   1   41.70   12.60
   3 -18   1   73.89   10.60
  -3 -18  -1   61.99   12.90
  -3  18  -1   66.19    9.20
  -3  18  -1   57.19    8.50
   3  18   1   55.69    7.70
   3  18   1   40.30   13.60
   3  18   1   95.19   23.10
   3  18   1   79.89   11.60
   3  18   1   77.09    7.40
  -3  18  -1   57.99    9.00
   3  18   1   78.99    8.70
  -4 -18  -1    2.10    3.80
   4 -18   1    0.00    7.40
  -4 -18  -1    3.60    3.10
   4 -18   1    4.20    3.30
   4 -18   1    7.70   10.50
   4 -18   1    0.20    3.30
   4 -18   1    0.60    3.20
  -4 -18  -1    5.70    6.30
   4  18   1    6.90    8.70
  -4  18  -1    4.60    4.20
   4  18   1    6.80    5.20
   4  18   1   -2.50    6.60
   4  18   1    3.50    2.30
  -4  18  -1    1.50    3.90
   5 -18   1   18.00    6.70
  -5 -18  -1   17.10    6.60
  -5 -18  -1   26.00   10.50
  -5 -18  -1   31.80    7.10
   5 -18   1    6.30   14.40
   5 -18   1   22.30    4.90
   5  18   1   64.49   23.00
  -5  18  -1   16.80    7.00
  -5  18  -1   14.80    8.10
   5  18   1   12.70   11.00
   5  18   1   31.50    8.20
  -5  18  -1   29.10    6.00
   5  18   1   19.70    7.70
   6 -18   1   -1.10    4.90
  -6 -18  -1    0.00    7.10
  -6 -18  -1    5.40    8.30
  -6 -18  -1    7.00    8.90
   6  18   1    0.90    5.60
  -6  18  -1    4.40    5.90
  -6  18  -1    3.20    8.00
  -6  18  -1    0.50    5.60
   6  18   1    2.00    6.10
  -6 -19   1   10.20   10.40
  -6 -19   1   17.40    7.90
   6 -19  -1   13.90    6.60
  -6 -19   1    2.70    4.40
   6  19  -1    9.20    6.10
  -6  19   1    3.90    5.30
   6  19  -1    5.40   12.80
  -6  19   1    2.70    8.20
  -5 -19   1   15.50    8.90
  -5 -19   1   16.60    5.30
   5 -19  -1   27.70    7.70
   5 -19  -1    4.30    8.70
   5 -19  -1   19.60    4.90
  -5 -19   1   27.70    8.80
   5  19  -1   27.00    7.30
   5  19  -1   29.00   16.40
  -5  19   1   18.90    9.70
   5  19  -1   34.20   15.30
  -5  19   1   25.10    7.60
  -4 -19   1   20.10    7.90
   4 -19  -1   28.70    5.60
   4 -19  -1   27.60   15.10
   4 -19  -1   17.90   11.00
  -4 -19   1   22.30    9.20
   4 -19  -1   25.20    6.30
  -4 -19   1   20.90    5.40
   4  19  -1   52.79   16.30
  -4  19   1   15.20    7.00
   4  19  -1   11.90    5.20
  -4  19   1   25.30    6.80
   4  19  -1    9.50   11.10
   4  19  -1   26.50    3.30
   4  19  -1   24.10    5.80
   3 -19  -1   13.70    9.60
  -3 -19   1   39.70    6.20
   3 -19  -1   42.70    7.30
   3 -19  -1   37.70    6.80
  -3 -19   1   18.60    8.00
   3 -19  -1   37.20    9.40
  -3 -19   1   39.50    8.70
   3 -19  -1   49.70   13.70
   3  19  -1   50.39    5.60
   3  19  -1   34.80    6.50
  -3  19   1   31.60    6.40
  -3  19   1   34.90    7.70
   3  19  -1   23.20   10.10
   3  19  -1   33.00   14.30
   3  19  -1   31.60    5.40
  -3  19   1   38.60    7.00
  -2 -19   1    3.30    3.30
  -2 -19   1    0.60    3.60
   2 -19  -1    5.60    3.70
  -2 -19   1    8.10    2.90
  -2 -19   1   11.70    6.50
  -2 -19   1    6.70    5.10
   2 -19  -1    5.00    2.70
   2 -19  -1    5.80    6.60
   2 -19  -1    5.00    5.50
   2 -19  -1    5.70    3.10
  -2  19   1    0.40    3.30
   2  19  -1    7.10    2.50
  -2  19   1    8.80    4.20
   2  19  -1    4.70    2.70
   2  19  -1    8.90    4.20
   2  19  -1    6.30    8.60
   2  19  -1    7.60    3.70
  -2  19   1    7.20    3.10
  -2  19   1    1.50    3.60
  -2  19   1    1.70    5.50
  -1 -19   1  112.09   10.60
   1 -19  -1   92.59    8.10
  -1 -19   1   86.19   12.00
  -1 -19   1  102.19   11.40
   1 -19  -1   83.99   14.00
  -1 -19   1   98.09   10.90
  -1 -19   1  101.19    7.70
   1 -19  -1   96.19   15.80
   1 -19  -1  114.79   11.90
   1 -19  -1  132.89   21.60
  -1 -19   1   99.59   12.90
   1 -19  -1  302.07  164.78
  -1  19   1  162.88   27.90
  -1  19   1   98.89   10.70
  -1  19   1  -43.20  217.38
   1  19  -1   98.09    8.90
   1  19  -1   98.49    8.20
  -1  19   1  126.39   12.60
  -1  19   1   95.89    8.10
   1  19  -1   76.89    9.70
  -1  19   1   99.99    8.70
   1  19  -1  134.99   25.40
   1  19  -1   94.39   10.60
   0 -19  -1  490.95  173.98
   0 -19   1  383.36   32.10
   0 -19  -1  362.66   29.10
   0 -19   1  358.36  199.98
   0 -19   1  349.27   21.10
   0 -19   1  389.16   29.50
   0 -19  -1  360.26   22.90
   0 -19   1  364.86   22.50
   0 -19  -1  334.37   28.50
   0 -19  -1  364.06   21.50
   0 -19   1  372.66   23.40
   0 -19  -1  374.16   23.60
   0  19  -1   55.29  214.28
   0  19   1  369.86   22.00
   0  19   1  294.57  194.88
   0  19  -1  360.86   35.20
   0  19  -1  358.06   23.10
   0  19   1  368.86   22.20
   0  19   1  347.37   23.20
   0  19   1  359.36   22.80
   0  19  -1  362.36   22.90
   0  19   1  393.46   44.80
   0  19  -1  364.86   22.00
   0  19  -1  358.56   22.40
  -1 -19  -1  135.29   13.00
   1 -19   1  537.15  216.18
   1 -19   1  110.49   14.40
  -1 -19  -1  137.09   20.60
   1 -19   1  111.69   11.60
   1 -19   1  102.99    8.90
   1 -19   1  108.19   18.20
  -1 -19  -1  131.79   17.00
  -1 -19  -1   97.09    8.40
  -1 -19  -1   96.49    8.90
  -1 -19  -1  114.69   10.00
   1  19   1  112.09    8.90
  -1  19  -1   98.39    8.80
   1  19   1  117.19   11.80
  -1  19  -1   99.29   10.80
   1  19   1  141.49   26.70
  -1  19  -1  101.69    8.60
  -1  19  -1  322.77  244.98
  -1  19  -1  109.49    9.40
  -1  19  -1  124.09   10.40
   1  19   1  107.39    9.60
  -1  19  -1  119.69   22.20
   2 -19   1   53.49    8.20
   2 -19   1   67.99    8.50
  -2 -19  -1   49.10   10.30
  -2 -19  -1   63.89    7.70
   2 -19   1   49.40   12.80
  -2 -19  -1   54.99    8.30
  -2 -19  -1   48.10    9.70
   2 -19   1   64.39    8.30
   2 -19   1   62.09   16.60
  -2  19  -1   61.59    8.70
   2  19   1   54.19    8.10
  -2  19  -1   56.69    7.60
   2  19   1   53.89    7.50
   2  19   1   48.10    6.30
  -2  19  -1   48.30   14.40
  -2  19  -1   53.89    7.40
  -2  19  -1   52.09    8.00
   2  19   1   51.99    8.10
  -2  19  -1   71.39    7.60
   3 -19   1   11.80    3.80
   3 -19   1    7.40    8.10
   3 -19   1   15.50   11.50
   3 -19   1   30.50    7.40
  -3 -19  -1   17.30    4.60
   3 -19   1   17.80    4.90
  -3 -19  -1   12.70    5.10
  -3 -19  -1   12.50    6.80
   3  19   1   17.70    3.80
   3  19   1   18.70    5.00
   3  19   1   11.50    5.10
   3  19   1   14.40    4.20
   3  19   1   19.00    9.40
   3  19   1   28.30   14.00
  -3  19  -1   15.20    4.80
  -3  19  -1   12.10    4.80
  -3  19  -1   12.90    4.90
   4 -19   1   16.80   17.90
   4 -19   1   28.50    6.50
  -4 -19  -1   39.90    7.40
   4 -19   1   43.50   15.30
   4 -19   1   40.20    8.30
  -4 -19  -1   41.60   10.60
   4 -19   1   41.00    6.80
  -4 -19  -1   20.00    6.70
  -4  19  -1   30.10    7.30
   4  19   1   81.19   23.50
   4  19   1   29.10    7.30
  -4  19  -1   30.50    7.00
   4  19   1   34.90    4.70
   4  19   1   38.20   16.40
   5 -19   1   38.90    9.60
   5 -19   1   45.50   17.50
  -5 -19  -1   34.60   11.00
  -5 -19  -1   25.60    8.20
  -5 -19  -1   22.70    6.20
   5 -19   1   19.70    5.00
   5 -19   1   22.40    7.70
  -5  19  -1   14.50    6.50
   5  19   1   16.50    7.00
  -5  19  -1   32.40   10.60
   5  19   1   31.50   18.40
   5  19   1   38.70    8.80
  -6 -19  -1    1.40    5.20
  -6 -19  -1    0.00    4.30
  -6 -19  -1   13.30   10.20
   6 -19   1    9.00    5.90
  -6  19  -1   10.40    5.50
   6  19   1   -0.40    9.30
  -6  19  -1    4.40    8.30
   6  19   1    7.30    6.20
   6 -20  -1   -1.00    5.00
  -6 -20   1    8.60    7.90
  -6 -20   1    2.60    9.10
  -6  20   1   -4.90    4.90
   6  20  -1   -2.30    7.30
   6  20  -1    1.50   11.70
  -6  20   1    0.00    7.70
  -5 -20   1   30.10    9.70
  -5 -20   1   29.40   12.30
  -5 -20   1   34.40    7.50
   5 -20  -1   34.50   25.00
   5 -20  -1   12.40    5.90
   5 -20  -1   20.70    5.40
  -5  20   1   38.30   13.50
  -5  20   1   33.80    9.90
   5  20  -1   29.50   15.40
   5  20  -1   21.60    7.00
  -4 -20   1   94.69   10.90
  -4 -20   1   72.49   15.10
   4 -20  -1   48.60    8.20
   4 -20  -1   60.39    8.10
   4 -20  -1   69.09    9.50
   4 -20  -1   64.49   21.30
  -4 -20   1   65.69   11.80
   4 -20  -1   48.10   15.20
   4  20  -1   52.89    9.70
   4  20  -1   65.79    5.30
  -4  20   1   48.60   10.90
   4  20  -1   61.99    9.00
  -4  20   1   68.09   10.20
   4  20  -1   49.20   17.30
  -3 -20   1  155.88   17.40
   3 -20  -1  123.09   26.50
  -3 -20   1  121.69   25.00
   3 -20  -1  126.19   11.30
  -3 -20   1  145.19   13.10
   3 -20  -1  122.89   12.70
   3 -20  -1  153.38   22.80
   3  20  -1  135.19   11.60
   3  20  -1  111.99   28.10
   3  20  -1  118.29   10.30
  -3  20   1  117.79   13.50
   3  20  -1  142.89   12.60
   3  20  -1  132.29    9.70
  -3  20   1  130.59   11.70
   3  20  -1  183.38   26.60
  -3  20   1  102.69   12.20
   2 -20  -1   38.60   10.80
  -2 -20   1   53.49   13.60
  -2 -20   1   36.70    9.10
   2 -20  -1   29.90   12.10
  -2 -20   1   55.09    8.30
   2 -20  -1   37.60    6.90
  -2 -20   1   54.69    6.40
   2 -20  -1   38.30    6.90
   2 -20  -1   44.00    6.60
  -2  20   1   56.39    7.90
  -2  20   1   73.99   19.00
  -2  20   1   38.40    6.30
   2  20  -1   44.40    6.80
  -2  20   1   49.30    6.90
   2  20  -1   49.90    6.00
   2  20  -1   49.20    7.40
   2  20  -1   44.50   16.60
   2  20  -1   47.40    7.90
  -2  20   1   38.70    7.60
  -1 -20   1    3.50    3.80
   1 -20  -1   -1.70    1.40
  -1 -20   1    1.40    3.90
   1 -20  -1   -0.10    3.10
   1 -20  -1    0.80    2.90
  -1 -20   1   -1.60    2.50
   1 -20  -1    3.20    4.80
  -1 -20   1    1.90    3.50
   1 -20  -1    2.40    4.80
  -1 -20   1    2.50    3.10
   1  20  -1    2.40    6.60
   1  20  -1   -1.30    2.40
   1  20  -1    0.70    1.80
  -1  20   1    5.40    3.90
  -1  20   1    0.60    2.40
  -1  20   1    0.30    2.70
   1  20  -1    3.10    2.80
  -1  20   1    2.10    6.20
   1  20  -1    1.40    2.80
  -1  20   1    0.80    2.10
   0 -20   1   82.49    7.90
   0 -20   1   64.09   13.00
   0 -20  -1   63.39   13.80
   0 -20   1   51.99    8.50
   0 -20  -1   59.69   14.30
   0 -20  -1  268.27  168.38
   0 -20   1   53.09    7.40
   0 -20   1   82.39   14.70
   0 -20  -1   72.39    9.40
   0 -20  -1   65.19    8.80
   0 -20  -1   70.19    7.60
   0  20  -1   73.39    9.30
   0  20   1 -186.88  225.88
   0  20   1   73.69    9.70
   0  20  -1   48.90    6.70
   0  20  -1   73.89    9.20
   0  20   1   79.99    8.80
   0  20   1   67.69    7.80
   0  20   1   80.49   21.30
   0  20  -1   67.99    8.50
   0  20  -1   87.29   19.60
   0  20   1   67.69    8.80
  -1 -20  -1   17.40    8.10
  -1 -20  -1   33.60    6.70
  -1 -20  -1   36.70    9.20
  -1 -20  -1   26.40    5.10
   1 -20   1   21.20    4.90
  -1 -20  -1   43.40    7.00
  -1 -20  -1   23.00    4.30
   1 -20   1   14.20    7.40
   1 -20   1   30.20   11.20
   1 -20   1   30.40    5.40
   1 -20   1    7.00    4.00
   1  20   1   20.70    4.30
  -1  20  -1   13.30    4.10
  -1  20  -1   28.30    5.90
  -1  20  -1   19.10    4.60
  -1  20  -1   33.50    6.40
  -1  20  -1   56.69   15.40
   1  20   1   18.40    4.60
   1  20   1   26.00    5.80
   1  20   1   10.80    9.10
   1  20   1   38.80    6.70
  -2 -20  -1   22.00    5.70
  -2 -20  -1   36.20    5.80
  -2 -20  -1   31.80    8.70
   2 -20   1   59.09    8.30
   2 -20   1   30.10    6.40
   2 -20   1   29.80   10.70
   2 -20   1   41.60    6.70
  -2 -20  -1   49.50   10.20
   2 -20   1   42.80   15.10
   2  20   1   32.90    6.00
  -2  20  -1   39.30    7.20
   2  20   1   45.60    7.30
   2  20   1   38.90    5.60
  -2  20  -1   47.10    6.90
   2  20   1   16.80   11.10
  -2  20  -1   28.90   11.80
   2  20   1   36.00    7.40
  -2  20  -1   46.40    6.90
  -2  20  -1   36.40    7.00
  -3 -20  -1   44.30   10.30
  -3 -20  -1   22.20    6.20
   3 -20   1   24.50    5.80
   3 -20   1   35.90    6.20
  -3 -20  -1   36.30    6.10
   3 -20   1   34.30   12.50
   3 -20   1   33.30   15.60
   3 -20   1   36.80    7.40
   3  20   1   33.40   17.90
   3  20   1   41.30    6.80
   3  20   1   41.10   17.20
   3  20   1   38.10    5.40
  -3  20  -1   28.90    7.00
  -3  20  -1   42.30    7.50
  -3  20  -1   48.80    8.50
   3  20   1   22.90    5.60
   3  20   1   24.90    6.60
   4 -20   1   -5.40    5.70
   4 -20   1   -3.50    7.20
  -4 -20  -1   -2.20    2.40
   4 -20   1   -0.40    3.70
  -4 -20  -1    4.00    6.40
   4 -20   1    5.80    4.30
  -4 -20  -1    3.50    4.60
   4 -20   1    0.20    2.90
   4  20   1   -3.00    8.70
   4  20   1   11.00   10.70
  -4  20  -1    1.80    5.60
   4  20   1    1.00    2.20
   4  20   1    0.90    3.50
  -4  20  -1    2.60    4.30
  -5 -20  -1   48.80   10.30
   5 -20   1   53.29    9.00
  -5 -20  -1   38.00   11.90
   5 -20   1   53.09   10.30
   5 -20   1   63.09   21.50
  -5 -20  -1   48.60    9.00
   5 -20   1   28.70    6.10
   5  20   1   40.30   18.90
   5  20   1   52.09   10.50
  -5  20  -1   30.70   10.30
  -5  20  -1   44.70    9.60
   5  20   1   62.79   11.20
   6 -21  -1   22.90    7.30
  -6 -21   1   31.50   13.50
  -6 -21   1   20.30    8.80
  -6 -21   1   19.30    6.30
  -5 -21   1    7.60    6.70
   5 -21  -1    1.60    3.60
   5 -21  -1    1.90    8.50
  -5 -21   1    9.20    5.00
   5 -21  -1    9.70    5.90
  -5 -21   1    3.40    8.00
   5  21  -1    7.20    5.40
  -5  21   1   11.30    6.10
   5  21  -1   16.60   13.90
  -5  21   1   -1.90    5.80
   4 -21  -1   19.30   12.70
   4 -21  -1    8.30    8.50
   4 -21  -1    0.10    3.60
  -4 -21   1   -4.50    4.50
  -4 -21   1    1.10    2.70
   4 -21  -1    1.30    3.50
  -4 -21   1    7.00    5.50
   4 -21  -1    1.30    3.40
   4  21  -1    1.50    3.30
   4  21  -1   -5.70    5.90
  -4  21   1    1.10    4.10
   4  21  -1   -3.20    2.80
  -4  21   1    2.40    5.10
   4  21  -1   -1.50    1.60
   4  21  -1    3.30    9.60
   3 -21  -1    4.40    4.10
   3 -21  -1    4.60    6.30
  -3 -21   1   -1.20    2.70
   3 -21  -1   -1.30    2.30
  -3 -21   1   -1.70    5.00
   3 -21  -1    4.80    7.50
  -3 -21   1    0.40    4.10
  -3 -21   1   -3.60    1.90
   3 -21  -1    6.50    3.80
   3  21  -1   -1.50    1.70
   3  21  -1   -1.30    2.80
  -3  21   1   -0.50    3.10
  -3  21   1   -0.90    3.60
   3  21  -1   -2.20    4.90
   3  21  -1   -0.90    2.50
   3  21  -1    4.50    3.40
   3  21  -1   -2.90    6.60
  -3  21   1    0.70    3.70
   2 -21  -1   10.30    4.90
  -2 -21   1   10.20    6.00
   2 -21  -1   -1.60    3.90
  -2 -21   1    6.00    5.30
  -2 -21   1    9.00    3.10
   2 -21  -1   13.00    4.40
  -2 -21   1    4.80    4.20
  -2 -21   1    4.00    4.60
  -2  21   1    3.00    3.20
   2  21  -1   14.80   11.30
   2  21  -1   17.10    5.30
  -2  21   1   14.60   10.30
  -2  21   1    4.90    4.30
   2  21  -1   11.10    4.60
  -2  21   1    8.60    4.50
   2  21  -1    9.10    3.70
  -2  21   1   12.80    4.00
   2  21  -1   13.60    4.40
   1 -21  -1   16.60    4.70
  -1 -21   1    8.30    4.00
   1 -21  -1   19.50    9.10
  -1 -21   1   26.10    8.70
   1 -21  -1   14.60    3.90
  -1 -21   1   23.10    5.30
  -1 -21   1   28.40    6.50
  -1 -21   1   25.30    6.90
   1 -21  -1   19.60    8.40
   1 -21  -1   25.70    5.90
  -1 -21   1   28.30    4.60
  -1  21   1   18.20    4.30
  -1  21   1   14.90   10.50
   1  21  -1   32.70    5.90
  -1  21   1   18.50    4.30
   1  21  -1   16.70    4.60
   1  21  -1   21.60    4.30
   1  21  -1   33.90   16.40
   1  21  -1   11.90    4.10
  -1  21   1   19.90    5.40
  -1  21   1   32.20    6.30
   0 -21  -1   -0.20    2.00
   0 -21  -1   -0.10    2.90
   0 -21  -1    0.10    3.10
   0 -21   1    3.40    3.60
   0 -21   1    2.60    3.70
   0 -21  -1    3.60    3.40
   0 -21   1    1.00    2.00
   0 -21  -1   -1.90    3.30
   0 -21   1    9.50    5.90
   0 -21   1    4.60    3.50
   0  21  -1    1.70    3.00
   0  21  -1    0.60    2.30
   0  21   1    0.30    2.70
   0  21   1    4.20    2.70
   0  21   1   -2.80    2.70
   0  21   1    7.90    3.70
   0  21  -1    6.20    7.10
   0  21   1    8.50    8.80
   0  21  -1   -0.30    2.30
   0  21  -1    4.70    3.20
   1 -21   1   68.49   14.10
   1 -21   1   73.39   16.90
   1 -21   1   52.69    7.20
   1 -21   1   62.79    9.50
  -1 -21  -1   63.79   14.80
  -1 -21  -1   67.39    9.70
   1 -21   1   59.29    8.60
  -1 -21  -1   58.19    7.10
  -1 -21  -1   51.39    7.50
  -1 -21  -1   61.49    8.40
  -1 -21  -1   49.00   10.80
   1  21   1   76.59   10.00
   1  21   1   72.09    9.40
  -1  21  -1   88.79   10.60
  -1  21  -1   76.59   19.80
   1  21   1   61.99    8.70
   1  21   1   65.99    7.90
   1  21   1   59.59   19.00
  -1  21  -1   55.19    7.50
  -1  21  -1   49.90    8.10
   2 -21   1    5.70    4.10
   2 -21   1    2.80    5.40
   2 -21   1   -3.50    4.60
   2 -21   1    6.10    4.60
   2 -21   1    4.90    3.90
  -2 -21  -1    3.50    4.00
  -2 -21  -1    5.20    4.00
  -2 -21  -1    5.10    5.40
  -2 -21  -1    8.00    3.60
   2  21   1    6.30    3.10
   2  21   1    9.70    4.40
   2  21   1    3.40    9.50
   2  21   1    0.90    3.40
  -2  21  -1    2.60    3.40
  -2  21  -1    3.40    3.50
  -2  21  -1    4.40    3.90
  -2  21  -1    7.00    9.00
   2  21   1    2.70    3.40
  -2  21  -1    5.90    3.90
   3 -21   1   24.40    5.50
   3 -21   1   48.60    8.20
  -3 -21  -1   43.00   11.20
  -3 -21  -1   34.90    6.20
   3 -21   1   37.50   12.90
   3 -21   1   32.50   16.40
   3 -21   1   21.30    5.90
  -3  21  -1   22.80    6.50
   3  21   1   26.40    4.60
   3  21   1   36.50    8.00
   3  21   1   35.90    6.50
  -3  21  -1   26.20    7.70
   3  21   1   41.60    7.50
   3  21   1   21.60   10.00
  -3  21  -1   42.80    7.40
   3  21   1   11.30   10.90
   4 -21   1   14.10    5.70
   4 -21   1    6.60   12.20
  -4 -21  -1    8.90    5.40
   4 -21   1   29.90   13.90
   4  21   1   10.80    3.20
   4  21   1   27.40   14.10
  -4  21  -1   18.60    6.60
   4  21   1   29.40   16.80
  -4  21  -1   18.30    6.60
  -5 -21  -1   20.60    7.80
  -5 -21  -1   38.50    8.30
  -5 -21  -1   27.20   11.20
   5 -21   1   30.80    8.20
   5 -21   1   23.60    5.60
   5 -21   1   39.20    8.00
   5  21   1   45.10   10.60
  -5  21  -1   39.00    9.00
  -5  21  -1   23.60    9.70
   5  21   1   35.20   16.60
  -5 -22   1    2.40    5.60
   5 -22  -1    5.00   10.10
   5 -22  -1    6.00    5.40
  -5 -22   1   11.10    9.30
   5 -22  -1    7.10    4.50
  -5 -22   1    7.20    4.70
  -5  22   1   -2.80    6.20
  -5  22   1   -3.30    4.70
   5  22  -1   10.50    6.20
  -4 -22   1   81.89   16.80
   4 -22  -1   84.79   11.50
  -4 -22   1  119.79   12.90
   4 -22  -1   95.09   21.00
   4 -22  -1  102.39   16.10
   4 -22  -1   77.69   13.10
  -4 -22   1   99.89   15.40
  -4  22   1  108.39   13.80
   4  22  -1   90.29    7.40
   4  22  -1   89.29   14.70
  -4  22   1  108.09   12.60
   4  22  -1  100.79   22.70
   4  22  -1  100.39   12.40
  -3 -22   1    7.80    6.50
  -3 -22   1    3.30    2.70
   3 -22  -1    7.10    7.50
   3 -22  -1    3.10    7.80
   3 -22  -1    6.40    4.00
  -3 -22   1    6.70    3.70
   3 -22  -1    5.50    3.60
   3 -22  -1   10.10    4.80
   3  22  -1    8.90    4.00
  -3  22   1   13.40    5.00
  -3  22   1    3.50    4.50
   3  22  -1    5.20    3.60
   3  22  -1    9.40    4.80
  -3  22   1   10.90    5.90
   3  22  -1    5.90    2.50
   3  22  -1   11.60   13.30
   2 -22  -1  209.58   15.00
  -2 -22   1  250.67   30.70
   2 -22  -1  201.28   16.10
  -2 -22   1  215.18   19.90
   2 -22  -1  203.38   33.80
   2 -22  -1  213.08   16.60
  -2 -22   1  205.38   16.40
   2 -22  -1  157.88   28.30
  -2 -22   1  178.48   13.70
  -2 -22   1  198.18   17.00
  -2  22   1  220.78   16.50
   2  22  -1  203.68   15.70
  -2  22   1  223.18   15.90
  -2  22   1  211.68   17.40
   2  22  -1  207.58   14.10
   2  22  -1  207.88   36.20
  -2  22   1  200.28   33.80
   2  22  -1  218.68   26.10
   2  22  -1  191.28   17.30
  -1 -22   1   35.10    8.00
  -1 -22   1   42.30    5.70
  -1 -22   1   32.00    7.40
   1 -22  -1   32.90   10.00
   1 -22  -1   18.80    8.90
   1 -22  -1   36.10    7.30
  -1 -22   1   29.50    6.80
   1 -22  -1   41.40    7.10
  -1 -22   1   30.50    9.50
   1 -22  -1   28.70    5.20
   1  22  -1   32.60    5.30
  -1  22   1   42.70    6.70
   1  22  -1   20.60    5.60
  -1  22   1   29.80    5.40
   1  22  -1   48.60   17.40
  -1  22   1   29.80    6.40
   1  22  -1   36.70    7.10
   1  22  -1   33.30    6.50
  -1  22   1   29.80   14.00
  -1  22   1   33.50    7.50
   0 -22   1   -0.40    3.40
   0 -22  -1    8.20    3.10
   0 -22   1    3.90    2.70
   0 -22  -1   12.40    6.40
   0 -22  -1    8.90    4.80
   0 -22  -1    5.40    3.90
   0 -22  -1   18.00    7.60
   0 -22   1    5.40    4.40
   0 -22   1   13.10    6.40
   0 -22   1    9.10    6.70
   0  22  -1    8.30    3.70
   0  22   1    6.60    3.30
   0  22   1   16.10    5.50
   0  22  -1    4.90    3.60
   0  22   1   10.60    4.10
   0  22  -1   -1.80    2.20
   0  22  -1   13.90   10.50
   0  22  -1   -1.00    2.90
   1 -22   1  181.38   14.20
  -1 -22  -1  176.98   13.10
   1 -22   1  203.38   16.90
   1 -22   1  164.38   12.50
   1 -22   1  140.09   21.10
   1 -22   1  148.89   24.20
  -1 -22  -1  162.78   14.60
  -1 -22  -1  161.28   23.10
  -1 -22  -1  195.68   25.50
  -1 -22  -1  167.08   14.20
  -1 -22  -1  193.08   12.90
   1  22   1  250.17   39.20
  -1  22  -1  170.98   14.30
  -1  22  -1  199.28   15.20
   1  22   1  164.88   12.70
   1  22   1  184.48   14.40
  -1  22  -1  166.08   29.50
   1  22   1  142.09   13.70
  -1  22  -1  171.28   13.10
   1  22   1  163.08   15.10
  -1  22  -1  157.88   13.00
  -2 -22  -1  130.19   11.90
   2 -22   1  125.99   21.80
   2 -22   1  128.99   25.40
  -2 -22  -1  125.59   10.80
  -2 -22  -1  134.49   14.10
   2 -22   1   80.59   11.70
   2 -22   1  132.19   13.20
   2 -22   1  122.99   11.00
  -2  22  -1  141.89   14.30
   2  22   1  196.98   36.30
   2  22   1  141.59   14.90
   2  22   1  124.09   11.30
   2  22   1  124.39   10.40
  -2  22  -1  113.79   10.90
  -2  22  -1  146.59   26.50
  -2  22  -1  154.78   21.40
   2  22   1  153.38   14.80
  -2  22  -1  120.79   12.70
   3 -22   1   52.89    8.80
  -3 -22  -1   70.49   11.30
   3 -22   1   39.60   15.80
   3 -22   1   74.39   18.90
  -3 -22  -1   78.69   14.00
  -3 -22  -1  100.19   10.80
   3 -22   1   70.89   10.50
   3 -22   1   73.29    9.60
   3  22   1   79.19   10.40
   3  22   1   65.19   18.40
   3  22   1   57.19   10.10
  -3  22  -1   71.29    9.70
   3  22   1   71.39    7.90
   3  22   1   63.79    8.90
  -3  22  -1   68.29   10.40
  -4 -22  -1   15.80    6.50
  -4 -22  -1   29.80    6.70
   4 -22   1   29.20    7.40
   4 -22   1   18.90    5.30
  -4 -22  -1   38.10   12.20
   4 -22   1   28.50   16.00
   4 -22   1   16.50    6.10
   4  22   1   15.90    6.00
  -4  22  -1   32.70    7.60
  -4  22  -1   22.60    7.00
  -4  22  -1   27.70   12.10
   4  22   1   42.60   16.90
   4  22   1   12.80    3.40
   5 -22   1   -1.00    3.50
  -5 -22  -1   -2.10    6.70
  -5 -22  -1   -0.50    4.10
  -5 -22  -1   -2.20    3.90
   5 -22   1    0.70    4.90
  -5  22  -1   -5.60    5.60
   5  22   1    1.00    5.10
  -5  22  -1    4.50    5.60
   5  22   1    3.10    5.40
  -5 -23   1   13.10   10.20
  -5 -23   1    6.00    5.60
   5 -23  -1   15.50    6.60
  -5 -23   1   20.60    6.80
   5 -23  -1   20.40    5.50
   5  23  -1    6.50    5.70
  -5  23   1   15.30    6.70
   5  23  -1    4.60   11.30
  -5  23   1   29.80   10.60
  -4 -23   1   -3.40    5.20
   4 -23  -1    1.80    4.10
   4 -23  -1   -3.40    2.90
  -4 -23   1    1.00    4.60
  -4 -23   1    1.80    3.60
   4 -23  -1    2.70    3.60
  -4  23   1   -1.30    5.40
  -4  23   1    1.90    4.80
   4  23  -1    5.20    4.50
   4  23  -1   -0.70    7.30
  -4  23   1   -1.20    4.10
   4  23  -1    4.70    2.50
   4  23  -1    0.50    3.60
   3 -23  -1  100.99   13.10
  -3 -23   1  133.99   11.70
   3 -23  -1  133.29   22.50
   3 -23  -1  157.98   13.00
  -3 -23   1  133.09   17.00
   3 -23  -1   92.59   25.10
  -3 -23   1  117.99   18.40
  -3 -23   1  142.09   13.60
   3 -23  -1  149.39   13.00
  -3  23   1  150.58   16.50
   3  23  -1  115.29   14.10
   3  23  -1  156.38   15.40
   3  23  -1  123.19   28.50
  -3  23   1  131.79   12.50
   3  23  -1  135.19   10.50
   3  23  -1  155.68   12.00
   3  23  -1  182.78   28.30
   2 -23  -1   49.70   16.30
  -2 -23   1   35.70    5.70
   2 -23  -1   27.90    5.70
  -2 -23   1   26.10    8.40
  -2 -23   1   19.50    6.30
   2 -23  -1   17.30    8.60
  -2 -23   1   44.10    8.50
   2 -23  -1   34.30    7.00
  -2 -23   1   22.50   11.50
   2 -23  -1   31.10    6.90
   2  23  -1   35.50   16.30
   2  23  -1   30.50    5.30
  -2  23   1   10.40    5.20
   2  23  -1   28.70    7.10
   2  23  -1   35.00    7.00
   2  23  -1   32.30    6.30
  -2  23   1   38.00   17.00
   1 -23  -1   15.80    4.20
  -1 -23   1   15.80    3.70
  -1 -23   1   12.80    5.50
   1 -23  -1   11.10    4.50
  -1 -23   1   12.80    7.30
   1 -23  -1    6.50    6.10
   1 -23  -1   13.80    5.50
  -1 -23   1   13.90    6.30
  -1  23   1    5.50    8.50
   1  23  -1    7.90    8.90
   1  23  -1    8.20    3.40
   1  23  -1    2.40    3.30
   1  23  -1   32.90    6.30
  -1  23   1   16.90    4.90
  -1  23   1   17.10    5.80
   1  23  -1   17.80    5.30
   0 -23  -1   56.59    8.80
   0 -23   1   64.39   13.90
   0 -23  -1   55.19   13.90
   0 -23   1   41.50    5.90
   0 -23   1   55.49    8.60
   0 -23  -1   25.00    5.80
   0 -23  -1   62.49    9.70
   0 -23   1   33.40    7.10
   0 -23  -1   56.39   13.20
   0  23   1   36.80    7.30
   0  23  -1   41.30    7.70
   0  23   1   36.70   15.50
   0  23   1   47.00    6.70
   0  23  -1   38.80    7.20
   0  23  -1   35.00    6.70
   0  23  -1   32.20    6.10
   0  23   1   41.10    7.20
   0  23   1   48.70    7.80
   1 -23   1   -1.10    3.80
   1 -23   1    1.60    3.40
  -1 -23  -1    0.40    2.80
  -1 -23  -1    6.90    5.40
  -1 -23  -1    4.30    4.40
   1 -23   1    3.40    4.30
   1 -23   1    6.00    5.90
  -1  23  -1   -0.50    3.70
   1  23   1    6.70    3.20
  -1  23  -1    4.20    4.50
   1  23   1   -2.00    2.70
   1  23   1    1.10    5.00
  -1  23  -1   -1.30    2.50
   1  23   1    2.00    3.50
  -1  23  -1   -0.90    5.70
  -1  23  -1    9.10    4.10
   1  23   1   12.10   10.20
   2 -23   1  223.58   16.90
   2 -23   1  177.28   26.40
   2 -23   1  268.17   39.40
  -2 -23  -1  238.38   18.10
   2 -23   1  209.08   17.20
  -2 -23  -1  229.58   17.10
   2 -23   1  216.08   15.80
  -2 -23  -1  215.58   15.60
  -2  23  -1  226.98   17.90
   2  23   1  229.88   17.40
  -2  23  -1  220.18   16.40
   2  23   1  217.78   17.60
   2  23   1  203.08   16.10
   2  23   1  193.78   14.80
   2  23   1  270.87   42.20
  -2  23  -1  197.48   16.90
  -2  23  -1  199.48   15.70
  -3 -23  -1   89.29   12.10
  -3 -23  -1   79.29   15.00
   3 -23   1   79.59   10.40
   3 -23   1   83.59   18.50
   3 -23   1   73.19   22.80
   3 -23   1   81.19   10.90
  -3 -23  -1   88.19   10.50
   3 -23   1  110.19   13.20
   3  23   1   76.69   11.60
  -3  23  -1   86.39   11.80
  -3  23  -1   89.49   12.30
   3  23   1   89.39    9.00
   3  23   1  131.49   34.00
   3  23   1  103.99   11.20
   3  23   1   90.79   21.00
   3  23   1   84.19   11.50
  -3  23  -1   94.39   17.60
   4 -23   1   -1.20    7.20
   4 -23   1   -0.50    3.80
  -4 -23  -1    1.70    3.50
   4 -23   1    1.90    3.60
  -4 -23  -1    5.50    8.00
  -4  23  -1   -1.80    4.20
   4  23   1    6.40   10.10
  -4  23  -1   -1.60    4.20
   4  23   1    3.30    2.80
  -4  23  -1    1.60    6.20
   4  23   1   -1.50    3.90
   5 -23   1    9.80    5.80
  -5 -23  -1   -0.40    5.40
  -5 -23  -1    3.20    4.80
   5 -23   1    1.20    4.20
  -5 -23  -1    4.80   10.90
   5 -23   1    3.60    4.10
  -5  23  -1   -0.10    6.40
   5  23   1    0.30    5.10
   5  23   1    0.00    7.70
  -5  23  -1   -2.50    4.70
  -5 -24   1    8.70    8.50
   5 -24  -1    8.20    6.10
  -5 -24   1    3.80    4.20
   5 -24  -1   10.50    8.80
   5 -24  -1    0.20    4.20
  -5 -24   1   17.90    7.90
  -5  24   1    4.60    7.40
   5  24  -1    1.50   14.10
  -5  24   1   -3.00    4.90
   4 -24  -1   12.30    5.40
  -4 -24   1    8.20    4.20
   4 -24  -1   12.60    5.30
  -4 -24   1   35.70   12.10
   4 -24  -1   27.80   13.90
   4  24  -1    7.40    9.60
  -4  24   1   10.60    8.00
   4  24  -1   16.20    6.70
  -4  24   1   23.20    9.10
  -4  24   1   15.80    6.20
   4  24  -1   25.70    6.80
   3 -24  -1    3.10    6.50
   3 -24  -1    1.60    4.00
   3 -24  -1    1.20    3.60
  -3 -24   1   -1.00    4.20
  -3 -24   1   -2.70    5.10
   3 -24  -1   11.00    5.00
   3 -24  -1   10.50   10.20
  -3 -24   1    6.50    6.20
  -3 -24   1    5.30    3.40
   3  24  -1    6.40    4.60
   3  24  -1    0.90    2.40
  -3  24   1    8.00    4.80
  -3  24   1    3.10    4.80
   3  24  -1   -1.10    3.00
   3  24  -1    2.10    7.10
   3  24  -1   16.70   14.60
   3  24  -1   -0.30    3.70
   2 -24  -1   57.29    9.00
  -2 -24   1   64.49   16.90
  -2 -24   1   54.99    7.30
  -2 -24   1   42.70    8.60
   2 -24  -1   65.19   10.00
   2 -24  -1   33.00   14.50
  -2 -24   1   60.39   10.10
   2 -24  -1   62.29    8.30
   2 -24  -1   43.30   12.60
   2  24  -1   50.79    6.90
  -2  24   1   74.59   10.50
   2  24  -1   52.89    8.80
  -2  24   1   79.09   22.10
   2  24  -1   54.09    9.50
  -2  24   1   49.70    9.30
   2  24  -1   45.80    7.70
   2  24  -1   29.30   17.90
  -1 -24   1  348.87   42.20
   1 -24  -1  298.87   33.80
  -1 -24   1  307.57   19.10
  -1 -24   1  342.97   22.80
   1 -24  -1  315.57   21.80
   1 -24  -1  276.47   19.30
   1 -24  -1  294.67   22.10
  -1 -24   1  322.77   23.80
  -1  24   1  331.67   48.40
   1  24  -1  288.17   44.50
  -1  24   1  305.17   22.50
  -1  24   1  287.57   20.10
   1  24  -1  307.47   23.30
   1  24  -1  283.37   20.60
   1  24  -1  295.47   21.60
   1  24  -1  279.57   19.40
  -1  24   1  302.37   21.40
   0 -24   1  383.86   25.90
   0 -24  -1  416.56   26.70
   0 -24   1  413.66   27.20
   0 -24   1  391.26   33.70
   0 -24  -1  410.66   27.30
   0 -24  -1  380.96   24.00
   0 -24  -1  448.96   35.80
   0 -24   1  380.86   23.80
   0 -24  -1  364.36   32.70
   0  24   1  431.16   54.19
   0  24  -1  361.46   24.80
   0  24  -1  380.96   26.40
   0  24  -1  419.26   52.09
   0  24   1  415.66   25.50
   0  24   1  365.66   24.40
   0  24   1  429.76   26.20
   0  24  -1  386.96   25.30
   0  24  -1  387.26   25.80
   0  24   1  397.06   27.00
  -1 -24  -1  134.89   22.80
  -1 -24  -1  108.39   10.30
   1 -24   1  136.49   22.00
   1 -24   1  135.39   15.30
   1 -24   1  131.99   24.10
   1 -24   1  121.69   10.80
   1 -24   1  121.09   13.80
   1  24   1  145.99   34.50
   1  24   1  122.99   11.00
  -1  24  -1  133.69   14.70
  -1  24  -1  129.49   11.60
  -1  24  -1  149.59   28.00
   1  24   1  129.59   13.90
   1  24   1  146.19   14.50
  -1  24  -1  144.79   15.60
   1  24   1  118.99   14.30
  -1  24  -1  156.78   12.00
  -2 -24  -1  189.78   15.40
   2 -24   1  167.98   27.40
   2 -24   1  145.79   28.80
  -2 -24  -1  175.88   14.10
   2 -24   1  207.08   15.80
   2 -24   1  152.18   16.90
   2 -24   1  177.68   14.40
  -2 -24  -1  179.78   16.20
   2  24   1  194.48   16.00
   2  24   1  198.18   42.20
  -2  24  -1  177.68   15.80
  -2  24  -1  191.48   18.80
   2  24   1  190.78   16.00
   2  24   1  180.78   14.90
  -2  24  -1  173.58   15.80
   2  24   1  189.18   13.90
   3 -24   1    4.10    8.00
   3 -24   1    1.60    7.30
   3 -24   1    4.40    4.90
   3 -24   1    1.20    5.10
  -3 -24  -1   -0.20    6.60
   3 -24   1    0.80    7.50
  -3 -24  -1    3.40    4.30
   3  24   1   -1.70    3.60
   3  24   1   -2.50    2.70
  -3  24  -1    1.90    4.50
   3  24   1   -2.90    6.80
   3  24   1    4.90    4.30
   3  24   1    2.50    3.80
  -3  24  -1    5.30    5.20
  -3  24  -1    2.00    4.30
  -4 -24  -1   -4.20    5.10
   4 -24   1   -1.70    4.00
  -4 -24  -1   -0.20    4.30
  -4 -24  -1    5.00    4.10
   4 -24   1    5.60    4.50
   4 -24   1    0.10    4.70
   4  24   1    2.90    2.80
  -4  24  -1   -1.10    4.40
  -4  24  -1    0.90    4.80
   4  24   1   -2.10    4.40
   4  24   1   16.10   11.10
  -4  24  -1    6.50    5.90
  -5 -24  -1    3.30    5.10
  -5 -24  -1    0.10    6.80
   5 -24   1   -2.30    4.50
   5 -24   1   -4.20    4.90
  -5 -24  -1    1.90    4.40
  -5  24  -1    4.50    7.70
   5  24   1    7.60    6.90
   5  24   1   -1.90    4.90
  -5  24  -1    0.60    5.60
  -5 -25   1   10.00   10.10
   5 -25  -1    5.20    7.90
  -5 -25   1    4.20    6.10
   5 -25  -1    4.40    5.00
  -5 -25   1    1.10    3.70
   5  25  -1    8.30    6.30
  -5  25   1   -2.40    8.60
  -5  25   1    0.30    5.70
   4 -25  -1   34.00    7.60
  -4 -25   1   31.20   11.30
   4 -25  -1   18.80   14.00
  -4 -25   1   29.70    8.90
  -4 -25   1    4.70    4.10
   4 -25  -1   16.60    6.80
   4 -25  -1   22.00    6.40
   4  25  -1   18.80    6.80
  -4  25   1   19.20    7.60
   4  25  -1   34.30   16.70
   4  25  -1   11.50    5.50
  -4  25   1   13.30    6.20
   4  25  -1   21.60    4.10
  -4  25   1   12.00    7.20
  -3 -25   1   59.39   10.90
  -3 -25   1   71.19   14.50
   3 -25  -1   77.19   10.70
   3 -25  -1   59.29   21.00
  -3 -25   1   59.79    8.50
   3 -25  -1   58.69   18.10
   3 -25  -1   42.10    8.30
   3  25  -1   64.29   17.30
   3  25  -1   53.49   11.60
   3  25  -1   70.59    9.40
  -3  25   1   48.20   10.00
   3  25  -1   63.89    9.90
  -3  25   1   74.49   10.90
   3  25  -1   59.89    8.10
  -2 -25   1    5.90    5.20
   2 -25  -1    3.10    6.30
   2 -25  -1    5.40    4.50
  -2 -25   1   -0.30    2.90
   2 -25  -1   11.20   10.50
  -2 -25   1    7.80    7.40
  -2 -25   1    3.10    5.50
  -2 -25   1    9.20    7.60
   2 -25  -1    6.70    4.50
   2 -25  -1    4.90    3.20
   2  25  -1    4.90   10.40
  -2  25   1    1.80    8.60
  -2  25   1    2.50    4.70
   2  25  -1    2.30    3.80
   2  25  -1   -2.30    3.50
   2  25  -1    1.70    2.80
  -2  25   1    0.20    4.20
   2  25  -1    1.10    3.50
   1 -25  -1   34.80    6.40
  -1 -25   1   32.70    9.10
   1 -25  -1   40.10    8.70
   1 -25  -1   15.50    5.80
  -1 -25   1   34.00    8.30
   1 -25  -1   27.60   11.50
   1 -25  -1    3.50    5.90
  -1 -25   1   26.30   10.70
   1  25  -1   22.30   13.90
  -1  25   1   38.30    7.70
   1  25  -1   15.10    5.00
  -1  25   1   35.60    6.50
   1  25  -1   30.20    5.80
   1  25  -1   19.60    5.80
   1  25  -1   18.90    6.20
  -1  25   1   24.20   15.90
  -1  25   1   42.10    8.90
   0 -25  -1    3.20    4.00
   0 -25  -1    2.00    2.60
   0 -25  -1   -0.40    3.70
   0 -25   1   -2.10    3.60
   0 -25  -1    3.90    5.10
   0 -25   1    1.50    2.60
   0 -25  -1    3.00    5.60
   0 -25   1    6.20    5.30
   0 -25   1    9.60    7.30
   0  25   1    9.90    4.50
   0  25  -1   -4.10    3.00
   0  25   1   -1.20    3.00
   0  25   1   -3.20    7.00
   0  25  -1    3.70    3.80
   0  25  -1    1.10    3.20
   0  25  -1   -0.40    6.00
   0  25   1    2.20    3.80
   0  25  -1   -3.20    2.90
   0  25   1    1.10    3.80
   1 -25   1   39.00    6.30
   1 -25   1   31.90    7.30
  -1 -25  -1   22.80    7.50
  -1 -25  -1   46.70    6.80
   1 -25   1   30.00   12.00
   1 -25   1   28.20    7.00
  -1 -25  -1   37.70   13.10
   1 -25   1   14.50    8.70
  -1  25  -1   21.60    6.50
   1  25   1   22.90    5.30
  -1  25  -1   19.50    5.20
  -1  25  -1   31.80    6.20
  -1  25  -1   36.70    7.50
   1  25   1   13.80    5.40
  -1  25  -1   31.70   16.40
   1  25   1   31.40    6.50
   1  25   1   27.40    7.60
   1  25   1   40.30   19.70
   2 -25   1   61.39    9.70
  -2 -25  -1   32.40    7.20
  -2 -25  -1   40.30    7.00
   2 -25   1   32.80    7.90
  -2 -25  -1   49.10    9.60
   2 -25   1   47.50    7.90
   2 -25   1   56.89   18.00
   2 -25   1   23.80   10.20
   2  25   1   44.50   20.20
  -2  25  -1   46.50    9.00
   2  25   1   70.19   10.50
   2  25   1   42.20    6.80
   2  25   1   61.49   10.20
  -2  25  -1   44.30    9.30
   2  25   1   55.89    8.90
   3 -25   1   44.90   15.00
   3 -25   1   39.90    8.20
   3 -25   1   43.00    9.20
   3 -25   1   46.60    8.40
  -3 -25  -1   45.70    7.60
   3 -25   1   76.99   24.70
  -3 -25  -1   50.89    9.40
  -3  25  -1   33.00    7.50
   3  25   1   20.20    7.00
   3  25   1   62.39    9.90
  -3  25  -1   37.00    8.80
  -3  25  -1   55.69   10.30
   3  25   1   62.49    9.20
   3  25   1   37.60    6.30
  -4 -25  -1   11.20    6.20
  -4 -25  -1   10.80    5.00
   4 -25   1   14.30    6.40
   4 -25   1   17.30    6.50
  -4 -25  -1   11.90    9.30
   4 -25   1    5.60    4.90
  -4  25  -1   12.70    7.90
   4  25   1   12.00    3.80
   4  25   1   17.20    7.50
  -4  25  -1   25.30    8.00
   4 -26  -1   31.50    7.30
  -4 -26   1   22.80    8.60
   4 -26  -1   24.50    7.40
  -4 -26   1   13.70    5.40
  -4 -26   1   25.80   10.00
   4 -26  -1   25.80    7.30
  -4  26   1   17.80    7.80
   4  26  -1   18.00    6.60
   4  26  -1   32.70    8.50
   4  26  -1   34.10    5.10
   4  26  -1   47.80   18.30
  -3 -26   1   10.70    4.50
   3 -26  -1   13.60   10.50
  -3 -26   1    3.20    5.10
   3 -26  -1    5.30    5.10
  -3 -26   1    8.70    4.40
   3 -26  -1   16.60    5.70
  -3 -26   1    4.10    6.60
   3 -26  -1    9.30    5.40
   3  26  -1   10.30    3.60
   3  26  -1   10.50    5.50
   3  26  -1    5.90    4.40
  -3  26   1   16.40    7.30
   3  26  -1   17.30    6.60
  -3  26   1   13.80    6.60
   3  26  -1   22.20   13.30
  -2 -26   1   76.89   13.00
   2 -26  -1  100.29   12.70
   2 -26  -1  102.59   24.30
   2 -26  -1   82.79   13.20
   2 -26  -1   80.29   10.20
  -2 -26   1   94.99   10.40
  -2 -26   1  127.39   25.00
   2 -26  -1  121.89   22.80
  -2 -26   1   62.69   10.90
   2  26  -1   79.19   10.60
   2  26  -1   92.79   12.10
   2  26  -1   51.29   21.20
  -2  26   1   95.19   13.90
  -2  26   1   89.79   12.20
   2  26  -1   93.19   12.10
  -2  26   1   87.29   27.60
   2  26  -1   83.29   10.30
  -1 -26   1    0.20    2.90
   1 -26  -1    6.10    7.50
  -1 -26   1   -1.50    4.10
   1 -26  -1   -2.40    2.60
   1 -26  -1   -0.30    5.30
   1 -26  -1    0.30    3.60
  -1 -26   1   -1.40    5.10
   1 -26  -1    0.80    4.60
  -1  26   1    7.20   11.90
   1  26  -1   -2.20    2.80
   1  26  -1    1.40    3.70
  -1  26   1   -0.20    4.10
  -1  26   1    0.80    3.80
   1  26  -1   -1.20    2.80
   1  26  -1   -0.40    3.10
   0 -26   1   79.89    9.30
   0 -26  -1   68.09   15.80
   0 -26  -1   69.79    9.30
   0 -26   1  112.59   12.80
   0 -26  -1   77.69   11.80
   0 -26   1   88.09   17.80
   0 -26  -1  110.29   21.00
   0 -26   1   91.09   12.70
   0 -26  -1   92.99   12.40
   0  26  -1  110.29   28.20
   0  26   1   91.59   12.70
   0  26  -1  110.29   13.90
   0  26   1   78.59   25.20
   0  26   1   95.79   12.10
   0  26   1   92.09   11.40
   0  26  -1   86.49   10.30
   0  26  -1   83.29   11.50
   0  26   1   96.19   10.40
   0  26  -1   93.79   11.80
   1 -26   1    5.90    6.60
  -1 -26  -1   20.90   11.30
   1 -26   1   14.00    6.30
  -1 -26  -1   25.00    8.30
  -1 -26  -1   15.20    4.60
   1 -26   1    3.50    3.40
   1 -26   1    7.20    8.20
   1 -26   1   14.30    6.10
  -1  26  -1   21.70    5.70
  -1  26  -1    9.40    4.80
   1  26   1   12.60    5.70
  -1  26  -1   12.50    5.60
  -1  26  -1   25.90   15.20
   1  26   1   10.90    4.40
   1  26   1   15.40    6.00
   1  26   1    6.90    4.50
   1  26   1    2.80   10.40
   2 -26   1   27.60   11.90
   2 -26   1   23.60    6.80
  -2 -26  -1   54.99   10.50
   2 -26   1   27.90   13.50
   2 -26   1   17.60    5.20
   2 -26   1   10.00    9.00
  -2 -26  -1   27.70    6.20
   2  26   1   20.50    6.20
   2  26   1   27.40    8.80
  -2  26  -1   26.10    8.00
   2  26   1   24.30    7.10
  -2  26  -1   26.00    7.30
   2  26   1    5.80    4.90
  -3 -26  -1   31.80    8.10
   3 -26   1   66.09   10.60
  -3 -26  -1   32.20    6.70
   3 -26   1   31.50    8.50
   3 -26   1   34.90    7.50
   3 -26   1   34.20   14.50
  -3  26  -1   39.00   14.70
   3  26   1   32.70    7.70
   3  26   1   37.60    8.10
  -3  26  -1   35.60    8.60
   3  26   1   39.00   16.10
   3  26   1   28.90    7.70
   3  26   1   31.90    6.10
  -4 -26  -1   -0.20    3.50
  -4 -26  -1   -1.60    6.10
   4 -26   1    3.00    4.10
   4 -26   1    6.70    5.90
   4 -26   1   -0.80    4.70
  -4 -26  -1   -1.50    4.10
  -4  26  -1    1.40    5.50
   4  26   1    4.60    3.30
  -4  26  -1    6.80    7.20
  -4  26  -1   -2.10    4.40
   4  26   1    2.50    4.80
   4 -27  -1    1.50    4.60
   4 -27  -1    6.80    5.50
   4 -27  -1   10.50    6.50
  -4 -27   1    9.60    7.90
  -4 -27   1    7.20    4.80
  -4 -27   1    5.60    6.10
   4  27  -1    9.00    5.70
  -4  27   1    2.00    5.60
   4  27  -1    5.30    6.20
   4  27  -1    9.00    3.50
   3 -27  -1   -1.10    3.90
  -3 -27   1    2.40    6.60
   3 -27  -1   -0.20    3.60
  -3 -27   1   -1.60    4.20
  -3 -27   1    7.10    4.60
   3 -27  -1    6.00    5.00
  -3 -27   1   -2.70    2.90
   3 -27  -1    2.70    8.70
   3  27  -1    0.20    4.50
  -3  27   1    3.70    5.30
   3  27  -1   -0.90    7.50
   3  27  -1   -2.30    2.40
  -3  27   1   -4.30    5.10
   3  27  -1    2.80    4.80
   2 -27  -1   15.80    9.20
   2 -27  -1    7.20    8.60
  -2 -27   1    4.20    6.30
   2 -27  -1   10.70   11.30
  -2 -27   1   14.20    7.60
  -2 -27   1    8.20    4.00
  -2 -27   1    5.80    8.20
   2 -27  -1    5.00    3.90
   2 -27  -1    0.00    4.20
   2  27  -1    6.90    3.60
  -2  27   1   17.50   17.90
  -2  27   1   10.60    5.60
   2  27  -1    2.20    4.80
  -2  27   1   12.30    6.00
   2  27  -1   10.60    5.70
   1 -27  -1   16.60    6.30
   1 -27  -1   40.60   10.10
  -1 -27   1   12.30    8.50
   1 -27  -1   33.80   12.30
   1 -27  -1   23.10   11.20
  -1 -27   1   35.10    9.30
   1 -27  -1   25.20    5.90
  -1 -27   1   25.80    5.40
  -1  27   1   28.60    8.10
   1  27  -1   18.30    5.20
  -1  27   1   11.00   13.40
   1  27  -1   21.60    6.20
   1  27  -1   25.40    7.10
  -1  27   1   32.40    6.80
   1  27  -1   15.70    5.50
   1  27  -1   15.60   13.40
  -1  27   1   10.40    5.50
   0 -27  -1    4.40    3.70
   0 -27  -1    0.90    4.50
   0 -27  -1   18.40    9.30
   0 -27   1    4.00    3.40
   0 -27   1   10.80    7.50
   0 -27   1   -1.40    5.20
   0 -27   1   12.70    8.40
   0 -27  -1   16.00    6.40
   0  27  -1    4.70    4.50
   0  27   1    0.50    9.50
   0  27   1    6.30    4.50
   0  27   1    9.70    4.10
   0  27  -1    5.50    4.50
   0  27  -1   11.40   13.20
   0  27   1    2.30    4.10
   0  27   1   10.80    5.40
   0  27  -1    3.00    4.30
   0  27  -1    7.70    4.20
  -1 -27  -1   73.09   19.90
  -1 -27  -1   43.40    9.60
   1 -27   1   40.60    7.00
   1 -27   1   36.60   10.80
   1 -27   1   56.39   15.70
   1 -27   1   38.90    8.50
  -1 -27  -1   29.30    6.20
  -1  27  -1   34.60    8.50
   1  27   1   48.20    9.40
   1  27   1   32.60    6.70
   1  27   1   52.99   23.20
  -1  27  -1   51.89   20.30
  -1  27  -1   46.50    8.90
   1  27   1   53.29   13.20
  -1  27  -1   47.90    8.00
   1  27   1   64.79   10.10
   2 -27   1    4.90    7.60
   2 -27   1   21.50   13.70
   2 -27   1    9.10    4.40
   2 -27   1   12.70    6.00
   2 -27   1    9.30    8.20
  -2 -27  -1   13.10    6.60
  -2 -27  -1    2.80    3.70
   2  27   1   10.10    5.60
   2  27   1    4.50    4.80
  -2  27  -1   18.50   10.10
   2  27   1    7.60    3.80
   2  27   1   12.90    5.70
  -2  27  -1    3.00    5.00
   3 -27   1   11.70    6.70
   3 -27   1    1.60    5.10
  -3 -27  -1   -1.90    4.20
   3 -27   1    2.60    4.20
  -3 -27  -1    8.10    4.60
   3  27   1    3.00    3.20
  -3  27  -1   -1.20    5.40
  -3  27  -1    2.80    5.10
   3  27   1   -2.80    3.60
   3  27   1    2.60    4.60
   4 -27   1    0.40    5.00
   4 -27   1    3.80    5.70
  -4 -27  -1    2.30    5.20
   4 -27   1    3.40    4.90
  -4 -27  -1   -2.50    3.50
   4  27   1    1.60    2.90
  -4  27  -1   -0.40    4.50
  -4  27  -1    1.90    6.50
   4 -28  -1   -4.50    3.90
   4 -28  -1    3.30    5.90
  -4 -28   1    3.30    6.20
   4 -28  -1   -0.20    5.00
  -4 -28   1   -1.10    5.70
  -4 -28   1   -0.70    7.10
   4  28  -1   -4.50    4.30
   4  28  -1   10.80    6.60
  -4  28   1   -1.80    5.10
   4  28  -1   -0.10    2.80
   3 -28  -1   21.90    7.50
  -3 -28   1   32.00    8.50
   3 -28  -1   29.10    7.60
  -3 -28   1   25.00    6.50
   3 -28  -1   34.90    7.80
  -3 -28   1   26.20   10.90
  -3  28   1   30.50    8.60
   3  28  -1   67.69   19.00
   3  28  -1   37.20    6.20
   3  28  -1   25.60    8.20
   3  28  -1   35.60    8.90
  -3  28   1   10.70    6.00
   3  28  -1   24.60    6.90
   2 -28  -1   31.60   12.80
  -2 -28   1   10.50    7.30
   2 -28  -1    9.80    4.40
  -2 -28   1   31.20   14.30
   2 -28  -1    6.00    5.50
   2 -28  -1   15.80    6.70
  -2 -28   1    9.30    4.60
   2 -28  -1   10.90    9.70
  -2 -28   1   29.10    8.20
   2  28  -1   20.00    7.20
  -2  28   1   13.60    6.50
  -2  28   1   -0.70    4.60
   2  28  -1   12.70    4.50
   2  28  -1    9.40    5.10
   2  28  -1   10.90    6.10
   1 -28  -1   27.50   12.20
  -1 -28   1   17.70    6.70
  -1 -28   1   29.20    5.70
   1 -28  -1   18.80    7.20
   1 -28  -1   17.00    7.10
   1 -28  -1    5.90    7.70
  -1 -28   1   25.40   14.50
   1 -28  -1    9.00    4.20
  -1  28   1   12.20    5.90
  -1  28   1   21.60    7.80
   1  28  -1   18.50    6.60
   1  28  -1   26.60    7.40
   1  28  -1   14.50    4.80
  -1  28   1   21.60    6.00
   1  28  -1   20.10    6.50
   0 -28  -1   47.90    9.30
   0 -28   1   38.30    9.40
   0 -28   1   54.99   23.70
   0 -28  -1   38.00   21.80
   0 -28   1   39.30    6.70
   0 -28  -1   34.80    9.30
   0 -28   1   37.20    8.90
   0  28  -1   22.30    6.70
   0  28  -1   23.40    6.60
   0  28   1   24.90   17.30
   0  28   1   28.70    6.50
   0  28  -1   39.40    7.70
   0  28   1   27.30    8.40
   0  28   1   40.40    8.50
   0  28  -1   24.00    7.50
   0  28  -1   31.50   18.90
   0  28   1   31.70    7.30
  -1 -28  -1   -0.10    5.90
   1 -28   1    4.30    5.60
  -1 -28  -1   -0.10    3.20
   1 -28   1   10.50    8.50
  -1 -28  -1    7.20    6.90
   1 -28   1    3.60    4.20
   1 -28   1   -0.30    5.30
  -1  28  -1   -1.90    3.80
  -1  28  -1    2.80    8.40
   1  28   1    4.10    5.10
  -1  28  -1   -1.30    3.60
   1  28   1    5.00    3.90
  -1  28  -1    4.90    4.70
   1  28   1    1.20    4.20
   1  28   1   -2.30    4.00
   2 -28   1    3.80    6.00
   2 -28   1   -2.40    7.00
  -2 -28  -1    1.90    3.80
   2 -28   1   -2.20    3.00
   2 -28   1   -3.10    6.40
   2 -28   1    5.10    5.60
  -2 -28  -1   -4.40    4.90
   2  28   1    4.10    4.20
   2  28   1    3.50    5.10
  -2  28  -1    1.60    5.50
   2  28   1    1.50    3.40
  -2  28  -1    4.30    4.80
   2  28   1    4.00    5.20
   3 -28   1   35.50    8.10
   3 -28   1   19.20    6.80
  -3 -28  -1   31.50    7.00
   3 -28   1   32.20    8.90
   3  28   1   28.40    7.40
   3  28   1   33.20    9.10
  -3  28  -1   41.60    9.90
   3  28   1   22.40    5.40
  -3  28  -1   18.70    7.50
   3  28   1   40.60    9.80
  -3 -29   1    9.70    5.10
   3 -29  -1   11.60    5.20
  -3 -29   1   15.20    8.70
   3 -29  -1    2.20    5.20
   3 -29  -1   10.80    6.40
   3  29  -1   13.80    6.80
   3  29  -1   13.30    4.40
  -3  29   1   20.10    8.00
  -3  29   1   32.30    9.20
   3  29  -1   11.10    5.60
   3  29  -1   26.20    8.90
   2 -29  -1    3.10    5.40
  -2 -29   1    3.70    6.80
  -2 -29   1    6.50    8.10
   2 -29  -1   -2.00    4.50
  -2 -29   1    0.30    3.40
   2 -29  -1    0.60    3.70
   2  29  -1   -3.10    3.50
   2  29  -1   -1.70    4.20
  -2  29   1    2.30    5.40
   2  29  -1    2.90    5.40
   2  29  -1    1.70    3.30
  -2  29   1   -2.10    4.60
   1 -29  -1   -0.90    5.00
  -1 -29   1    2.90    7.10
  -1 -29   1    0.30    2.80
   1 -29  -1   -1.50    5.20
   1 -29  -1    5.20    4.20
   1 -29  -1   -4.40    4.30
   1 -29  -1    1.70    6.60
  -1  29   1    2.00    5.20
   1  29  -1    1.90    4.20
   1  29  -1    2.50    4.30
  -1  29   1    3.40    4.30
   1  29  -1    6.50    4.80
  -1  29   1    2.20    4.70
   1  29  -1    2.50    3.60
  -1  29   1    4.50   12.30
   0 -29  -1    6.50    3.90
   0 -29  -1    1.80    5.00
   0 -29  -1   23.10    8.00
   0 -29   1   24.40   12.20
   0 -29  -1   18.90   11.90
   0 -29   1    4.20    5.70
   0 -29   1    9.00    6.80
   0 -29   1    6.90    4.30
   0  29  -1   12.60    5.90
   0  29  -1    2.90   10.60
   0  29  -1   15.30    7.30
   0  29   1   16.30    8.60
   0  29  -1    9.30    5.80
   0  29   1   18.30    7.30
   0  29  -1    5.50    4.80
   0  29   1   14.20    5.90
  -1 -29  -1   12.30    7.80
  -1 -29  -1    5.70    9.10
   1 -29   1   14.10    7.30
   1 -29   1    3.00    3.40
   1 -29   1    2.10    5.80
   1 -29   1   12.30    8.50
  -1 -29  -1    6.20    4.10
   1  29   1   10.60    5.80
  -1  29  -1   -1.70    4.50
   1  29   1    1.50    3.70
  -1  29  -1    1.40    4.50
   1  29   1    6.20    5.30
   1  29   1    0.60    4.80
  -1  29  -1    0.90    4.30
   2 -29   1   -1.80    5.20
  -2 -29  -1   -0.60    3.70
   2 -29   1   -3.00    3.30
   2 -29   1   -2.90    8.20
   2 -29   1   -3.80    4.20
   2  29   1   -3.10    4.60
  -2  29  -1    9.00    6.10
   2  29   1    2.90    4.10
   2  29   1    1.60    5.00
  -2  29  -1    2.70    5.60
   2  29   1   -0.90    4.50
   3 -29   1    4.20    5.80
   3 -29   1    5.60    5.30
   3 -29   1   -2.20    3.80
   3  29   1   -1.80    4.90
  -3  29  -1   11.00    6.10
   3  29   1    2.80    5.60
  -3  29  -1   -3.10    5.60
   3  29   1   -0.60    3.40
   3  29   1    5.30    5.30
   3 -30  -1   17.10    6.40
  -3 -30   1   13.10    9.10
   3 -30  -1   26.50   14.20
   3 -30  -1    5.70    6.20
   3  30  -1   16.90    7.10
   3  30  -1   18.50   10.50
   3  30  -1    5.60    3.90
   3  30  -1    5.10    5.50
  -3  30   1   21.10    8.90
  -3  30   1    7.30    6.50
   2 -30  -1   -1.50    3.40
  -2 -30   1   -0.70    6.10
   2 -30  -1   -3.60    4.50
  -2 -30   1    3.00    4.00
   2 -30  -1    2.90    5.50
  -2  30   1   -4.20    4.70
   2  30  -1   -2.20    3.90
  -2  30   1   -1.50    4.00
   2  30  -1    1.60    3.70
   2  30  -1   -1.70    4.10
   2  30  -1    8.90    6.30
   1 -30  -1    1.60    3.50
   1 -30  -1    5.20    6.20
  -1 -30   1    2.50    3.40
  -1 -30   1   -1.00    5.70
   1 -30  -1    2.20    5.30
  -1  30   1    1.00    5.20
   1  30  -1   -4.90    3.70
   1  30  -1    4.00    4.00
   1  30  -1    3.50    4.90
  -1  30   1   -0.40    4.10
  -1  30   1    3.10    5.60
   1  30  -1    2.10    4.50
   0 -30   1    8.20    4.10
   0 -30  -1    4.00    3.80
   0 -30  -1    3.20    6.30
   0 -30   1   11.90    7.20
   0 -30   1   11.10    7.00
   0 -30  -1   10.80    6.60
   0  30  -1    9.30    5.50
   0  30  -1   23.60    6.50
   0  30   1   10.30    5.80
   0  30  -1   11.20    5.70
   0  30   1    7.90    5.00
   0  30   1   17.10    6.70
   0  30  -1   24.00    8.00
   1 -30   1   54.29    8.60
   1 -30   1   41.40   10.10
   1 -30   1   75.49   12.50
  -1 -30  -1   58.09   12.40
  -1 -30  -1   51.09    8.40
  -1  30  -1   64.89   11.20
   1  30   1   58.79   10.50
  -1  30  -1   59.59   11.80
   1  30   1   61.09    9.10
  -1  30  -1   60.09   11.00
   1  30   1   71.89   12.60
   2 -30   1    9.30    6.90
   2 -30   1   19.80    8.70
  -2 -30  -1   11.10    5.80
   2 -30   1   15.20    5.60
  -2 -30  -1    1.40    6.40
   2  30   1   14.50    7.00
  -2  30  -1   13.60    6.90
   2  30   1    6.10    5.80
  -2  30  -1    6.10    5.70
   2  30   1    8.70    6.80
   2  30   1    2.70    3.90
   3 -30   1   14.10    6.70
   3 -30   1   13.00    7.40
   3 -30   1   13.40    5.90
  -3 -30  -1   10.00    5.00
  -3  30  -1    6.70    6.40
  -3  30  -1   25.60    8.80
   3  30   1    7.50    4.40
   3  30   1   21.90    8.30
   3  30   1   19.90    6.50
   2 -31  -1    2.80    6.00
  -2 -31   1   -0.80    3.70
   2 -31  -1   -1.50    5.10
  -2 -31   1   -0.30    6.60
  -2  31   1    5.80    7.70
   2  31  -1   -1.40    4.60
   2  31  -1   -4.10    3.40
  -2  31   1    0.60    5.40
   2  31  -1    3.80    5.00
  -1 -31   1   41.20   10.90
  -1 -31   1   44.00    7.90
   1 -31  -1   51.19   11.20
   1 -31  -1   45.70    8.30
   1 -31  -1   44.50   11.00
   1  31  -1   39.30    9.30
  -1  31   1   58.79   10.50
   1  31  -1   40.30    9.00
   1  31  -1   42.60    8.00
  -1  31   1   39.80    8.10
   1  31  -1   40.50    9.70
  -1  31   1   41.20   10.90
   0 -31   1    5.70    6.30
   0 -31  -1    1.60    7.80
   0 -31  -1    8.60    4.90
   0 -31  -1   14.80    8.10
   0 -31   1    3.70    7.10
   0 -31   1    8.50    4.40
   0  31   1    7.10    5.80
   0  31   1   13.30    6.80
   0  31  -1    4.60    4.70
   0  31   1    9.80    5.50
   0  31  -1   -1.30    3.90
   0  31  -1   12.80    6.10
   1 -31   1   16.40    8.20
  -1 -31  -1   20.50    9.20
  -1 -31  -1   10.80    5.10
   1 -31   1   25.60    6.40
   1 -31   1   19.30    8.80
   1  31   1    9.90    5.90
  -1  31  -1   21.10    6.70
  -1  31  -1    7.50    5.90
   1  31   1   12.90    5.50
   1  31   1   23.90    7.70
  -1  31  -1    2.80    5.20
   1  31   1   23.50    7.50
   2 -31   1   50.79   11.10
   2 -31   1   26.40    9.70
  -2 -31  -1   26.70    9.60
   2 -31   1   35.10    7.70
  -2 -31  -1   25.70    6.70
  -2  31  -1   28.10    9.30
   2  31   1   27.80    8.30
   2  31   1   19.20    7.30
   2  31   1   22.20    8.70
  -2  31  -1   38.50   10.00
   2  31   1   29.80    9.90
   1 -32  -1   -0.70    3.40
  -1 -32   1    1.80    7.20
   1 -32  -1    2.90    6.10
  -1 -32   1   -2.10    3.30
  -1  32   1   -4.20    4.20
   1  32  -1   -2.80    6.20
   1  32  -1    2.30    4.10
   1  32  -1    3.10    5.50
  -1  32   1   -3.10    5.70
   0 -32   1   17.90    9.00
   0 -32  -1   14.90    8.90
   0 -32  -1    2.50    4.00
   0 -32  -1   -5.20    5.10
   0 -32   1    4.60    4.00
   0  32  -1   -0.20    4.40
   0  32   1   16.30    6.10
   0  32   1    1.70    6.40
  -1 -32  -1    5.20    4.50
  -1 -32  -1    1.90    6.90
   1 -32   1    3.30    4.20
   1 -32   1    2.00    7.50
   1 -32   1   -0.80    7.10
   1  32   1   -2.20    5.00
  -1  32  -1    4.50    5.60
   1  32   1   -1.90    4.50
   1  32   1    5.50    8.30
   1  32   1   -1.50    6.10
  -1  32  -1    6.10    7.30
  -7   0   2   30.40   13.00
  -7   0   2   42.50    9.30
  -7   0   2   19.70    7.80
  -7   0   2   24.40    6.10
  -7   0   2   31.30   11.10
   6   0  -2    2.30    3.80
  -6   0   2   -0.30    2.70
  -6   0   2    3.40    6.30
   6   0  -2   -3.90    6.70
   6   0  -2    5.60    7.80
  -6   0   2    7.40    6.90
  -6   0   2    1.40    4.40
  -6   0   2   -2.30    6.70
  -5   0   2  204.18   14.50
   5   0  -2  206.38   15.00
  -5   0   2  207.38   16.50
  -5   0   2  201.18   24.90
   5   0  -2  187.58   14.70
  -5   0   2  236.38   19.10
  -5   0   2  199.48   15.50
   5   0  -2  241.48   30.60
   5   0  -2  233.38   30.50
   5   0  -2  191.28   26.70
   5   0  -2  192.58   14.00
  -4   0   2  112.79    8.50
   4   0  -2   98.19   22.10
   4   0  -2  112.89   10.70
  -4   0   2   95.79   10.30
  -4   0   2   96.59   11.30
   4   0  -2   95.99    8.50
   4   0  -2   91.19   16.20
  -4   0   2  101.99   12.50
   4   0  -2  116.49   18.70
  -4   0   2   89.09   15.10
   3   0  -2  292.47   22.50
   3   0  -2  260.17   22.50
  -3   0   2  283.87   19.40
  -3   0   2  288.67   17.50
  -3   0   2  258.97   21.90
  -3   0   2  296.27   18.70
  -3   0   2  270.97   16.90
   3   0  -2  323.67   26.70
  -2   0   2  846.72   60.59
   2   0  -2  852.41   54.59
   2   0  -2  915.41   48.40
   2   0  -2  822.72   49.40
   1   0  -2 5650.83  280.17
   1   0  -2 5667.23  289.87
  -1   0   2 5604.64  299.37
   1   0  -2 5206.18  297.77
   0   0  -2 5766.12  306.77
   0   0   2 6144.29  330.87
   0   0  -2 5888.71  303.17
   0   0   2 6164.78  302.57
   1   0   2  452.95   98.79
   1   0   2  606.84   36.70
   1   0   2  668.53   66.19
   1   0   2  604.94   37.70
   1   0   2  608.84   40.20
   2   0   2  737.23   84.49
   2   0   2  754.52   50.89
   2   0   2  695.23   42.80
   2   0   2  785.42   48.50
   2   0   2  579.34  129.99
   3   0   2    0.20    2.10
  -3   0  -2    6.00    2.50
   3   0   2    5.10    5.40
   3   0   2    9.80    7.80
  -3   0  -2    6.10    2.30
   3   0   2  213.68  137.89
   3   0   2    3.00    1.60
   3   0   2    2.70    2.80
   3   0   2   10.40    4.30
  -3   0  -2    2.70    2.00
  -4   0  -2    3.90    2.70
  -4   0  -2    1.80    2.60
  -4   0  -2    4.50    2.80
   4   0   2    0.30    2.90
   4   0   2    2.90    3.40
   4   0   2 -103.19  174.78
   4   0   2    0.90    5.50
  -4   0  -2    9.40    4.10
  -5   0  -2  313.87   23.60
  -5   0  -2  354.46   22.60
  -5   0  -2  357.86   22.20
   5   0   2  321.47   23.50
   5   0   2  317.57   23.70
   5   0   2  350.06   43.10
  -5   0  -2  318.07   21.80
   5   0   2  353.06   47.50
  -6   0  -2  339.27   23.10
   6   0   2  505.85   91.19
  -6   0  -2  372.26   24.70
   6   0   2  263.57   40.90
   6   0   2  320.27   24.60
  -6   0  -2  314.87   24.20
  -7   0  -2   17.80    6.90
  -7   0  -2   21.50    7.70
   7   0   2    7.70    6.40
  -7   0  -2   19.50    6.40
   7  -1  -2    3.80    4.80
  -7  -1   2   -0.80    9.60
  -7  -1   2   -0.60    3.10
  -7  -1   2   11.30    6.80
  -7  -1   2    7.70    9.00
  -7  -1   2    9.50    6.10
  -7   1   2   -0.80    8.90
  -7   1   2   -1.10    5.30
  -7   1   2    3.20    5.50
  -7   1   2   -0.10    7.20
  -7   1   2    3.50    3.80
  -6  -1   2    0.20   10.30
   6  -1  -2   -3.90    6.60
  -6  -1   2    7.50    4.10
  -6  -1   2    9.40    4.50
   6  -1  -2    1.50    7.00
  -6  -1   2    5.50    5.40
   6  -1  -2    9.60    5.00
  -6  -1   2   -0.50    7.60
  -6   1   2    2.80    6.80
  -6   1   2    0.60    8.20
   6   1  -2   -1.10    7.50
  -6   1   2    9.70    5.50
   6   1  -2   12.00    9.20
  -6   1   2    7.60    3.90
   6   1  -2    2.80    4.10
  -6   1   2   13.70    5.70
  -5  -1   2   17.60    4.80
  -5  -1   2   26.50    5.40
   5  -1  -2   19.00    5.40
   5  -1  -2   23.80   10.30
  -5  -1   2   21.70    9.60
  -5  -1   2   15.30    7.20
   5  -1  -2   16.40    8.20
   5  -1  -2   24.20    5.70
   5  -1  -2   43.20   13.40
  -5  -1   2   26.90    6.60
  -5   1   2   29.90    5.50
  -5   1   2   39.40    6.80
  -5   1   2   23.30    6.20
   5   1  -2   23.80    5.40
  -5   1   2   19.70    8.50
  -5   1   2   22.70    7.30
   5   1  -2   14.90    4.20
   5   1  -2   29.60    5.70
   5   1  -2   37.80   12.00
   5   1  -2   23.60   10.00
  -4  -1   2   85.99   15.00
   4  -1  -2  127.49   20.40
   4  -1  -2   89.29   16.20
  -4  -1   2  124.59   11.30
   4  -1  -2  123.29   19.80
  -4  -1   2  171.18   16.40
   4  -1  -2  117.39    9.70
   4  -1  -2  121.79   10.10
  -4  -1   2  138.99   10.50
  -4  -1   2  128.99    9.50
   4   1  -2  139.59   19.70
  -4   1   2  120.79   17.00
   4   1  -2  143.39   22.80
   4   1  -2  127.69    9.60
  -4   1   2  125.79    9.40
   4   1  -2  130.79   10.30
  -4   1   2  123.89   10.90
   4   1  -2  106.59    8.80
  -4   1   2  121.29   10.20
  -4   1   2  131.79   14.00
   4   1  -2  122.09   19.00
  -3  -1   2  218.58   15.60
   3  -1  -2  242.18   22.70
  -3  -1   2  211.98   19.30
  -3  -1   2  236.88   14.70
  -3  -1   2  250.47   16.90
   3  -1  -2  230.08   19.50
  -3  -1   2  229.28   14.70
   3  -1  -2  228.98   20.50
  -3   1   2  177.28   39.90
   3   1  -2  220.38   19.40
  -3   1   2  206.78   18.90
  -3   1   2  227.58   13.90
  -3   1   2  232.98   14.80
   3   1  -2  242.18   27.90
   3   1  -2  222.98   19.00
  -3   1   2  261.57   16.90
   2  -1  -2   15.60    4.30
   2  -1  -2   15.20    6.50
  -2  -1   2    1.30   17.60
  -2  -1   2  -28.20   43.30
   2  -1  -2   45.90   23.00
   2  -1  -2    9.70    4.10
   2   1  -2   15.50    4.10
   2   1  -2    6.10    4.80
  -2   1   2   47.50   24.00
   2   1  -2   13.30    4.00
   1  -1  -2 2962.80  158.18
  -1  -1   2 2637.74  196.88
   1  -1  -2 2954.40  169.98
  -1  -1   2 2961.50  169.68
   1  -1  -2 2869.21  150.58
   1   1  -2 2900.21  149.29
  -1   1   2 3171.28  171.78
   0  -1   2   83.69   60.49
   0  -1   2  166.08   11.60
   0  -1  -2  170.78   12.00
   0   1   2  147.89   11.10
   0   1  -2  165.38   14.50
   0   1   2  183.68   14.80
   0   1  -2  212.48   72.69
   0   1   2  121.89   32.10
   0   1  -2  149.88   11.60
  -1  -1  -2  925.11   57.79
   1  -1   2 1023.90   61.19
   1  -1   2 1073.29   58.79
   1  -1   2  907.21  128.19
   1  -1   2 1008.90   56.19
   1   1   2 1026.70   85.19
   1   1   2 1023.00   57.99
  -1   1  -2  888.11  142.59
   1   1   2 1045.20   58.19
   2  -1   2  336.77   26.90
   2  -1   2  350.16  124.49
   2  -1   2  342.17   21.90
   2  -1   2  338.67   29.10
   2   1   2  327.77   26.40
   2   1   2  345.57   62.39
   2   1   2  328.37  116.49
   2   1   2  312.37   23.00
   2   1   2  324.57   28.70
   3  -1   2  159.68    9.80
  -3  -1  -2  178.88   11.80
  -3  -1  -2  181.78   13.30
  -3  -1  -2  169.78   11.90
   3  -1   2  185.08   23.50
  -3  -1  -2  170.38   13.10
   3  -1   2  110.09  136.49
   3  -1   2  186.88   14.30
   3  -1   2  176.78   13.20
   3  -1   2  189.48   13.20
   3  -1   2  172.08   26.50
   3   1   2  160.08   25.00
   3   1   2  167.98   15.50
   3   1   2  135.29   20.60
   3   1   2  186.38   13.00
  -3   1  -2  187.18   11.90
  -3   1  -2  158.18   11.60
   3   1   2  172.68  140.79
  -4  -1  -2    2.60    2.60
  -4  -1  -2    2.50    2.20
   4  -1   2    6.80    3.60
   4  -1   2  137.29  186.08
  -4  -1  -2    6.90    3.10
   4  -1   2    1.70    3.40
  -4  -1  -2    4.60    3.60
   4  -1   2    6.30    6.50
   4   1   2    6.10    7.20
   4   1   2   -0.70    2.50
   4   1   2  112.69  178.08
   4   1   2    3.90    8.80
   4   1   2    4.50    3.80
  -4   1  -2    3.00    2.60
   4   1   2    6.70    3.70
  -4   1  -2    2.10    2.60
  -5  -1  -2   20.80    6.60
   5  -1   2   28.50    8.30
  -5  -1  -2   32.40    6.40
   5  -1   2   38.30   14.80
   5  -1   2   27.30   14.70
  -5  -1  -2   35.00    6.30
  -5  -1  -2   41.70    6.90
   5  -1   2   48.80    9.60
  -5   1  -2   23.60    5.40
   5   1   2   35.90    8.30
  -5   1  -2   41.60    7.00
   5   1   2   40.80   18.20
   5   1   2   36.00    7.90
  -5   1  -2   35.30    7.60
  -5   1  -2   39.60    7.10
   5   1   2   26.30   12.70
  -6  -1  -2    7.00    5.40
   6  -1   2    9.50    6.40
  -6  -1  -2    4.60    4.10
   6  -1   2   20.60   13.70
  -6  -1  -2    0.40    3.90
   6  -1   2    6.70    5.40
   6   1   2    0.50    4.50
  -6   1  -2    4.30    3.90
   6   1   2    1.70   10.00
   6   1   2    3.30    8.60
   6   1   2    4.10    6.10
  -6   1  -2    4.60    4.50
  -6   1  -2    0.60    3.60
  -7  -1  -2    4.10    6.20
   7  -1   2    4.00    5.90
  -7  -1  -2    1.40    3.90
  -7  -1  -2   -0.80    4.60
  -7   1  -2    1.50    5.40
  -7   1  -2    1.10    3.70
  -7   1  -2    4.60    5.50
   7   1   2   -0.30    5.30
  -7  -2   2   24.50   10.90
  -7  -2   2   19.30    6.40
   7  -2  -2    7.40    5.50
  -7  -2   2   20.00    7.30
   7  -2  -2    3.90   10.40
  -7  -2   2   15.40   11.60
  -7   2   2    3.50    5.50
  -7   2   2    7.40    5.90
  -7   2   2    9.00    9.10
  -7   2   2    4.50    4.30
  -6  -2   2   35.00   13.30
  -6  -2   2   39.90    7.80
   6  -2  -2   40.30   16.40
   6  -2  -2   49.80   17.80
  -6  -2   2   28.90    7.30
   6  -2  -2   42.30    8.00
  -6  -2   2   17.50    9.80
  -6  -2   2   44.70    9.20
  -6   2   2   38.90    8.30
  -6   2   2   16.30    8.50
   6   2  -2   24.00   11.20
  -6   2   2   46.80   13.70
   6   2  -2   48.10   15.80
  -6   2   2   29.70    6.20
   6   2  -2   37.90    7.30
  -6   2   2   25.90    7.30
  -5  -2   2   58.69   14.00
  -5  -2   2   41.50    6.60
  -5  -2   2   58.29    8.00
   5  -2  -2   83.69   17.60
   5  -2  -2   57.59   15.30
  -5  -2   2   68.09   11.10
   5  -2  -2   50.39   15.80
  -5  -2   2   53.69   10.20
   5  -2  -2   66.09    8.40
   5  -2  -2   59.09    8.20
   5   2  -2   50.29    7.50
   5   2  -2   58.29    8.10
   5   2  -2   19.60    9.80
  -5   2   2   51.79    7.90
   5   2  -2   71.49   16.70
   5   2  -2   59.19   15.30
   5   2  -2   50.79    7.10
  -5   2   2   66.59    7.90
  -5   2   2   46.80   20.30
  -5   2   2   45.70   10.00
  -5   2   2   45.10   10.90
  -4  -2   2   35.40    9.70
   4  -2  -2   37.40    6.30
  -4  -2   2   33.00    5.60
   4  -2  -2   27.50   10.30
  -4  -2   2   42.40    8.10
  -4  -2   2   29.20    6.40
  -4  -2   2   31.10    4.80
   4  -2  -2   22.50    8.30
   4  -2  -2   35.80   11.00
  -4   2   2   47.20    6.10
  -4   2   2   32.60    6.10
  -4   2   2   37.10    6.10
   4   2  -2   32.00    5.20
   4   2  -2   25.00    8.40
   4   2  -2   32.00    4.60
   4   2  -2   30.20    5.30
   4   2  -2   35.10   11.40
  -4   2   2   20.50    8.50
  -4   2   2   30.20    7.00
   4   2  -2   42.20   10.70
  -3  -2   2  530.95   30.70
  -3  -2   2  511.75   28.30
  -3  -2   2  503.45   34.70
   3  -2  -2  489.35   37.60
  -3  -2   2  550.04   31.40
   3  -2  -2  645.44   55.59
   3  -2  -2  521.65   37.60
  -3  -2   2  543.15   29.00
  -3   2   2  496.75   30.30
   3   2  -2  484.15   33.90
  -3   2   2  429.76   33.60
  -3   2   2  531.65   28.20
   3   2  -2  506.35   38.50
   3   2  -2  493.85   33.90
  -3   2   2  438.46   63.49
  -3   2   2  520.05   30.90
   2  -2  -2 1398.46   91.79
  -2  -2   2 1021.40  105.39
  -2  -2   2 1241.88   83.39
   2  -2  -2 1407.06   72.29
   2  -2  -2 1287.87   74.59
   2  -2  -2 1306.97   78.19
   2   2  -2 1287.27   78.89
  -2   2   2 1513.55   96.19
   2   2  -2 1354.16   71.89
   2   2  -2 1384.26   71.59
  -1  -2   2 8177.08  508.75
   1  -2  -2 9429.86  482.55
   1  -2  -2 9370.36  457.85
   1  -2  -2 9326.87  461.25
   1   2  -2 8112.29  508.75
  -1   2   2 9999.00  484.85
   0  -2  -2  251.07   16.30
   0  -2  -2  288.57   42.90
   0  -2   2   91.59   68.59
   0  -2   2  272.37   17.30
   0   2   2  303.17   44.90
   0   2  -2  215.88   15.90
   0   2   2  235.68   15.40
   0   2  -2  228.98   18.60
   0   2  -2  161.28   72.09
   1  -2   2  256.97   19.00
   1  -2   2  116.29   86.79
  -1  -2  -2  287.67   51.19
  -1  -2  -2  207.28   17.30
   1  -2   2  221.28   20.10
   1   2   2  216.08   17.50
  -1   2  -2  236.68   16.60
  -1   2  -2  184.38   91.29
   1   2   2  208.98   45.10
   1   2   2  219.38   18.00
   2  -2   2  377.96   23.00
   2  -2   2  405.16   52.69
   2  -2   2  389.06  117.59
   2  -2   2  398.96   30.20
   2   2   2  359.86   64.99
  -2   2  -2  445.76  131.79
   2   2   2  399.06   29.20
   2   2   2  373.86   31.50
   2   2   2  348.07   28.40
   3  -2   2 1056.19   69.79
   3  -2   2 1006.00   54.59
  -3  -2  -2 1033.10   53.69
   3  -2   2 1004.40   51.49
  -3  -2  -2  994.70   55.39
  -3  -2  -2 1012.50   53.99
   3  -2   2  909.31   54.69
   3  -2   2  977.20   54.79
   3  -2   2 1029.10   66.49
   3  -2   2  617.84  181.78
  -3  -2  -2 1033.80   53.59
   3   2   2 1062.29   66.39
   3   2   2 1007.40   55.09
  -3   2  -2 1006.90   53.49
   3   2   2 1197.88  185.78
  -3   2  -2  968.30   53.19
   3   2   2 1010.60   54.79
   3   2   2 1010.70   59.69
  -3   2  -2 1031.90   53.89
   3   2   2 1065.79   69.19
   4  -2   2   17.50    4.70
  -4  -2  -2   15.50    4.10
  -4  -2  -2   11.20    3.40
   4  -2   2   28.40    6.50
   4  -2   2   14.30    9.20
   4  -2   2  -15.30  185.78
  -4  -2  -2   18.10    5.40
  -4   2  -2   17.20    4.80
  -4   2  -2    9.80    4.20
   4   2   2    6.50    4.60
  -4   2  -2   14.60    3.80
  -4   2  -2   11.80    3.40
   4   2   2   25.40   11.10
   4   2   2   13.30    4.80
   4   2   2  -69.49  178.18
   4   2   2    9.90    4.20
  -4   2  -2   16.30    4.90
   5  -2   2  337.37   43.70
  -5  -2  -2  344.47   22.30
  -5  -2  -2  322.87   22.20
  -5  -2  -2  329.57   24.60
   5  -2   2  312.07   23.50
   5  -2   2  343.47   46.10
  -5  -2  -2  329.17   22.00
   5   2   2  322.07   23.30
   5   2   2  326.17   23.80
   5   2   2  304.77   40.10
  -5   2  -2  365.56   21.90
  -5   2  -2  325.27   21.70
  -5   2  -2  338.67   22.80
  -6  -2  -2    1.80    4.30
  -6  -2  -2   -1.10    4.20
   6  -2   2    2.00    9.70
   6  -2   2   -2.70    7.60
  -6  -2  -2    2.50    4.70
  -6  -2  -2   -1.30    5.90
   6  -2   2    3.90    4.90
   6   2   2   -0.20    4.70
  -6   2  -2    5.00    5.00
  -6   2  -2   -0.80    3.40
  -6   2  -2    6.30    4.20
   6   2   2    4.00    5.80
   6   2   2    3.40    8.70
   6   2   2   -2.50    7.30
  -7  -2  -2    0.10    5.70
  -7  -2  -2   -3.20    4.80
  -7  -2  -2   -0.30    3.80
   7  -2   2    4.80    5.70
  -7   2  -2    4.80    5.30
  -7   2  -2   -0.90    5.40
   7   2   2   -1.30    5.30
  -7   2  -2    0.20    3.90
   7  -3  -2   -4.10    7.30
  -7  -3   2    3.80    8.30
  -7  -3   2    5.60   10.50
  -7  -3   2    7.50    5.00
  -7  -3   2    1.80    6.20
   7  -3  -2    0.40    4.80
  -7   3   2   -1.90    7.90
  -7   3   2    1.40    4.90
  -7   3   2    7.70    4.70
  -6  -3   2    3.90    7.80
  -6  -3   2    1.10    4.80
   6  -3  -2   -1.70    7.00
  -6  -3   2    4.50    7.80
  -6  -3   2    6.70    4.90
   6  -3  -2    6.10    4.70
   6  -3  -2   -4.50    6.90
  -6  -3   2   -2.20    2.90
  -6   3   2    1.90    4.20
  -6   3   2    2.50    4.60
   6   3  -2    4.50    4.20
  -6   3   2   -2.70    5.80
   6   3  -2    0.90    6.80
  -6   3   2    2.90    3.10
  -6   3   2    8.20    8.50
  -5  -3   2    0.10    2.30
   5  -3  -2   -2.40    2.80
  -5  -3   2   -2.70    4.50
  -5  -3   2   -4.10    6.10
   5  -3  -2    8.40    7.30
  -5  -3   2    3.80    4.10
   5  -3  -2    2.10    3.40
   5  -3  -2    3.30    6.00
  -5  -3   2    2.10    3.00
   5   3  -2    5.80    6.30
  -5   3   2    4.10    3.40
   5   3  -2    0.60    4.50
   5   3  -2    4.60    3.40
  -5   3   2    3.40    5.90
  -5   3   2   -0.30    4.90
   5   3  -2    5.20    6.00
  -5   3   2    1.60    2.40
   5   3  -2   -1.80    2.30
  -5   3   2    3.30    3.50
   5   3  -2    3.60    3.40
   4  -3  -2    1.30   36.80
  -4  -3   2    0.70    1.70
  -4  -3   2   -3.00    3.10
   4  -3  -2    1.70    4.40
   4  -3  -2    3.90    5.00
  -4  -3   2    3.10    2.40
  -4  -3   2   11.00    7.00
  -4  -3   2   -0.80    2.90
   4  -3  -2    1.60    2.20
   4  -3  -2    1.70    4.20
   4  -3  -2    4.50    3.00
  -4   3   2  -33.60   67.09
  -4   3   2    3.80    3.10
   4   3  -2    3.20    2.20
   4   3  -2    1.50    2.50
  -4   3   2    0.70    1.90
   4   3  -2   -0.40    3.80
   4   3  -2    0.60    2.30
   4   3  -2    1.20    3.80
  -4   3   2   -4.00    4.30
  -4   3   2    3.80    2.50
   4   3  -2   -1.30    2.80
  -4   3   2    0.60    3.90
  -3  -3   2  215.28   15.90
  -3  -3   2  203.68   18.90
   3  -3  -2  186.98   41.90
  -3  -3   2  206.18   15.40
  -3  -3   2  216.48   13.80
   3  -3  -2  253.37   28.40
   3  -3  -2  253.47   20.20
  -3  -3   2  221.98   13.50
   3  -3  -2  237.88   21.40
  -3   3   2  206.18   13.10
  -3   3   2  231.08   16.50
  -3   3   2  247.78   58.79
  -3   3   2  224.38   16.80
   3   3  -2  186.68   17.30
   3   3  -2  218.78   18.40
   3   3  -2  264.37   24.10
   2  -3  -2   -3.20   28.20
   2  -3  -2    4.20    3.20
   2  -3  -2   11.40    3.80
   2  -3  -2   12.90    6.30
  -2  -3   2   19.70   44.10
   2   3  -2    7.80    3.20
   2   3  -2    9.00    3.00
   2   3  -2   36.80   51.79
   2   3  -2    3.90    4.30
  -2   3   2   40.90   33.40
   1  -3  -2  -14.00   23.50
   1  -3  -2   16.90    2.90
  -1  -3   2   48.10   59.99
  -1  -3   2   21.50    2.60
   1  -3  -2   19.60    4.80
  -1   3   2   21.20    7.20
   1   3  -2  -24.40   57.09
   1   3  -2   29.80    8.40
   1   3  -2   18.30    2.90
   0  -3  -2 9013.30  484.15
   0  -3   2 9318.67  458.65
   0  -3   2 8192.88  527.45
   0   3   2 9761.52  488.55
   0   3   2 9366.26  455.95
   0   3  -2 7643.33  524.15
   0   3   2 9377.06  465.05
   1  -3   2  896.41  144.09
  -1  -3  -2 1108.49   62.49
  -1  -3  -2 1069.99   90.49
   1  -3   2 1116.09   65.99
   1   3   2 1089.09   96.09
   1   3   2 1155.08   62.79
  -1   3  -2 1080.89   60.49
   1   3   2 1152.98   66.69
  -1   3  -2  861.71  146.79
   2  -3   2  731.03  154.48
  -2  -3  -2  888.91   89.89
   2  -3   2  808.52   53.29
   2  -3   2  829.72   59.59
   2  -3   2  866.71   46.40
  -2   3  -2  649.83  159.58
   2   3   2  819.92   50.29
   2   3   2  868.81   55.89
   2   3   2  810.92   52.19
   2   3   2  767.42   88.59
  -2   3  -2  814.92   44.40
   3  -3   2   70.69   14.90
   3  -3   2   67.99    4.90
  -3  -3  -2   77.29    6.50
   3  -3   2  -54.59  146.19
  -3  -3  -2   62.19    7.50
  -3  -3  -2   71.19    7.40
   3  -3   2   64.39    8.50
   3  -3   2   79.19   17.90
   3  -3   2   73.29    7.10
   3  -3   2   49.70    7.20
  -3  -3  -2   77.09    9.70
   3   3   2   81.69   12.90
   3   3   2   66.89    4.80
  -3   3  -2   67.89    6.00
  -3   3  -2   60.59    6.80
   3   3   2  101.99    9.90
   3   3   2   42.30  131.99
  -3   3  -2 -235.68  139.59
  -3   3  -2   85.99    7.10
   3   3   2   87.69   18.60
   3   3   2   88.39   16.90
   3   3   2   73.49    8.60
   4  -3   2   21.50   11.60
  -4  -3  -2   39.40    6.60
   4  -3   2   32.10    6.70
   4  -3   2   19.30    5.10
  -4  -3  -2   28.10    5.40
   4  -3   2   16.50   11.40
   4  -3   2   21.30    2.10
  -4  -3  -2   26.40    4.70
  -4  -3  -2   15.60    5.60
   4  -3   2  417.16  196.88
   4   3   2   66.69  183.48
  -4   3  -2   33.00    5.50
   4   3   2   17.70   10.30
   4   3   2   21.10    5.70
   4   3   2   27.70    5.80
  -4   3  -2   36.40    6.50
  -4   3  -2   23.70    4.60
  -4   3  -2   22.70    5.10
  -4   3  -2   27.70    5.60
   4   3   2   25.80    8.00
  -5  -3  -2  840.62   47.00
   5  -3   2  720.43   62.19
  -5  -3  -2  874.51   46.70
   5  -3   2  877.11   48.80
   5  -3   2  798.22   66.99
   5  -3   2  745.23   51.89
  -5  -3  -2  756.22   46.10
  -5  -3  -2  860.01   49.90
   5   3   2  771.22   47.70
  -5   3  -2  837.62   45.60
  -5   3  -2  815.52   46.00
   5   3   2  873.71   64.89
   5   3   2  796.42   48.30
   5   3   2  698.63   67.19
  -6  -3  -2    6.00    4.80
  -6  -3  -2   -0.50    3.90
  -6  -3  -2    8.70    7.00
   6  -3   2   30.30   15.00
   6  -3   2    0.80    4.40
   6  -3   2    0.10    7.40
   6   3   2    6.80    6.50
  -6   3  -2   -0.60    3.30
  -6   3  -2   -3.60    4.00
   6   3   2   -1.70    8.20
   6   3   2   -0.90    7.60
   6   3   2    0.80    4.60
  -6   3  -2    2.80    4.90
  -7  -3  -2   -0.50    3.70
   7  -3   2   15.60    7.70
  -7  -3  -2    9.70    6.60
  -7  -3  -2    6.90    6.00
   7   3   2   10.40    6.60
  -7   3  -2    2.60    6.00
  -7   3  -2   15.00    5.90
   7  -4  -2   14.00   13.20
   7  -4  -2    0.60    4.60
  -7  -4   2    0.30    3.70
  -7  -4   2    7.70   13.60
  -7  -4   2   10.80    7.40
  -7  -4   2    4.20    8.40
  -7  -4   2   -4.40    7.00
  -7   4   2   -0.40    3.70
  -7   4   2   -1.00    5.10
  -7   4   2   15.70   15.40
  -6  -4   2   22.30    9.40
  -6  -4   2   16.00    7.00
  -6  -4   2    7.50    4.30
  -6  -4   2   11.30    9.90
   6  -4  -2   15.10    5.90
   6  -4  -2   14.20   11.30
  -6  -4   2   18.40    5.90
   6  -4  -2    4.80    7.20
  -6   4   2   11.10    4.60
   6   4  -2   17.70    5.60
  -6   4   2   16.10    6.10
  -6   4   2   20.50    6.20
  -6   4   2   16.40    8.70
   6   4  -2   13.00   10.60
   6   4  -2   25.20    6.60
  -6   4   2   23.30   10.90
   5  -4  -2    5.90    7.50
   5  -4  -2    5.50    4.00
  -5  -4   2    2.50    3.10
  -5  -4   2    8.30    4.30
  -5  -4   2    8.00    6.00
   5  -4  -2   18.60    9.10
   5  -4  -2    4.40    4.00
  -5  -4   2    3.50    7.50
  -5  -4   2    7.50    3.50
   5   4  -2   17.90    4.60
  -5   4   2    7.10    4.10
  -5   4   2   24.20    9.60
   5   4  -2    7.00    5.90
   5   4  -2    7.10    7.30
   5   4  -2   13.30    4.40
  -5   4   2    3.00    5.10
   5   4  -2   10.80    7.50
  -5   4   2    5.10    3.40
  -5   4   2    3.10    2.50
   5   4  -2    2.20    3.00
  -4  -4   2   68.49    7.90
  -4  -4   2   93.49    9.40
   4  -4  -2   77.69   10.10
   4  -4  -2   86.49   16.80
   4  -4  -2   74.69   15.10
  -4  -4   2  103.99   12.30
  -4  -4   2   71.89   11.00
   4  -4  -2   95.59    8.10
  -4  -4   2   56.29   13.20
   4  -4  -2  124.99   21.40
  -4   4   2   54.99   11.70
   4   4  -2   99.29    9.60
  -4   4   2  -47.10  140.09
   4   4  -2   79.39    7.40
  -4   4   2   87.39    9.50
   4   4  -2   87.89   17.90
  -4   4   2   85.79    7.30
  -4   4   2   91.99    9.90
   4   4  -2   63.39   12.90
   4   4  -2   84.09    7.50
   4   4  -2   77.79   13.80
  -4   4   2   97.09   12.00
  -3  -4   2  155.78   10.60
   3  -4  -2  160.48   22.00
  -3  -4   2  151.08   12.70
  -3  -4   2  141.59   10.10
   3  -4  -2  151.78   20.50
  -3  -4   2  163.58   19.60
   3  -4  -2  134.79   46.10
  -3  -4   2  135.79   13.30
   3  -4  -2  151.28   18.40
  -3  -4   2  181.18   24.20
  -3   4   2  174.38   16.70
   3   4  -2  144.49   16.20
  -3   4   2  156.18   10.00
  -3   4   2  170.68   11.40
   3   4  -2  168.68   24.40
   2  -4  -2 1592.04   92.89
   2  -4  -2 1690.63  115.99
   2  -4  -2 1671.43   90.89
  -2  -4   2 1364.56  127.59
   2  -4  -2 1698.13   87.09
   2   4  -2 1538.25   84.29
  -2   4   2 1758.12  123.59
   2   4  -2 1724.83   95.09
   2   4  -2 1653.23   86.09
   2   4  -2 1258.57  139.79
   1  -4  -2 2868.01  166.48
  -1  -4   2 2659.23  133.29
  -1  -4   2 1985.20  189.58
   1  -4  -2 2588.54  137.69
   1  -4  -2 2646.74  134.19
  -1   4   2 2820.22  142.49
   1   4  -2 2131.89  197.48
   1   4  -2 2668.83  142.89
   1   4  -2 2708.03  132.89
   0  -4   2  425.66   26.80
   0  -4   2  408.06   24.70
   0  -4  -2  440.26   57.59
   0  -4   2  105.49   84.69
   0  -4  -2  405.16   25.10
   0   4   2  372.36   28.70
   0   4   2  518.45   63.29
   0   4  -2  266.77   89.29
   0   4  -2  423.56   28.30
  -1  -4  -2  303.87   52.39
   1  -4   2  332.07   26.30
   1  -4   2  361.16   25.20
   1  -4   2  176.58  105.69
  -1  -4  -2  346.77   23.60
  -1   4  -2  337.77   21.90
   1   4   2  335.87   25.20
   1   4   2  325.27   23.50
  -1   4  -2  110.89   95.69
   1   4   2  331.07   63.59
   2  -4   2 1143.79   67.09
   2  -4   2 1124.29   57.29
   2  -4   2 1098.39   69.19
   2  -4   2 1048.50   55.19
   2  -4   2  959.30  160.48
  -2  -4  -2  964.60  102.89
  -2  -4  -2 1020.40   56.39
   2   4   2 1081.69   55.39
   2   4   2 1313.17  109.49
   2   4   2 1067.69   63.59
   2   4   2 1058.39   64.79
   2   4   2 1031.80   56.79
   2   4   2 1121.69   57.59
   2   4   2 1053.19   67.69
  -2   4  -2  724.83  154.08
   3  -4   2 1068.79   68.59
  -3  -4  -2 1047.90   55.49
  -3  -4  -2 1038.80   54.79
   3  -4   2 1045.30   52.89
   3  -4   2  523.45  176.38
  -3  -4  -2 1028.90   54.39
   3  -4   2  987.20   55.89
  -3  -4  -2 1135.49   57.79
   3  -4   2 1002.80   53.49
   3  -4   2 1019.60   70.39
   3  -4   2 1064.79   56.39
  -3   4  -2  999.20   53.99
   3   4   2 1049.99   62.89
  -3   4  -2  630.14  187.78
  -3   4  -2  956.00   54.29
   3   4   2 1027.80   52.59
   3   4   2 1006.40   55.79
  -3   4  -2 1019.40   55.09
   3   4   2 1065.49   70.29
   3   4   2 1055.19   56.39
   3   4   2 1033.10   66.79
  -4  -4  -2   69.39   10.80
  -4  -4  -2   94.39    9.60
  -4  -4  -2   55.19    7.20
   4  -4   2   63.79   15.90
   4  -4   2   61.69    4.20
  -4  -4  -2   81.39    9.40
   4  -4   2   63.59    9.30
   4  -4   2   74.79   20.30
   4  -4   2   60.99    4.90
   4  -4   2   60.09    8.60
   4   4   2  -19.90  186.28
   4   4   2   57.49    8.40
  -4   4  -2   56.39    7.10
   4   4   2   73.19   14.80
   4   4   2   64.39   17.20
  -4   4  -2   55.89    7.90
   4   4   2   39.40   15.50
  -4   4  -2   63.79    8.60
  -4   4  -2   64.29    7.10
   5  -4   2   95.09   21.70
   5  -4   2   74.19   10.70
  -5  -4  -2   90.99   10.60
  -5  -4  -2   98.39   14.10
   5  -4   2   94.29   23.20
  -5  -4  -2  107.69   11.10
  -5  -4  -2  106.89   17.20
  -5   4  -2   83.39    9.50
  -5   4  -2  105.39   13.50
   5   4   2   66.19   19.30
   5   4   2  103.29   12.30
   5   4   2   81.69   12.20
  -5   4  -2   75.29    9.40
   5   4   2  112.79   25.40
  -6  -4  -2  114.39   16.20
  -6  -4  -2   88.49   17.50
  -6  -4  -2  118.69   13.90
   6  -4   2  115.19   14.60
   6  -4   2  132.09   31.70
  -6  -4  -2  120.29   13.00
   6  -4   2   88.29   23.80
   6   4   2   69.09   22.10
  -6   4  -2   81.89   10.20
   6   4   2   84.49   13.10
   6   4   2   67.79   21.70
  -6   4  -2   90.59   12.30
   6   4   2   77.19   12.40
   7  -4   2   -3.10    4.50
  -7  -4  -2    1.50    5.00
  -7  -4  -2   -6.10    3.70
  -7  -4  -2   -1.20    5.10
   7   4   2   -1.30    6.50
  -7   4  -2    5.60    6.30
  -7   4  -2    3.30    4.10
   7   4   2   -1.60    4.80
  -7  -5   2    1.10    8.20
  -7  -5   2   -2.30    7.80
   7  -5  -2   -0.70    4.60
  -7  -5   2   -5.70    5.30
  -7  -5   2   -3.40    3.40
  -7  -5   2    4.80    5.70
  -7   5   2   -0.50   14.00
  -7   5   2    7.60    4.40
  -7   5   2    3.60    5.90
  -6  -5   2   48.20   11.40
  -6  -5   2   37.40    9.00
   6  -5  -2   24.60   13.20
  -6  -5   2   49.60    9.00
   6  -5  -2   27.30   13.00
  -6  -5   2   34.60   12.40
  -6  -5   2   24.00    6.10
   6  -5  -2   42.10    8.30
  -6   5   2   53.29   12.40
  -6   5   2   40.70    6.70
  -6   5   2   35.40   11.70
   6   5  -2   38.40    7.80
  -6   5   2   53.89    9.00
   6   5  -2   41.20   15.10
  -6   5   2   39.40    8.50
  -5  -5   2    5.70    4.20
  -5  -5   2    3.00    7.30
   5  -5  -2    3.50    6.30
  -5  -5   2    8.70    6.10
   5  -5  -2   13.30   10.60
   5  -5  -2   11.10    4.90
  -5  -5   2   14.00    4.00
  -5  -5   2    4.70    3.50
   5  -5  -2    4.10    4.00
  -5   5   2    5.20    2.90
  -5   5   2    7.50    5.80
   5   5  -2    6.90    3.60
  -5   5   2    9.30    4.30
   5   5  -2    1.60    3.30
   5   5  -2    6.30    3.60
   5   5  -2   10.40    7.80
  -5   5   2    2.90    6.80
  -5   5   2    9.70    4.30
   5   5  -2    1.00    5.50
   5   5  -2    8.40    6.90
  -4  -5   2    7.40    3.10
  -4  -5   2    7.80    2.80
  -4  -5   2   -3.30    4.00
  -4  -5   2   10.10    4.50
   4  -5  -2    5.30    2.90
   4  -5  -2   11.60    7.30
  -4  -5   2    2.80    4.10
   4  -5  -2  -14.10   58.79
   4  -5  -2    5.50    3.30
  -4   5   2   17.00    7.40
   4   5  -2   13.10    6.80
  -4   5   2   13.30    5.60
   4   5  -2   12.40    3.40
   4   5  -2   16.30    6.60
  -4   5   2    4.60    4.90
  -4   5   2    6.20    3.20
   4   5  -2    8.90    3.10
   4   5  -2   21.20   10.40
   4   5  -2    6.50    3.10
  -4   5   2   12.30    3.20
  -4   5   2  -16.30  100.79
   3  -5  -2  158.68   11.20
  -3  -5   2  160.38   36.20
   3  -5  -2  134.39   20.10
  -3  -5   2  136.99   12.00
   3  -5  -2  131.09   17.00
   3  -5  -2  142.19   10.10
   3  -5  -2  193.78   23.10
  -3  -5   2  141.19   10.60
  -3  -5   2  116.69   16.70
  -3  -5   2  134.49    9.70
   3  -5  -2  269.87   55.59
  -3   5   2  138.69    9.50
   3   5  -2  236.28   71.79
   3   5  -2  153.78   17.60
   3   5  -2  142.39   10.00
   3   5  -2  153.58   23.50
  -3   5   2  157.88   12.40
  -3   5   2  104.39   73.59
   3   5  -2  153.48   14.00
  -3   5   2  148.89   10.70
   2  -5  -2 1053.29   58.79
   2  -5  -2 1154.98   63.49
  -2  -5   2  845.92  103.89
   2  -5  -2  958.90   92.29
   2  -5  -2 1156.48   65.99
  -2   5   2 1148.69  102.99
   2   5  -2 1070.99   57.99
   2   5  -2  978.50  120.69
   2   5  -2 1008.10   65.59
   2   5  -2 1006.20   55.09
   1  -5  -2  978.10   52.69
   1  -5  -2  964.90   56.09
  -1  -5   2 1024.10   51.89
   1  -5  -2  948.71   83.89
   1   5  -2  737.93  123.99
  -1   5   2  998.40   60.29
   1   5  -2 1014.10   60.59
   0  -5   2  416.06   99.59
   0  -5  -2  541.45   64.59
   0  -5   2  410.96   25.10
   0  -5   2  408.36   26.70
   0  -5  -2  402.56   24.70
   0  -5  -2  389.86   25.40
   0   5  -2  340.27   96.79
   0   5  -2  412.56   28.50
   0   5   2  447.76   61.09
   0   5   2  390.66   29.50
  -1  -5  -2 1362.26   74.19
   1  -5   2 1254.77  172.08
  -1  -5  -2 1453.95  115.09
   1  -5   2 1272.67   77.69
   1   5   2 1543.35  113.49
  -1   5  -2 1336.27   72.29
   1   5   2 1179.18   75.99
   1   5   2 1391.56   77.19
   2  -5   2  209.28   12.60
   2  -5   2  270.27   24.70
  -2  -5  -2  151.28   56.49
   2  -5   2  230.18   25.80
  -2  -5  -2  222.28   13.90
   2  -5   2  243.08   14.70
  -2  -5  -2  228.88   19.40
  -2  -5  -2  195.08   19.20
   2  -5   2  -43.60  114.59
  -2  -5  -2  198.88   13.20
   2   5   2  125.99   54.39
   2   5   2  198.78   19.30
   2   5   2  203.48   19.70
   2   5   2  237.98   14.70
   2   5   2  220.08   12.80
   2   5   2  228.78   14.20
   3  -5   2  181.98  154.88
  -3  -5  -2   96.29    8.40
  -3  -5  -2  106.39   12.10
   3  -5   2  139.09   21.90
  -3  -5  -2   98.39    7.70
   3  -5   2   98.49    6.60
   3  -5   2  106.69   11.00
  -3  -5  -2   96.89    8.00
   3  -5   2   91.89   18.90
   3  -5   2  115.49    9.50
   3  -5   2   96.39    7.30
   3   5   2  152.68   21.80
  -3   5  -2   95.59    7.30
  -3   5  -2   95.59    8.40
   3   5   2   91.19   10.00
   3   5   2   98.19    6.40
   3   5   2  123.49   22.50
   3   5   2   94.89   15.80
  -3   5  -2   95.29    7.70
   3   5   2   85.79    9.50
  -3   5  -2   44.30  158.08
  -4  -5  -2    0.20    2.10
   4  -5   2   14.80    9.90
   4  -5   2   11.10    4.20
  -4  -5  -2    6.70    4.30
   4  -5   2    1.50    4.10
  -4  -5  -2    1.60    2.30
  -4  -5  -2    8.10    3.80
   4  -5   2   11.60    8.10
   4  -5   2    5.00    1.50
  -4   5  -2   11.00    3.40
   4   5   2    4.20    3.50
   4   5   2   -1.10    5.70
   4   5   2    2.40    5.80
   4   5   2  -81.09  218.78
   4   5   2   15.30    7.20
   4   5   2   -2.60    2.70
  -4   5  -2    8.70    3.70
  -4   5  -2    2.20    3.70
  -4   5  -2    2.70    2.40
  -5  -5  -2  135.79   13.60
   5  -5   2  141.29   15.20
  -5  -5  -2  140.99   11.80
   5  -5   2  140.59   15.70
  -5  -5  -2  113.99   15.60
  -5  -5  -2  144.49   15.10
   5  -5   2  143.99   29.60
   5  -5   2  125.79   28.60
  -5   5  -2  116.49   10.20
   5   5   2   67.79   18.80
  -5   5  -2  144.69   12.80
   5   5   2   77.19   21.60
  -5   5  -2  135.19   11.30
   5   5   2  100.39   14.10
   5   5   2  140.69   17.00
   6  -5   2   -1.70    4.30
  -6  -5  -2   -3.50    5.40
  -6  -5  -2    5.30    4.90
   6  -5   2    8.40   13.10
   6  -5   2    4.10    9.30
  -6  -5  -2    4.70    4.50
  -6  -5  -2    4.50    4.70
  -6   5  -2   -0.30    4.40
  -6   5  -2    5.10    5.40
   6   5   2    2.30    5.40
   6   5   2    0.10    7.70
   6   5   2    1.30    4.40
  -6   5  -2   -3.70    3.40
   6   5   2    5.70   10.30
  -7  -5  -2   20.80    7.40
  -7  -5  -2   18.80    7.40
  -7  -5  -2   15.40    9.70
   7  -5   2    9.70    6.90
   7   5   2   11.90    6.80
   7   5   2   13.30    8.70
  -7   5  -2    8.40    6.20
  -7   5  -2   24.70    9.80
  -7  -6   2    2.50    4.00
  -7  -6   2   -0.90    4.80
  -7  -6   2    3.40    6.90
  -7  -6   2   -7.10    7.70
  -7  -6   2    8.10    9.10
   7  -6  -2    1.80    5.40
  -7   6   2   -4.30    7.80
  -7   6   2    1.10    3.50
  -7   6   2    0.40    5.10
   6  -6  -2  116.79   23.60
  -6  -6   2  144.99   18.40
   6  -6  -2   82.69   22.00
  -6  -6   2   98.89   11.90
  -6  -6   2  121.49   22.20
   6  -6  -2  106.19   15.00
  -6  -6   2  109.69   15.10
  -6   6   2  131.29   14.50
  -6   6   2  117.79   12.20
  -6   6   2  107.89   16.40
   6   6  -2   83.79   20.30
   6   6  -2  132.19   13.60
   5  -6  -2  204.58   31.90
  -5  -6   2  244.88   20.60
  -5  -6   2  270.87   22.00
  -5  -6   2  264.57   18.30
   5  -6  -2  247.58   18.80
  -5  -6   2  268.67   26.30
   5  -6  -2  233.08   31.10
  -5  -6   2  266.37   18.20
   5  -6  -2  272.67   18.80
  -5   6   2  274.77   19.60
  -5   6   2  270.37   18.40
   5   6  -2  290.47   18.70
  -5   6   2  306.17   18.20
   5   6  -2  276.77   18.00
  -5   6   2  228.38   26.00
   5   6  -2  262.57   31.80
   5   6  -2  268.47   35.60
  -5   6   2  248.28   21.40
   5   6  -2  312.37   29.30
   5   6  -2  281.77   18.30
   4  -6  -2    7.00    6.30
  -4  -6   2    1.80    5.80
   4  -6  -2    5.00    3.30
  -4  -6   2    4.70    2.90
   4  -6  -2    0.70    4.00
  -4  -6   2    4.50    2.40
  -4  -6   2    7.20    4.80
   4  -6  -2    5.70    5.80
   4  -6  -2    1.60    2.70
   4  -6  -2  165.08   68.19
  -4   6   2   -0.20    2.20
   4   6  -2    1.20    4.00
  -4   6   2  142.29  109.39
   4   6  -2    3.10    2.60
   4   6  -2    0.10    2.10
  -4   6   2    5.90    4.50
  -4   6   2   13.70    7.20
   4   6  -2    6.20    3.00
   4   6  -2    0.40    2.60
  -4   6   2    8.70    3.40
   4   6  -2    4.70    6.50
  -4   6   2    5.00    2.60
  -3  -6   2   -0.90    1.30
  -3  -6   2   -0.60    4.90
   3  -6  -2   10.90    6.70
   3  -6  -2  -33.00   54.39
  -3  -6   2    2.00    2.90
  -3  -6   2   36.20   40.40
   3  -6  -2    0.20    3.90
   3  -6  -2    0.80    1.80
   3  -6  -2   -1.60    2.70
  -3  -6   2    2.20    3.50
   3  -6  -2    0.90    2.00
  -3   6   2  -10.70   76.19
   3   6  -2    0.00    1.80
   3   6  -2    1.50    1.80
  -3   6   2    6.00    2.40
  -3   6   2    5.70    3.00
   3   6  -2   -0.10    2.40
   3   6  -2   20.50   85.09
  -3   6   2    2.20    3.40
   3   6  -2    1.60    2.00
   3   6  -2    4.70    4.90
   2  -6  -2    6.70    4.00
   2  -6  -2   12.70    4.30
  -2  -6   2   22.70   55.49
   2  -6  -2    3.50   42.40
   2   6  -2   17.90    4.80
   2   6  -2    8.80    5.70
  -2   6   2   26.30    8.10
   2   6  -2   29.30   73.89
   2   6  -2   13.00    2.20
  -2   6   2  -55.59   59.09
   1  -6  -2    2.20    1.90
  -1  -6   2  -19.80   60.69
   1  -6  -2   -0.90    1.50
   1  -6  -2  -11.40   32.90
  -1  -6   2    1.50    1.30
   1   6  -2    2.80    3.40
  -1   6   2  -68.99   34.60
  -1   6   2    2.00    2.70
   1   6  -2 -108.99   73.89
   0  -6  -2 2901.01  184.98
   0  -6  -2 2925.41  148.19
   0  -6  -2 2862.61  149.19
   0  -6   2 2959.60  150.38
   0  -6   2 2392.36  227.08
   0  -6   2 2894.11  148.49
   0   6  -2 2194.78  224.28
   0   6   2 2941.51  154.98
   0   6   2 2952.50  189.58
   0   6  -2 2915.01  152.68
   1  -6   2  521.95  130.49
   1  -6   2  490.55   34.00
  -1  -6  -2  519.25   32.80
   1  -6   2  522.25   36.30
  -1  -6  -2  568.54   77.19
   1   6   2  566.44   33.90
  -1   6  -2  398.86  141.09
   1   6   2  473.05   35.30
  -1   6  -2  503.55   31.20
   1   6   2  461.85   72.39
  -2  -6  -2  594.74   85.89
  -2  -6  -2  595.14   32.00
  -2  -6  -2  514.55   36.80
  -2  -6  -2  489.05   29.60
   2  -6   2  537.75   29.30
   2  -6   2  519.75   40.90
   2  -6   2  575.14   30.60
   2  -6   2  461.45  156.18
  -2  -6  -2  489.75   29.00
   2  -6   2  529.65   39.00
   2  -6   2  530.15   28.50
  -2   6  -2  519.75   28.70
   2   6   2  540.95   37.90
   2   6   2  583.74   38.40
   2   6   2  498.55   30.20
   2   6   2  563.14   28.70
  -3  -6  -2    0.70    2.00
   3  -6   2   -1.70    3.70
   3  -6   2    1.30    1.30
   3  -6   2    2.40    2.80
   3  -6   2    2.10    5.30
   3  -6   2   -1.10    2.50
   3  -6   2  -99.69  153.28
  -3  -6  -2   -0.30    2.50
  -3  -6  -2   -1.90    1.60
  -3  -6  -2    0.30    1.80
   3   6   2    0.50    4.10
   3   6   2    0.40    1.20
  -3   6  -2   -2.00    1.10
   3   6   2    2.40    1.80
   3   6   2   -0.50    2.80
  -3   6  -2  -54.59  157.28
   3   6   2   -1.00    1.80
  -3   6  -2    1.50    1.80
   3   6   2   -0.60    2.00
   3   6   2    8.00    5.00
   4  -6   2  469.85   26.10
   4  -6   2  468.95   25.70
  -4  -6  -2  493.65   29.60
   4  -6   2  425.96   51.19
   4  -6   2  421.76   41.20
   4  -6   2  455.75   29.60
  -4  -6  -2  487.65   28.70
  -4  -6  -2  520.25   34.30
  -4  -6  -2  477.65   27.90
   4  -6   2  519.25   30.30
  -4   6  -2  527.35   30.00
  -4   6  -2  463.25   27.90
   4   6   2  411.46   39.70
   4   6   2  544.05   39.20
   4   6   2  449.46   42.10
  -4   6  -2  466.15   29.20
   4   6   2  510.35   30.00
  -4   6  -2  452.25   27.00
   4   6   2  496.35   30.40
   5  -6   2   42.10    9.00
   5  -6   2   64.19   21.60
  -5  -6  -2   42.90   10.10
  -5  -6  -2   51.49    8.10
  -5  -6  -2   43.30    8.20
   5  -6   2   41.90    8.80
  -5  -6  -2   41.80    6.90
   5   6   2   41.20   16.90
   5   6   2   44.60    9.30
  -5   6  -2   34.40    6.50
  -5   6  -2   58.19    7.30
  -5   6  -2   31.40    9.30
  -5   6  -2   47.80    8.20
   5   6   2   39.10   15.30
  -6  -6  -2    7.80    4.40
  -6  -6  -2    5.10    5.20
  -6  -6  -2    5.60    6.70
  -6  -6  -2    2.50    4.60
   6  -6   2   -1.30    7.60
   6   6   2   -3.00    7.00
  -6   6  -2    1.80    3.70
   6   6   2    1.30   10.30
   6   6   2    4.60    5.40
   6   6   2    3.80    5.60
   7  -6   2    2.30    5.50
  -7  -6  -2    3.20    5.90
  -7  -6  -2   -6.50    6.50
  -7   6  -2    4.20    6.30
   7   6   2    1.20    7.00
   7   6   2    5.30    5.90
  -7  -7   2   12.60   11.00
  -7  -7   2    4.60    5.10
   7  -7  -2   -1.80    9.40
  -7  -7   2   -0.10    8.10
  -7  -7   2    7.50    6.00
  -7  -7   2   -1.10    6.20
  -7   7   2   14.80    7.40
  -7   7   2    5.10    4.50
  -7   7   2   -3.80    7.50
   6  -7  -2   75.99   20.10
   6  -7  -2   70.89   10.50
  -6  -7   2   48.20   10.30
  -6  -7   2   70.79   13.00
  -6  -7   2   73.39   11.30
  -6  -7   2   66.89    9.70
   6  -7  -2   43.00   16.30
  -6  -7   2   39.30   13.50
  -6   7   2   82.49   11.90
  -6   7   2   76.69   13.50
  -6   7   2   69.79    9.10
   6   7  -2   69.19   18.50
   6   7  -2   72.99   10.60
  -5  -7   2  131.99   21.30
   5  -7  -2  124.19   21.30
  -5  -7   2  140.09   16.70
   5  -7  -2  134.09   13.20
  -5  -7   2  131.69   10.70
  -5  -7   2  109.19   10.40
   5  -7  -2  125.29   13.30
  -5  -7   2  139.09   16.30
   5  -7  -2  119.89   27.60
   5   7  -2  108.99   10.00
  -5   7   2  109.39   10.20
  -5   7   2  114.69   17.40
   5   7  -2  122.09   21.00
   5   7  -2  115.09   10.40
   5   7  -2   98.99   21.80
   5   7  -2  120.09   12.60
  -5   7   2  111.69   12.70
  -5   7   2  118.19   14.90
  -5   7   2  132.19   10.40
   4  -7  -2  233.88   83.59
  -4  -7   2  135.99   15.30
   4  -7  -2  137.49   11.30
  -4  -7   2  131.49    9.80
  -4  -7   2  149.99   15.70
  -4  -7   2  133.09    9.90
  -4  -7   2  101.29   16.70
   4  -7  -2  135.49   10.40
   4  -7  -2  135.69   21.20
   4  -7  -2  112.59   19.00
   4  -7  -2  136.39   23.10
   4   7  -2  127.69   19.30
   4   7  -2  136.29   10.30
   4   7  -2  108.89   15.20
  -4   7   2  117.29   10.60
  -4   7   2  103.99    9.80
  -4   7   2  135.49    9.50
   4   7  -2  114.69    9.40
   4   7  -2  107.79    9.50
  -4   7   2   82.69   15.00
   4   7  -2  112.29   21.40
  -4   7   2  149.29  129.39
   3  -7  -2  544.75   40.00
   3  -7  -2  607.54   37.90
   3  -7  -2  527.15   29.70
  -3  -7   2  536.95   32.30
   3  -7  -2  622.34   92.79
  -3  -7   2  457.95   35.70
  -3  -7   2  531.75   32.60
   3  -7  -2  520.25   40.20
  -3  -7   2  562.64   30.70
  -3  -7   2  499.25   76.29
  -3   7   2  350.06  106.49
  -3   7   2  520.65   32.00
   3   7  -2  534.05   42.00
   3   7  -2  532.65   30.10
   3   7  -2  497.65   31.60
   3   7  -2  559.94   36.10
  -3   7   2  552.04   29.10
   3   7  -2  522.85   30.00
  -3   7   2  528.75   30.40
   2  -7  -2  746.43   93.49
  -2  -7   2  621.84  101.89
   2  -7  -2  689.83   45.50
  -2  -7   2  653.03   42.60
   2  -7  -2  691.83   41.70
   2  -7  -2  726.83   37.00
  -2  -7   2  645.94   39.00
  -2  -7   2  708.03   40.20
  -2   7   2  674.63   46.10
   2   7  -2  707.33   40.60
  -2   7   2  679.63   38.60
   2   7  -2  571.64  113.79
   2   7  -2  744.03   53.09
  -2   7   2  727.43  103.99
  -1  -7   2    2.60    1.70
   1  -7  -2  -10.00   38.40
   1  -7  -2    1.70    2.40
  -1  -7   2  -65.89   69.29
   1  -7  -2    0.50    1.60
  -1   7   2   25.70   44.20
   1   7  -2    0.10    2.20
   1   7  -2  134.59   84.69
  -1   7   2    5.60    4.00
   0  -7   2 1807.22  194.98
   0  -7  -2 2006.40  105.89
   0  -7   2 2016.10  106.89
   0  -7  -2 1962.80  104.69
   0  -7  -2 1851.01  143.99
   0  -7   2 1988.10  105.09
   0   7   2 2077.69  150.88
   0   7  -2 2133.69  109.79
   0   7  -2 1535.65  199.78
   0   7   2 1998.30  111.69
  -1  -7  -2   56.19    9.30
   1  -7   2   40.10    8.60
   1  -7   2  131.69  113.19
   1  -7   2   59.09   11.70
  -1  -7  -2   95.09   47.80
   1   7   2   70.39   48.00
  -1   7  -2   55.09    8.70
   1   7   2   55.49   12.20
   1   7   2   54.99    9.40
  -1   7  -2   98.49  109.29
  -2  -7  -2  287.97   17.80
  -2  -7  -2  271.07   67.49
   2  -7   2  287.67   18.20
   2  -7   2  308.37   26.60
  -2  -7  -2  288.57   24.00
   2  -7   2  193.38  139.69
  -2  -7  -2  288.67   17.10
  -2  -7  -2  310.17   19.60
   2  -7   2  287.47   17.20
   2  -7   2  288.37   16.50
   2  -7   2  275.97   32.10
   2   7   2  280.47   19.50
  -2   7  -2  296.87   17.50
  -2   7  -2  276.47   16.60
   2   7   2  279.27   70.39
  -2   7  -2  213.58  164.08
   2   7   2  303.07   16.50
  -2   7  -2  283.67   16.50
   2   7   2  288.27   24.60
   2   7   2  263.47   24.70
   2   7   2  285.47   18.30
   3  -7   2    0.70    3.90
   3  -7   2    5.40    3.50
  -3  -7  -2   -0.80    2.80
   3  -7   2   -0.30    1.10
   3  -7   2   -1.20    1.40
  -3  -7  -2   -1.60    1.70
   3  -7   2    1.20    3.10
   3  -7   2 -447.06  183.08
  -3  -7  -2    1.80    2.20
   3  -7   2   -1.00    3.30
  -3   7  -2   -1.10    1.30
   3   7   2    0.50    1.30
   3   7   2    2.20    2.40
   3   7   2    0.20    2.20
  -3   7  -2    3.00    2.60
   3   7   2    3.10    4.40
   3   7   2    0.40    3.80
  -3   7  -2   -7.00  217.78
  -3   7  -2    4.90    3.20
   3   7   2    2.20    4.80
   3   7   2   -1.40    1.40
   4  -7   2  108.79   12.80
  -4  -7  -2  128.89   11.10
   4  -7   2  144.69   28.20
   4  -7   2  108.99    8.30
  -4  -7  -2  123.19    9.70
   4  -7   2  113.09    7.70
  -4  -7  -2  175.28   18.30
   4  -7   2  137.29   25.20
   4  -7   2  126.49   13.10
  -4  -7  -2  119.29   10.30
   4   7   2  109.99   13.00
   4   7   2  137.59   13.80
   4   7   2  114.39   23.00
   4   7   2  108.09   21.80
   4   7   2  126.89   20.60
  -4   7  -2  168.08   12.60
  -4   7  -2  112.59   10.60
  -4   7  -2  110.29    9.40
   5  -7   2   -1.80    6.50
  -5  -7  -2   10.70    4.80
  -5  -7  -2    7.60    5.90
   5  -7   2    5.40   11.30
  -5  -7  -2   14.60    4.60
   5  -7   2   13.50    5.40
  -5  -7  -2    9.10    4.10
   5   7   2    8.50    5.10
  -5   7  -2    5.80    4.20
   5   7   2    5.70    7.50
  -5   7  -2    9.20    3.90
   5   7   2    3.20    7.60
   5   7   2   16.20   18.80
  -6  -7  -2   50.59    8.90
  -6  -7  -2   36.40   11.60
   6  -7   2   40.00    9.30
  -6  -7  -2   57.89   13.00
   6  -7   2   26.20   15.50
  -6  -7  -2   51.69    8.90
  -6   7  -2   42.30    7.60
   6   7   2   86.79   24.70
   6   7   2   45.90    9.60
   6   7   2   62.89   11.80
   6   7   2   43.00   18.70
  -6   7  -2   68.89   11.20
   7  -7   2   -6.00    4.70
  -7  -7  -2    1.50    5.60
  -7  -7  -2   -3.20    4.50
  -7  -7  -2   -2.00    7.20
   7   7   2    2.60    6.00
   7   7   2   -2.40    6.60
  -7   7  -2   -1.10    4.40
   7  -8  -2    5.20    5.70
  -7  -8   2    9.60    7.40
  -7  -8   2    3.50    8.80
  -7  -8   2    5.80    5.10
  -7  -8   2   12.50   10.20
  -7   8   2   -3.00    8.00
  -7   8   2   11.90    6.60
  -7   8   2    7.90    4.80
  -6  -8   2  464.75   28.80
  -6  -8   2  471.25   33.50
  -6  -8   2  471.45   32.70
  -6  -8   2  486.45   29.20
   6  -8  -2  429.76   29.10
  -6  -8   2  420.76   37.90
   6  -8  -2  368.66   45.70
   6  -8  -2  356.66   49.30
   6   8  -2  447.26   42.20
  -6   8   2  457.95   33.50
   6   8  -2  460.45   29.70
  -6   8   2  421.96   27.50
  -6   8   2  453.75   30.50
   5  -8  -2  124.69   13.70
  -5  -8   2  169.98   18.70
   5  -8  -2  188.98   30.70
  -5  -8   2  139.89   11.50
  -5  -8   2  129.69   11.20
  -5  -8   2  176.78   18.00
  -5  -8   2   91.59   18.80
   5  -8  -2  137.89   12.00
  -5   8   2  121.99   15.50
  -5   8   2   96.99   16.60
   5   8  -2  141.89   25.40
  -5   8   2  131.29   10.80
   5   8  -2  156.78   12.50
   5   8  -2  127.89   11.20
   5   8  -2  121.39   10.70
   5   8  -2  120.59   21.80
   4  -8  -2  213.38   26.70
   4  -8  -2  204.58   15.40
   4  -8  -2  229.98   31.50
  -4  -8   2  218.28   17.30
   4  -8  -2  334.17   92.79
  -4  -8   2  200.48   17.00
   4  -8  -2  196.98   26.60
  -4  -8   2  189.78   13.90
  -4  -8   2  218.18   26.20
   4  -8  -2  215.78   14.60
  -4  -8   2  200.38   13.60
  -4   8   2  185.38   16.50
   4   8  -2  156.08   32.40
  -4   8   2   86.59  131.69
   4   8  -2  209.38   28.50
  -4   8   2  203.68   30.80
   4   8  -2  232.58   15.00
  -4   8   2  208.78   15.10
   4   8  -2  198.08   13.70
   4   8  -2  215.48   14.40
   4   8  -2  178.78   17.00
   3  -8  -2    5.80    2.70
   3  -8  -2   10.20    6.90
  -3  -8   2    2.40    1.90
   3  -8  -2    6.70    5.60
   3  -8  -2   12.10    6.10
  -3  -8   2    9.80    4.10
  -3  -8   2    5.90    5.80
   3  -8  -2    8.60    2.20
   3  -8  -2    9.80   68.39
  -3  -8   2    8.90    4.00
   3   8  -2    8.10    2.90
  -3   8   2    3.60    1.90
   3   8  -2   10.30    6.80
  -3   8   2    6.10    3.10
   3   8  -2    0.80    2.60
  -3   8   2    6.10    3.60
  -3   8   2  216.48  104.09
   3   8  -2    7.90    3.10
   3   8  -2    4.60    2.40
   2  -8  -2   -9.40   57.49
  -2  -8   2   60.39   70.29
   2  -8  -2   10.80    2.40
  -2  -8   2   18.20    4.60
   2  -8  -2   12.20    4.60
   2  -8  -2   12.80    6.00
  -2  -8   2   10.10    5.20
  -2  -8   2    8.70    3.20
  -2   8   2    8.00    3.30
  -2   8   2    4.50    4.30
   2   8  -2    9.40    6.20
   2   8  -2   20.00    3.70
  -2   8   2   61.79   72.89
   2   8  -2    7.40    3.90
   1  -8  -2  817.82   49.60
  -1  -8   2  862.61  133.79
   1  -8  -2  907.61  101.69
  -1  -8   2  821.42   42.50
  -1  -8   2  859.21   45.20
  -1   8   2  775.42  104.19
   1   8  -2  592.44  132.79
  -1   8   2  761.42   52.99
   1   8  -2  774.42   52.69
   0  -8   2 1863.51   97.39
   0  -8   2 1943.61   99.39
   0  -8   2 1731.93  206.88
   0  -8  -2 1759.02   96.79
   0  -8  -2 1796.42   97.99
   0  -8  -2 1721.73  142.79
   0   8  -2 1801.72  101.49
   0   8   2 1805.32  104.09
   0   8   2 2075.79  150.98
   0   8  -2 1411.16  198.38
  -1  -8  -2  614.64   38.70
   1  -8   2  629.64   43.40
   1  -8   2  689.13   41.80
  -1  -8  -2  624.74   85.89
   1  -8   2  710.13  155.18
  -1   8  -2  338.07  139.79
   1   8   2  645.94   40.10
   1   8   2  524.15   85.19
   1   8   2  662.13   44.20
  -1   8  -2  605.44   38.30
  -2  -8  -2 1942.21   91.29
  -2  -8  -2 1725.33  141.39
   2  -8   2 1638.04   86.79
   2  -8   2 1672.53  102.29
  -2  -8  -2 1751.92   89.79
   2  -8   2 1639.54   87.59
   2  -8   2 1741.93  103.49
   2  -8   2 2047.60  261.17
   2  -8   2 1694.13   90.09
   2   8   2 1770.72  150.38
  -2   8  -2 1611.74   87.89
   2   8   2 1678.83   86.69
   2   8   2 1603.84   98.49
  -2   8  -2 1641.54   86.79
   2   8   2 1686.03   87.39
  -2   8  -2 1543.55  236.68
   2   8   2 1702.03  101.29
   2   8   2 1714.83   88.79
   3  -8   2    3.50    5.10
  -3  -8  -2   15.70    5.40
   3  -8   2   11.90    4.00
   3  -8   2   11.40    2.90
   3  -8   2    9.20    3.90
   3  -8   2  -96.79  164.78
   3  -8   2   17.80    3.00
   3  -8   2   15.00    8.50
  -3  -8  -2   15.90    4.30
  -3  -8  -2   13.00    3.50
   3   8   2   29.50   11.20
   3   8   2   15.20    4.80
   3   8   2   20.60    4.60
  -3   8  -2   12.00    3.40
   3   8   2   24.00    9.90
  -3   8  -2   12.10    3.00
   3   8   2   14.10    4.20
  -3   8  -2  -76.39  173.48
   3   8   2   10.20    6.00
   3   8   2   16.00    2.70
  -4  -8  -2  190.08   12.80
  -4  -8  -2  200.28   17.40
   4  -8   2  175.48   31.50
   4  -8   2  166.08   11.60
  -4  -8  -2  179.38   13.70
  -4  -8  -2  191.88   14.70
   4  -8   2  155.48   27.00
   4  -8   2  178.28   14.90
   4  -8   2  170.98   11.00
   4  -8   2  180.48   14.80
   4   8   2  198.48   29.00
  -4   8  -2  180.28   14.40
   4   8   2  204.78   15.20
  -4   8  -2  196.48   15.30
   4   8   2  239.08   30.60
   4   8   2  157.18   27.50
   4   8   2  196.78   15.30
  -4   8  -2  182.68   13.10
  -5  -8  -2   65.19    8.60
  -5  -8  -2   75.49   10.80
   5  -8   2  108.29   27.40
  -5  -8  -2   57.49    8.80
   5  -8   2   59.69   10.20
  -5  -8  -2   94.49   20.90
   5  -8   2   66.39   19.20
   5   8   2   42.30   19.70
   5   8   2   64.59   10.00
   5   8   2   69.39   19.50
  -5   8  -2   59.89    9.10
  -5   8  -2   84.59    9.70
   5   8   2   56.89   10.10
  -5   8  -2   90.59   12.30
  -6  -8  -2   -2.60    6.10
   6  -8   2    4.10    5.20
  -6  -8  -2   14.60    5.60
  -6  -8  -2   11.90    6.00
   6   8   2   20.20   14.40
   6   8   2    6.00    6.10
   6   8   2    5.50    5.90
  -6   8  -2   14.30    5.20
  -6   8  -2   12.00    6.30
  -7  -8  -2    2.60    7.80
  -7  -8  -2    3.00    9.70
  -7  -8  -2    0.50    4.80
   7   8   2   -0.50    7.00
  -7   8  -2   11.80    8.20
   7   8   2    7.70    6.20
  -7   8  -2    7.70    5.10
  -7  -9   2   47.70   11.80
   7  -9  -2   49.60   10.20
  -7  -9   2   65.89   17.90
  -7  -9   2   71.59   11.20
  -7   9   2   71.89    9.90
   7   9  -2   49.90   10.80
  -7   9   2   48.20   10.30
  -7   9   2   33.60   12.00
  -6  -9   2   30.10    9.90
  -6  -9   2   24.30    6.50
  -6  -9   2   31.40    9.00
  -6  -9   2   32.10   12.50
   6  -9  -2   30.10    7.40
   6  -9  -2   38.50   16.00
  -6  -9   2   41.00    7.80
   6   9  -2   29.20    7.30
  -6   9   2   33.50    6.60
  -6   9   2   21.10    6.40
  -6   9   2   41.60   11.00
   6   9  -2   42.80   16.40
   6   9  -2   37.50   15.00
   5  -9  -2   30.00   12.90
   5  -9  -2   22.40   11.60
  -5  -9   2   21.10    5.30
   5  -9  -2   18.90    6.10
   5  -9  -2   20.80    5.80
  -5  -9   2   17.10    7.60
  -5  -9   2   18.20    7.60
   5   9  -2   26.00    5.30
   5   9  -2   23.30    6.10
   5   9  -2   31.50   13.20
   5   9  -2   29.10   12.10
  -5   9   2   20.00    5.40
  -5   9   2    7.80    5.80
   5   9  -2    9.30    4.30
  -5   9   2   16.60    4.40
   4  -9  -2  129.49   20.10
  -4  -9   2   88.39   12.40
   4  -9  -2  108.49   10.80
  -4  -9   2   86.79    7.90
   4  -9  -2  112.89   12.00
   4  -9  -2  104.59   18.70
  -4  -9   2  124.89   15.70
   4  -9  -2   77.69   18.40
  -4  -9   2  103.39   17.30
   4  -9  -2   93.49   96.09
  -4   9   2   93.69    8.00
  -4   9   2  104.29  154.48
   4   9  -2  119.49   24.10
   4   9  -2   95.59    9.60
  -4   9   2  111.49   10.00
  -4   9   2  115.39   13.90
   4   9  -2  101.99    8.90
  -4   9   2   88.99   14.40
   4   9  -2  103.59   17.50
   4   9  -2   72.59   12.90
   4   9  -2  100.99   11.40
   3  -9  -2    3.00    3.60
   3  -9  -2    3.90    4.90
  -3  -9   2    0.40    2.60
   3  -9  -2   -1.00    1.50
  -3  -9   2   -4.70    3.50
   3  -9  -2    1.90    4.60
   3  -9  -2    0.30    1.30
  -3  -9   2    0.10    2.90
   3  -9  -2    1.00    1.60
  -3  -9   2   -0.30    1.50
   3  -9  -2  -24.20   74.89
  -3   9   2    0.60    1.50
   3   9  -2   -0.50    2.30
   3   9  -2   -1.00    1.30
   3   9  -2    2.90    5.10
  -3   9   2    0.20    1.70
   3   9  -2   -0.60    1.70
  -3   9   2   -1.40    2.70
  -3   9   2   82.89  105.19
   3   9  -2    1.80    2.00
  -2  -9   2  225.78   16.20
   2  -9  -2  198.38   24.40
   2  -9  -2  217.98   18.10
   2  -9  -2  226.18   13.70
   2  -9  -2  217.08   13.70
  -2  -9   2  220.28   19.00
   2  -9  -2  149.79   70.69
  -2  -9   2  203.38   15.40
   2  -9  -2  233.08   13.90
  -2  -9   2  366.16   92.89
  -2   9   2  214.38   27.10
   2   9  -2  245.38   30.10
   2   9  -2  283.67  111.39
  -2   9   2  233.58   15.20
  -2   9   2   45.60   85.29
   2   9  -2  234.18   14.60
   2   9  -2  228.08   12.60
   2   9  -2  260.47   14.80
   1  -9  -2 1511.25   85.29
   1  -9  -2 1482.05   81.19
  -1  -9   2 1525.85   80.39
  -1  -9   2 1478.85   77.49
  -1  -9   2 1715.73  186.08
   1  -9  -2 1520.25  143.99
   1   9  -2 1174.48  170.38
  -1   9   2 1451.95   89.19
  -1   9   2 1730.43  147.59
   1   9  -2 1585.44   89.79
   0  -9   2 1448.96  196.28
   0  -9  -2 1429.16   78.49
   0  -9  -2 1435.16   77.29
   0  -9   2 1524.05   79.59
   0  -9  -2 1239.58  124.59
   0  -9   2 1392.96   77.39
   0   9   2 1367.96  134.59
   0   9   2 1390.16   84.39
   0   9  -2 1586.04  204.58
   0   9  -2 1379.46   81.49
   1  -9   2  271.07  133.79
   1  -9   2  257.77   23.60
   1  -9   2  246.98   15.90
  -1  -9  -2  250.27   19.70
   1  -9   2  289.07   22.30
  -1  -9  -2  196.08   61.89
  -1  -9  -2  269.17   15.40
   1   9   2  257.37   15.50
  -1   9  -2  -64.19  118.39
   1   9   2  257.97   15.10
   1   9   2  276.97   32.30
   1   9   2  248.48   72.69
   1   9   2  250.37   20.60
  -1   9  -2  278.57   20.20
   2  -9   2   -0.70    2.90
   2  -9   2    0.40    1.50
   2  -9   2   -0.10    2.00
   2  -9   2    5.60    5.60
  -2  -9  -2    2.20    2.10
  -2  -9  -2    2.60    2.00
  -2  -9  -2    9.20    5.10
   2  -9   2    1.70    2.00
  -2  -9  -2  -16.20   61.79
  -2  -9  -2    1.20    2.50
   2  -9   2  252.47  156.38
   2   9   2    0.70    2.00
   2   9   2    0.00    3.10
   2   9   2   -0.10    1.60
  -2   9  -2    2.50    1.90
  -2   9  -2  165.38  157.28
   2   9   2    1.50    1.40
   2   9   2   39.10   65.49
   2   9   2    0.50    2.80
  -2   9  -2    3.00    2.00
  -2   9  -2    0.90    1.50
   3  -9   2   62.99    5.80
   3  -9   2   71.89    7.40
   3  -9   2   94.49   21.10
   3  -9   2   60.39   15.10
   3  -9   2   88.29    9.90
   3  -9   2   90.19   10.50
  -3  -9  -2   95.29   12.10
  -3  -9  -2   81.29    9.30
   3  -9   2  125.79  189.28
  -3  -9  -2   83.69    8.40
   3   9   2   84.29   18.40
   3   9   2   74.09    5.90
   3   9   2   74.39    9.10
   3   9   2   67.39   15.70
   3   9   2   89.59   10.10
   3   9   2   73.79   15.50
  -3   9  -2   67.39    7.10
  -3   9  -2   -8.30  199.58
  -3   9  -2   80.89    9.00
   3   9   2   74.09    8.00
  -4  -9  -2   12.40    4.50
   4  -9   2    7.60   13.00
  -4  -9  -2   28.20    5.40
   4  -9   2    6.90    4.30
   4  -9   2   15.00    5.60
   4  -9   2   12.90    9.10
  -4  -9  -2   16.10    6.30
   4  -9   2   13.30    3.40
  -4  -9  -2   16.20    3.80
   4  -9   2   14.70    2.90
   4   9   2    8.40    7.40
  -4   9  -2   22.00    6.00
   4   9   2   19.10    5.30
   4   9   2    2.40    7.00
   4   9   2   17.10    5.10
  -4   9  -2   16.90    5.20
   4   9   2   11.40    8.10
  -4   9  -2   13.40    4.00
   5  -9   2   68.59   21.70
  -5  -9  -2   81.49   14.20
  -5  -9  -2   99.39   12.60
   5  -9   2   77.49   21.30
   5  -9   2   94.09   12.80
  -5  -9  -2   81.69   10.70
   5   9   2   81.99   12.10
  -5   9  -2  112.39   12.70
  -5   9  -2   82.89    9.70
  -5   9  -2   75.99   12.10
   5   9   2   97.39   23.50
   5   9   2  124.69   27.60
   5   9   2  110.29   13.60
   6  -9   2   40.10   19.20
  -6  -9  -2   65.79   13.90
  -6  -9  -2   61.39   10.90
   6  -9   2   27.20    7.80
  -6  -9  -2   56.69    9.50
   6   9   2   64.19   12.00
  -6   9  -2   51.89    8.30
   6   9   2   22.50   18.20
  -6   9  -2   32.30    8.10
   6   9   2   36.40    8.90
  -7  -9  -2   26.80    8.30
   7  -9   2   54.49   13.00
  -7  -9  -2   40.60    9.30
  -7  -9  -2   54.49   13.70
  -7   9  -2   50.99    8.90
   7   9   2   49.80   11.00
  -7   9  -2   42.80   10.60
   7   9   2   33.80   11.20
   7 -10  -2   45.60    9.30
  -7 -10   2   48.80   10.10
  -7 -10   2   37.10   14.50
  -7 -10   2   27.30   10.80
  -7 -10   2   34.60   15.00
   7  10  -2   23.70    8.30
  -7  10   2   29.80   12.10
  -7  10   2   31.00    6.60
  -7  10   2   55.99   11.20
   6 -10  -2   87.49   25.30
   6 -10  -2   81.79   11.60
  -6 -10   2   91.49   18.90
  -6 -10   2   86.19   11.10
  -6 -10   2   77.89   14.50
  -6 -10   2   81.09   14.30
  -6  10   2  110.29   11.60
  -6  10   2   75.19   13.50
   6  10  -2   68.49   10.60
   6  10  -2   95.29   23.50
   6  10  -2   85.19   30.80
  -6  10   2   86.89   13.50
  -5 -10   2   28.70    8.80
   5 -10  -2   23.20    6.50
   5 -10  -2   22.50   12.10
   5 -10  -2   28.30    6.50
  -5 -10   2    6.80    5.60
  -5 -10   2   26.60    5.90
  -5 -10   2   20.40    5.10
  -5 -10   2    3.10    7.90
   5 -10  -2   22.60   10.80
   5  10  -2   14.60    4.50
  -5  10   2   22.50    5.70
   5  10  -2   16.60   10.90
   5  10  -2   12.20    9.20
  -5  10   2    6.80    7.10
   5  10  -2   25.30    6.20
   5  10  -2    9.60    6.60
   4 -10  -2    0.60    4.60
   4 -10  -2   16.90    4.40
  -4 -10   2    8.70    5.00
   4 -10  -2   11.20    8.30
  -4 -10   2    5.70    7.00
  -4 -10   2    8.30    3.00
   4 -10  -2   23.40   10.50
  -4 -10   2    7.30    4.90
   4 -10  -2    6.80    2.30
  -4 -10   2    9.20    3.10
  -4  10   2   12.20    4.20
   4  10  -2    9.60    3.60
  -4  10   2   13.90    5.50
  -4  10   2   13.00    3.50
   4  10  -2    1.40    5.20
  -4  10   2   12.90    7.20
   4  10  -2    4.00    4.80
   4  10  -2    8.90    3.40
   4  10  -2   11.60    4.10
  -3 -10   2   43.00    7.80
  -3 -10   2   44.60    5.70
   3 -10  -2   35.20    5.20
   3 -10  -2   49.80   12.50
   3 -10  -2   31.50    4.30
  -3 -10   2   48.90   11.20
  -3 -10   2   60.29    9.10
   3 -10  -2  103.39   88.29
   3  10  -2   36.60    5.20
   3  10  -2   52.79    6.80
  -3  10   2   63.79   13.90
   3  10  -2   43.80   14.50
  -3  10   2   48.40    7.80
   3  10  -2   46.90    6.40
  -3  10   2   42.70    6.00
  -3  10   2  -19.10  116.49
   3  10  -2   24.00    7.90
  -3  10   2   42.80    4.80
   2 -10  -2  300.77   85.49
  -2 -10   2  133.99   92.19
   2 -10  -2  169.58   10.70
   2 -10  -2  185.88   22.70
  -2 -10   2  161.38   18.60
  -2 -10   2  165.78   13.10
  -2 -10   2  140.29   13.30
   2 -10  -2  161.38   14.90
  -2 -10   2  166.98   10.30
   2 -10  -2  159.88   10.90
  -2 -10   2  158.88   14.10
   2 -10  -2  180.78   11.00
   2  10  -2  163.18    9.60
  -2  10   2  159.68   11.20
   2  10  -2  169.48   11.60
   2  10  -2  140.79   22.90
  -2  10   2  171.58   23.60
   2  10  -2  126.29  110.99
   2  10  -2  159.48   11.30
  -2  10   2  151.48   13.10
  -1 -10   2  491.05   27.40
   1 -10  -2  464.85   27.40
   1 -10  -2  506.85   34.50
  -1 -10   2  686.93  141.79
   1 -10  -2  504.15   30.90
  -1 -10   2  436.86   29.30
   1 -10  -2  482.35   26.60
   1 -10  -2  598.94   97.59
   1 -10  -2  526.95   31.00
  -1 -10   2  505.95   28.20
   1  10  -2  507.85   26.70
   1  10  -2  427.66   36.00
   1  10  -2  331.37  124.59
   1  10  -2  494.75   27.60
  -1  10   2  552.14   39.30
  -1  10   2  520.95   28.30
  -1  10   2  368.86   99.99
   1  10  -2  490.85   27.50
   0 -10  -2  129.99   60.99
   0 -10   2  138.49   12.80
   0 -10  -2  143.69    9.60
   0 -10  -2  138.69   15.90
   0 -10  -2  144.89   12.80
   0 -10   2  151.58   14.10
   0 -10   2  291.27  123.89
   0  10  -2  135.09   18.80
   0  10   2  174.28   72.49
   0  10  -2   63.59  113.09
  -1 -10  -2   99.09   66.69
   1 -10   2   63.29   13.20
  -1 -10  -2   52.39    4.80
   1 -10   2   42.20    9.90
   1 -10   2 -113.29  115.69
   1 -10   2   65.19    6.50
   1 -10   2   52.79    6.30
  -1 -10  -2   67.29   10.70
   1 -10   2   55.89    5.70
   1  10   2   57.29    6.70
  -1  10  -2   24.90  136.09
   1  10   2   53.09   13.10
   1  10   2   57.39    6.10
   1  10   2   64.29   65.69
   1  10   2   49.80    9.60
  -1  10  -2   59.79   10.30
   1  10   2   50.69    5.30
   2 -10   2  272.27   29.80
  -2 -10  -2  231.08   15.70
   2 -10   2  251.27   14.70
   2 -10   2  232.98   15.30
  -2 -10  -2  277.47   18.40
  -2 -10  -2  208.38   20.10
  -2 -10  -2  202.48   74.89
   2 -10   2  300.47  151.28
   2 -10   2  227.88   15.80
  -2 -10  -2  224.68   14.70
   2 -10   2  322.17   29.00
   2  10   2  285.17   31.80
  -2  10  -2  247.48   16.30
  -2  10  -2  250.37   15.60
   2  10   2  247.08   22.80
  -2  10  -2  232.98   16.90
   2  10   2  236.48   15.20
  -2  10  -2  275.77  164.08
   2  10   2  246.08   14.40
   2  10   2  227.78   16.00
  -2  10  -2  246.98   14.30
   3 -10   2   67.89    8.80
  -3 -10  -2   90.09   10.20
   3 -10   2   54.69   14.10
   3 -10   2   70.29    8.10
  -3 -10  -2   60.19    9.90
   3 -10   2   46.90   14.70
   3 -10   2   -2.60  197.38
  -3 -10  -2   86.39   13.90
   3 -10   2   78.19    7.80
   3  10   2   73.29    8.70
  -3  10  -2   81.99    9.40
  -3  10  -2   70.69    9.20
  -3  10  -2  -82.29  217.38
   3  10   2   70.99    7.20
   3  10   2   56.89   15.30
   3  10   2   55.79   14.00
   3  10   2   59.69    5.50
  -3  10  -2   75.39    7.60
   3  10   2   62.19   15.90
   4 -10   2   26.10    6.60
   4 -10   2   25.40   12.00
  -4 -10  -2   56.79    7.90
   4 -10   2   18.10    5.80
   4 -10   2   35.30    5.40
  -4 -10  -2   43.30    9.60
   4 -10   2   31.70   13.70
  -4 -10  -2   47.80    7.90
   4 -10   2   47.30    5.10
   4  10   2   41.80    3.90
   4  10   2   41.10   13.50
  -4  10  -2   34.40    5.80
   4  10   2   46.30    8.20
  -4  10  -2   41.80    8.00
  -4  10  -2   30.10    6.20
   4  10   2   32.20   14.70
   4  10   2   32.20   12.20
   4  10   2   41.30    7.60
   5 -10   2   10.60    2.30
   5 -10   2    9.40   10.60
  -5 -10  -2    2.10    5.20
  -5 -10  -2    6.80    4.10
   5 -10   2    2.50    4.70
  -5 -10  -2    7.20    4.50
   5 -10   2    2.60    8.50
   5  10   2   13.40    5.90
  -5  10  -2   11.60    4.20
   5  10   2    2.40    4.10
   5  10   2   -2.60    5.80
   5  10   2   22.70   13.70
  -5  10  -2    2.80    5.90
   5  10   2    3.10   10.60
  -5  10  -2    0.50    3.90
  -6 -10  -2    0.80    3.80
   6 -10   2   -0.70   10.00
   6 -10   2   -2.10    4.50
  -6 -10  -2   -3.10    6.20
  -6 -10  -2    1.50    4.60
   6  10   2    1.40   12.20
  -6  10  -2   -3.50    3.20
   6  10   2   -3.30    5.10
   6  10   2   -4.70    5.00
  -6  10  -2    3.00    4.90
  -7 -11   2   16.60    9.20
  -7 -11   2   19.30   10.50
  -7 -11   2    8.00    6.00
  -7 -11   2   10.80   10.60
   7 -11  -2    6.50    5.60
  -7  11   2    8.70    7.30
  -7  11   2    7.80    4.80
  -7  11   2   18.50   11.10
   7  11  -2   16.30    7.40
  -6 -11   2   63.49   17.70
   6 -11  -2   23.50   14.60
  -6 -11   2   65.99   13.60
   6 -11  -2   16.90   11.90
  -6 -11   2   51.99    8.60
   6 -11  -2   19.20    6.40
  -6  11   2   24.90    6.00
   6  11  -2   29.00    7.50
   6  11  -2   47.80   17.60
  -6  11   2   15.90    8.90
  -5 -11   2   54.69    7.40
   5 -11  -2   54.19   15.30
  -5 -11   2   59.79   11.20
   5 -11  -2   70.29    9.80
   5 -11  -2   57.19    9.90
  -5 -11   2   55.99   10.60
  -5 -11   2   53.69   15.10
   5 -11  -2   67.99   20.30
   5  11  -2   49.30    8.40
  -5  11   2   57.19   11.90
  -5  11   2   59.39    7.60
  -5  11   2   58.39    9.20
   5  11  -2   62.09   18.60
   4 -11  -2  104.69   10.50
  -4 -11   2   87.49   12.40
  -4 -11   2   70.19   14.80
   4 -11  -2   73.99   16.30
   4 -11  -2   60.19   17.00
  -4 -11   2   83.69    7.10
  -4 -11   2   75.39   11.60
   4 -11  -2   67.99    5.80
   4 -11  -2   40.90   12.90
  -4 -11   2   77.59    8.80
   4  11  -2   75.09    8.50
  -4  11   2   81.59    9.80
   4  11  -2   93.59   10.40
  -4  11   2   65.79   12.60
  -4  11   2   75.39   11.00
  -4  11   2   88.79    7.20
   4  11  -2   38.60   11.70
   4  11  -2  108.69   23.50
   3 -11  -2    1.90    5.10
  -3 -11   2    4.90    3.80
   3 -11  -2    5.40    2.50
  -3 -11   2    3.30    3.40
   3 -11  -2   35.90   91.49
   3 -11  -2    2.00    1.90
  -3 -11   2    8.60    2.80
   3 -11  -2    1.20    2.00
  -3 -11   2    5.20    5.70
   3 -11  -2    0.00    3.60
   3  11  -2    3.10    3.90
  -3  11   2    0.70    3.20
   3  11  -2    9.40    8.00
   3  11  -2    3.20    2.40
  -3  11   2    3.60    1.90
  -3  11   2    2.70    2.60
   3  11  -2    4.80    2.60
  -3  11   2    7.30    5.80
  -3  11   2  -41.60  120.29
   2 -11  -2   20.40   73.99
   2 -11  -2   17.20    3.20
  -2 -11   2   13.90    4.20
   2 -11  -2    6.20    4.40
   2 -11  -2   15.10    3.30
   2 -11  -2   11.50    2.80
  -2 -11   2   56.09   91.09
  -2 -11   2   17.10    5.40
  -2 -11   2   16.40    6.30
  -2 -11   2   11.30    4.20
   2 -11  -2   10.40    4.80
   2  11  -2   21.90    9.40
   2  11  -2   16.70    2.80
  -2  11   2   15.60    3.90
   2  11  -2   20.90    2.70
  -2  11   2   29.80   10.60
   2  11  -2   13.10    3.20
   2  11  -2   14.60    3.60
  -2  11   2    6.80   99.29
  -2  11   2   14.60    3.30
   1 -11  -2 1272.37   67.59
   1 -11  -2 1267.07   67.79
   1 -11  -2 1262.17   75.69
  -1 -11   2 1687.83  186.38
   1 -11  -2 1475.45  145.29
  -1 -11   2 1293.97   70.89
  -1 -11   2 1302.47   68.09
   1 -11  -2 1294.07   66.89
   1 -11  -2 1253.87   71.69
   1  11  -2 1334.07   67.99
   1  11  -2 1291.17   66.89
   1  11  -2 1317.77   67.39
   1  11  -2 1234.78   79.39
   1  11  -2 1352.26   68.09
  -1  11   2 1326.27   68.69
   1  11  -2  662.83  172.88
  -1  11   2 1242.48  157.88
   0 -11  -2    9.50    4.00
   0 -11  -2   11.70    4.90
   0 -11   2  112.89  133.99
   0 -11   2   11.50    4.80
   0 -11   2   15.50    4.70
   0 -11  -2   17.10    3.50
   0 -11  -2   11.30    2.30
   0 -11   2   13.10    4.10
   0  11   2   18.20    7.90
   0  11   2   77.69   81.49
   0  11   2   11.00    2.80
   0  11  -2   11.10    5.40
   0  11  -2 -130.49  125.19
   0  11  -2   18.10    3.60
   0  11   2   12.20    3.00
   0  11  -2   20.70    3.40
  -1 -11  -2  432.06   94.39
   1 -11   2  262.17  145.49
  -1 -11  -2  327.27   25.00
   1 -11   2  370.76   27.60
   1 -11   2  353.96   20.40
   1 -11   2  340.27   20.50
   1  11   2  367.76   31.50
   1  11   2  322.87   94.39
  -1  11  -2  368.46   20.50
   1  11   2  333.97   20.10
  -1  11  -2  248.88  159.18
  -1  11  -2  367.46   21.50
  -1  11  -2  350.66   26.10
   1  11   2  373.96   21.30
   2 -11   2    4.10    2.50
  -2 -11  -2    4.70    2.10
   2 -11   2    7.60    2.30
  -2 -11  -2    3.20    2.40
  -2 -11  -2    2.30    3.30
   2 -11   2    2.90    2.40
   2 -11   2 -216.78  189.98
  -2 -11  -2    2.00    3.40
   2 -11   2    0.30    3.20
   2 -11   2    0.80    3.40
  -2  11  -2    1.90    1.90
  -2  11  -2   -0.10    2.50
   2  11   2    4.20    2.80
   2  11   2    2.80    1.70
   2  11   2    9.00    6.70
   2  11   2    2.70    3.80
  -2  11  -2  184.38  175.08
   2  11   2    5.80    2.60
  -2  11  -2    0.90    1.60
  -2  11  -2    1.80    2.50
  -2  11  -2    1.90    1.50
   3 -11   2    2.10    2.70
  -3 -11  -2    1.00    2.40
   3 -11   2    9.80    7.20
   3 -11   2   12.60    9.00
   3 -11   2    3.20    2.60
   3 -11   2    5.30    3.60
  -3 -11  -2    8.60    4.80
   3 -11   2   -0.80    1.40
  -3 -11  -2    4.60    3.20
   3  11   2    7.50    3.60
  -3  11  -2   10.50    3.20
   3  11   2    0.30    3.80
   3  11   2   15.50    8.70
  -3  11  -2    2.80    3.10
   3  11   2    6.00    2.10
   3  11   2    7.40    2.90
  -3  11  -2    3.40    2.60
  -3  11  -2    4.00    2.50
   4 -11   2  151.58   13.60
   4 -11   2  155.58   19.30
   4 -11   2  157.58   28.30
  -4 -11  -2  135.39   11.80
   4 -11   2  151.48   10.00
   4 -11   2  146.09   13.30
  -4 -11  -2  160.28   18.50
  -4 -11  -2  170.08   13.70
   4 -11   2  164.78   30.80
   4  11   2  115.69   11.20
   4  11   2  184.48   29.90
   4  11   2  163.68   14.00
   4  11   2  137.49    8.60
   4  11   2  139.49   12.90
   4  11   2  151.18   25.30
  -4  11  -2  152.48   13.00
   4  11   2  190.48   29.40
  -4  11  -2  136.09   11.00
   5 -11   2    4.90    4.50
   5 -11   2    2.10    2.30
   5 -11   2   -2.80    7.50
  -5 -11  -2    2.70    3.60
  -5 -11  -2   -3.50    4.00
  -5 -11  -2    6.90    4.80
   5  11   2    8.80    9.20
   5  11   2   -1.30    4.00
  -5  11  -2   -1.70    3.20
   5  11   2   -0.30    6.40
  -5  11  -2   -0.10    5.70
   5  11   2   -4.70    6.40
   5  11   2    7.70    5.10
  -5  11  -2   -0.40    2.50
  -6 -11  -2    6.10    7.50
  -6 -11  -2   -1.20    4.50
   6 -11   2   -0.30    9.80
  -6 -11  -2    0.90    3.90
   6 -11   2   -3.60    4.20
   6  11   2    5.20    9.30
   6  11   2    8.10    6.40
   6  11   2    3.20   10.20
  -6  11  -2   -0.30    4.90
  -6  11  -2    2.10    3.40
  -7 -12   2   35.00   15.00
  -7 -12   2   47.40   13.80
   7 -12  -2   33.40    8.50
  -7 -12   2   35.20   11.50
  -7 -12   2   34.70    8.30
  -7  12   2   40.30   12.80
  -7  12   2   24.60   11.10
   7  12  -2   31.10    9.30
  -7  12   2   51.19    9.00
   6 -12  -2    7.20    5.50
  -6 -12   2   16.50    6.10
  -6 -12   2   25.30   11.20
   6 -12  -2    0.00    8.00
  -6 -12   2   15.10    9.10
  -6 -12   2   10.30    6.90
  -6  12   2   14.20    6.50
   6  12  -2    9.40    5.60
  -6  12   2    6.90    5.90
  -6  12   2   20.60    9.40
   6  12  -2   12.80   11.50
  -5 -12   2   48.90   14.50
  -5 -12   2   47.90   10.20
  -5 -12   2   45.60    9.90
  -5 -12   2   67.89    9.00
   5 -12  -2   69.49   16.90
   5 -12  -2   49.00   17.70
   5 -12  -2   79.79   11.60
  -5  12   2   52.29   11.20
  -5  12   2   56.39    8.80
   5  12  -2   51.89   15.30
   5  12  -2   68.49   20.30
  -5  12   2   48.30    6.90
   5  12  -2   59.09   11.20
   5  12  -2   60.99    8.10
   4 -12  -2   32.50    6.10
   4 -12  -2   27.50   13.10
   4 -12  -2   29.40    4.20
   4 -12  -2   25.90    9.90
  -4 -12   2   34.80    8.70
  -4 -12   2   33.60    7.90
   4 -12  -2   27.00    4.40
  -4 -12   2   25.80    4.80
  -4 -12   2   34.70   11.90
  -4  12   2   26.10    5.80
   4  12  -2   26.70    5.10
   4  12  -2   32.60   10.80
  -4  12   2   24.90    4.60
   4  12  -2   16.10    9.40
  -4  12   2   20.70    8.60
   4  12  -2   46.00    7.20
   4  12  -2   29.90    5.60
  -4  12   2   48.60    9.60
   3 -12  -2  431.56   25.70
  -3 -12   2  437.76   28.50
   3 -12  -2  481.15   34.70
   3 -12  -2  470.45   26.60
   3 -12  -2  454.75   39.20
  -3 -12   2  430.26   29.40
   3 -12  -2  503.75  194.08
  -3 -12   2  457.25   34.10
  -3 -12   2  462.15   26.10
   3 -12  -2  450.05   25.90
   3  12  -2  422.26   24.80
   3  12  -2  476.25   23.80
  -3  12   2  490.45   30.90
   3  12  -2  478.25   27.50
   3  12  -2  457.85   26.80
   3  12  -2  468.35   41.00
  -3  12   2  428.96   26.90
  -3  12   2  158.68  167.68
   2 -12  -2   83.49   89.59
  -2 -12   2  132.19   10.80
  -2 -12   2  124.89   15.90
   2 -12  -2  140.69   20.60
  -2 -12   2  134.79   11.60
   2 -12  -2  117.69    9.40
   2 -12  -2  110.39    9.00
   2 -12  -2  107.89    8.70
  -2 -12   2  120.29   15.20
   2  12  -2  139.49   23.30
   2  12  -2  137.79   10.10
   2  12  -2  129.79    8.60
  -2  12   2  151.88   23.10
   2  12  -2  133.29    9.90
  -2  12   2  109.09   10.00
  -2  12   2  264.27  118.39
   2  12  -2  133.09    8.10
  -2  12   2  138.69    9.70
   1 -12  -2   68.69    6.90
   1 -12  -2   65.29    7.40
  -1 -12   2   74.89   10.50
  -1 -12   2  214.98  110.49
  -1 -12   2   73.19    7.90
   1 -12  -2   73.69    7.40
   1 -12  -2  153.78   74.29
   1 -12  -2   73.69   10.60
   1 -12  -2   59.69   11.80
  -1  12   2   57.29    7.60
   1  12  -2  -92.89  118.69
  -1  12   2   87.59    8.10
   1  12  -2   62.09    5.50
   1  12  -2   66.49   14.90
   1  12  -2   68.89    7.70
   1  12  -2   73.39    6.50
  -1  12   2   94.59   93.09
  -1  12   2   67.69   15.80
   0 -12   2  157.88   11.30
   0 -12   2  109.29  127.49
   0 -12  -2  159.98   11.10
   0 -12  -2  136.29   13.70
   0 -12  -2  158.48   14.90
   0 -12  -2  160.88   12.10
   0 -12   2  163.28   15.50
   0 -12   2  167.18   14.50
   0 -12  -2  170.18   79.09
   0  12   2  194.38   25.80
   0  12  -2  144.59   10.30
   0  12  -2  133.29   11.50
   0  12   2  152.58   10.70
   0  12   2  173.28   11.30
   0  12   2  192.68   87.79
   0  12  -2  131.49  143.99
   0  12  -2  153.98   10.70
   1 -12   2  357.06   21.70
   1 -12   2  433.66   33.00
   1 -12   2  429.56  164.98
  -1 -12  -2  385.16   21.70
   1 -12   2  351.36   22.50
  -1 -12  -2  387.76   27.20
  -1 -12  -2  374.66   22.00
   1 -12   2  394.66   22.10
  -1 -12  -2  424.46   94.29
  -1 -12  -2  389.46   28.60
  -1  12  -2  372.56   28.00
  -1  12  -2  112.59  164.48
   1  12   2  379.76   22.20
  -1  12  -2  407.76   24.40
  -1  12  -2  364.56   21.90
   1  12   2  397.86   24.00
   1  12   2  404.86  104.09
   1  12   2  382.66   21.60
   1  12   2  383.36   22.20
   1  12   2  351.06   32.60
   2 -12   2  227.18   29.90
   2 -12   2  209.58   14.80
   2 -12   2  213.08   14.60
   2 -12   2  231.58   13.90
   2 -12   2  154.88  180.08
  -2 -12  -2  188.28   19.00
  -2 -12  -2  208.28   13.80
  -2 -12  -2  214.18   18.40
  -2 -12  -2  268.07   18.20
  -2 -12  -2  215.38   14.90
   2 -12   2  224.78   27.50
   2 -12   2  229.98   14.60
   2  12   2  218.18   13.50
   2  12   2  210.68   15.20
   2  12   2  230.08   13.90
   2  12   2  308.37   35.20
   2  12   2  220.48   25.10
  -2  12  -2  216.48   14.50
   2  12   2  235.88   14.40
  -2  12  -2  207.78   13.90
  -2  12  -2  161.58   16.10
  -2  12  -2  235.28  200.08
  -2  12  -2  229.88   13.30
   3 -12   2    9.40    3.00
  -3 -12  -2   14.60    4.40
   3 -12   2    7.40    6.30
   3 -12   2   23.50    5.30
  -3 -12  -2    9.20    3.20
   3 -12   2    9.70    4.00
   3 -12   2   22.80   11.90
  -3 -12  -2   17.70    6.00
   3 -12   2   12.70    3.80
   3  12   2   24.20   11.50
   3  12   2   13.10    3.70
   3  12   2   12.30    2.80
  -3  12  -2   10.80    4.10
   3  12   2    5.90    4.00
  -3  12  -2   12.90    3.20
  -3  12  -2    9.90    3.60
   3  12   2    6.70    7.30
   3  12   2   12.70    3.50
  -3  12  -2    9.90    4.90
   4 -12   2  186.18   13.50
   4 -12   2  243.48   34.50
  -4 -12  -2  208.48   15.10
   4 -12   2  206.98   16.70
  -4 -12  -2  216.78   16.50
  -4 -12  -2  251.97   20.40
   4 -12   2  215.68   35.60
   4 -12   2  210.68   13.10
   4  12   2  184.18   11.50
  -4  12  -2  220.38   16.90
  -4  12  -2  195.98   13.80
   4  12   2  175.68   13.40
   4  12   2  167.98   15.30
   4  12   2  207.08   16.80
   4  12   2  192.58   31.10
   4  12   2  283.47   36.00
   4  12   2  178.08   29.60
  -4  12  -2  215.38   16.30
   5 -12   2    8.20    4.90
  -5 -12  -2    8.40    5.10
   5 -12   2    2.80    9.40
   5 -12   2   10.50    2.90
   5 -12   2    6.40    8.80
  -5 -12  -2    8.60    4.30
  -5 -12  -2    9.30    7.40
  -5  12  -2   19.40    7.50
  -5  12  -2   13.90    5.70
   5  12   2    8.00    5.40
   5  12   2    4.70    4.70
   5  12   2   12.20    9.90
  -5  12  -2    6.30    3.70
   5  12   2   16.50   11.70
  -6 -12  -2   33.00   11.40
   6 -12   2   31.80   17.00
  -6 -12  -2   22.00    6.20
  -6 -12  -2   28.60    7.70
   6 -12   2   14.10    6.70
   6  12   2   25.40    7.80
  -6  12  -2   26.20    7.50
   6  12   2   12.60    6.80
   6  12   2   20.40   14.80
  -6  12  -2   14.90    5.00
  -7 -13   2    7.80   11.80
  -7 -13   2   14.60    6.60
  -7 -13   2   30.80   16.00
  -7 -13   2    9.40   10.20
   7 -13  -2    5.10    5.90
  -7  13   2   10.10    7.90
  -7  13   2   21.10    7.30
   7  13  -2   28.50    9.20
  -7  13   2    2.90    8.20
  -6 -13   2   82.19   14.50
   6 -13  -2   50.59    9.50
   6 -13  -2   27.10   13.20
  -6 -13   2   53.39   12.40
  -6 -13   2   99.09   21.20
  -6  13   2   61.49   19.30
  -6  13   2   42.80    9.30
   6  13  -2   80.99   22.90
  -6  13   2   61.69    8.10
   6  13  -2   70.09   11.20
  -5 -13   2  128.89   17.40
   5 -13  -2  126.19   23.30
  -5 -13   2  126.89   17.00
   5 -13  -2  153.88   31.00
  -5 -13   2  182.08   25.20
   5 -13  -2  159.78   13.60
   5 -13  -2  133.09   15.70
  -5 -13   2  170.88   13.20
  -5  13   2  122.69   16.40
   5  13  -2  138.79   24.60
  -5  13   2  156.98   14.00
  -5  13   2  150.28   11.70
   5  13  -2  152.18   13.80
   5  13  -2  186.48   32.60
   5  13  -2  148.89   12.30
  -4 -13   2   -0.20    3.60
   4 -13  -2   14.70    9.60
   4 -13  -2    0.60    2.70
  -4 -13   2    4.70    6.30
   4 -13  -2   -1.30    2.10
  -4 -13   2    7.00    5.30
  -4 -13   2    0.20    2.60
   4 -13  -2   28.90   14.20
   4  13  -2    0.50    5.50
   4  13  -2    2.50    3.40
   4  13  -2    1.60    2.60
  -4  13   2    0.00    2.90
   4  13  -2   14.00    9.30
   4  13  -2    2.10    2.90
  -4  13   2    1.10    2.00
  -4  13   2    9.30    5.10
   3 -13  -2  154.98   20.30
  -3 -13   2  150.78   10.80
  -3 -13   2  207.38   23.70
   3 -13  -2  145.39   10.90
   3 -13  -2  148.89   10.70
  -3 -13   2  155.38   13.20
   3 -13  -2  141.99   11.80
   3 -13  -2  189.18   28.50
  -3  13   2  127.09   11.20
   3  13  -2  143.39   11.60
   3  13  -2  175.78   21.30
  -3  13   2  156.08   11.20
   3  13  -2  150.18    8.90
   3  13  -2  147.89    9.50
  -3  13   2  155.38   17.30
   3  13  -2  168.98   27.60
  -3  13   2  161.08   13.80
   3  13  -2  141.59   11.20
  -3  13   2  137.29   23.00
  -2 -13   2   73.69    8.80
   2 -13  -2   74.59   11.90
   2 -13  -2   83.79    8.40
   2 -13  -2   74.59    7.90
   2 -13  -2   75.59   95.79
  -2 -13   2   86.39   13.80
  -2 -13   2   78.59   10.50
   2 -13  -2   85.69   16.40
  -2 -13   2   70.19   11.40
   2 -13  -2   58.59    6.70
   2  13  -2   61.59   15.90
   2  13  -2   79.29    8.40
  -2  13   2  283.17  125.79
  -2  13   2   71.29    7.60
   2  13  -2   93.69    9.40
  -2  13   2   91.29    9.90
  -2  13   2   75.89    8.00
  -2  13   2   88.69   19.30
   2  13  -2   70.19    5.60
   2  13  -2   82.89    6.40
  -1 -13   2  145.39   11.20
   1 -13  -2  100.69   87.39
   1 -13  -2  119.29   17.50
   1 -13  -2  144.89    9.80
   1 -13  -2  143.89   10.50
  -1 -13   2    7.90  126.59
  -1 -13   2  156.48   13.50
  -1 -13   2  169.28   12.10
   1 -13  -2  141.29   10.70
  -1 -13   2  132.59   13.10
   1  13  -2  157.78   10.80
   1  13  -2  157.98   10.40
   1  13  -2  139.79    9.70
   1  13  -2  136.89  143.99
  -1  13   2  141.59   10.50
  -1  13   2   20.70  100.69
   1  13  -2  153.98   23.30
   1  13  -2  147.69   10.70
  -1  13   2  156.88   11.40
  -1  13   2  179.98   26.20
   0 -13  -2  687.23   48.80
   0 -13   2  656.23   42.50
   0 -13  -2  728.23   44.30
   0 -13  -2  705.63   37.10
   0 -13  -2  699.63   38.40
   0 -13   2  762.62   44.90
   0 -13  -2  727.53  124.49
   0 -13   2  680.63   36.70
   0 -13   2  719.93  179.48
   0  13  -2  703.03   47.70
   0  13  -2  672.83   38.10
   0  13  -2  500.45  173.58
   0  13   2  693.63   38.00
   0  13   2  726.63   51.79
   0  13   2  675.23   37.20
   0  13  -2  650.83   37.70
   0  13  -2  727.03   37.80
   0  13   2  685.73   38.40
   0  13   2  588.54  125.49
   1 -13   2  127.29   10.00
  -1 -13  -2  131.59    9.90
   1 -13   2  124.49    9.20
  -1 -13  -2  136.79    9.10
   1 -13   2  111.79    8.90
  -1 -13  -2  161.28   19.60
   1 -13   2  132.29   17.90
  -1 -13  -2  145.99   16.80
   1 -13   2  143.59   21.10
   1 -13   2  121.69  147.79
  -1 -13  -2  120.89    9.10
   1  13   2  114.79    9.30
   1  13   2  178.28  100.69
  -1  13  -2  135.39   10.20
  -1  13  -2  112.79    9.10
   1  13   2  117.89    9.40
   1  13   2  125.79    9.80
  -1  13  -2  149.88   19.10
  -1  13  -2   40.30  173.98
   1  13   2  145.19   24.10
   1  13   2  129.99    9.00
  -2 -13  -2   56.29    6.20
  -2 -13  -2   45.50    6.50
   2 -13   2   48.90   12.10
   2 -13   2 -399.96  182.98
   2 -13   2   46.30    6.60
   2 -13   2   47.50    5.70
  -2 -13  -2   66.59    9.90
   2 -13   2   38.50   13.40
  -2 -13  -2   32.60    9.00
   2 -13   2   43.70    6.10
  -2 -13  -2   70.79    8.20
   2 -13   2   50.79    6.80
  -2  13  -2   40.30    5.90
   2  13   2   46.20    5.40
  -2  13  -2   33.50  194.98
   2  13   2   43.60    5.70
   2  13   2   65.29   14.20
  -2  13  -2   64.79    8.30
   2  13   2   54.99    7.30
   2  13   2   55.49    6.70
  -2  13  -2   57.89    6.80
  -2  13  -2   50.19    9.20
   3 -13   2   94.29   22.20
  -3 -13  -2   64.19    8.90
   3 -13   2   51.59    7.90
  -3 -13  -2   72.39    8.60
  -3 -13  -2   91.49   12.40
  -3 -13  -2   42.60   11.70
   3 -13   2   43.60    7.10
   3 -13   2   73.19   17.60
   3 -13   2   61.99    7.80
  -3 -13  -2   89.09    9.10
   3 -13   2   65.39    6.90
   3  13   2   60.99    8.70
  -3  13  -2   63.49    8.80
  -3  13  -2   66.59    7.00
   3  13   2   60.49    6.80
   3  13   2   63.59    6.40
   3  13   2   44.70   12.50
  -3  13  -2   63.29    8.40
  -3  13  -2   52.99    6.80
   3  13   2   61.69    7.20
  -4 -13  -2  144.19   17.40
   4 -13   2  151.78   15.60
   4 -13   2  113.39   23.40
   4 -13   2  159.88   11.40
   4 -13   2  139.99   31.60
  -4 -13  -2  126.59   13.10
   4 -13   2  149.79   10.40
   4  13   2  123.29   17.00
   4  13   2  147.69   27.40
   4  13   2  145.99   10.50
   4  13   2  131.09   14.80
   4  13   2  141.39   25.40
   4  13   2  132.49    9.00
  -4  13  -2  155.18   16.00
   4  13   2  192.18   32.00
  -5 -13  -2   58.39    9.90
  -5 -13  -2   65.19    9.50
  -5 -13  -2   99.09   16.20
   5 -13   2   43.10   18.80
   5 -13   2   51.79    9.60
   5 -13   2   61.09   20.00
   5 -13   2   64.69    6.50
  -5  13  -2   60.59    9.80
   5  13   2   64.59   11.00
   5  13   2   91.59   23.80
  -5  13  -2   58.19    8.10
  -5  13  -2   53.79   11.00
   5  13   2  102.79   23.40
   5  13   2   78.49   11.30
  -6 -13  -2    2.00    4.00
  -6 -13  -2    8.70    8.60
   6 -13   2   -1.90    4.20
  -6 -13  -2   -2.90    3.90
   6  13   2    6.80   11.70
  -6  13  -2   -3.50    2.60
   6  13   2    6.10    5.60
   6  13   2   -1.50    5.00
  -6  13  -2    5.20    5.80
  -7 -14   2   34.80   11.80
   7 -14  -2    9.90    6.40
  -7 -14   2   32.00    9.70
  -7 -14   2   17.30   12.40
  -7  14   2   28.50   10.00
  -7  14   2   16.80   10.70
   7  14  -2   21.00    8.20
  -7  14   2   20.30    8.30
  -6 -14   2   42.60   15.10
   6 -14  -2   28.80   14.50
  -6 -14   2   36.70   10.60
   6 -14  -2   26.00   11.30
  -6 -14   2   43.60   11.60
  -6 -14   2   32.70    7.50
  -6  14   2   22.90    7.70
   6  14  -2   50.99   14.20
   6  14  -2   20.10   16.80
  -6  14   2   28.50   10.50
  -6  14   2   32.30    6.30
  -5 -14   2   11.40    4.60
  -5 -14   2    5.90    5.20
   5 -14  -2   14.00    5.20
   5 -14  -2   24.20   15.00
   5 -14  -2    8.50    5.40
  -5 -14   2   -3.70    5.20
  -5 -14   2   -1.20    7.30
   5 -14  -2    7.80    8.40
  -5  14   2    8.60    4.50
   5  14  -2    7.40    9.40
   5  14  -2    7.50    3.90
   5  14  -2    5.60    8.90
  -5  14   2   12.70    7.30
   5  14  -2    4.60    4.30
  -5  14   2    5.20    3.30
   4 -14  -2    3.40    7.10
   4 -14  -2    2.40    2.50
  -4 -14   2   -0.30    4.30
  -4 -14   2    1.30    2.40
   4 -14  -2    0.50    2.50
  -4 -14   2   -0.30    3.50
   4 -14  -2    2.20    6.20
  -4 -14   2    4.80    7.10
   4  14  -2   -1.60    2.40
  -4  14   2    2.10    4.60
   4  14  -2    1.60    3.10
   4  14  -2    1.00    2.70
  -4  14   2    0.30    2.20
   4  14  -2    0.10    4.90
  -4  14   2   -1.30    3.10
   3 -14  -2  492.55   28.40
  -3 -14   2  474.45   36.20
   3 -14  -2  499.05   28.30
   3 -14  -2  514.45   28.80
  -3 -14   2  492.85   32.20
   3 -14  -2  493.45   37.00
   3 -14  -2  603.74   45.50
  -3 -14   2  537.35   29.70
  -3 -14   2  514.65   31.00
  -3  14   2  477.15   31.10
  -3  14   2  467.15   40.50
   3  14  -2  530.65   44.80
   3  14  -2  479.65   36.10
   3  14  -2  513.05   26.30
  -3  14   2  461.55   28.40
   3  14  -2  475.45   28.80
  -3  14   2  423.96   31.90
   3  14  -2  499.55   26.80
  -3  14   2  465.65   29.00
   3  14  -2  464.95   29.40
   2 -14  -2    9.20    3.40
  -2 -14   2    6.10    3.60
   2 -14  -2   17.20    6.20
  -2 -14   2   18.10    7.00
   2 -14  -2   12.90    3.30
   2 -14  -2   11.00    3.10
   2 -14  -2    7.60    6.00
  -2 -14   2    1.00    2.90
   2  14  -2   11.00    3.30
   2  14  -2   15.00    9.40
  -2  14   2    7.90    3.40
  -2  14   2   13.30    3.90
   2  14  -2    9.80    2.40
   2  14  -2    9.00    3.20
   2  14  -2   14.80    3.20
  -2  14   2    6.70    6.30
  -2  14   2  154.48  132.59
   1 -14  -2    2.80    3.00
   1 -14  -2    7.10    2.20
  -1 -14   2    6.40    3.00
  -1 -14   2   12.30    4.70
   1 -14  -2  -16.20  106.79
  -1 -14   2   11.60    4.90
  -1 -14   2   17.90    5.00
  -1 -14   2  156.68  144.99
   1 -14  -2    7.50    2.70
  -1 -14   2    9.50    3.30
   1 -14  -2    8.30    4.10
   1 -14  -2    7.60    3.10
   1  14  -2   11.70    3.40
  -1  14   2   27.00  105.89
   1  14  -2    1.80    4.40
   1  14  -2    8.50    2.90
  -1  14   2    5.60    2.80
   1  14  -2    7.20    2.30
  -1  14   2   12.20    3.40
  -1  14   2    8.90    6.40
   1  14  -2    7.30    2.60
   1  14  -2  -14.70  160.38
   0 -14   2  136.29    9.80
   0 -14   2  159.38   15.10
   0 -14  -2  164.48   19.20
   0 -14  -2  140.49   11.10
   0 -14   2  164.58   11.70
   0 -14  -2  160.28   15.40
   0 -14  -2  240.48  100.79
   0 -14   2  216.58  150.38
   0 -14  -2  167.38   10.40
   0 -14  -2  135.09   10.90
   0 -14   2  173.88   19.60
   0  14  -2  174.28   24.20
   0  14   2  112.59  107.59
   0  14  -2  165.58  177.18
   0  14   2  158.58   10.60
   0  14  -2  171.08   11.00
   0  14   2  151.58   11.50
   0  14   2  138.99   23.70
   0  14   2  165.98   11.40
   0  14   2  157.38   10.80
   0  14  -2  158.78   11.40
   0  14  -2  157.78   11.10
  -1 -14  -2   18.80    6.80
   1 -14   2   24.10    9.40
   1 -14   2   22.50    3.80
  -1 -14  -2  -24.30   85.29
   1 -14   2   19.10    4.60
   1 -14   2   20.40    6.90
  -1 -14  -2   17.90    3.70
  -1 -14  -2   17.10    3.50
   1 -14   2   21.40    4.00
  -1 -14  -2   24.50    6.60
  -1 -14  -2   30.40    5.40
   1  14   2   26.90    4.80
  -1  14  -2   24.10    5.10
  -1  14  -2   17.90    8.40
  -1  14  -2  -82.09  181.58
  -1  14  -2   18.50    3.90
   1  14   2   22.50    4.20
   1  14   2  103.09  110.19
   1  14   2   25.00    4.10
   1  14   2   19.30    4.30
  -1  14  -2   16.70    3.80
   1  14   2   18.40   10.30
  -2 -14  -2    4.30    3.20
   2 -14   2    3.30    2.60
  -2 -14  -2    0.80    3.20
  -2 -14  -2    0.60    1.60
  -2 -14  -2    2.70    2.50
   2 -14   2   -1.30    3.80
  -2 -14  -2   -0.70    1.90
   2 -14   2    2.90    5.70
   2 -14   2    3.50    2.00
   2 -14   2    4.50    2.60
   2 -14   2   -0.10    2.20
  -2 -14  -2    5.10    4.20
   2 -14   2 -137.19  186.88
  -2  14  -2    4.60    2.50
   2  14   2    1.00    1.90
   2  14   2    2.80    2.40
  -2  14  -2    6.00    2.70
  -2  14  -2    6.70    3.60
   2  14   2    9.40    7.10
   2  14   2    3.40    2.20
  -2  14  -2   -1.10    2.50
   2  14   2   -1.10    3.30
  -2  14  -2  -48.70  221.58
   2  14   2    4.10    3.00
   3 -14   2    3.80    6.80
   3 -14   2   10.10    8.70
  -3 -14  -2   16.60    4.80
   3 -14   2   40.50    6.30
   3 -14   2   36.10    6.80
  -3 -14  -2   29.30    7.90
  -3 -14  -2   38.60   10.80
  -3 -14  -2   28.10    5.20
  -3 -14  -2   36.70    6.10
   3 -14   2   34.30    5.10
   3  14   2   41.80   12.50
  -3  14  -2   26.60    4.30
  -3  14  -2   39.70    6.70
   3  14   2   28.70    4.80
  -3  14  -2   31.10    6.50
  -3  14  -2   29.20    5.60
   3  14   2   23.60    3.90
   3  14   2   36.60    6.70
   3  14   2   41.50   14.80
   3  14   2   29.90    5.30
   4 -14   2   59.29   19.20
   4 -14   2   38.80    5.50
  -4 -14  -2   37.40    6.80
   4 -14   2   43.10    6.80
   4 -14   2   47.20    8.10
  -4 -14  -2   38.30    8.10
  -4 -14  -2   44.60   10.20
   4  14   2   26.80    6.80
   4  14   2   13.80   10.50
   4  14   2   40.60   14.70
   4  14   2   43.50    4.70
  -4  14  -2   31.80    6.80
   4  14   2   43.10    8.20
  -4  14  -2   21.60    4.60
   4  14   2   63.39   18.70
   4  14   2   36.50    5.50
  -4  14  -2   46.90    9.00
   5 -14   2   24.10   15.00
  -5 -14  -2   10.30    7.80
   5 -14   2    6.40    4.60
   5 -14   2   -3.00    8.60
   5 -14   2    1.30    2.50
  -5 -14  -2    5.00    4.20
  -5 -14  -2    1.80    3.30
  -5  14  -2    6.20    3.40
   5  14   2   -1.00    7.40
   5  14   2    9.50   11.80
  -5  14  -2    3.20    4.80
   5  14   2   -2.40    4.10
  -5  14  -2    6.80    6.90
   5  14   2    6.30    5.00
  -6 -14  -2   15.60    6.10
  -6 -14  -2   15.80    6.80
  -6 -14  -2   -1.50    6.50
   6 -14   2    5.30    5.80
  -6  14  -2   10.60    6.30
  -6  14  -2   16.50    5.10
   6  14   2   10.80    6.60
   6  14   2   15.10    7.30
  -6 -15   2   43.90   15.20
   6 -15  -2   35.10    8.10
  -6 -15   2   58.19   12.50
  -6 -15   2   31.00    7.80
   6 -15  -2   41.30   16.80
  -6 -15   2   40.70   10.80
  -6  15   2   32.00    6.40
   6  15  -2   38.30   19.10
  -6  15   2   36.10    8.30
  -6  15   2   53.29   13.40
   6  15  -2   41.90    9.40
  -5 -15   2    8.10    6.70
   5 -15  -2    3.50    4.10
  -5 -15   2    8.50    5.60
   5 -15  -2    8.80   10.80
   5 -15  -2    4.00    9.90
  -5 -15   2    0.10    2.90
  -5 -15   2   -0.90    6.50
   5  15  -2    4.10    7.90
  -5  15   2   -2.10    2.40
   5  15  -2    3.20    8.10
   5  15  -2   -0.60    2.90
   5  15  -2   -1.50    3.00
  -5  15   2    3.10    6.30
  -5  15   2   -2.50    3.40
   4 -15  -2   15.20    9.10
  -4 -15   2   40.40   18.50
   4 -15  -2   22.80    4.60
   4 -15  -2   20.00    5.30
   4 -15  -2   32.40   15.40
  -4 -15   2   27.90    8.20
  -4 -15   2   41.80    8.50
   4 -15  -2   28.90    5.30
  -4 -15   2   23.30    5.40
   4  15  -2   29.40   12.70
   4  15  -2   30.30    6.20
   4  15  -2   27.20    5.50
  -4  15   2   19.70    7.90
  -4  15   2   23.70    5.70
   4  15  -2   22.00    5.80
   4  15  -2   24.20   11.60
   3 -15  -2    7.70    6.00
   3 -15  -2    4.20    3.40
  -3 -15   2    5.00    6.30
   3 -15  -2    9.40    6.70
   3 -15  -2   10.30    3.40
   3 -15  -2   10.70    3.70
  -3 -15   2   17.50    5.90
  -3 -15   2   13.60    3.40
  -3 -15   2    5.40    4.20
   3  15  -2    8.60    5.50
   3  15  -2    9.20    2.60
  -3  15   2   15.50    5.40
   3  15  -2   15.20    7.40
   3  15  -2    7.00    2.00
  -3  15   2    9.60    3.80
  -3  15   2   14.00    6.80
  -3  15   2    7.30    3.60
  -3  15   2    0.60    6.20
   3  15  -2    2.20    2.70
   3  15  -2   12.20    8.80
   2 -15  -2   23.60  125.19
   2 -15  -2   40.20    9.80
   2 -15  -2   25.40    5.10
  -2 -15   2   41.20    4.60
  -2 -15   2   38.40    5.90
  -2 -15   2   32.30    8.90
  -2 -15   2   29.30    6.80
  -2 -15   2   38.70    9.70
   2 -15  -2   38.60    5.40
   2 -15  -2   25.40    4.70
   2 -15  -2   20.20    8.80
  -2  15   2  197.48  160.58
   2  15  -2   35.30    5.00
   2  15  -2   36.90    5.90
  -2  15   2   36.00    5.60
   2  15  -2   42.10    6.40
   2  15  -2   52.99   16.30
  -2  15   2   53.69    6.80
  -2  15   2   38.90    6.60
  -2  15   2   50.09   15.30
   2  15  -2   44.60    4.80
  -1 -15   2  -70.99  138.19
  -1 -15   2  201.88   14.90
   1 -15  -2  190.58   13.40
  -1 -15   2  171.28   15.60
   1 -15  -2  197.68   13.30
  -1 -15   2  186.28   11.40
   1 -15  -2  190.98   17.40
   1 -15  -2  238.18   26.10
  -1 -15   2  179.28   16.00
  -1 -15   2  191.48   16.60
   1 -15  -2  206.48  109.39
  -1 -15   2  204.78   14.60
   1 -15  -2  188.48   12.10
   1  15  -2  139.49   23.50
   1  15  -2   60.89  187.28
  -1  15   2  186.18   13.80
   1  15  -2  172.28   12.00
   1  15  -2  176.68   12.60
   1  15  -2  184.08   13.10
  -1  15   2  402.66  134.59
  -1  15   2  198.18   12.60
   1  15  -2  192.18   13.30
  -1  15   2  192.98   13.20
  -1  15   2  179.88   28.60
   0 -15  -2    2.20    2.10
   0 -15   2    3.50    2.10
   0 -15   2   -1.00    1.60
   0 -15  -2   -1.60    1.90
   0 -15  -2    0.10    1.40
   0 -15   2  -93.49  150.08
   0 -15   2   -1.50    2.10
   0 -15  -2    2.80    3.50
   0 -15  -2 -162.48   91.19
   0 -15   2    1.10    2.30
   0 -15   2    5.70    4.00
   0 -15  -2    6.60    4.10
   0  15  -2   -0.40    3.20
   0  15  -2    2.60    2.30
   0  15  -2    1.30    1.90
   0  15   2    1.70    4.50
   0  15  -2   43.20  175.48
   0  15   2   33.00  119.89
   0  15  -2    0.30    1.40
   0  15  -2    2.50    2.60
   0  15   2   -0.30    1.90
   0  15   2   -0.10    2.10
   0  15   2    0.80    1.90
   0  15   2    0.70    1.60
   1 -15   2   23.50    9.10
   1 -15   2   35.90    9.30
  -1 -15  -2   24.80    4.40
  -1 -15  -2   30.40    8.20
  -1 -15  -2   31.20    9.30
   1 -15   2  -58.49  177.48
   1 -15   2   37.90    6.20
  -1 -15  -2 -154.28   91.39
  -1  15  -2   38.60   10.40
   1  15   2   36.00    5.90
   1  15   2   25.00   10.80
   1  15   2   28.80    5.20
   1  15   2 -207.78  129.49
  -1  15  -2   31.40    5.10
  -1  15  -2 -132.29  190.38
  -1  15  -2   35.90    5.90
   2 -15   2    1.70    3.10
  -2 -15  -2    2.50    2.70
   2 -15   2 -135.79  204.58
   2 -15   2   -1.40    2.30
   2 -15   2   -0.20    2.00
  -2 -15  -2   -2.20    2.70
  -2 -15  -2   -0.50    2.50
  -2 -15  -2    2.30    2.60
   2 -15   2    4.90    5.50
   2 -15   2   -1.50    3.50
  -2 -15  -2    0.20    1.80
   2  15   2    1.30    2.40
   2  15   2   -2.60    3.50
  -2  15  -2   -0.30    3.00
  -2  15  -2   -0.20    3.70
   2  15   2    3.50    2.50
  -2  15  -2  121.29  235.58
   2  15   2    0.80    4.10
  -2  15  -2    0.10    2.20
   2  15   2   -0.10    1.40
   2  15   2    2.10    2.20
  -2  15  -2    1.10    2.20
  -2  15  -2   -0.10    3.00
  -3 -15  -2   42.30    6.80
   3 -15   2   66.29   16.40
   3 -15   2   36.30    6.10
  -3 -15  -2   38.20    6.20
   3 -15   2   48.00    7.10
  -3 -15  -2   27.80    9.50
   3 -15   2   24.40    5.60
   3 -15   2   29.60    4.90
  -3 -15  -2   25.10    5.90
  -3 -15  -2   35.40    8.90
   3 -15   2   64.99   20.00
   3  15   2   60.69   16.50
  -3  15  -2   33.80    4.80
   3  15   2   42.70    7.90
  -3  15  -2   25.50    6.30
   3  15   2   29.30    4.50
   3  15   2   37.40    5.60
  -3  15  -2   52.49    8.00
  -3  15  -2   40.80    6.30
   3  15   2   37.70    5.90
   3  15   2   36.70   15.30
   4 -15   2  203.88   16.30
   4 -15   2  201.28   32.20
   4 -15   2  187.68   13.10
   4 -15   2  179.48   35.30
   4 -15   2  198.68   14.10
  -4 -15  -2  187.68   14.80
  -4 -15  -2  176.28   15.60
  -4 -15  -2  212.38   19.60
   4  15   2  161.38   30.20
  -4  15  -2  205.28   16.20
   4  15   2  157.78   40.30
   4  15   2  177.68   11.70
  -4  15  -2  171.98   12.90
   4  15   2  190.78   30.50
   4  15   2  176.08   16.00
   5 -15   2   -2.80    8.00
  -5 -15  -2    0.00    4.50
  -5 -15  -2    4.00    6.40
   5 -15   2   -0.20    2.40
   5  15   2    2.00    8.90
  -5  15  -2   -2.40    3.70
  -5  15  -2   -4.00    3.60
  -5  15  -2    2.20    6.10
   5  15   2    4.60    9.80
   5  15   2   -0.20    4.10
   5  15   2    1.90    4.90
  -6 -15  -2    3.00    5.10
  -6 -15  -2    1.60    7.10
  -6 -15  -2   11.10    5.70
   6 -15   2   -0.40    5.10
   6  15   2   14.00    7.20
  -6  15  -2    8.60    6.80
   6  15   2    9.50    7.00
  -6  15  -2    4.80    4.30
  -6 -16   2    0.70    4.00
   6 -16  -2    4.30    4.80
  -6 -16   2   -1.90    6.20
  -6 -16   2    9.20    8.10
  -6 -16   2    9.00   10.70
   6 -16  -2    7.40   10.80
  -6  16   2   -2.30    2.80
  -6  16   2   -0.90    5.20
  -6  16   2   -6.30    5.80
   6  16  -2    1.70    4.40
  -5 -16   2   94.79   19.40
  -5 -16   2   69.09   13.10
   5 -16  -2   75.09   23.20
   5 -16  -2   65.09    9.60
  -5 -16   2   74.59   12.30
  -5 -16   2   82.69   10.70
   5 -16  -2   68.89   17.50
   5  16  -2   45.10    9.10
  -5  16   2   68.19   10.50
   5  16  -2   48.80    8.10
  -5  16   2   98.39    9.70
   5  16  -2   90.89   23.30
  -5  16   2   75.69   13.60
   5  16  -2   77.79   18.30
  -4 -16   2  128.19   19.00
   4 -16  -2  141.09   11.20
  -4 -16   2  139.39   11.70
   4 -16  -2  138.59   11.60
  -4 -16   2  134.49   15.50
   4 -16  -2  157.28   28.70
   4 -16  -2  136.89   22.00
  -4 -16   2   93.59   18.20
   4  16  -2  162.98   12.30
   4  16  -2  149.88   13.10
   4  16  -2  136.29   27.20
  -4  16   2  131.89   12.60
  -4  16   2  149.39   17.30
   4  16  -2  174.98   25.60
   3 -16  -2    8.00    3.70
  -3 -16   2    2.60    3.60
  -3 -16   2   11.80    7.00
   3 -16  -2   11.10    9.30
   3 -16  -2   11.20    6.70
   3 -16  -2    8.00    3.60
  -3 -16   2    6.40    4.40
   3 -16  -2    3.00    2.60
  -3 -16   2    3.10    2.50
  -3  16   2    1.80    2.70
  -3  16   2    5.70    3.80
   3  16  -2    6.30    3.30
   3  16  -2    1.50    6.20
   3  16  -2    4.10    2.40
   3  16  -2    5.70    2.00
  -3  16   2    2.90    4.30
   3  16  -2    9.20    4.10
   3  16  -2   11.40    6.60
  -3  16   2   13.90    9.20
   2 -16  -2 -153.18  138.89
   2 -16  -2  154.38   11.30
   2 -16  -2  172.98   12.20
  -2 -16   2  157.38   19.70
   2 -16  -2  182.28   21.70
  -2 -16   2  154.58   12.10
  -2 -16   2  181.98   14.50
   2 -16  -2  157.78   24.50
   2 -16  -2  154.98   12.10
  -2 -16   2  165.48   19.70
  -2  16   2  163.98   12.20
   2  16  -2  170.58   10.70
  -2  16   2  418.66  193.28
   2  16  -2  158.38   12.40
   2  16  -2  153.08   11.10
  -2  16   2  133.09   11.10
   2  16  -2  154.58   26.80
  -2  16   2  156.68   27.30
  -2  16   2  155.98   13.00
   2  16  -2  163.08   13.60
  -1 -16   2  131.79   12.00
  -1 -16   2  162.38   12.00
   1 -16  -2  193.98   20.90
   1 -16  -2  147.99   11.30
  -1 -16   2  143.89   12.20
   1 -16  -2  142.79   11.40
   1 -16  -2  167.98   22.60
  -1 -16   2  180.98   19.50
  -1 -16   2  144.09   13.90
   1 -16  -2  158.08   10.40
   1  16  -2  156.88   11.40
   1  16  -2  143.59   10.20
  -1  16   2  216.58  150.08
  -1  16   2  137.69   11.10
  -1  16   2  145.59   10.60
   1  16  -2  134.19   11.10
  -1  16   2  160.78   28.00
   1  16  -2  151.48   11.00
  -1  16   2  136.09   11.80
   1  16  -2  131.79   22.80
   0 -16  -2  302.67   19.80
   0 -16   2  347.17   26.40
   0 -16   2  320.67   19.30
   0 -16  -2  354.06  122.49
   0 -16   2  329.37  185.08
   0 -16  -2  323.97   20.30
   0 -16   2  308.97   20.30
   0 -16  -2  310.87   18.60
   0 -16   2  293.77   24.40
   0 -16  -2  324.37   25.80
   0 -16  -2  314.17   25.20
   0 -16   2  292.27   18.20
   0  16  -2  340.87   30.20
   0  16   2  313.47   19.80
   0  16  -2  360.76   20.30
   0  16   2  298.17   18.80
   0  16   2  362.36   48.50
   0  16   2  353.36  148.69
   0  16   2  333.37   20.60
   0  16  -2  309.57   19.20
   0  16  -2  310.67   19.50
   0  16  -2  230.48  192.18
   0  16   2  307.47   20.30
   0  16  -2  306.97   19.60
   1 -16   2   59.89   14.60
   1 -16   2   41.00    5.80
  -1 -16  -2   46.40    5.80
   1 -16   2   38.80    6.50
  -1 -16  -2   45.90    6.50
   1 -16   2   54.59    6.50
   1 -16   2 -269.27  185.48
  -1 -16  -2   49.30   11.60
   1 -16   2   55.89   12.40
  -1 -16  -2   49.30    6.40
  -1 -16  -2   40.80    9.60
   1  16   2   56.29    7.20
   1  16   2   86.69   21.00
  -1  16  -2   40.50    6.10
   1  16   2   51.29    7.20
   1  16   2   40.90    5.30
  -1  16  -2  197.38  215.28
   1  16   2   47.60    6.90
  -1  16  -2   48.20    6.70
  -1  16  -2   53.19    7.40
  -1  16  -2   33.90   10.40
  -2 -16  -2   11.70    4.00
  -2 -16  -2    9.10    3.70
   2 -16   2   15.90    4.20
   2 -16   2   10.20    7.00
   2 -16   2    3.90    2.70
   2 -16   2    1.60    3.20
  -2 -16  -2   11.80    3.50
   2 -16   2   13.10    9.00
  -2 -16  -2    9.90    5.40
  -2 -16  -2    6.10    2.60
   2  16   2   14.70    7.90
   2  16   2    9.70    3.50
  -2  16  -2    5.70    3.60
  -2  16  -2    2.10    2.80
   2  16   2   11.70    9.30
  -2  16  -2   14.30    4.30
   2  16   2   10.90    3.60
   2  16   2    8.10    3.60
  -2  16  -2    6.90    5.10
  -2  16  -2   10.10    3.50
   2  16   2    4.30    2.30
  -3 -16  -2   51.49    7.40
   3 -16   2   35.60   13.00
   3 -16   2   45.10    6.30
  -3 -16  -2   73.29   11.80
   3 -16   2   52.59    8.70
   3 -16   2   65.39    8.60
  -3 -16  -2   49.80    8.30
  -3 -16  -2   47.00    7.40
   3 -16   2   59.89    9.30
  -3 -16  -2   44.30   11.90
  -3  16  -2   48.20    7.30
   3  16   2   81.29   21.00
   3  16   2   63.09    7.70
   3  16   2   48.30    5.90
   3  16   2   52.59   15.70
  -3  16  -2   42.10    7.40
   3  16   2   51.89    8.80
  -3  16  -2   54.19    8.40
   3  16   2   50.99    7.20
   4 -16   2  173.08   13.60
   4 -16   2  174.88   15.40
   4 -16   2  137.49   31.00
  -4 -16  -2  175.48   14.20
  -4 -16  -2  187.68   16.00
   4 -16   2  172.98   12.80
   4 -16   2  149.88   27.30
  -4 -16  -2  196.38   22.00
   4  16   2  200.48   16.00
   4  16   2  181.58   16.20
  -4  16  -2  168.28   15.20
   4  16   2  174.38   32.90
   4  16   2  169.68   12.50
   4  16   2  215.88   33.20
  -4  16  -2  173.48   12.80
  -5 -16  -2    0.70    5.90
   5 -16   2   -0.80    2.50
  -5 -16  -2    2.20    4.50
   5 -16   2    9.30    5.50
  -5 -16  -2   10.20    4.80
  -5  16  -2    3.20    3.20
   5  16   2    8.20    6.00
   5  16   2   24.30   14.20
   5  16   2    7.70   11.50
  -5  16  -2    0.90    5.20
  -5  16  -2    6.20    6.70
   5  16   2    4.50    4.70
   6 -16   2    2.60    5.10
  -6 -16  -2   -0.50    5.10
  -6 -16  -2   -5.40    6.10
  -6 -16  -2    1.20    4.20
   6  16   2   -2.60    5.00
  -6  16  -2   -0.70    3.70
  -6  16  -2    4.10    6.10
   6  16   2    0.60    4.60
   6 -17  -2   11.70    5.60
  -6 -17   2    2.20    8.00
  -6 -17   2   13.10    5.80
  -6 -17   2   12.60    7.40
   6  17  -2    6.20    5.40
  -6  17   2   19.80    5.40
  -6  17   2   16.20    9.10
  -6  17   2   11.90    6.20
   5 -17  -2   27.70   16.30
   5 -17  -2   31.30    7.50
  -5 -17   2   27.30    6.40
  -5 -17   2   23.90   11.50
  -5 -17   2   47.10   10.70
   5 -17  -2   18.70   11.60
   5 -17  -2   34.00    5.00
  -5 -17   2   26.90    8.80
   5  17  -2   24.40    7.00
   5  17  -2   28.20    6.30
   5  17  -2   50.79   17.00
  -5  17   2    4.30    5.60
   5  17  -2   20.80   20.80
  -5  17   2   35.90    8.20
  -4 -17   2   96.89   14.50
  -4 -17   2  101.79   12.20
   4 -17  -2  116.19   12.50
  -4 -17   2  136.29   15.40
   4 -17  -2  130.79   10.30
   4 -17  -2  125.39   21.80
   4 -17  -2  148.59   29.20
   4 -17  -2  106.99   11.10
  -4 -17   2  101.79   18.60
   4  17  -2  144.19   14.70
  -4  17   2  121.39   12.90
   4  17  -2   84.89   10.40
   4  17  -2  114.49   21.20
  -4  17   2   91.69   13.80
   4  17  -2  112.69   25.20
   3 -17  -2   77.79   30.20
  -3 -17   2   44.90   12.00
   3 -17  -2   70.49    8.30
   3 -17  -2   64.59   13.50
   3 -17  -2   66.39    7.90
   3 -17  -2   52.19    7.80
  -3 -17   2   68.99    7.70
  -3 -17   2   56.69   10.70
   3  17  -2   49.00    7.50
  -3  17   2   25.10    6.40
   3  17  -2   62.59    6.70
   3  17  -2   53.59   20.30
   3  17  -2   62.89    5.80
   3  17  -2   66.59    8.70
  -3  17   2   46.90    7.30
  -3  17   2   60.39    8.10
   3  17  -2   37.60   11.60
  -3  17   2   10.90    9.20
  -2 -17   2  108.29   11.20
   2 -17  -2  107.09   11.30
  -2 -17   2  112.19   16.10
   2 -17  -2  107.99    9.40
  -2 -17   2  104.49    7.80
  -2 -17   2  146.49   19.10
  -2 -17   2  123.69   14.10
   2 -17  -2  151.28   23.80
   2 -17  -2  108.19    8.90
   2 -17  -2  133.89   18.90
  -2  17   2   98.29    8.90
  -2  17   2  115.69   23.50
   2  17  -2  110.19    8.10
   2  17  -2   87.79   10.30
   2  17  -2   98.19    9.20
  -2  17   2  112.09   12.40
  -2  17   2  119.09   10.00
   2  17  -2  116.69   23.80
  -1 -17   2  120.89   14.50
  -1 -17   2  129.19   10.60
   1 -17  -2  123.29   17.10
   1 -17  -2  126.49   10.10
   1 -17  -2  101.69   17.70
   1 -17  -2   97.99    8.50
   1 -17  -2  129.19   13.10
   1 -17  -2  302.77  139.09
  -1 -17   2  112.79    8.00
  -1 -17   2  101.09   15.00
  -1 -17   2  108.39   12.50
  -1  17   2  113.99    9.40
   1  17  -2  114.79    9.90
  -1  17   2  117.89   10.50
   1  17  -2  130.69   23.50
  -1  17   2  108.89    9.70
  -1  17   2   49.50  168.38
   1  17  -2  111.89   11.80
   1  17  -2  114.19    9.80
   0 -17   2  -58.49  191.88
   0 -17   2    9.20    3.80
   0 -17   2    3.10    2.00
   0 -17  -2    4.20    3.30
   0 -17  -2   19.60    7.10
   0 -17  -2   98.39  124.09
   0 -17  -2    1.00    3.10
   0 -17   2    7.00    4.60
   0 -17  -2    4.80    2.70
   0 -17  -2    7.00    3.10
   0 -17   2   14.80    6.90
   0 -17   2    7.50    3.00
   0  17   2    4.70    3.40
   0  17  -2    5.80    2.80
   0  17  -2    4.90    2.50
   0  17   2    4.40    2.40
   0  17   2   10.00    3.50
   0  17  -2    8.10    3.10
   0  17  -2  140.09  203.38
   0  17   2   46.30  153.08
   0  17  -2    0.70    3.80
   0  17   2    2.50    5.90
   0  17   2   13.80    3.50
   0  17  -2    0.40    2.60
   1 -17   2  278.87   18.70
  -1 -17  -2  326.07   29.90
   1 -17   2  250.07   16.80
   1 -17   2  -25.30  203.28
  -1 -17  -2  274.17   17.30
   1 -17   2  321.07   26.00
  -1 -17  -2  270.87   17.00
  -1 -17  -2  268.67   18.00
  -1 -17  -2  273.97   18.40
  -1 -17  -2  275.27   23.10
   1 -17   2  288.57   34.00
   1 -17   2  275.67   17.60
  -1  17  -2  235.78   16.70
   1  17   2  299.17   18.50
   1  17   2  315.17   20.60
  -1  17  -2  259.07   17.60
  -1  17  -2  265.27   18.00
   1  17   2  273.67   17.90
   1  17   2  270.27   18.20
  -1  17  -2  -84.09  236.48
  -1  17  -2  268.47   21.40
   1  17   2  298.77   39.10
  -1  17  -2  253.27   30.10
  -2 -17  -2  161.88   11.20
   2 -17   2  131.19   20.90
   2 -17   2  159.18   28.20
   2 -17   2  125.59   11.30
   2 -17   2  153.28   12.50
  -2 -17  -2  152.58   12.30
  -2 -17  -2  148.59   12.30
  -2 -17  -2  145.99   11.40
   2 -17   2  150.28   11.40
  -2 -17  -2  143.39   19.60
  -2  17  -2  165.08   22.00
   2  17   2  141.79   11.50
   2  17   2  149.59   11.50
   2  17   2  154.28   28.30
  -2  17  -2  146.19   11.60
   2  17   2  114.39   19.80
   2  17   2  144.09   10.60
   2  17   2  148.49   12.60
   3 -17   2  288.67   42.30
   3 -17   2  269.77   18.60
   3 -17   2  269.57   36.70
  -3 -17  -2  265.77   18.80
  -3 -17  -2  261.97   18.10
   3 -17   2  266.97   19.10
  -3 -17  -2  315.87   24.60
  -3 -17  -2  279.27   31.40
   3 -17   2  283.07   19.00
  -3 -17  -2  278.87   19.80
   3  17   2  271.97   16.90
  -3  17  -2  259.97   19.00
   3  17   2  258.47   17.80
   3  17   2  340.37   44.20
   3  17   2  249.68   19.70
   3  17   2  273.77   18.00
  -3  17  -2  258.07   18.50
  -3  17  -2  240.28   19.10
   3  17   2  325.07   38.00
  -4 -17  -2   60.59   10.00
   4 -17   2   70.79    9.20
   4 -17   2  100.29   28.40
  -4 -17  -2   84.79   14.40
   4 -17   2   66.69   10.30
  -4 -17  -2   85.79   10.40
   4 -17   2   64.49   19.40
   4 -17   2   92.39    9.80
   4  17   2   75.29   11.60
  -4  17  -2   71.89   10.70
   4  17   2   85.39    7.00
  -4  17  -2   73.89    8.10
   4  17   2   79.89    8.80
   4  17   2   82.59   20.30
   4  17   2   43.50   19.20
  -5 -17  -2   -2.90    3.60
  -5 -17  -2   -1.10    5.20
   5 -17   2    3.80   10.20
   5 -17   2    1.30    4.80
  -5 -17  -2    0.90    4.10
   5 -17   2    0.90    4.20
   5 -17   2   -0.90    3.90
  -5  17  -2   -1.20    2.90
   5  17   2   -0.70    4.00
  -5  17  -2   -1.40    5.70
  -5  17  -2    4.10    5.30
   5  17   2   -0.60    3.90
  -6 -17  -2    5.00    7.60
   6  17   2   -0.30    6.10
   6  17   2    0.70    5.50
  -6 -18   2    1.20    4.30
  -6 -18   2   -7.90    6.10
   6 -18  -2   -0.10    4.50
  -6 -18   2    0.70    5.80
  -6 -18   2    8.80    9.30
   6 -18  -2   -4.60    8.20
  -6  18   2   -0.40    6.60
   6  18  -2   -1.20    5.10
  -6  18   2   -2.50    4.80
   5 -18  -2   56.09    9.10
   5 -18  -2   85.79    8.60
  -5 -18   2   69.69   11.90
  -5 -18   2   72.19   10.40
   5 -18  -2   81.69   20.10
  -5 -18   2   64.19   16.30
   5  18  -2   81.49   13.20
  -5  18   2   70.39   19.30
   5  18  -2   66.39    9.70
   5  18  -2   79.39   25.10
  -5  18   2   48.40    9.40
   4 -18  -2    3.00    3.80
   4 -18  -2   14.80   11.40
   4 -18  -2    8.50    8.50
  -4 -18   2    3.60    7.50
  -4 -18   2    2.90    4.90
  -4 -18   2    3.50    5.00
  -4 -18   2   12.50    4.50
   4 -18  -2    0.40    3.00
   4 -18  -2    2.20    3.30
   4  18  -2   -2.10    4.90
   4  18  -2   12.50   10.00
   4  18  -2    4.70    3.50
   4  18  -2   -0.60    2.70
  -4  18   2    2.20    5.40
   3 -18  -2  228.08   27.60
  -3 -18   2  189.08   23.70
   3 -18  -2  199.28   30.90
  -3 -18   2  166.68   16.30
   3 -18  -2  184.18   13.70
   3 -18  -2  186.98   14.20
   3 -18  -2  193.98   13.90
  -3 -18   2  168.68   12.80
  -3  18   2  173.48   15.10
  -3  18   2  165.68   13.70
   3  18  -2  192.98   25.00
  -3  18   2  168.28   13.80
   3  18  -2  184.78   32.40
   3  18  -2  180.18   12.40
   3  18  -2  180.58   13.90
  -3  18   2  136.49   26.50
   3  18  -2  188.28   11.60
   3  18  -2  182.88   14.60
   2 -18  -2   21.50    5.10
   2 -18  -2   26.40    4.90
   2 -18  -2   28.30   11.00
  -2 -18   2   30.90    6.10
   2 -18  -2   30.50    9.60
  -2 -18   2   25.20    8.70
  -2 -18   2   27.10    4.10
   2 -18  -2   12.40    3.90
  -2 -18   2   23.50    6.90
  -2 -18   2   23.50    8.40
   2  18  -2   22.00   11.10
   2  18  -2   24.10    4.00
  -2  18   2   23.80    4.70
  -2  18   2   24.20    5.40
   2  18  -2   35.50    5.40
   2  18  -2   28.80    5.80
  -2  18   2   24.90    6.00
  -2  18   2   35.30   17.30
   2  18  -2   29.20    5.50
  -2  18   2   24.90    5.00
   1 -18  -2  227.58   15.90
  -1 -18   2  219.98   20.10
   1 -18  -2  220.58   14.60
  -1 -18   2  226.78   13.80
  -1 -18   2  218.98   16.70
  -1 -18   2  216.88   17.10
   1 -18  -2  241.88   16.40
  -1 -18   2  241.98   16.50
   1 -18  -2  218.68   27.50
  -1 -18   2  235.48   18.70
   1 -18  -2  272.37  155.18
  -1  18   2  210.98   14.80
   1  18  -2  199.88   15.30
  -1  18   2  247.88   35.50
   1  18  -2  245.18   15.70
   1  18  -2  212.98   15.80
   1  18  -2  229.68   33.80
  -1  18   2  222.78   14.30
   1  18  -2  213.98   14.50
  -1  18   2  500.25  205.48
  -1  18   2  251.07   17.20
   0 -18   2   65.99    6.00
   0 -18  -2   64.59    8.30
   0 -18   2   51.29   10.50
   0 -18   2   46.00   10.50
   0 -18  -2   63.29    8.40
   0 -18  -2   51.69    6.20
   0 -18  -2   69.29   13.40
   0 -18   2   77.29    8.60
   0 -18   2   42.00  198.78
   0 -18  -2    0.00  133.99
   0 -18   2   95.99   15.40
   0  18   2   43.00  159.28
   0  18   2   93.19   22.80
   0  18   2   82.69    8.10
   0  18   2   58.29    8.20
   0  18  -2   86.89   18.20
   0  18  -2   60.59    7.90
   0  18   2   77.99    9.90
   0  18  -2 -218.08  213.78
   0  18  -2   77.89    9.00
   0  18  -2   54.49    6.70
   0  18  -2   68.99    8.70
   0  18   2   77.19    8.40
  -1 -18  -2  224.98   16.60
  -1 -18  -2  237.88   17.20
  -1 -18  -2  249.58   15.90
   1 -18   2  242.38   17.50
   1 -18   2  231.78   17.00
   1 -18   2  541.85  238.08
   1 -18   2  231.28   16.30
  -1 -18  -2  247.48   29.80
  -1 -18  -2  257.27   16.20
  -1 -18  -2  228.78   21.30
   1 -18   2  282.07   24.50
   1 -18   2  246.28   30.70
  -1  18  -2  266.27   17.20
   1  18   2  270.57   29.10
  -1  18  -2  226.08   15.50
   1  18   2  235.38   16.90
   1  18   2  248.08   16.00
  -1  18  -2  246.08   17.30
  -1  18  -2  289.67   27.30
   1  18   2  247.78   16.80
  -1  18  -2  254.47   16.70
  -1  18  -2 -148.69  242.28
   1  18   2  327.97   43.60
  -2 -18  -2    4.20    4.20
  -2 -18  -2    2.00    3.50
   2 -18   2    2.80    5.10
  -2 -18  -2    2.50    2.90
   2 -18   2   -0.20    3.20
   2 -18   2    3.20    6.60
  -2 -18  -2    7.60    3.10
   2 -18   2    0.50    2.50
   2 -18   2    0.50    2.40
   2  18   2   -0.40    4.90
   2  18   2   -0.50    1.90
  -2  18  -2    8.70    6.50
   2  18   2    4.10    3.10
  -2  18  -2    3.50    3.00
   2  18   2    7.90   10.60
   2  18   2    1.50    3.10
  -2  18  -2    1.40    3.00
  -2  18  -2    1.30    3.10
   2  18   2    3.80    3.40
  -2  18  -2    3.60    3.10
   3 -18   2   88.39   11.60
  -3 -18  -2  105.29   10.90
   3 -18   2  104.69    9.10
   3 -18   2  109.99   25.00
  -3 -18  -2   85.09   11.10
   3 -18   2   87.49   10.60
  -3 -18  -2   83.89   13.70
  -3 -18  -2   96.89   11.20
   3 -18   2   51.89   18.80
   3  18   2   86.09    7.90
   3  18   2  101.19   12.60
   3  18   2   91.49   19.70
   3  18   2  106.89   12.50
   3  18   2  104.79   10.60
  -3  18  -2   89.09   11.10
  -3  18  -2  100.29   11.90
   3  18   2   93.19   23.80
  -3  18  -2   95.39   11.00
  -4 -18  -2    4.20    4.20
  -4 -18  -2    5.90    3.80
   4 -18   2    5.90    4.70
  -4 -18  -2   -6.80    3.90
   4 -18   2    3.00    2.90
   4 -18   2   14.00   11.80
   4 -18   2   -1.10    3.30
   4 -18   2   -3.70   14.60
   4  18   2   -1.80    8.50
   4  18   2   -1.50    6.60
  -4  18  -2   10.70    5.40
   4  18   2    6.60    3.80
   4  18   2   -1.90    3.00
   4  18   2   -0.50    2.10
   5 -18   2   -5.90    8.00
   5 -18   2    5.60    5.30
  -5 -18  -2    3.10    4.20
   5 -18   2    2.40    4.20
   5 -18   2    2.70    3.00
  -5 -18  -2    7.70    5.20
  -5 -18  -2   -1.20    5.10
  -5  18  -2   -1.20    6.00
   5  18   2    4.80    6.10
  -5  18  -2    3.40    5.10
  -5  18  -2    1.90    3.80
   5  18   2    3.00    9.00
   5  18   2    5.30    5.50
   5  18   2    4.00   11.20
  -6 -18  -2   -2.30    4.00
  -6 -18  -2    2.70    4.50
   6 -18   2   -4.10    3.80
  -6 -18  -2   -1.30    6.90
   6  18   2    0.40    5.50
  -6  18  -2    0.50    4.00
  -6  18  -2   -2.90    5.30
   6  18   2    5.90    6.90
  -6 -19   2   -0.80    8.30
   6 -19  -2   -6.20    3.70
   6 -19  -2    2.60   11.20
  -6 -19   2   -2.10    7.10
  -6 -19   2    3.90    5.90
  -6 -19   2    2.50    4.40
  -6  19   2   -4.30    4.30
   6  19  -2    1.60    5.20
  -6  19   2   -6.00    7.40
  -5 -19   2   29.00   10.30
  -5 -19   2   22.90    8.20
  -5 -19   2   42.70   14.00
   5 -19  -2   24.40    7.70
   5 -19  -2   14.00    4.50
   5 -19  -2   29.90   12.90
  -5 -19   2   34.10    9.60
  -5  19   2   25.50    7.70
   5  19  -2   19.40    6.40
   5  19  -2   19.20   12.20
   5  19  -2   24.40    6.40
  -5  19   2   30.00   10.00
   4 -19  -2   29.00    7.00
   4 -19  -2   30.30    6.20
  -4 -19   2   39.00   12.60
   4 -19  -2   19.40    5.10
   4 -19  -2   39.70   13.30
  -4 -19   2   18.30    7.40
  -4 -19   2   41.30    7.00
  -4  19   2   37.90    7.60
  -4  19   2   32.40    8.90
   4  19  -2   42.00   18.20
   4  19  -2   27.90    3.20
   4  19  -2   25.90    6.90
   4  19  -2   30.20    7.30
   4  19  -2   29.20   12.90
   3 -19  -2   13.70    6.60
   3 -19  -2   15.20   10.50
  -3 -19   2   28.60    7.80
   3 -19  -2   15.40    4.50
  -3 -19   2    8.20    3.40
  -3 -19   2   15.10    7.50
   3 -19  -2   12.30    4.90
   3 -19  -2    2.90    5.90
  -3  19   2   10.70    5.20
   3  19  -2    8.10    3.30
   3  19  -2    7.10    3.50
  -3  19   2   19.80    5.40
  -3  19   2   10.30    4.20
   3  19  -2   13.10    8.30
   3  19  -2   15.00   11.60
  -3  19   2    1.50    7.50
   3  19  -2   19.10    3.40
   3  19  -2    7.70    4.30
   2 -19  -2   44.30    6.50
  -2 -19   2   63.39   12.50
   2 -19  -2   55.19    7.70
  -2 -19   2   49.30    5.90
   2 -19  -2   82.89   15.20
   2 -19  -2   44.10    7.30
  -2 -19   2   70.69   15.80
  -2 -19   2   62.79    9.00
   2 -19  -2  100.09   20.20
  -2 -19   2   49.70   10.20
   2  19  -2   57.09    8.20
  -2  19   2   28.70   13.30
   2  19  -2   66.29    6.70
   2  19  -2   52.19    7.90
  -2  19   2   69.79    9.10
  -2  19   2   38.40    7.30
  -2  19   2   71.29    8.50
  -2  19   2   58.19    7.30
   2  19  -2   60.09    7.50
  -1 -19   2    9.90    5.10
  -1 -19   2    5.70    3.20
   1 -19  -2   14.90    6.40
   1 -19  -2    6.60    3.70
   1 -19  -2   10.50    3.20
  -1 -19   2    8.40    4.10
  -1 -19   2    9.80    4.10
  -1 -19   2   12.00    2.90
  -1 -19   2    2.20    3.10
   1 -19  -2    2.20    3.90
  -1 -19   2    1.60    3.60
   1 -19  -2    6.70    3.70
   1 -19  -2 -101.19  166.68
  -1  19   2 -121.19  202.78
  -1  19   2   12.80    9.10
  -1  19   2    8.80    4.30
   1  19  -2   16.70    9.80
  -1  19   2   13.40    3.90
   1  19  -2    8.30    3.40
   1  19  -2    4.50    2.40
   1  19  -2    3.00    2.80
  -1  19   2    5.50    2.80
   1  19  -2   15.40    4.70
  -1  19   2    5.80    3.60
   0 -19  -2   -0.90    2.70
   0 -19   2    9.10    6.00
   0 -19  -2    5.00    3.30
   0 -19  -2    2.30    2.10
   0 -19   2    2.20    2.70
   0 -19  -2    7.80    5.50
   0 -19   2    3.90    3.30
   0 -19  -2  103.59  145.89
   0 -19   2    6.70    4.70
   0 -19   2    1.90    3.30
   0 -19  -2    3.80    4.70
   0 -19   2    1.50    1.90
   0  19   2    0.70    2.70
   0  19   2    1.00    6.40
   0  19   2 -103.19  184.08
   0  19  -2    2.50    2.60
   0  19  -2    1.70    2.70
   0  19  -2    2.50    2.60
   0  19   2    4.40    3.40
   0  19  -2    2.80    2.70
   0  19  -2    7.80    7.20
   0  19   2    6.90    2.80
   0  19   2    1.80    2.30
  -1 -19  -2   35.30    9.30
   1 -19   2   16.80    5.10
   1 -19   2   17.50    4.30
   1 -19   2   12.40    3.60
  -1 -19  -2   12.20    3.80
   1 -19   2   14.00    7.00
   1 -19   2  -77.79  228.98
  -1 -19  -2   21.70    8.50
  -1 -19  -2   12.10    3.70
  -1 -19  -2   10.00    3.90
  -1 -19  -2   27.10    5.90
   1  19   2   18.10    4.90
   1  19   2   32.10   15.10
   1  19   2   16.80    4.80
  -1  19  -2   41.00   13.50
  -1  19  -2   14.20    4.00
  -1  19  -2   11.90    4.00
  -1  19  -2  326.17  282.47
   1  19   2   13.00    4.70
   1  19   2   11.40    3.50
  -1  19  -2    5.80    3.60
  -1  19  -2   19.00    4.10
  -1  19  -2   15.20    4.80
   2 -19   2  126.89   10.60
   2 -19   2   71.39   20.00
  -2 -19  -2  129.29   18.80
   2 -19   2  132.89   11.60
  -2 -19  -2  120.79   11.00
  -2 -19  -2  121.99   10.40
   2 -19   2  121.19   10.50
   2 -19   2  129.59   21.50
   2  19   2  117.39   20.20
  -2  19  -2  137.49   14.10
   2  19   2  111.59   26.10
  -2  19  -2  115.59   12.90
   2  19   2  122.89   10.80
  -2  19  -2  128.59   12.70
  -2  19  -2  125.39   12.80
   2  19   2  108.79   12.60
   2  19   2  126.79   10.00
   2  19   2  119.89   10.80
  -2  19  -2  104.19   19.00
   3 -19   2   70.59   10.00
  -3 -19  -2   88.19   14.60
  -3 -19  -2   82.39   11.20
   3 -19   2   91.29   24.10
   3 -19   2   98.19   11.40
   3 -19   2   83.99    9.50
  -3 -19  -2   79.49   11.30
  -3 -19  -2  100.19   10.70
   3 -19   2   99.39   20.50
   3  19   2  105.79   21.60
   3  19   2   85.19   11.40
  -3  19  -2   70.39    9.80
   3  19   2   89.69   10.10
   3  19   2   94.19    8.00
  -3  19  -2   82.29   10.80
   3  19   2   73.39    9.40
  -3  19  -2   66.79    9.90
   3  19   2  118.89   29.40
   4 -19   2   -3.10    7.70
   4 -19   2   11.40   11.40
  -4 -19  -2   -4.70    4.80
  -4 -19  -2    6.30    4.20
   4 -19   2    2.80    3.80
   4 -19   2    3.40    3.30
   4 -19   2    0.80    4.00
  -4 -19  -2   -1.30    3.30
   4  19   2    0.10    2.20
   4  19   2    2.70    6.80
   4  19   2   12.70   12.50
  -4  19  -2   -1.50    3.70
   4  19   2   -0.90    3.10
  -4  19  -2    8.80    7.80
   4  19   2    5.20    5.10
   5 -19   2    0.50    4.00
   5 -19   2   -0.80    2.90
   5 -19   2   -2.30    3.80
  -5 -19  -2   -0.20    4.10
  -5 -19  -2   -2.30    3.40
  -5 -19  -2    0.00    6.50
   5  19   2    7.00   10.60
   5  19   2   -4.50    3.90
   5  19   2    1.10    4.60
  -5  19  -2    1.20    6.70
  -5  19  -2   -1.10    4.70
  -6 -20   2    1.00    4.60
   6 -20  -2    2.50    5.10
  -6 -20   2    7.50    7.80
  -6 -20   2   -1.90    9.00
  -6  20   2    2.60    8.80
  -6  20   2   -4.00    5.20
   6  20  -2    1.30    5.50
   5 -20  -2    8.30    5.30
  -5 -20   2    3.00    4.90
  -5 -20   2   10.60    4.80
  -5 -20   2   11.90    9.00
   5 -20  -2    3.60    9.60
   5  20  -2    9.00    5.10
   5  20  -2    3.80    4.80
  -5  20   2    9.40    7.70
   5  20  -2   -2.10    7.80
   4 -20  -2   24.10   13.20
   4 -20  -2   25.50    6.40
   4 -20  -2   22.30    5.80
  -4 -20   2   34.00    9.50
   4 -20  -2   20.90    5.20
  -4 -20   2   23.90    5.50
  -4 -20   2   16.00    8.90
   4 -20  -2   27.50   12.20
  -4  20   2   18.20    7.40
   4  20  -2   19.20    5.50
   4  20  -2   18.00   13.60
  -4  20   2   19.60    6.00
   4  20  -2   13.50    5.10
   4  20  -2   28.70   12.90
   3 -20  -2   11.80    7.90
  -3 -20   2   -5.80    6.00
   3 -20  -2   23.40   12.90
   3 -20  -2   10.70    4.10
   3 -20  -2   -1.30    5.60
  -3 -20   2    4.50    3.50
  -3 -20   2   10.60    6.00
   3 -20  -2    2.70    3.30
  -3  20   2    0.80    7.00
   3  20  -2    4.10    3.50
   3  20  -2   -0.20    3.00
  -3  20   2    0.80    3.10
   3  20  -2    1.40    7.20
   3  20  -2    1.70    2.70
  -3  20   2    7.00    4.30
  -3  20   2   -0.90    3.50
   3  20  -2   16.20    9.60
   3  20  -2    2.60    2.00
  -2 -20   2   31.40    6.50
   2 -20  -2   14.30    8.40
  -2 -20   2   21.90    4.00
   2 -20  -2   14.70    4.70
   2 -20  -2   23.80    4.70
   2 -20  -2   23.20    5.50
  -2 -20   2   16.00    7.30
  -2 -20   2   21.30    6.50
  -2 -20   2    4.80    5.80
  -2  20   2   30.80    5.70
  -2  20   2   15.10    5.30
   2  20  -2   24.60    5.00
   2  20  -2   18.50    5.10
   2  20  -2   13.70    3.40
  -2  20   2   10.50    9.60
  -2  20   2   18.20    5.20
  -2  20   2   19.70    4.60
   2  20  -2   44.90   16.30
   2  20  -2   19.40    4.90
  -1 -20   2    2.10    3.50
  -1 -20   2    3.90    3.60
   1 -20  -2    2.30    2.10
   1 -20  -2    1.70    4.00
  -1 -20   2    1.00    1.90
   1 -20  -2    2.20    2.80
  -1 -20   2    3.30    5.10
   1 -20  -2   -1.50    2.40
   1 -20  -2    3.30    4.20
  -1 -20   2    0.70    3.30
  -1 -20   2   -1.00    3.00
   1  20  -2   -0.10    2.80
   1  20  -2    0.40    2.80
  -1  20   2   -2.60    2.10
  -1  20   2    1.40    2.90
   1  20  -2   -2.20    1.60
  -1  20   2    0.00    2.50
   1  20  -2    5.30    3.10
  -1  20   2   -0.90    5.30
  -1  20   2    1.90    2.70
   1  20  -2    1.70    5.20
   0 -20   2   15.10    5.00
   0 -20  -2   22.80    8.90
   0 -20   2   12.70    6.80
   0 -20  -2   25.90    6.10
   0 -20  -2  250.47  181.98
   0 -20   2   28.40    8.80
   0 -20  -2    2.50    3.60
   0 -20  -2   12.40    4.40
   0 -20   2   22.50    4.60
   0 -20  -2   21.50    4.10
   0 -20   2   26.90    4.60
   0 -20   2   19.00    5.80
   0  20   2   18.90    5.00
   0  20  -2   30.20    5.30
   0  20  -2   17.20    4.60
   0  20   2   16.40    4.00
   0  20  -2   15.40    8.70
   0  20   2   21.60    4.90
   0  20   2   24.50   11.70
   0  20  -2   31.00    5.90
   0  20   2   18.90    5.20
   0  20  -2   32.30    6.00
   1 -20   2   -1.40    3.80
  -1 -20  -2    0.50    2.50
   1 -20   2    1.10    3.50
   1 -20   2    0.60    5.00
   1 -20   2    2.80    2.80
  -1 -20  -2   -0.10    3.40
  -1 -20  -2    0.20    2.20
   1 -20   2   -0.80    2.30
  -1 -20  -2    2.10    4.20
  -1 -20  -2   -2.00    2.80
  -1 -20  -2    0.10    2.80
   1  20   2    3.70    3.10
  -1  20  -2    4.00    3.10
   1  20   2    2.40    2.60
   1  20   2    0.30    7.20
   1  20   2   -1.10    2.60
  -1  20  -2   -1.10    2.70
  -1  20  -2   -1.40    2.00
  -1  20  -2    0.90    2.50
  -1  20  -2    5.10    6.30
   1  20   2   13.20    4.70
  -1  20  -2    3.10    3.10
   2 -20   2  619.14   34.30
  -2 -20  -2  626.54   34.30
   2 -20   2  636.34   51.99
   2 -20   2  524.35   44.00
  -2 -20  -2  546.55   43.80
  -2 -20  -2  637.84   35.80
   2 -20   2  561.64   33.90
  -2 -20  -2  610.64   34.90
  -2  20  -2  576.24   35.20
   2  20   2  589.44   54.89
   2  20   2  616.74   35.10
   2  20   2  568.94   38.80
  -2  20  -2  530.85   33.80
   2  20   2  533.65   33.90
   2  20   2  565.64   45.80
  -2  20  -2  560.54   34.80
   2  20   2  527.45   35.00
  -2  20  -2  591.14   34.50
  -3 -20  -2  122.59   15.70
   3 -20   2   97.69   11.90
  -3 -20  -2  124.89   12.00
  -3 -20  -2   95.19   13.30
   3 -20   2   97.99   10.80
   3 -20   2   57.59    9.30
   3 -20   2  136.29   28.80
   3 -20   2   97.49   21.50
  -3  20  -2   74.69   10.20
   3  20   2  101.49   22.20
   3  20   2   74.69   25.30
   3  20   2   80.79   11.60
   3  20   2   74.39    8.30
   3  20   2   99.89   11.30
  -3  20  -2   66.09    9.80
  -3  20  -2  107.09   12.60
   3  20   2   99.99   12.40
  -4 -20  -2   44.90    9.10
   4 -20   2   20.20   12.00
   4 -20   2   48.20    8.60
   4 -20   2   19.50   13.20
  -4  20  -2   22.30    8.60
  -4  20  -2   52.89   11.60
   4  20   2   85.29   26.70
   4  20   2   35.30    5.20
   4  20   2   46.90   11.70
  -4  20  -2   31.30    7.50
   4  20   2   35.00   14.80
   5 -20   2    4.00    4.80
  -5 -20  -2   -0.80    3.90
   5 -20   2    0.30    4.70
   5 -20   2   -0.90    3.00
  -5 -20  -2    4.50    4.60
  -5 -20  -2   -0.20    6.20
   5  20   2   -1.90    4.90
   5  20   2   -3.40    4.20
  -5  20  -2   -3.90    4.50
  -5  20  -2    3.40    6.70
  -6 -21   2   17.10   12.80
  -6 -21   2    3.60    6.00
  -6  21   2    1.40    9.10
   6  21  -2    8.20    6.30
  -6  21   2    2.50    7.00
  -5 -21   2   20.80    8.50
   5 -21  -2   19.70    5.40
   5 -21  -2   19.50    7.10
  -5 -21   2   29.90   12.80
  -5 -21   2   28.80    7.00
   5  21  -2   43.00   17.30
   5  21  -2   25.40    6.50
   5  21  -2   23.60    7.30
  -5  21   2   20.70   10.20
  -5  21   2   21.00    7.20
   4 -21  -2    3.20    4.40
  -4 -21   2    9.90    8.10
  -4 -21   2    4.00    3.50
   4 -21  -2   15.90    4.80
[truncated: 1,019,447 more chars]
