# Supplementary material for: Arylboration of Enecarbamates for the Synthesis of Borylated Saturated N‐Heterocycles
Source: Angew Chem Int Ed Engl. 2022 Oct 17;61(46):e202212117. doi: 10.1002/anie.202212117 (PMC9643676; doi:10.1002/anie.202212117)
Supplement: Supplementary file 2 — Supporting Information [file ANIE-61-0-s004.cif]

data_20042
_audit_creation_date               2020-03-26
_audit_creation_method
;
Olex2 1.3
(compiled 2020.02.04 svn.rd84adfe8 for OlexSys, GUI svn.r6032)
;
_shelx_SHELXL_version_number       '2017/1'
loop_
  _audit_author_name
  _audit_author_email
  _audit_author_address
 'Trammel, G.' gneathe@iu.edu
;
Indiana University
Chemistry
800 E Kirkwood Ave
Bloomington (IN)
47401
USA
;
 'Carta, V.' vcarta@iu.edu
;
Indiana University
Chemistry
800 E Kirkwood Ave
Bloomington (IN)
47401
USA
;
 'Brown, K.' brownmkb@indiana.edu
;
Indiana University
Chemistry
800 E Kirkwood Ave
Bloomington (IN)
47401
USA
;

_audit_contact_author_address
;
Indiana University
Chemistry
800 E Kirkwood Ave
Bloomington (IN)
47401
USA
;
_audit_contact_author_email        brownmkb@indiana.edu
_audit_contact_author_name         'Brown, K.'
_audit_contact_author_phone        ''
_publ_contact_author_id_orcid      ''
_publ_section_references
;
Dolomanov, O.V., Bourhis, L.J., Gildea, R.J, Howard, J.A.K. & Puschmann, H.
 (2009), J. Appl. Cryst. 42, 339-341.

Sheldrick, G.M. (2008). Acta Cryst. A64, 112-122.
;
_chemical_name_common              ?
_chemical_name_systematic          ?
_chemical_formula_moiety           'C22 H34 B N O4'
_chemical_formula_sum              'C22 H34 B N O4'
_chemical_formula_weight           387.31
_chemical_melting_point            ?
loop_
  _atom_type_symbol
  _atom_type_description
  _atom_type_scat_dispersion_real
  _atom_type_scat_dispersion_imag
  _atom_type_scat_source
 'C' 'C' 0.0033 0.0016 'International Tables Vol C Tables 4.2.6.8 and 6.1.1.4'
 'H' 'H' 0.0000 0.0000 'International Tables Vol C Tables 4.2.6.8 and 6.1.1.4'
 'B' 'B' 0.0013 0.0007 'International Tables Vol C Tables 4.2.6.8 and 6.1.1.4'
 'N' 'N' 0.0061 0.0033 'International Tables Vol C Tables 4.2.6.8 and 6.1.1.4'
 'O' 'O' 0.0106 0.0060 'International Tables Vol C Tables 4.2.6.8 and 6.1.1.4'

_shelx_space_group_comment
;
The symmetry employed for this shelxl refinement is uniquely defined
by the following loop, which should always be used as a source of
symmetry information in preference to the above space-group names.
They are only intended as comments.
;
_space_group_crystal_system        'monoclinic'
_space_group_IT_number             14
_space_group_name_H-M_alt          'P 1 21/c 1'
_space_group_name_Hall             '-P 2ybc'
loop_
  _space_group_symop_operation_xyz
 'x, y, z'
 '-x, y+1/2, -z+1/2'
 '-x, -y, -z'
 'x, -y-1/2, z-1/2'

_cell_length_a                     6.4920(2)
_cell_length_b                     20.6253(9)
_cell_length_c                     16.9512(8)
_cell_angle_alpha                  90
_cell_angle_beta                   98.739(2)
_cell_angle_gamma                  90
_cell_volume                       2243.41(16)
_cell_formula_units_Z              4
_cell_measurement_reflns_used      3210
_cell_measurement_temperature      173.0
_cell_measurement_theta_max        22.48
_cell_measurement_theta_min        2.43
_shelx_estimated_absorpt_T_max     0.996
_shelx_estimated_absorpt_T_min     0.977
_exptl_absorpt_coefficient_mu      0.077
_exptl_absorpt_correction_T_max    0.7405
_exptl_absorpt_correction_T_min    0.6885
_exptl_absorpt_correction_type     multi-scan
_exptl_absorpt_process_details     'SADABS-2016/2 (Bruker,2016/2).'
_exptl_absorpt_special_details     ?
_exptl_crystal_colour              colourless
_exptl_crystal_colour_primary      colourless
_exptl_crystal_density_diffrn      1.147
_exptl_crystal_density_meas        ?
_exptl_crystal_density_method      ?
_exptl_crystal_description         needle
_exptl_crystal_F_000               840
_exptl_crystal_preparation         synthesized
_exptl_crystal_recrystallization_method 
 'slow diffusion from Et2O in a pentane solution'
_exptl_crystal_size_max            0.3
_exptl_crystal_size_mid            0.08
_exptl_crystal_size_min            0.05
_exptl_transmission_factor_max     ?
_exptl_transmission_factor_min     ?
_diffrn_reflns_av_R_equivalents    0.1313
_diffrn_reflns_av_unetI/netI       0.0481
_diffrn_reflns_Laue_measured_fraction_full  0.997
_diffrn_reflns_Laue_measured_fraction_max  0.996
_diffrn_reflns_limit_h_max         8
_diffrn_reflns_limit_h_min         -8
_diffrn_reflns_limit_k_max         25
_diffrn_reflns_limit_k_min         -25
_diffrn_reflns_limit_l_max         21
_diffrn_reflns_limit_l_min         -21
_diffrn_reflns_number              51902
_diffrn_reflns_point_group_measured_fraction_full  0.997
_diffrn_reflns_point_group_measured_fraction_max  0.996
_diffrn_reflns_theta_full          25.242
_diffrn_reflns_theta_max           26.394
_diffrn_reflns_theta_min           2.431
_diffrn_ambient_temperature        173.0
_diffrn_detector_area_resol_mean   ?
_diffrn_measured_fraction_theta_full  0.997
_diffrn_measured_fraction_theta_max  0.996
_diffrn_measurement_device_type    'Bruker Venture D8'
_diffrn_measurement_method         '\f and \w scans'
_diffrn_radiation_type             MoK\a
_diffrn_radiation_wavelength       0.71073
_diffrn_source                     ?
_diffrn_standards_number           0
_reflns_Friedel_coverage           0.000
_reflns_Friedel_fraction_full      .
_reflns_Friedel_fraction_max       .
_reflns_number_gt                  3086
_reflns_number_total               4576
_reflns_special_details
;
 Reflections were merged by SHELXL according to the crystal
 class for the calculation of statistics and refinement.
 
 _reflns_Friedel_fraction is defined as the number of unique
 Friedel pairs measured divided by the number that would be
 possible theoretically, ignoring centric projections and
 systematic absences.
;
_reflns_threshold_expression       'I > 2\s(I)'
_computing_cell_refinement         ?
_computing_data_collection         ?
_computing_data_reduction          ?
_computing_molecular_graphics      'Olex2 1.3 (Dolomanov et al., 2009)'
_computing_publication_material    'Olex2 1.3 (Dolomanov et al., 2009)'
_computing_structure_refinement    'XL  (Sheldrick, 2008)'
_computing_structure_solution      'SHELXT 2014/5 (Sheldrick, 2014)'
_refine_diff_density_max           0.342
_refine_diff_density_min           -0.232
_refine_diff_density_rms           0.046
_refine_ls_extinction_coef         .
_refine_ls_extinction_method       none
_refine_ls_goodness_of_fit_ref     1.068
_refine_ls_hydrogen_treatment      constr
_refine_ls_matrix_type             full
_refine_ls_number_parameters       261
_refine_ls_number_reflns           4576
_refine_ls_number_restraints       0
_refine_ls_R_factor_all            0.0839
_refine_ls_R_factor_gt             0.0494
_refine_ls_restrained_S_all        1.068
_refine_ls_shift/su_max            0.001
_refine_ls_shift/su_mean           0.000
_refine_ls_structure_factor_coef   Fsqd
_refine_ls_weighting_details      
 'w=1/[\s^2^(Fo^2^)+(0.0411P)^2^+1.3368P] where P=(Fo^2^+2Fc^2^)/3'
_refine_ls_weighting_scheme        calc
_refine_ls_wR_factor_gt            0.1085
_refine_ls_wR_factor_ref           0.1387
_refine_special_details            ?
_olex2_refinement_description
;
1. Fixed Uiso
 At 1.2 times of:
  All C(H) groups, All C(H,H) groups
 At 1.5 times of:
  All C(H,H,H) groups
2.a Ternary CH refined with riding coordinates:
 C2(H2)
2.b Secondary CH2 refined with riding coordinates:
 C3(H3A,H3B), C4(H4A,H4B)
2.c Aromatic/amide H refined with riding coordinates:
 C13(H13), C14(H14), C15(H15), C16(H16), C17(H17)
2.d Idealised Me refined as rotating group:
 C5(H5A,H5B,H5C), C8(H8A,H8B,H8C), C9(H9A,H9B,H9C), C10(H10A,H10B,H10C),
 C11(H11A,H11B,H11C), C20(H20A,H20B,H20C), C21(H21A,H21B,H21C), C22(H22A,H22B,
 H22C)
;
_atom_sites_solution_hydrogens     geom
_atom_sites_solution_primary       ?
_atom_sites_solution_secondary     ?
loop_
  _atom_site_label
  _atom_site_type_symbol
  _atom_site_fract_x
  _atom_site_fract_y
  _atom_site_fract_z
  _atom_site_U_iso_or_equiv
  _atom_site_adp_type
  _atom_site_occupancy
  _atom_site_site_symmetry_order
  _atom_site_calc_flag
  _atom_site_refinement_flags_posn
  _atom_site_refinement_flags_adp
  _atom_site_refinement_flags_occupancy
  _atom_site_disorder_assembly
  _atom_site_disorder_group
 O1 O 0.75570(19) 0.83353(7) 0.54883(8) 0.0316(3) Uani 1 1 d . . . . .
 O2 O 0.4551(2) 0.80029(7) 0.59002(8) 0.0327(3) Uani 1 1 d . . . . .
 O3 O 0.9045(2) 0.58353(6) 0.75017(9) 0.0341(3) Uani 1 1 d . . . . .
 O4 O 1.2491(2) 0.61067(7) 0.77799(10) 0.0418(4) Uani 1 1 d . . . . .
 N1 N 1.0004(2) 0.68551(8) 0.73635(10) 0.0295(4) Uani 1 1 d . . . . .
 B3 B 0.6666(3) 0.80310(10) 0.60617(13) 0.0258(4) Uani 1 1 d . . . . .
 C1 C 0.8008(3) 0.77675(9) 0.68515(11) 0.0267(4) Uani 1 1 d . . . . .
 C2 C 0.7920(3) 0.70123(9) 0.69314(11) 0.0260(4) Uani 1 1 d . . . . .
 H2 H 0.684709 0.689591 0.727292 0.031 Uiso 1 1 calc R U . . .
 C3 C 1.1489(3) 0.73910(10) 0.74116(13) 0.0345(5) Uani 1 1 d . . . . .
 H3A H 1.280041 0.725539 0.722811 0.041 Uiso 1 1 calc R U . . .
 H3B H 1.181279 0.755846 0.796394 0.041 Uiso 1 1 calc R U . . .
 C4 C 1.0349(3) 0.78961(10) 0.68562(12) 0.0313(4) Uani 1 1 d . . . . .
 H4A H 1.070951 0.785122 0.631197 0.038 Uiso 1 1 calc R U . . .
 H4B H 1.072316 0.833884 0.705379 0.038 Uiso 1 1 calc R U . . .
 C5 C 0.7287(3) 0.80840(10) 0.75837(12) 0.0341(5) Uani 1 1 d . . . . .
 H5A H 0.740887 0.855623 0.754704 0.051 Uiso 1 1 calc R U . . .
 H5B H 0.816077 0.793004 0.807014 0.051 Uiso 1 1 calc R U . . .
 H5C H 0.583087 0.796741 0.760082 0.051 Uiso 1 1 calc R U . . .
 C6 C 0.5937(3) 0.84625(10) 0.48095(11) 0.0289(4) Uani 1 1 d . . . . .
 C7 C 0.3886(3) 0.83802(10) 0.51762(11) 0.0292(4) Uani 1 1 d . . . . .
 C8 C 0.6287(4) 0.91264(12) 0.44866(16) 0.0515(6) Uani 1 1 d . . . . .
 H8A H 0.759989 0.913023 0.426766 0.077 Uiso 1 1 calc R U . . .
 H8B H 0.635554 0.944603 0.491758 0.077 Uiso 1 1 calc R U . . .
 H8C H 0.513389 0.923531 0.406438 0.077 Uiso 1 1 calc R U . . .
 C9 C 0.6190(3) 0.79516(13) 0.41860(14) 0.0477(6) Uani 1 1 d . . . . .
 H9A H 0.515773 0.802540 0.370935 0.072 Uiso 1 1 calc R U . . .
 H9B H 0.597980 0.752020 0.440264 0.072 Uiso 1 1 calc R U . . .
 H9C H 0.759484 0.797966 0.404383 0.072 Uiso 1 1 calc R U . . .
 C10 C 0.3055(4) 0.90146(12) 0.54576(17) 0.0564(7) Uani 1 1 d . . . . .
 H10A H 0.250793 0.928074 0.499387 0.085 Uiso 1 1 calc R U . . .
 H10B H 0.418365 0.924824 0.578949 0.085 Uiso 1 1 calc R U . . .
 H10C H 0.193721 0.892399 0.577072 0.085 Uiso 1 1 calc R U . . .
 C11 C 0.2165(3) 0.80207(14) 0.46652(14) 0.0496(6) Uani 1 1 d . . . . .
 H11A H 0.179921 0.824713 0.415494 0.074 Uiso 1 1 calc R U . . .
 H11B H 0.094203 0.800038 0.493925 0.074 Uiso 1 1 calc R U . . .
 H11C H 0.263172 0.757994 0.456801 0.074 Uiso 1 1 calc R U . . .
 C12 C 0.7451(3) 0.66520(10) 0.61448(13) 0.0332(5) Uani 1 1 d . . . . .
 C13 C 0.8914(4) 0.65951(11) 0.56303(14) 0.0434(5) Uani 1 1 d . . . . .
 H13 H 1.024853 0.678762 0.577029 0.052 Uiso 1 1 calc R U . . .
 C14 C 0.8454(5) 0.62617(14) 0.49155(16) 0.0588(7) Uani 1 1 d . . . . .
 H14 H 0.947085 0.622838 0.456924 0.071 Uiso 1 1 calc R U . . .
 C15 C 0.6534(5) 0.59795(15) 0.47066(18) 0.0705(9) Uani 1 1 d . . . . .
 H15 H 0.621990 0.575204 0.421575 0.085 Uiso 1 1 calc R U . . .
 C16 C 0.5063(5) 0.60269(14) 0.52111(19) 0.0690(9) Uani 1 1 d . . . . .
 H16 H 0.373311 0.583191 0.506718 0.083 Uiso 1 1 calc R U . . .
 C17 C 0.5522(4) 0.63604(12) 0.59319(16) 0.0483(6) Uani 1 1 d . . . . .
 H17 H 0.450701 0.638797 0.627941 0.058 Uiso 1 1 calc R U . . .
 C18 C 1.0673(3) 0.62476(10) 0.75635(12) 0.0309(4) Uani 1 1 d . . . . .
 C19 C 0.9379(3) 0.51306(10) 0.74982(14) 0.0381(5) Uani 1 1 d . . . . .
 C20 C 1.0574(4) 0.49057(11) 0.82899(14) 0.0440(6) Uani 1 1 d . . . . .
 H20A H 1.059390 0.443076 0.830624 0.066 Uiso 1 1 calc R U . . .
 H20B H 0.989390 0.507168 0.872697 0.066 Uiso 1 1 calc R U . . .
 H20C H 1.200629 0.506940 0.834799 0.066 Uiso 1 1 calc R U . . .
 C21 C 1.0479(5) 0.49569(13) 0.67997(15) 0.0576(7) Uani 1 1 d . . . . .
 H21A H 1.050863 0.448445 0.674099 0.086 Uiso 1 1 calc R U . . .
 H21B H 1.190843 0.512376 0.689611 0.086 Uiso 1 1 calc R U . . .
 H21C H 0.973061 0.515016 0.631042 0.086 Uiso 1 1 calc R U . . .
 C22 C 0.7163(4) 0.48771(12) 0.73816(18) 0.0570(7) Uani 1 1 d . . . . .
 H22A H 0.641791 0.503290 0.687048 0.086 Uiso 1 1 calc R U . . .
 H22B H 0.645505 0.503247 0.781662 0.086 Uiso 1 1 calc R U . . .
 H22C H 0.718155 0.440199 0.738228 0.086 Uiso 1 1 calc R U . . .

loop_
  _atom_site_aniso_label
  _atom_site_aniso_U_11
  _atom_site_aniso_U_22
  _atom_site_aniso_U_33
  _atom_site_aniso_U_23
  _atom_site_aniso_U_13
  _atom_site_aniso_U_12
 O1 0.0232(7) 0.0439(8) 0.0270(7) 0.0076(6) 0.0017(5) -0.0026(6)
 O2 0.0254(7) 0.0424(8) 0.0306(8) 0.0118(6) 0.0055(6) 0.0019(6)
 O3 0.0336(7) 0.0230(7) 0.0451(9) 0.0021(6) 0.0040(6) 0.0010(6)
 O4 0.0316(8) 0.0402(9) 0.0507(10) 0.0071(7) -0.0033(7) 0.0050(6)
 N1 0.0264(8) 0.0272(8) 0.0329(9) 0.0034(7) -0.0024(7) -0.0011(6)
 B3 0.0272(10) 0.0233(10) 0.0276(11) -0.0010(8) 0.0060(9) 0.0001(8)
 C1 0.0282(10) 0.0261(10) 0.0259(10) 0.0019(8) 0.0049(8) -0.0030(7)
 C2 0.0233(9) 0.0256(10) 0.0283(10) 0.0024(8) 0.0016(7) -0.0014(7)
 C3 0.0283(10) 0.0332(11) 0.0392(12) 0.0055(9) -0.0035(9) -0.0083(8)
 C4 0.0278(10) 0.0328(11) 0.0324(11) 0.0052(8) 0.0013(8) -0.0056(8)
 C5 0.0416(11) 0.0322(11) 0.0290(11) -0.0008(8) 0.0069(9) -0.0036(9)
 C6 0.0237(9) 0.0376(11) 0.0249(10) 0.0056(8) 0.0018(8) -0.0002(8)
 C7 0.0266(9) 0.0353(11) 0.0260(10) 0.0086(8) 0.0052(8) 0.0043(8)
 C8 0.0422(13) 0.0534(15) 0.0586(16) 0.0240(12) 0.0069(11) -0.0073(11)
 C9 0.0299(11) 0.0771(18) 0.0361(13) -0.0152(12) 0.0045(9) 0.0061(11)
 C10 0.0671(17) 0.0427(14) 0.0662(18) 0.0119(12) 0.0318(14) 0.0225(12)
 C11 0.0321(11) 0.0801(19) 0.0368(13) 0.0047(12) 0.0055(10) -0.0134(11)
 C12 0.0343(11) 0.0283(10) 0.0348(11) -0.0008(8) -0.0014(9) 0.0049(8)
 C13 0.0505(13) 0.0423(13) 0.0373(13) -0.0059(10) 0.0061(10) 0.0022(10)
 C14 0.0781(19) 0.0571(17) 0.0400(14) -0.0122(12) 0.0053(13) 0.0106(14)
 C15 0.089(2) 0.0640(19) 0.0512(17) -0.0286(14) -0.0135(16) 0.0148(16)
 C16 0.0554(16) 0.0611(18) 0.080(2) -0.0306(16) -0.0217(15) -0.0029(14)
 C17 0.0369(12) 0.0446(14) 0.0595(16) -0.0167(12) -0.0054(11) 0.0019(10)
 C18 0.0312(10) 0.0312(11) 0.0295(11) 0.0015(8) 0.0021(8) 0.0005(8)
 C19 0.0475(12) 0.0221(10) 0.0436(13) -0.0015(9) 0.0036(10) 0.0023(9)
 C20 0.0548(14) 0.0301(12) 0.0455(14) 0.0047(10) 0.0023(11) 0.0030(10)
 C21 0.0826(19) 0.0442(14) 0.0463(15) -0.0076(12) 0.0113(14) 0.0105(13)
 C22 0.0554(15) 0.0331(13) 0.078(2) 0.0017(12) -0.0048(14) -0.0090(11)

_geom_special_details
;
 All esds (except the esd in the dihedral angle between two l.s. planes)
 are estimated using the full covariance matrix.  The cell esds are taken
 into account individually in the estimation of esds in distances, angles
 and torsion angles; correlations between esds in cell parameters are only
 used when they are defined by crystal symmetry.  An approximate (isotropic)
 treatment of cell esds is used for estimating esds involving l.s. planes.
;
loop_
  _geom_bond_atom_site_label_1
  _geom_bond_atom_site_label_2
  _geom_bond_distance
  _geom_bond_site_symmetry_2
  _geom_bond_publ_flag
 O1 B3 1.358(2) . ?
 O1 C6 1.460(2) . ?
 O2 B3 1.360(2) . ?
 O2 C7 1.462(2) . ?
 O3 C18 1.348(2) . ?
 O3 C19 1.470(2) . ?
 O4 C18 1.217(2) . ?
 N1 C2 1.474(2) . ?
 N1 C3 1.461(2) . ?
 N1 C18 1.352(2) . ?
 B3 C1 1.579(3) . ?
 C1 C2 1.565(3) . ?
 C1 C4 1.541(3) . ?
 C1 C5 1.537(3) . ?
 C2 H2 1.0000 . ?
 C2 C12 1.516(3) . ?
 C3 H3A 0.9900 . ?
 C3 H3B 0.9900 . ?
 C3 C4 1.519(3) . ?
 C4 H4A 0.9900 . ?
 C4 H4B 0.9900 . ?
 C5 H5A 0.9800 . ?
 C5 H5B 0.9800 . ?
 C5 H5C 0.9800 . ?
 C6 C7 1.562(3) . ?
 C6 C8 1.505(3) . ?
 C6 C9 1.519(3) . ?
 C7 C10 1.520(3) . ?
 C7 C11 1.501(3) . ?
 C8 H8A 0.9800 . ?
 C8 H8B 0.9800 . ?
 C8 H8C 0.9800 . ?
 C9 H9A 0.9800 . ?
 C9 H9B 0.9800 . ?
 C9 H9C 0.9800 . ?
 C10 H10A 0.9800 . ?
 C10 H10B 0.9800 . ?
 C10 H10C 0.9800 . ?
 C11 H11A 0.9800 . ?
 C11 H11B 0.9800 . ?
 C11 H11C 0.9800 . ?
 C12 C13 1.388(3) . ?
 C12 C17 1.387(3) . ?
 C13 H13 0.9500 . ?
 C13 C14 1.386(3) . ?
 C14 H14 0.9500 . ?
 C14 C15 1.372(4) . ?
 C15 H15 0.9500 . ?
 C15 C16 1.379(4) . ?
 C16 H16 0.9500 . ?
 C16 C17 1.394(4) . ?
 C17 H17 0.9500 . ?
 C19 C20 1.517(3) . ?
 C19 C21 1.516(3) . ?
 C19 C22 1.515(3) . ?
 C20 H20A 0.9800 . ?
 C20 H20B 0.9800 . ?
 C20 H20C 0.9800 . ?
 C21 H21A 0.9800 . ?
 C21 H21B 0.9800 . ?
 C21 H21C 0.9800 . ?
 C22 H22A 0.9800 . ?
 C22 H22B 0.9800 . ?
 C22 H22C 0.9800 . ?

loop_
  _geom_angle_atom_site_label_1
  _geom_angle_atom_site_label_2
  _geom_angle_atom_site_label_3
  _geom_angle
  _geom_angle_site_symmetry_1
  _geom_angle_site_symmetry_3
  _geom_angle_publ_flag
 B3 O1 C6 108.23(14) . . ?
 B3 O2 C7 107.85(14) . . ?
 C18 O3 C19 120.62(15) . . ?
 C3 N1 C2 114.19(15) . . ?
 C18 N1 C2 124.33(16) . . ?
 C18 N1 C3 120.21(16) . . ?
 O1 B3 O2 113.75(17) . . ?
 O1 B3 C1 121.70(17) . . ?
 O2 B3 C1 124.50(17) . . ?
 C2 C1 B3 113.14(15) . . ?
 C4 C1 B3 111.22(15) . . ?
 C4 C1 C2 102.71(15) . . ?
 C5 C1 B3 109.99(16) . . ?
 C5 C1 C2 109.45(15) . . ?
 C5 C1 C4 110.11(16) . . ?
 N1 C2 C1 102.64(14) . . ?
 N1 C2 H2 109.1 . . ?
 N1 C2 C12 112.06(15) . . ?
 C1 C2 H2 109.1 . . ?
 C12 C2 C1 114.63(16) . . ?
 C12 C2 H2 109.1 . . ?
 N1 C3 H3A 111.1 . . ?
 N1 C3 H3B 111.1 . . ?
 N1 C3 C4 103.24(15) . . ?
 H3A C3 H3B 109.1 . . ?
 C4 C3 H3A 111.1 . . ?
 C4 C3 H3B 111.1 . . ?
 C1 C4 H4A 110.6 . . ?
 C1 C4 H4B 110.6 . . ?
 C3 C4 C1 105.80(15) . . ?
 C3 C4 H4A 110.6 . . ?
 C3 C4 H4B 110.6 . . ?
 H4A C4 H4B 108.7 . . ?
 C1 C5 H5A 109.5 . . ?
 C1 C5 H5B 109.5 . . ?
 C1 C5 H5C 109.5 . . ?
 H5A C5 H5B 109.5 . . ?
 H5A C5 H5C 109.5 . . ?
 H5B C5 H5C 109.5 . . ?
 O1 C6 C7 102.84(14) . . ?
 O1 C6 C8 108.64(17) . . ?
 O1 C6 C9 106.41(16) . . ?
 C8 C6 C7 115.39(17) . . ?
 C8 C6 C9 109.88(19) . . ?
 C9 C6 C7 112.98(17) . . ?
 O2 C7 C6 103.38(14) . . ?
 O2 C7 C10 105.58(17) . . ?
 O2 C7 C11 108.68(17) . . ?
 C10 C7 C6 113.34(18) . . ?
 C11 C7 C6 115.38(17) . . ?
 C11 C7 C10 109.7(2) . . ?
 C6 C8 H8A 109.5 . . ?
 C6 C8 H8B 109.5 . . ?
 C6 C8 H8C 109.5 . . ?
 H8A C8 H8B 109.5 . . ?
 H8A C8 H8C 109.5 . . ?
 H8B C8 H8C 109.5 . . ?
 C6 C9 H9A 109.5 . . ?
 C6 C9 H9B 109.5 . . ?
 C6 C9 H9C 109.5 . . ?
 H9A C9 H9B 109.5 . . ?
 H9A C9 H9C 109.5 . . ?
 H9B C9 H9C 109.5 . . ?
 C7 C10 H10A 109.5 . . ?
 C7 C10 H10B 109.5 . . ?
 C7 C10 H10C 109.5 . . ?
 H10A C10 H10B 109.5 . . ?
 H10A C10 H10C 109.5 . . ?
 H10B C10 H10C 109.5 . . ?
 C7 C11 H11A 109.5 . . ?
 C7 C11 H11B 109.5 . . ?
 C7 C11 H11C 109.5 . . ?
 H11A C11 H11B 109.5 . . ?
 H11A C11 H11C 109.5 . . ?
 H11B C11 H11C 109.5 . . ?
 C13 C12 C2 121.92(19) . . ?
 C17 C12 C2 119.60(19) . . ?
 C17 C12 C13 118.5(2) . . ?
 C12 C13 H13 119.5 . . ?
 C14 C13 C12 121.0(2) . . ?
 C14 C13 H13 119.5 . . ?
 C13 C14 H14 119.9 . . ?
 C15 C14 C13 120.2(3) . . ?
 C15 C14 H14 119.9 . . ?
 C14 C15 H15 120.1 . . ?
 C14 C15 C16 119.8(3) . . ?
 C16 C15 H15 120.1 . . ?
 C15 C16 H16 119.9 . . ?
 C15 C16 C17 120.2(3) . . ?
 C17 C16 H16 119.9 . . ?
 C12 C17 C16 120.4(3) . . ?
 C12 C17 H17 119.8 . . ?
 C16 C17 H17 119.8 . . ?
 O3 C18 N1 110.29(16) . . ?
 O4 C18 O3 125.87(18) . . ?
 O4 C18 N1 123.83(18) . . ?
 O3 C19 C20 110.79(17) . . ?
 O3 C19 C21 108.92(18) . . ?
 O3 C19 C22 101.76(17) . . ?
 C21 C19 C20 112.4(2) . . ?
 C22 C19 C20 111.0(2) . . ?
 C22 C19 C21 111.5(2) . . ?
 C19 C20 H20A 109.5 . . ?
 C19 C20 H20B 109.5 . . ?
 C19 C20 H20C 109.5 . . ?
 H20A C20 H20B 109.5 . . ?
 H20A C20 H20C 109.5 . . ?
 H20B C20 H20C 109.5 . . ?
 C19 C21 H21A 109.5 . . ?
 C19 C21 H21B 109.5 . . ?
 C19 C21 H21C 109.5 . . ?
 H21A C21 H21B 109.5 . . ?
 H21A C21 H21C 109.5 . . ?
 H21B C21 H21C 109.5 . . ?
 C19 C22 H22A 109.5 . . ?
 C19 C22 H22B 109.5 . . ?
 C19 C22 H22C 109.5 . . ?
 H22A C22 H22B 109.5 . . ?
 H22A C22 H22C 109.5 . . ?
 H22B C22 H22C 109.5 . . ?

loop_
  _geom_hbond_atom_site_label_D
  _geom_hbond_atom_site_label_H
  _geom_hbond_atom_site_label_A
  _geom_hbond_distance_DH
  _geom_hbond_distance_HA
  _geom_hbond_distance_DA
  _geom_hbond_angle_DHA
  _geom_hbond_site_symmetry_A
  _geom_hbond_publ_flag
 C8 H8C O4 0.98 2.65 3.537(3) 149.9 4_475 yes
 C11 H11B O1 0.98 2.61 3.548(3) 161.1 1_455 yes
 C20 H20C O4 0.98 2.39 2.960(3) 116.7 . yes
 C21 H21B O4 0.98 2.52 3.071(3) 115.8 . yes

loop_
  _geom_torsion_atom_site_label_1
  _geom_torsion_atom_site_label_2
  _geom_torsion_atom_site_label_3
  _geom_torsion_atom_site_label_4
  _geom_torsion
  _geom_torsion_site_symmetry_1
  _geom_torsion_site_symmetry_2
  _geom_torsion_site_symmetry_3
  _geom_torsion_site_symmetry_4
  _geom_torsion_publ_flag
 O1 B3 C1 C2 -115.8(2) . . . . ?
 O1 B3 C1 C4 -0.8(3) . . . . ?
 O1 B3 C1 C5 121.47(19) . . . . ?
 O1 C6 C7 O2 -19.48(19) . . . . ?
 O1 C6 C7 C10 94.3(2) . . . . ?
 O1 C6 C7 C11 -137.99(18) . . . . ?
 O2 B3 C1 C2 66.9(2) . . . . ?
 O2 B3 C1 C4 -178.07(18) . . . . ?
 O2 B3 C1 C5 -55.8(2) . . . . ?
 N1 C2 C12 C13 -43.7(3) . . . . ?
 N1 C2 C12 C17 135.3(2) . . . . ?
 N1 C3 C4 C1 27.0(2) . . . . ?
 B3 O1 C6 C7 16.8(2) . . . . ?
 B3 O1 C6 C8 139.58(18) . . . . ?
 B3 O1 C6 C9 -102.16(19) . . . . ?
 B3 O2 C7 C6 15.8(2) . . . . ?
 B3 O2 C7 C10 -103.48(19) . . . . ?
 B3 O2 C7 C11 138.86(18) . . . . ?
 B3 C1 C2 N1 147.66(15) . . . . ?
 B3 C1 C2 C12 25.9(2) . . . . ?
 B3 C1 C4 C3 -155.66(17) . . . . ?
 C1 C2 C12 C13 72.8(2) . . . . ?
 C1 C2 C12 C17 -108.2(2) . . . . ?
 C2 N1 C3 C4 -9.1(2) . . . . ?
 C2 N1 C18 O3 -15.7(3) . . . . ?
 C2 N1 C18 O4 165.42(19) . . . . ?
 C2 C1 C4 C3 -34.3(2) . . . . ?
 C2 C12 C13 C14 179.8(2) . . . . ?
 C2 C12 C17 C16 180.0(2) . . . . ?
 C3 N1 C2 C1 -12.1(2) . . . . ?
 C3 N1 C2 C12 111.41(19) . . . . ?
 C3 N1 C18 O3 177.91(17) . . . . ?
 C3 N1 C18 O4 -0.9(3) . . . . ?
 C4 C1 C2 N1 27.66(18) . . . . ?
 C4 C1 C2 C12 -94.08(18) . . . . ?
 C5 C1 C2 N1 -89.30(17) . . . . ?
 C5 C1 C2 C12 148.95(16) . . . . ?
 C5 C1 C4 C3 82.2(2) . . . . ?
 C6 O1 B3 O2 -7.8(2) . . . . ?
 C6 O1 B3 C1 174.67(17) . . . . ?
 C7 O2 B3 O1 -5.9(2) . . . . ?
 C7 O2 B3 C1 171.59(18) . . . . ?
 C8 C6 C7 O2 -137.59(19) . . . . ?
 C8 C6 C7 C10 -23.8(3) . . . . ?
 C8 C6 C7 C11 103.9(2) . . . . ?
 C9 C6 C7 O2 94.81(19) . . . . ?
 C9 C6 C7 C10 -151.4(2) . . . . ?
 C9 C6 C7 C11 -23.7(3) . . . . ?
 C12 C13 C14 C15 -0.2(4) . . . . ?
 C13 C12 C17 C16 -1.0(4) . . . . ?
 C13 C14 C15 C16 -0.2(5) . . . . ?
 C14 C15 C16 C17 0.0(5) . . . . ?
 C15 C16 C17 C12 0.6(4) . . . . ?
 C17 C12 C13 C14 0.8(3) . . . . ?
 C18 O3 C19 C20 64.5(2) . . . . ?
 C18 O3 C19 C21 -59.6(3) . . . . ?
 C18 O3 C19 C22 -177.47(19) . . . . ?
 C18 N1 C2 C1 -179.15(18) . . . . ?
 C18 N1 C2 C12 -55.7(2) . . . . ?
 C18 N1 C3 C4 158.59(18) . . . . ?
 C19 O3 C18 O4 -15.9(3) . . . . ?
 C19 O3 C18 N1 165.29(17) . . . . ?

_shelx_res_file
;
TITL 20042_a.res in P2(1)/c
    20042.res
    created by SHELXL-2017/1 at 17:19:02 on 26-Mar-2020
CELL 0.71073 6.492 20.6253 16.9512 90 98.739 90
ZERR 4 0.0002 0.0009 0.0008 0 0.002 0
LATT 1
SYMM -X,0.5+Y,0.5-Z
SFAC C H B N O
UNIT 88 136 4 4 16
EQIV $1 -1+X,1.5-Y,-0.5+Z
EQIV $2 -1+X,+Y,+Z

L.S. 4
PLAN  6 0 0
SIZE 0.05 0.08 0.3
TEMP -100.15
HTAB C8 O4_$1
HTAB C11 O1_$2
HTAB C20 O4
HTAB C21 O4
CONF
LIST 4
wpdb
HTAB
BOND $H
WPDB -1
MORE -1
fmap 2
acta
REM <olex2.extras>
REM <HklSrc "%.\\20042.hkl">
REM </olex2.extras>

WGHT    0.041100    1.336800
FVAR       0.81989
O1    5    0.755700    0.833527    0.548835    11.00000    0.02319    0.04392 =
         0.02702    0.00759    0.00167   -0.00260
O2    5    0.455112    0.800292    0.590022    11.00000    0.02538    0.04240 =
         0.03056    0.01183    0.00549    0.00186
O3    5    0.904465    0.583532    0.750167    11.00000    0.03359    0.02303 =
         0.04514    0.00206    0.00403    0.00099
O4    5    1.249080    0.610671    0.777990    11.00000    0.03157    0.04020 =
         0.05069    0.00712   -0.00332    0.00497
N1    4    1.000439    0.685513    0.736346    11.00000    0.02640    0.02719 =
         0.03291    0.00342   -0.00241   -0.00107
B3    3    0.666550    0.803105    0.606167    11.00000    0.02717    0.02329 =
         0.02759   -0.00096    0.00597    0.00011
C1    1    0.800835    0.776751    0.685152    11.00000    0.02820    0.02609 =
         0.02593    0.00187    0.00486   -0.00297
C2    1    0.791951    0.701232    0.693140    11.00000    0.02335    0.02560 =
         0.02829    0.00244    0.00160   -0.00140
AFIX  13
H2    2    0.684709    0.689591    0.727292    11.00000   -1.20000
AFIX   0
C3    1    1.148922    0.739102    0.741165    11.00000    0.02828    0.03319 =
         0.03923    0.00553   -0.00351   -0.00827
AFIX  23
H3A   2    1.280041    0.725539    0.722811    11.00000   -1.20000
H3B   2    1.181279    0.755846    0.796394    11.00000   -1.20000
AFIX   0
C4    1    1.034909    0.789614    0.685623    11.00000    0.02782    0.03275 =
         0.03244    0.00524    0.00130   -0.00562
AFIX  23
H4A   2    1.070951    0.785122    0.631197    11.00000   -1.20000
H4B   2    1.072316    0.833884    0.705379    11.00000   -1.20000
AFIX   0
C5    1    0.728684    0.808397    0.758373    11.00000    0.04156    0.03218 =
         0.02903   -0.00081    0.00688   -0.00357
AFIX 137
H5A   2    0.740887    0.855623    0.754704    11.00000   -1.50000
H5B   2    0.816077    0.793004    0.807014    11.00000   -1.50000
H5C   2    0.583087    0.796741    0.760082    11.00000   -1.50000
AFIX   0
C6    1    0.593668    0.846251    0.480947    11.00000    0.02366    0.03755 =
         0.02490    0.00558    0.00185   -0.00019
C7    1    0.388645    0.838020    0.517622    11.00000    0.02660    0.03526 =
         0.02602    0.00856    0.00523    0.00435
C8    1    0.628704    0.912639    0.448663    11.00000    0.04224    0.05344 =
         0.05862    0.02401    0.00689   -0.00735
AFIX 137
H8A   2    0.759989    0.913023    0.426766    11.00000   -1.50000
H8B   2    0.635554    0.944603    0.491758    11.00000   -1.50000
H8C   2    0.513389    0.923531    0.406438    11.00000   -1.50000
AFIX   0
C9    1    0.618970    0.795163    0.418603    11.00000    0.02989    0.07709 =
         0.03610   -0.01524    0.00450    0.00613
AFIX 137
H9A   2    0.515773    0.802540    0.370935    11.00000   -1.50000
H9B   2    0.597980    0.752020    0.440264    11.00000   -1.50000
H9C   2    0.759484    0.797966    0.404383    11.00000   -1.50000
AFIX   0
C10   1    0.305500    0.901461    0.545755    11.00000    0.06707    0.04270 =
         0.06621    0.01192    0.03180    0.02248
AFIX 137
H10A  2    0.250793    0.928074    0.499387    11.00000   -1.50000
H10B  2    0.418365    0.924824    0.578949    11.00000   -1.50000
H10C  2    0.193721    0.892399    0.577072    11.00000   -1.50000
AFIX   0
C11   1    0.216543    0.802070    0.466524    11.00000    0.03210    0.08005 =
         0.03685    0.00469    0.00549   -0.01338
AFIX 137
H11A  2    0.179921    0.824713    0.415494    11.00000   -1.50000
H11B  2    0.094203    0.800038    0.493925    11.00000   -1.50000
H11C  2    0.263172    0.757994    0.456801    11.00000   -1.50000
AFIX   0
C12   1    0.745090    0.665198    0.614478    11.00000    0.03434    0.02826 =
         0.03478   -0.00082   -0.00145    0.00489
C13   1    0.891359    0.659514    0.563027    11.00000    0.05048    0.04232 =
         0.03727   -0.00589    0.00614    0.00224
AFIX  43
H13   2    1.024853    0.678762    0.577029    11.00000   -1.20000
AFIX   0
C14   1    0.845432    0.626171    0.491552    11.00000    0.07805    0.05707 =
         0.04004   -0.01221    0.00530    0.01060
AFIX  43
H14   2    0.947085    0.622838    0.456924    11.00000   -1.20000
AFIX   0
C15   1    0.653434    0.597948    0.470662    11.00000    0.08870    0.06401 =
         0.05118   -0.02865   -0.01352    0.01479
AFIX  43
H15   2    0.621990    0.575204    0.421575    11.00000   -1.20000
AFIX   0
C16   1    0.506286    0.602690    0.521109    11.00000    0.05544    0.06114 =
         0.08033   -0.03058   -0.02168   -0.00289
AFIX  43
H16   2    0.373311    0.583191    0.506718    11.00000   -1.20000
AFIX   0
C17   1    0.552215    0.636038    0.593191    11.00000    0.03685    0.04463 =
         0.05948   -0.01674   -0.00541    0.00191
AFIX  43
H17   2    0.450701    0.638797    0.627941    11.00000   -1.20000
AFIX   0
C18   1    1.067316    0.624760    0.756348    11.00000    0.03122    0.03116 =
         0.02951    0.00150    0.00211    0.00050
C19   1    0.937913    0.513059    0.749825    11.00000    0.04753    0.02210 =
         0.04356   -0.00151    0.00360    0.00230
C20   1    1.057406    0.490570    0.828993    11.00000    0.05477    0.03014 =
         0.04550    0.00466    0.00228    0.00301
AFIX 137
H20A  2    1.059390    0.443076    0.830624    11.00000   -1.50000
H20B  2    0.989390    0.507168    0.872697    11.00000   -1.50000
H20C  2    1.200629    0.506940    0.834799    11.00000   -1.50000
AFIX   0
C21   1    1.047885    0.495690    0.679973    11.00000    0.08259    0.04423 =
         0.04633   -0.00760    0.01131    0.01054
AFIX 137
H21A  2    1.050863    0.448445    0.674099    11.00000   -1.50000
H21B  2    1.190843    0.512376    0.689611    11.00000   -1.50000
H21C  2    0.973061    0.515016    0.631042    11.00000   -1.50000
AFIX   0
C22   1    0.716262    0.487710    0.738160    11.00000    0.05537    0.03310 =
         0.07798    0.00170   -0.00483   -0.00901
AFIX 137
H22A  2    0.641791    0.503290    0.687048    11.00000   -1.50000
H22B  2    0.645505    0.503247    0.781662    11.00000   -1.50000
H22C  2    0.718155    0.440199    0.738228    11.00000   -1.50000
AFIX   0
HKLF 4


REM  20042_a.res in P2(1)/c
REM R1 =  0.0494 for    3086 Fo > 4sig(Fo)  and  0.0839 for all    4576 data
REM    261 parameters refined using      0 restraints

END

WGHT      0.0410      1.3375

REM Instructions for potential hydrogen bonds
HTAB C8 O4_$1
HTAB C11 O1_$2
HTAB C20 O4
HTAB C21 O4

REM Highest difference peak  0.342,  deepest hole -0.232,  1-sigma level  0.046
Q1    1   0.2257  0.8814  0.4941  11.00000  0.05    0.34
Q2    1   0.3107  0.7664  0.4773  11.00000  0.05    0.26
Q3    1   0.6620  0.9274  0.5004  11.00000  0.05    0.26
Q4    1   0.7142  0.7833  0.6471  11.00000  0.05    0.22
Q5    1   0.4884  0.8449  0.4990  11.00000  0.05    0.20
Q6    1   0.7140  0.6286  0.4811  11.00000  0.05    0.19
;
_shelx_res_checksum                11201
_shelx_hkl_file
;
  -1   0   0 1014.50   38.40
  -1   0   0  970.90   36.60
  -1   0   0 1015.50   38.90
  -1   0   0 1077.19   52.09
   1   0   0 1061.89   38.90
   1   0   0 1055.99   36.90
   1   0   0 1011.40   36.50
   1   0   0 1047.70   51.89
  -2   0   0  339.07   22.10
  -2   0   0  287.57   38.40
   2   0   0  346.57   21.10
   2   0   0  338.87   18.20
  -2   0   0  350.26   20.80
  -2   0   0  340.57   18.60
  -3   0   0  283.97   48.50
  -3   0   0  275.67   21.40
  -3   0   0  280.27   19.10
  -3   0   0  305.67   25.10
   3   0   0  294.67   22.50
   3   0   0  285.77   18.80
  -3   0   0  330.27   49.50
   4   0   0  611.74   33.00
  -4   0   0  470.75   72.59
  -4   0   0  580.94   42.80
  -4   0   0  589.04   76.59
  -4   0   0  664.63   35.20
  -4   0   0  607.14   38.20
   4   0   0  610.54   39.00
  -5   0   0   58.69   13.00
  -5   0   0  101.29   19.40
   5   0   0  102.09   19.60
  -5   0   0   57.39   25.60
  -5   0   0   70.49   20.60
  -5   0   0  110.29   38.70
   5   0   0   77.99   13.10
   6   0   0  381.66   43.90
  -6   0   0  379.66   33.90
  -6   0   0  376.16   29.50
  -6   0   0  386.56   53.59
  -6   0   0  276.87   66.09
  -6   0   0  294.57   60.89
   6   0   0  361.96   26.50
  -7   0   0   64.99   33.50
  -7   0   0  115.69   32.40
  -7   0   0   46.10   26.20
   7   0   0   76.69   14.10
  -7   0   0   79.09   18.80
  -7   0   0   79.49   16.50
   8   0   0   20.20    7.10
   8   0   0    3.00    8.90
  -8   0   0   24.40   13.30
  -8   0   0   24.80   22.70
  -8   0   0   11.30    8.30
  -8   0   0   39.60   22.60
   2  -1   0  443.46   41.50
  -2  -1   0  428.56   23.00
  -2  -1   0  402.96   38.70
   2  -1   0  431.56   22.60
   2  -1   0  462.25   22.10
  -2  -1   0  452.75   22.30
  -2  -1   0  469.25   42.60
  -2  -1   0  433.16   25.70
   2  -1   0  422.56   25.60
  -2   1   0  430.16   25.30
   2   1   0  439.36   23.70
  -2   1   0  428.26   27.30
  -2   1   0  484.25   23.40
   2   1   0  480.55   22.10
  -2   1   0  458.85   42.60
  -3  -1   0  193.48   39.30
   3  -1   0  207.08   23.00
   3  -1   0  195.58   15.70
  -3  -1   0  190.38   16.50
   3  -1   0  220.98   40.80
  -3  -1   0  181.08   22.90
  -3  -1   0  164.38   33.30
  -3  -1   0  187.98   15.00
  -3   1   0  176.98   15.20
  -3   1   0  205.28   22.70
  -3   1   0  214.98   26.00
  -3   1   0  232.88   42.40
   3   1   0  183.48   14.30
   3   1   0  223.38   18.30
  -4  -1   0    5.20   12.10
  -4  -1   0    9.90    5.50
   4  -1   0   18.00    7.60
   4  -1   0   28.80    9.40
  -4  -1   0   24.70    8.90
  -4  -1   0    9.40   12.20
  -4  -1   0   16.80    8.20
   4   1   0   29.30    7.30
  -4   1   0   24.50   10.80
  -4   1   0   10.00    5.70
  -4   1   0   16.00   16.20
  -4   1   0   34.70   10.70
   4   1   0   26.70    8.30
  -4   1   0   26.50   17.70
  -5  -1   0   27.80   13.40
   5  -1   0   34.60    9.10
  -5  -1   0   36.90   10.00
  -5  -1   0   18.30   20.20
   5  -1   0   34.00   11.90
  -5  -1   0   36.60   11.40
  -5  -1   0   44.40   24.60
  -5   1   0   30.50   22.50
  -5   1   0   33.40   14.60
  -5   1   0   28.60   11.20
   5   1   0   55.49   11.00
  -5   1   0   35.10   22.00
   5   1   0   29.70    9.80
  -5   1   0   57.09   12.50
   6  -1   0   21.30    8.20
   6  -1   0   31.00   12.90
  -6  -1   0   21.90    8.60
  -6  -1   0    8.30   13.10
  -6  -1   0    9.80    8.00
  -6  -1   0    4.90    9.20
  -6  -1   0   10.80   18.70
   6   1   0   14.40    9.40
   6   1   0   14.90    7.30
  -6   1   0   38.90   24.70
  -6   1   0   20.00    9.30
  -6   1   0    7.30    9.20
  -6   1   0   17.60   10.90
  -6   1   0   19.00   20.20
   7  -1   0  121.19   18.30
  -7  -1   0   88.69   29.70
  -7  -1   0  113.89   40.50
  -7  -1   0  114.29   19.50
  -7  -1   0  126.69   40.10
  -7  -1   0   97.89   21.80
   7   1   0   92.49   22.00
  -7   1   0   99.19   45.40
  -7   1   0  122.79   20.30
   7   1   0  137.99   18.20
  -7   1   0   98.69   22.50
  -7   1   0   49.10   31.40
  -7   1   0  176.68   39.10
  -8  -1   0   45.70   13.60
  -8  -1   0   33.40   14.50
   8  -1   0    9.70   10.80
  -8  -1   0   29.60   21.60
  -8  -1   0   50.99   32.30
   8  -1   0   31.20    9.10
  -8   1   0   33.10   16.40
   8   1   0   22.40   13.10
  -8   1   0   21.90   23.20
  -8   1   0   43.80   22.50
  -8   1   0   37.30   12.30
   1  -2   0  851.11   37.30
  -1  -2   0  912.41   54.59
   1  -2   0  883.41   38.80
   1  -2   0 1022.30   59.59
  -1  -2   0  865.61   33.40
  -1  -2   0  860.71   30.10
  -1  -2   0  886.31   37.90
   1   2   0  823.62   51.99
  -1   2   0  898.21   39.50
  -1   2   0  839.22   36.50
  -1   2   0  872.01   56.89
   1   2   0  861.81   30.40
  -1   2   0  896.81   35.10
  -2  -2   0 1356.36   51.99
  -2  -2   0 1314.27   57.79
   2  -2   0 1560.54   89.89
   2  -2   0 1352.06   55.89
   2  -2   0 1262.17   57.29
  -2  -2   0 1345.57   51.39
  -2  -2   0 1234.18   79.79
   2  -2   0 1395.86   54.19
  -2   2   0 1414.56   86.39
  -2   2   0 1363.56   54.09
   2   2   0 1355.16   81.89
  -2   2   0 1349.07   60.89
   2   2   0 1374.96   51.59
  -2   2   0 1455.45   58.79
   3  -2   0 1019.50   78.89
   3  -2   0  864.91   35.40
   3  -2   0  973.80   48.50
  -3  -2   0  790.02   71.89
  -3  -2   0  870.61   70.09
  -3  -2   0  928.71   40.80
  -3  -2   0  873.41   40.70
  -3  -2   0  834.22   46.70
   3  -2   0  846.62   41.00
   3  -2   0  921.01   36.00
  -3   2   0  793.42   71.79
   3   2   0  893.11   41.90
  -3   2   0  729.83   44.70
  -3   2   0  854.21   41.40
  -3   2   0  868.31   49.90
   3   2   0  824.92   38.20
  -4  -2   0  189.68   16.80
   4  -2   0  135.59   37.20
   4  -2   0  115.29   19.80
  -4  -2   0  149.79   25.30
   4  -2   0  144.39   20.90
  -4  -2   0  157.58   39.20
  -4  -2   0  188.98   44.90
  -4  -2   0  131.09   17.60
  -4   2   0  156.88   22.90
  -4   2   0  172.18   43.80
  -4   2   0  169.08   27.70
  -4   2   0  172.88   20.50
   4   2   0  195.78   15.70
   4   2   0  153.98   20.00
   5  -2   0  672.83   46.80
  -5  -2   0  611.94   39.10
   5  -2   0  605.84   36.60
  -5  -2   0  520.85   78.59
  -5  -2   0  528.55   46.30
  -5  -2   0  664.13   93.69
   5   2   0  647.04   41.90
  -5   2   0  543.65   84.89
  -5   2   0  628.24   50.89
  -5   2   0  575.74   37.50
  -5   2   0  649.93   96.59
  -5   2   0  683.03   45.90
   5   2   0  612.14   34.60
   6  -2   0    6.00    6.20
  -6  -2   0   16.50    8.60
  -6  -2   0    6.50    8.60
  -6  -2   0   11.50    7.70
   6  -2   0   31.00   13.10
  -6  -2   0   21.00   19.40
  -6  -2   0   -7.00    5.20
  -6   2   0    0.80    6.80
   6   2   0   15.80   10.30
   6   2   0    9.40    5.70
  -6   2   0    4.90   13.50
  -6   2   0    4.80    7.40
  -6   2   0   36.60   28.50
  -6   2   0   18.20    9.10
  -7  -2   0   14.70   13.80
  -7  -2   0   22.40   20.30
  -7  -2   0   -5.50    6.70
  -7  -2   0   10.90    8.60
   7  -2   0   -0.50    5.50
  -7  -2   0    0.50    5.20
   7  -2   0    2.20    5.50
  -7   2   0    7.20    7.10
  -7   2   0    7.40   18.10
  -7   2   0   -1.20    6.50
  -7   2   0   -6.80    4.70
   7   2   0    9.10    5.90
   7   2   0   -3.50    4.20
  -8   2   0   -6.00   10.70
   0  -3   0   -1.00    1.50
   0  -3   0    5.70    3.70
   0  -3   0    1.00    1.60
   0  -3   0    4.10    6.00
   0   3   0   -1.70    4.60
   0   3   0   -0.80    1.20
   0   3   0    0.60    2.00
   1  -3   0    1.20    3.50
   1  -3   0   -0.60    2.70
  -1  -3   0   -0.90    2.10
   1  -3   0   -5.80    3.90
   1  -3   0   -0.10    2.30
  -1  -3   0    5.50    4.50
  -1  -3   0    4.60    7.70
  -1   3   0   -0.70    2.30
  -1   3   0    2.50    5.00
  -1   3   0    2.10    8.30
   1   3   0   -0.80    5.40
   1   3   0    1.40    0.90
  -1   3   0    1.60    2.90
  -2  -3   0  569.14   34.60
   2  -3   0  601.54   33.50
  -2  -3   0  511.35   26.60
   2  -3   0  599.54   33.30
  -2  -3   0  556.44   51.59
   2  -3   0  593.14   55.49
  -2  -3   0  579.74   24.50
   2   3   0  534.55   26.40
  -2   3   0  589.84   35.50
   2   3   0  606.54   25.80
  -2   3   0  556.24   29.30
   2   3   0  650.23   54.79
  -2   3   0  408.66   55.79
  -2   3   0  576.74   32.60
   3  -3   0 3729.13  134.59
   3  -3   0 3729.83  141.99
   3  -3   0 3623.04  188.08
  -3  -3   0 3765.62  184.88
   3  -3   0 3729.23  133.99
   3  -3   0 3700.53  133.29
  -3  -3   0 3836.82  144.29
  -3   3   0 3833.22  135.29
  -3   3   0 3846.72  141.99
   3   3   0 3748.02  131.39
   3   3   0 3772.52  130.49
  -3   3   0 3616.54  146.59
  -3   3   0 3927.41  193.78
   3   3   0 3534.15  181.58
   4  -3   0    0.50    6.80
  -4  -3   0   -0.50    2.70
  -4  -3   0   -0.70    6.00
  -4  -3   0    3.90    5.30
   4  -3   0    4.60    4.70
   4  -3   0    8.80    5.70
  -4  -3   0   -1.00    5.90
  -4  -3   0    3.60    4.10
  -4   3   0   -1.10    4.30
  -4   3   0   -4.00    2.30
  -4   3   0   10.20   12.70
  -4   3   0   -0.60    2.70
   4   3   0    0.90    2.80
   4   3   0    0.20    2.60
  -5  -3   0   13.10   13.50
  -5  -3   0    8.50    8.60
  -5  -3   0   25.80    7.90
  -5  -3   0   17.70    7.10
  -5  -3   0   10.70   13.90
   5  -3   0   15.60    7.60
   5  -3   0   13.30    7.80
   5   3   0   30.80   10.00
  -5   3   0    4.30    6.70
  -5   3   0   18.10    8.10
  -5   3   0   -2.90    4.10
  -5   3   0   12.20    9.90
   5   3   0   12.80    5.80
  -6  -3   0   86.59   25.10
  -6  -3   0   87.29   16.00
  -6  -3   0   58.49   28.10
  -6  -3   0   67.09   15.40
   6  -3   0   71.69   19.20
  -6  -3   0   48.80   26.70
   6  -3   0   62.19   13.90
   6   3   0   48.50   14.10
  -6   3   0   82.49   16.90
  -6   3   0   60.39   35.10
   6   3   0   80.39   13.50
  -6   3   0   67.59   34.30
  -6   3   0   18.70   13.90
  -6   3   0   74.99   19.70
   7  -3   0   11.70    7.90
   7  -3   0   -4.80    3.80
  -7  -3   0   15.60   13.80
  -7  -3   0   19.10   21.00
  -7  -3   0    3.40    5.60
  -7  -3   0   11.80   21.60
  -7  -3   0    3.00    6.20
  -7   3   0   20.70   12.50
  -7   3   0   -5.70    4.30
   7   3   0    7.80    5.60
  -7   3   0    3.80   24.50
   7   3   0   12.40    8.80
   0  -4   0 1467.75   57.19
   0  -4   0 1368.16   53.29
   0  -4   0 1511.75   63.29
   0  -4   0 1625.84   92.69
   0   4   0 1576.14   90.99
   0   4   0 1550.24   57.39
  -1  -4   0 4022.60  182.58
   1  -4   0 4545.04  193.38
  -1   4   0 4025.90  196.88
  -2  -4   0  179.78   22.60
   2  -4   0  151.98   18.40
  -2  -4   0  167.38   13.30
  -2  -4   0  180.88   37.60
  -2  -4   0  164.18    9.30
   2  -4   0  201.08   42.30
   2  -4   0  150.18   20.40
  -2   4   0  152.98   16.70
   2   4   0  164.48   10.10
  -2   4   0  132.09   33.80
   2   4   0  155.98   12.70
  -2   4   0  158.58   21.30
   2   4   0  203.18   38.70
  -2   4   0  203.68   21.60
   3  -4   0   78.39   14.40
  -3  -4   0   55.69   13.70
  -3  -4   0   72.09   25.70
   3  -4   0   46.00   10.10
   3  -4   0   74.99   27.50
   3  -4   0   47.90   12.30
   3  -4   0   45.60   11.00
  -3  -4   0   58.29   10.40
  -3  -4   0   52.09    8.30
   3   4   0   81.69   28.10
  -3   4   0   68.79   26.90
  -3   4   0   52.39   11.10
   3   4   0   44.80    8.00
  -3   4   0   52.99   12.40
  -3   4   0   52.29   13.60
   3   4   0   45.30    8.50
   4  -4   0    9.60    5.70
  -4  -4   0   18.50    6.90
   4  -4   0    9.60   13.40
   4  -4   0   29.80   10.50
  -4  -4   0   -2.50    3.50
  -4  -4   0   16.20   15.80
  -4  -4   0    2.90   10.30
   4  -4   0   10.20    3.80
  -4  -4   0   23.30    6.40
  -4   4   0   10.70   16.10
  -4   4   0    1.70    5.50
  -4   4   0   17.50    6.90
   4   4   0   11.40    5.80
  -4   4   0    7.30    6.40
   4   4   0   21.50    6.60
   5  -4   0   54.39   17.00
   5  -4   0   15.20   16.10
  -5  -4   0   65.39   13.40
  -5  -4   0   51.59   11.10
  -5  -4   0   35.10   15.10
  -5  -4   0   66.59   31.30
  -5  -4   0   60.49   28.70
   5  -4   0   51.09   12.30
  -5   4   0   69.29   15.70
  -5   4   0   53.69   18.50
   5   4   0   44.80   10.40
  -5   4   0   66.59   16.70
   5   4   0   80.69   15.90
  -6  -4   0  160.68   33.80
  -6  -4   0  197.58   25.30
  -6  -4   0  202.18   56.19
  -6  -4   0  122.49   39.30
   6  -4   0  174.28   31.70
   6  -4   0  193.58   25.20
  -6  -4   0  154.68   22.00
   6   4   0  174.08   20.60
   6   4   0  158.88   24.30
  -6   4   0  154.18   34.30
  -6   4   0  215.68   63.29
  -6   4   0  259.77   38.10
  -6   4   0  236.28   63.59
  -6   4   0  121.69   20.60
  -7  -4   0    1.90    5.40
  -7  -4   0   -0.50    4.50
   7  -4   0    3.30    6.00
   7  -4   0   -0.60    7.70
  -7  -4   0   -5.50    7.10
  -7  -4   0   -5.70    5.40
  -7   4   0   -2.50    7.10
  -7   4   0   -5.90    5.20
  -7   4   0   -1.20    5.30
   7   4   0   -3.80    3.10
   7   4   0    7.00    5.20
   0  -5   0    8.40    4.80
   0  -5   0    8.30   12.00
   0  -5   0    6.00    3.70
   0  -5   0    3.00    4.60
   0  -5   0    5.00    6.30
   0  -5   0    2.30    3.50
   0   5   0    7.50    3.50
   0   5   0   -7.10    7.80
   0   5   0    2.90    3.50
   1  -5   0 1519.75   63.29
  -1  -5   0 1499.35   60.49
   1  -5   0 1504.95   70.79
  -1  -5   0 1687.93  103.59
   1  -5   0 1652.53   64.09
   1  -5   0 1655.63  108.69
  -1  -5   0 1546.05   72.29
   1   5   0 1555.64   51.59
  -1   5   0 1568.64   63.79
  -1   5   0 1509.85   62.89
  -1   5   0 1390.06   99.39
  -1   5   0 1633.94   72.59
   1   5   0 1619.14   60.79
  -2  -5   0    0.40    2.70
   2  -5   0    2.80    3.70
   2  -5   0   17.00   14.90
   2  -5   0   -0.90    2.40
  -2  -5   0   -2.50    3.00
   2  -5   0   -0.40    3.60
  -2  -5   0    1.50    7.30
   2  -5   0    1.50    4.10
   2   5   0    6.50   10.20
   2   5   0   -0.10    1.10
  -2   5   0    0.10    3.40
  -2   5   0   -2.10    2.20
  -2   5   0    5.40   11.10
  -2   5   0    8.30    7.00
   3  -5   0  505.15   36.40
  -3  -5   0  515.85   72.69
   3  -5   0  454.65   34.60
  -3  -5   0  520.05   39.40
  -3  -5   0  514.45   30.00
   3  -5   0  516.15   36.10
   3  -5   0  557.14   82.79
  -3  -5   0  532.45   24.30
  -3   5   0  521.35   40.50
  -3   5   0  487.65   35.50
   3   5   0  496.95   72.79
  -3   5   0  541.15   33.10
   3   5   0  582.74   26.40
   3   5   0  507.15   28.80
  -3   5   0  671.63   90.79
   4  -5   0  182.18   49.20
   4  -5   0  118.59   21.90
  -4  -5   0  107.59   23.00
   4  -5   0  101.39   15.40
  -4  -5   0  146.29   42.10
  -4  -5   0  142.09   15.30
   4  -5   0  133.79   20.00
   4  -5   0  174.78   23.20
  -4  -5   0  145.69   18.30
   4   5   0  121.19   15.80
  -4   5   0   73.89   32.00
  -4   5   0   96.39   16.40
   4   5   0  125.49   15.90
  -4   5   0   96.39   22.70
   4   5   0  118.79   38.20
  -4   5   0  147.89   24.50
  -5  -5   0   31.40    9.50
   5  -5   0   14.10   17.90
  -5  -5   0    0.10   10.70
  -5  -5   0    3.20    8.70
   5  -5   0   24.90   12.10
  -5  -5   0    0.10    6.90
  -5   5   0   15.00    8.50
   5   5   0    9.40    6.30
   5   5   0   27.40    8.10
  -5   5   0   49.60   15.30
  -5   5   0   18.10   11.90
  -6  -5   0  193.38   51.79
  -6  -5   0  187.78   25.10
  -6  -5   0  207.68   24.60
  -6  -5   0  151.28   46.00
  -6  -5   0  178.08   36.40
   6  -5   0  235.38   29.30
  -6   5   0  216.98   29.00
   6   5   0  226.08   24.30
  -6   5   0  312.87   41.10
   6   5   0  220.58   27.30
  -6   5   0  171.78   55.79
  -7  -5   0   11.90    8.00
  -7  -5   0   11.50    8.00
   7  -5   0   -1.40    4.40
  -7  -5   0   -2.70    9.30
  -7  -5   0   11.30   12.50
  -7   5   0    6.00    8.90
   7   5   0    8.50    7.30
  -7   5   0   -7.50    4.70
  -7   5   0   13.40    8.70
  -7   5   0    2.30   17.50
   7   5   0    9.50    6.00
   0  -6   0 5298.77  232.68
   0  -6   0 4689.63  184.18
   0   6   0 4848.92  227.38
   1  -6   0  863.51   42.10
   1  -6   0  836.92   42.20
  -1  -6   0  872.61   40.10
  -1  -6   0  874.21   76.39
   1  -6   0  814.82   76.69
   1  -6   0  848.62   49.00
  -1  -6   0  827.42   50.89
  -1   6   0  882.01   42.30
   1   6   0  869.11   39.80
  -1   6   0  803.02   48.20
  -1   6   0  735.13   73.39
  -1   6   0  903.11   42.60
   1   6   0  869.01   31.20
   1   6   0  661.13   83.99
  -2  -6   0  160.08   40.70
   2  -6   0  176.18   26.00
  -2  -6   0  215.78   29.10
   2  -6   0  158.18   20.00
   2  -6   0  147.79   40.00
   2  -6   0  147.79   20.50
  -2  -6   0  191.08   16.00
   2  -6   0  201.88   28.50
  -2   6   0  189.08   21.40
  -2   6   0  252.17   53.29
  -2   6   0  184.98   26.80
   2   6   0  112.59   34.90
  -3  -6   0  512.45   31.20
  -3  -6   0  554.84   23.00
   3  -6   0  509.55   39.00
  -3  -6   0  499.45   40.50
   3  -6   0  559.74   39.90
   3  -6   0  504.85   37.70
  -3  -6   0  635.04   85.79
   3  -6   0  348.57   67.99
  -3   6   0  545.75   43.30
  -3   6   0  557.64   35.00
   3   6   0  525.55   78.79
  -3   6   0  549.65   38.50
   3   6   0  512.05   29.90
  -3   6   0  541.25   88.69
   3   6   0  572.44   24.70
  -4  -6   0  636.64   49.40
   4  -6   0  592.14   38.60
  -4  -6   0  590.24   28.40
   4  -6   0  555.64   37.30
   4  -6   0  539.15  106.89
  -4  -6   0  575.04   88.19
   4  -6   0  632.94   45.30
  -4  -6   0  557.54   34.70
   4  -6   0  634.64   39.30
   4   6   0  542.15   29.60
  -4   6   0  515.45   41.00
   4   6   0  598.94   89.49
  -4   6   0  537.65   47.00
  -4   6   0  582.94   38.10
  -4   6   0  530.75   91.29
  -5  -6   0  142.19   20.40
  -5  -6   0  195.38   36.50
   5  -6   0  149.88   49.99
  -5  -6   0  134.79   40.70
   5  -6   0  134.09   21.40
   5  -6   0  134.59   26.40
  -5  -6   0  148.49   17.10
  -5  -6   0  144.79   44.60
  -5   6   0  106.59   26.50
  -5   6   0  158.68   27.90
   5   6   0  135.29   18.50
   5   6   0  143.09   18.70
  -5   6   0  145.09   22.80
  -6  -6   0  247.38   28.90
   6  -6   0  201.38   35.20
  -6  -6   0   94.09   38.50
   6  -6   0  172.88   59.59
   6  -6   0  191.68   27.00
  -6  -6   0  302.47   74.99
  -6  -6   0  193.98   38.60
  -6  -6   0  163.98   20.90
  -6   6   0  218.98   30.00
  -6   6   0  271.07   46.50
   6   6   0  189.98   22.50
   6   6   0  176.78   23.30
  -6   6   0  213.58   40.80
  -7  -6   0   11.30    7.10
  -7  -6   0   21.60   17.70
  -7  -6   0  -10.00    7.70
  -7  -6   0    4.50    6.60
   7  -6   0   -3.20    4.00
   7  -6   0   19.00   12.60
  -7   6   0   23.80   14.00
  -7   6   0    5.00   11.60
  -7   6   0    8.00    8.00
  -7   6   0    7.60   20.30
   7   6   0   17.00    7.20
   0  -7   0    8.70   14.40
   0  -7   0   16.60    8.50
   0  -7   0   10.80    8.90
   0  -7   0   27.90    7.30
   0  -7   0   22.40    7.10
   0   7   0   26.60   20.50
   1  -7   0 2616.34  161.08
   1  -7   0 2819.22  121.09
  -1  -7   0 2755.72  159.28
  -1  -7   0 2654.93  100.09
   1  -7   0 2455.85  100.49
  -1  -7   0 2630.44  101.19
   1  -7   0 2751.22  114.39
   1  -7   0 2559.74  102.59
  -1  -7   0 2603.44  116.49
  -1   7   0 2694.83  102.09
  -1   7   0 2582.24  102.29
  -1   7   0 2862.21  116.19
   1   7   0 2725.53  159.78
  -1   7   0 2669.83  162.58
  -2  -7   0  270.27   20.60
   2  -7   0  312.17   38.10
   2  -7   0  307.97   36.70
   2  -7   0  312.17   64.79
   2  -7   0  267.77   22.90
  -2  -7   0  260.77   55.49
  -2  -7   0  214.98   31.80
   2  -7   0  191.08   24.00
   2   7   0  289.27   58.89
  -2   7   0  230.88   21.00
  -2   7   0  187.98   47.50
  -2   7   0  272.67   24.00
  -2   7   0  265.87   33.50
   3  -7   0 1045.00   62.39
   3  -7   0 1191.68  109.89
   3  -7   0 1081.49   55.29
  -3  -7   0  968.30   63.39
  -3  -7   0 1008.80   96.09
   3  -7   0 1024.00   58.79
  -3  -7   0 1036.90   50.89
   3  -7   0 1048.00   63.29
  -3   7   0 1019.10   65.79
   3   7   0 1078.89   38.20
  -3   7   0  990.10   53.49
   3   7   0 1051.79   98.59
   3   7   0 1098.29   50.19
  -3   7   0  951.10  123.89
  -3   7   0 1029.90   58.39
  -4  -7   0  240.48   21.70
  -4  -7   0  241.38   14.90
   4  -7   0  208.28   59.19
  -4  -7   0  274.47   39.90
   4  -7   0  276.97   34.10
  -4  -7   0  278.67   61.69
   4  -7   0  319.67   39.40
   4  -7   0  247.28   31.50
  -4   7   0  263.37   64.59
   4   7   0  244.68   16.50
  -4   7   0  223.98   32.00
   4   7   0  255.87   21.60
  -4   7   0  318.27   34.50
   4   7   0  275.57   61.79
  -4   7   0  275.67   40.90
   5  -7   0  255.17   67.69
  -5  -7   0  223.48   57.39
  -5  -7   0  132.49   31.00
   5  -7   0  270.97   39.20
  -5  -7   0  186.48   15.10
   5  -7   0  218.78   29.50
  -5  -7   0  187.28   24.20
   5   7   0  173.38   21.90
  -5   7   0  172.08   31.20
  -5   7   0  160.08   33.90
   5   7   0  196.78   16.60
  -5   7   0  192.58   26.90
  -6  -7   0    2.00   12.40
  -6  -7   0   -1.30    7.40
  -6  -7   0   -1.20    2.90
   6  -7   0    3.60    6.80
  -6  -7   0    1.60    6.00
   6  -7   0   -0.10    5.80
  -6  -7   0    1.50   10.40
   6   7   0   -0.50    4.00
  -6   7   0    5.10    6.50
  -6   7   0   -0.90    6.40
  -6   7   0   25.80   12.40
  -6   7   0    7.00   18.90
  -7  -7   0   95.29   19.40
   7  -7   0   73.39   18.10
  -7  -7   0   45.70   23.00
   7  -7   0   93.39   27.00
  -7  -7   0   61.49   12.70
  -7  -7   0   26.70   24.40
   7   7   0   75.39   13.80
  -7   7   0   29.40   19.50
  -7   7   0   69.89   18.30
  -7   7   0   97.89   25.30
   0  -8   0   33.30    7.40
   0  -8   0   28.20   11.70
   0  -8   0   42.40   10.40
   0  -8   0   16.10   17.30
   0  -8   0   51.39   13.90
   0  -8   0   29.10    8.10
   0   8   0   41.40    8.30
   0   8   0   67.69   29.50
  -1  -8   0  762.92   40.00
  -1  -8   0  700.23   50.99
   1  -8   0  787.32   43.10
  -1  -8   0  878.21   86.39
   1  -8   0  836.22  106.19
   1  -8   0  754.12   53.79
   1  -8   0  660.73   39.30
   1  -8   0  659.83   48.00
  -1  -8   0  724.63   40.40
  -1   8   0  784.02   42.40
   1   8   0  731.93   30.60
  -1   8   0  759.82  101.99
   1   8   0  767.22   99.99
  -1   8   0  756.32   40.70
  -1   8   0  756.52   50.09
   2  -8   0   64.89   14.50
   2  -8   0   52.19   28.40
   2  -8   0   84.39   15.50
   2  -8   0   89.79   19.80
  -2  -8   0   80.09   13.90
  -2  -8   0   68.39   29.80
  -2  -8   0   82.19   20.10
   2  -8   0  102.09   23.90
   2   8   0   70.09   12.40
   2   8   0   84.69   34.40
  -2   8   0   84.49   15.90
  -2   8   0   71.99   31.90
  -2   8   0   98.19   22.70
   3  -8   0  174.08   29.10
  -3  -8   0  127.89   18.80
   3  -8   0  157.48   29.00
  -3  -8   0  192.38   50.39
   3  -8   0  119.09   20.10
  -3  -8   0  150.58   30.30
   3  -8   0  200.18   58.39
   3  -8   0  161.88   25.10
  -3   8   0  209.08   59.39
  -3   8   0  176.28   26.10
  -3   8   0  139.89   21.50
   3   8   0  147.59   18.70
  -3   8   0  169.18   30.40
   3   8   0   83.79   32.90
  -4  -8   0   45.00   11.40
  -4  -8   0   86.49   23.30
   4  -8   0   56.29   15.60
   4  -8   0   58.29   16.50
   4  -8   0   67.69   18.10
   4  -8   0   59.59   34.90
  -4  -8   0   63.69   30.30
   4   8   0   63.59   13.10
  -4   8   0   86.59   24.70
  -4   8   0   72.79   37.30
  -4   8   0   77.99   17.00
  -4   8   0   79.79   19.30
   4   8   0   45.10   29.10
  -5  -8   0  165.88   12.80
  -5  -8   0  226.68   62.99
  -5  -8   0  177.68   24.50
   5  -8   0  105.19   46.50
   5  -8   0  167.98   21.30
   5  -8   0  241.98   38.50
   5  -8   0  187.08   28.10
  -5  -8   0  232.78   40.90
   5  -8   0  158.98   21.10
  -5   8   0  182.88   26.90
   5   8   0  171.68   22.60
  -5   8   0  154.38   28.30
   5   8   0  240.98   61.69
  -6  -8   0   22.10   23.70
   6  -8   0   11.80   11.50
  -6  -8   0    6.60    4.50
   6  -8   0   20.80   10.80
  -6  -8   0    4.50   13.40
  -6  -8   0    9.70    8.30
   6  -8   0   39.10   31.90
  -6   8   0    0.60    6.90
  -6   8   0   -4.30    6.00
  -6   8   0   -1.90    8.70
   6   8   0    3.10    5.60
  -6   8   0   15.10   11.40
   7  -8   0   -1.20    5.30
  -7  -8   0   -0.80    7.40
  -7  -8   0   -0.10    5.60
   7  -8   0   -0.90    5.70
  -7  -8   0   -2.10   13.70
  -7  -8   0   -1.10    3.30
  -7   8   0    3.40    7.50
  -7   8   0   -3.60    7.60
  -7   8   0    8.30    8.60
   7   8   0    5.10    6.20
   0  -9   0   -7.60    2.90
   0  -9   0   -0.30    5.70
   0  -9   0    0.10    3.10
   0  -9   0   -6.30    3.50
   0  -9   0    0.60    4.70
   0  -9   0    2.40    4.30
   0   9   0   -2.20    9.80
   0   9   0    3.40    4.10
   1  -9   0  858.81   48.10
   1  -9   0  857.21   57.19
  -1  -9   0  721.93   55.09
  -1  -9   0  902.91  114.09
   1  -9   0  926.01  121.09
   1  -9   0  873.51   46.20
  -1  -9   0  815.92   58.39
   1  -9   0  805.62   59.79
  -1  -9   0  825.22   44.70
   1   9   0 1003.80  123.49
   1   9   0  866.21   35.70
  -1   9   0  862.11   47.60
  -1   9   0  849.52   45.70
  -1   9   0  951.00  119.89
  -1   9   0  852.21   57.39
  -2  -9   0   11.00   16.10
   2  -9   0   -0.50    5.30
  -2  -9   0    0.40    3.60
   2  -9   0   -1.30    9.50
   2  -9   0   -4.80    3.60
  -2  -9   0   -4.70    3.90
   2  -9   0   15.00    9.20
   2  -9   0    2.50    4.80
  -2   9   0    5.00    5.30
  -2   9   0   -0.70    3.10
  -2   9   0    2.00    6.50
   2   9   0    4.00    4.80
  -2   9   0   -7.50    3.60
  -3  -9   0  130.69   29.00
   3  -9   0  119.29   22.30
   3  -9   0   37.90   29.60
  -3  -9   0  111.79   42.10
   3  -9   0  126.49   26.40
   3  -9   0  124.99   26.70
  -3  -9   0  116.09   18.20
   3  -9   0  114.59   20.70
  -3   9   0   98.59   19.70
  -3   9   0   98.89   23.90
  -3   9   0   59.79   32.40
   3   9   0  140.39   46.90
  -3   9   0  137.69   22.50
  -4  -9   0  198.08   37.50
   4  -9   0  243.68   35.50
  -4  -9   0  214.18   27.00
   4  -9   0  180.58   27.70
   4  -9   0  315.57   41.90
  -4  -9   0  180.58   55.39
   4  -9   0  205.08   62.79
   4   9   0  211.88   24.70
  -4   9   0  252.07   42.00
  -4   9   0  284.67   34.30
  -4   9   0  237.28   33.60
  -4   9   0  228.38   63.69
   5  -9   0  319.97   38.80
   5  -9   0  291.27   76.99
  -5  -9   0  306.47   49.80
  -5  -9   0  250.57   30.10
   5  -9   0  324.37   35.70
   5  -9   0  317.67   35.20
  -5  -9   0  258.37   67.79
  -5   9   0  382.46   41.30
  -5   9   0  344.57   45.00
   5   9   0  305.17   25.80
   5   9   0  425.76   82.69
  -5   9   0  297.87   49.10
  -6  -9   0   -3.90    7.70
  -6  -9   0   11.00    8.70
   6  -9   0   -4.40    4.60
   6  -9   0  -17.30    7.90
  -6  -9   0   -3.90    6.40
  -6  -9   0   -2.30   12.90
  -6   9   0   37.90   31.70
  -6   9   0   12.40   15.00
  -6   9   0   -1.30    6.10
  -6   9   0    0.90    7.10
   6   9   0    5.60    5.60
  -7  -9   0   35.00   20.80
  -7  -9   0   89.49   42.40
   7  -9   0   70.69   18.30
  -7  -9   0   78.49   18.20
  -7   9   0  100.09   35.90
  -7   9   0   85.49   20.50
  -7   9   0   78.19   23.40
   0 -10   0 9999.00  440.86
   0  10   0 9874.51  443.16
   1 -10   0  130.19   26.30
  -1 -10   0  120.19   20.00
   1 -10   0   67.49   32.80
  -1 -10   0  109.59   17.80
  -1 -10   0   84.99   37.40
   1 -10   0  111.49   17.60
  -1 -10   0   98.79   25.20
   1 -10   0  113.69   26.10
  -1  10   0   95.79   16.90
  -1  10   0  121.89   24.70
   1  10   0  116.69   10.60
  -1  10   0  130.79   46.50
  -1  10   0   90.29   17.30
   1  10   0  169.38   51.59
  -2 -10   0   -4.80    3.80
   2 -10   0    8.40   15.90
  -2 -10   0    3.20    4.20
   2 -10   0   18.00   12.50
  -2 -10   0    3.80    5.30
   2 -10   0   11.10    7.60
   2 -10   0   11.40    7.50
  -2 -10   0   10.70   15.80
   2 -10   0   12.00    9.40
  -2  10   0    3.60   14.70
  -2  10   0   -0.20    3.60
  -2  10   0   10.10    6.10
  -2  10   0   13.50    9.90
   3 -10   0  489.95   38.20
  -3 -10   0  418.66   55.59
  -3 -10   0  440.66   33.10
   3 -10   0  553.04   49.60
   3 -10   0  396.46   85.99
  -3 -10   0  340.97   73.49
   3 -10   0  535.65   59.99
   3 -10   0  490.75   55.09
  -3  10   0  415.76   88.39
  -3  10   0  485.35   38.10
  -3  10   0  449.66   37.90
   3  10   0  491.85   89.99
  -3  10   0  435.06   53.89
  -4 -10   0  431.66   86.89
  -4 -10   0  373.56   55.39
   4 -10   0  462.95   53.99
   4 -10   0  466.05   53.49
   4 -10   0  508.75   40.00
  -4 -10   0  488.25   35.60
   4 -10   0  440.16   93.79
   4 -10   0  440.56   49.60
  -4  10   0  525.95   40.10
  -4  10   0  459.45   99.29
   4  10   0  418.76   96.89
   4  10   0  490.75   33.70
  -4  10   0  487.45   42.30
  -5 -10   0   -7.00    6.40
   5 -10   0   -0.80    6.30
   5 -10   0    4.50    8.00
  -5 -10   0    3.10    5.40
  -5 -10   0    9.30   11.80
   5 -10   0   10.20    9.10
   5 -10   0   -4.30   10.00
  -5  10   0   11.00    8.80
   5  10   0   10.60    7.40
  -5  10   0    0.20    7.00
   5  10   0   16.50   22.90
  -5  10   0   -6.80    7.70
  -5  10   0    8.90    8.60
   6 -10   0   25.90   29.00
  -6 -10   0   65.29   16.40
   6 -10   0   51.89   18.50
  -6 -10   0   10.00   21.30
  -6 -10   0   77.29   27.50
   6 -10   0   30.30   13.50
  -6  10   0   37.60   15.50
  -6  10   0   57.69   17.80
  -6  10   0   66.59   26.70
   6  10   0   37.70   12.00
  -6  10   0   48.50   38.10
   7 -10   0  106.69   24.20
  -7 -10   0   58.09   23.80
  -7 -10   0   74.09   40.30
  -7 -10   0   98.79   20.60
  -7  10   0   93.69   23.50
  -7  10   0  153.88   34.90
  -7  10   0   74.49   30.60
   0 -11   0    9.20   16.70
   0 -11   0    2.50    4.70
   0 -11   0    7.60    9.20
   0 -11   0    4.50    6.70
   0 -11   0    1.10    3.60
   0  11   0    7.70    5.20
   0  11   0   -8.50    7.00
  -1 -11   0  241.28   39.90
   1 -11   0  211.98   26.30
  -1 -11   0  263.57   30.30
   1 -11   0  270.17   43.60
   1 -11   0  173.18   25.20
  -1 -11   0  227.68   27.10
  -1 -11   0  276.47   69.29
   1 -11   0  235.88   37.10
   1 -11   0  174.18   53.29
  -1  11   0  172.48   55.69
  -1  11   0  193.88   25.90
  -1  11   0  222.28   35.50
   1  11   0  319.97   75.39
   1  11   0  247.88   16.60
  -1  11   0  269.57   24.00
   2 -11   0    4.00    7.70
  -2 -11   0   17.30   20.10
   2 -11   0   20.00   13.30
   2 -11   0   -0.90    7.40
  -2 -11   0    9.50    9.40
   2 -11   0   16.10    7.50
   2 -11   0   17.00    9.90
  -2 -11   0   22.80    9.30
  -2 -11   0   44.90   12.20
   2  11   0   27.00    3.00
  -2  11   0   14.90   11.30
  -2  11   0   17.20    9.20
  -2  11   0   34.00   27.10
   2  11   0   -0.10   10.90
  -2  11   0   21.20    8.40
   3 -11   0   84.99   19.50
  -3 -11   0   67.39   14.80
   3 -11   0   61.79   21.70
   3 -11   0   89.79   23.50
   3 -11   0   78.69   18.60
  -3 -11   0  130.29   29.50
  -3 -11   0  131.29   50.89
   3 -11   0   36.50   30.00
   3  11   0  110.69   18.30
  -3  11   0  134.79   32.00
  -3  11   0   55.99   41.00
   3  11   0   48.50   33.20
  -3  11   0  118.79   23.10
  -3  11   0  114.39   21.30
   4 -11   0    3.50   13.90
  -4 -11   0   12.20    7.80
  -4 -11   0   -0.90    8.90
   4 -11   0   -3.80    3.70
   4 -11   0    0.40    5.30
   4 -11   0    8.00    8.70
  -4  11   0   -1.10   11.20
  -4  11   0    8.90    8.00
  -4  11   0    9.50    8.00
   4  11   0    2.20   19.40
   4  11   0    1.10    5.00
  -4  11   0    9.00   10.20
  -5 -11   0  585.74  107.89
  -5 -11   0  800.82   86.99
   5 -11   0  588.64  123.49
  -5 -11   0  597.94   43.60
   5 -11   0  691.03   56.89
   5 -11   0  610.54   50.19
   5 -11   0  699.33   57.19
  -5  11   0  600.04   47.30
  -5  11   0  685.23   78.09
   5  11   0  712.03   43.70
  -5  11   0  465.45  106.99
   5  11   0  508.75   99.69
  -5  11   0  622.84   53.29
   6 -11   0   31.50   18.30
   6 -11   0   96.89   22.40
   6 -11   0   21.20   30.40
  -6 -11   0   31.20   28.10
  -6 -11   0   73.79   29.10
  -6 -11   0   83.39   19.00
  -6  11   0   28.90   32.30
  -6  11   0   67.99   18.10
  -6  11   0   99.39   24.50
   6  11   0  113.29   50.69
  -6  11   0   85.69   30.50
   7 -11   0   61.89   18.50
  -7 -11   0   11.40   18.60
  -7 -11   0   75.69   31.80
  -7 -11   0   40.00   14.40
  -7  11   0   37.00   19.60
  -7  11   0   38.10   18.60
  -7  11   0   66.99   20.20
   0 -12   0  672.93  111.09
   0 -12   0  623.44   70.29
   0 -12   0  686.83   46.50
   0 -12   0  712.13   44.60
   0 -12   0  671.63   55.59
   0 -12   0  793.82   40.20
   0  12   0  526.05   99.79
   0  12   0  673.43   38.80
  -1 -12   0  192.68   37.30
   1 -12   0  216.98   27.20
   1 -12   0  199.38   39.40
  -1 -12   0  234.98   28.30
  -1 -12   0  208.18   35.40
   1 -12   0  215.78   37.20
  -1 -12   0  175.98   54.89
   1 -12   0  194.58   28.60
  -1 -12   0  170.68   25.20
   1 -12   0  211.18   64.79
   1 -12   0  141.99   23.10
  -1  12   0  177.58   24.60
   1  12   0  184.58   14.90
  -1  12   0  125.29   21.80
  -1  12   0  224.68   37.80
  -1  12   0  204.28   63.69
   1  12   0  221.98   64.39
   2 -12   0    2.40    3.90
  -2 -12   0    9.40    7.10
  -2 -12   0   -3.80    6.50
   2 -12   0    8.80    9.60
   2 -12   0   -6.90    5.10
  -2 -12   0   21.90   13.70
  -2 -12   0   17.20    8.10
   2 -12   0    5.70    8.40
   2 -12   0    3.90    6.80
  -2  12   0   12.50   20.70
   2  12   0    8.20    2.20
  -2  12   0   13.70    8.50
   2  12   0   10.20   19.60
  -2  12   0   -4.90    2.30
  -2  12   0    4.20    5.80
   3 -12   0  201.08   38.70
  -3 -12   0  213.28   42.00
   3 -12   0  213.18   31.50
   3 -12   0  260.87   37.40
  -3 -12   0  173.48   58.79
  -3 -12   0  196.58   26.40
   3 -12   0  210.48   39.00
  -3 -12   0  208.48   28.30
   3  12   0  182.38   60.59
  -3  12   0  157.48   32.80
  -3  12   0  138.29   54.79
  -3  12   0  141.19   26.10
  -3  12   0  159.18   26.20
   4 -12   0  158.18   27.50
   4 -12   0  129.19   30.80
  -4 -12   0  175.68   27.30
  -4 -12   0  111.49   47.80
   4 -12   0   77.49   45.20
   4 -12   0  172.88   34.60
  -4  12   0  146.49   26.10
  -4  12   0  159.58   36.60
   4  12   0  125.09   51.49
  -4  12   0  210.48   34.10
  -4  12   0  219.48   74.79
   5 -12   0   45.50   18.20
  -5 -12   0   30.70   30.00
  -5 -12   0   51.19   13.90
   5 -12   0   64.29   20.00
   5 -12   0   67.29   42.70
   5 -12   0   49.10   17.90
  -5 -12   0   14.60   14.20
   5 -12   0   41.10   14.90
  -5  12   0   25.00   16.70
  -5  12   0   21.00   29.00
   5  12   0   45.00   33.50
  -5  12   0   77.79   22.50
  -5  12   0   27.10   14.10
   6 -12   0  103.49   28.20
   6 -12   0   90.69   15.00
   6 -12   0   46.80   17.40
  -6 -12   0   63.89   26.80
  -6 -12   0   54.99   31.20
  -6 -12   0   55.29   15.90
  -6  12   0   83.29   29.80
   6  12   0   43.60   37.00
  -6  12   0  111.29   30.00
  -6  12   0   93.19   23.10
  -7 -12   0    4.50   20.30
  -7 -12   0    9.10    8.00
  -7 -12   0   -3.00    8.60
   7 -12   0   -0.10    7.30
  -7 -12   0   -1.80    6.80
  -7  12   0   -1.60    6.30
  -7  12   0   -0.90   10.20
  -7  12   0   18.10   12.60
   0 -13   0   16.10   12.30
   0 -13   0   -2.20    6.50
   0 -13   0    4.70    6.00
   0 -13   0    5.10    6.70
   0 -13   0    2.00    4.20
   0 -13   0   -8.00    7.00
   0  13   0   -6.10    8.60
  -1 -13   0   -3.80    4.50
   1 -13   0   20.60   14.40
   1 -13   0   -6.20    4.90
  -1 -13   0   13.10   22.90
  -1 -13   0   17.80    8.60
   1 -13   0   12.30    8.40
  -1 -13   0   13.40   10.30
  -1 -13   0    8.30    7.20
   1 -13   0    9.00    7.00
   1 -13   0    6.30    8.30
   1  13   0    6.50    4.30
  -1  13   0   32.10   29.80
  -1  13   0   18.20    9.40
   1  13   0   29.60   28.00
  -1  13   0    7.50    6.00
  -2 -13   0  140.79   23.70
   2 -13   0  129.59   30.10
  -2 -13   0  154.08   24.70
   2 -13   0  148.59   25.80
  -2 -13   0  173.28   38.50
   2 -13   0  130.49   33.60
   2 -13   0  167.38   61.49
   2 -13   0  135.29   24.20
  -2 -13   0  130.19   52.19
  -2  13   0  134.79   23.90
  -2  13   0  148.39   25.60
  -2  13   0   88.79   25.50
   2  13   0  145.29   56.39
   2  13   0  127.09    8.30
  -2  13   0  110.19   51.39
   3 -13   0  164.98   28.20
  -3 -13   0  181.28   27.80
   3 -13   0  185.58   40.10
   3 -13   0  205.58   32.70
   3 -13   0  247.48   42.70
  -3 -13   0  244.68   71.69
   3 -13   0  165.48   63.89
  -3 -13   0  169.08   26.00
  -3  13   0  242.38   34.10
  -3  13   0  121.79   31.00
   3  13   0  180.88   62.99
  -3  13   0  261.07   81.09
  -3  13   0  195.48   29.60
   4 -13   0  398.56  101.29
  -4 -13   0  339.27   85.59
   4 -13   0  340.87   51.59
   4 -13   0  333.07   42.40
  -4 -13   0  343.87   56.19
   4 -13   0  310.57   48.70
  -4 -13   0  318.07   37.80
  -4 -13   0  261.17   33.60
  -4  13   0  261.47   78.79
  -4  13   0  304.77   42.60
  -4  13   0  293.27   51.49
   4  13   0  316.67   83.19
  -4  13   0  311.37   41.20
  -5 -13   0  292.07   36.90
  -5 -13   0  296.77   82.79
   5 -13   0  454.65  114.29
   5 -13   0  243.78   40.40
   5 -13   0  265.67   39.70
   5 -13   0  192.48   37.00
   5 -13   0  224.48   38.80
  -5 -13   0  255.57   52.69
  -5 -13   0  254.27   34.30
  -5  13   0  252.17   36.50
  -5  13   0  237.88   40.20
  -5  13   0  205.28   44.40
   5  13   0  231.78   71.49
  -6 -13   0   22.40   11.40
  -6 -13   0   16.60   11.50
   6 -13   0   22.50   10.40
  -6 -13   0   28.80   21.10
  -6 -13   0   11.30   19.00
   6 -13   0   23.60   10.80
  -6  13   0   10.70   10.60
  -6  13   0    5.60   10.80
  -6  13   0   28.90   16.70
   6  13   0   17.10   26.40
   0 -14   0  111.69   27.70
   0 -14   0  187.18   29.00
   0 -14   0  171.48   22.50
   0 -14   0  172.28   26.10
   0 -14   0  119.69   54.19
   0  14   0  100.89   47.70
   0  14   0  133.79   19.60
   1 -14   0   55.49   16.30
   1 -14   0   43.60   13.80
   1 -14   0   72.19   30.30
  -1 -14   0   55.49   20.60
   1 -14   0    9.90   10.60
  -1 -14   0   47.90   14.00
   1 -14   0   50.29   37.20
  -1 -14   0   67.09   40.20
   1 -14   0   47.50   13.20
  -1 -14   0   39.80   13.50
  -1  14   0   14.50   22.60
  -1  14   0   61.29   15.40
   1  14   0   45.40    9.50
   1  14   0   28.00   31.70
   2 -14   0  399.96   36.50
  -2 -14   0  413.76   36.40
  -2 -14   0  497.35   68.39
  -2 -14   0  467.85   37.10
   2 -14   0  531.45   68.89
   2 -14   0  318.27   52.99
  -2 -14   0  261.17   77.39
   2 -14   0  383.66  101.09
   2 -14   0  383.76   44.40
   2  14   0  447.16  103.09
   2  14   0  438.36   19.70
  -2  14   0  426.26   57.79
  -2  14   0  380.16   44.50
  -2  14   0  395.66   98.99
  -2  14   0  442.16   37.70
   3 -14   0   -3.70    4.30
   3 -14   0   -3.00    4.20
  -3 -14   0   -2.40    5.30
  -3 -14   0   -1.30    4.50
   3 -14   0    9.00    8.20
   3 -14   0    5.90   18.30
   3 -14   0    0.10    6.80
  -3 -14   0   -0.10    4.20
  -3 -14   0   -3.10   10.70
  -3  14   0   -1.60   14.80
  -3  14   0    1.80    6.30
   3  14   0   -1.90    6.50
  -3  14   0   -1.20    5.70
  -3  14   0   -0.20    6.60
   4 -14   0  189.58   74.39
   4 -14   0  122.59   32.60
  -4 -14   0  115.49   33.80
   4 -14   0  134.19   28.20
  -4 -14   0  214.08   71.79
   4 -14   0  133.19   40.50
   4 -14   0  124.49   36.00
  -4 -14   0  129.59   24.10
  -4  14   0  186.48   31.80
  -4  14   0  143.79   36.60
   4  14   0  179.48   63.49
  -5 -14   0   18.00   10.80
  -5 -14   0    6.00    7.70
  -5 -14   0    8.90   14.10
   5 -14   0   -1.20    5.80
   5 -14   0   13.00   11.30
   5 -14   0    1.50   16.80
  -5 -14   0   -1.40   13.40
   5 -14   0   36.30   18.10
   5 -14   0   -3.70    6.00
  -5  14   0   23.40   14.40
  -5  14   0   26.20   19.80
   5  14   0   -4.90   13.60
  -5  14   0   22.90   13.00
  -5  14   0    3.30   17.90
  -6 -14   0   17.60   11.30
   6 -14   0   17.20   11.30
  -6 -14   0    9.00    9.00
  -6 -14   0   10.50   24.80
  -6 -14   0    7.20   11.80
   6  14   0   34.80   31.90
  -6  14   0   23.30   15.10
  -6  14   0    1.30    9.80
  -6  14   0   -0.60    8.70
   0 -15   0   17.30   21.30
   0 -15   0    1.90    7.10
   0 -15   0    8.10    7.70
   0 -15   0   -4.10    5.20
   0 -15   0   -5.30    2.00
   0  15   0   -4.90    9.70
   0  15   0   -0.50    3.60
   1 -15   0  350.16   43.40
  -1 -15   0  405.86   57.29
  -1 -15   0  338.57   39.40
   1 -15   0  355.36   40.10
   1 -15   0  377.66   57.19
  -1 -15   0  392.26   62.19
  -1 -15   0  338.47   40.50
   1 -15   0  390.06   99.09
   1 -15   0  358.26   57.69
   1 -15   0  355.96   31.70
  -1  15   0  347.27   91.59
   1  15   0  324.27   23.40
   1  15   0  339.67   89.69
  -1  15   0  308.47   35.40
  -2 -15   0  286.37   86.19
   2 -15   0  248.28   34.00
   2 -15   0  247.48   37.50
   2 -15   0  225.58   32.60
   2 -15   0  280.97   50.79
   2 -15   0  225.88   43.40
   2 -15   0  270.67   80.39
  -2 -15   0  279.37   37.10
  -2 -15   0  250.57   33.30
  -2 -15   0  239.18   48.50
  -2  15   0  175.28   28.80
  -2  15   0  184.18   73.49
   2  15   0  330.87   90.39
   2  15   0  257.97   14.50
  -2  15   0  315.07   40.20
  -2  15   0  263.87   46.60
  -3 -15   0  268.37   52.09
   3 -15   0  382.86   47.70
   3 -15   0  288.27   51.89
   3 -15   0  348.47   97.69
  -3 -15   0  304.67   38.70
   3 -15   0  260.07   38.20
  -3 -15   0  276.97   36.60
  -3 -15   0  189.88   66.49
   3 -15   0  260.37   50.99
  -3  15   0  284.07   39.60
  -3  15   0  207.78   74.29
  -3  15   0  257.67   36.80
  -3  15   0  319.37   52.69
  -4 -15   0   -6.00    5.70
   4 -15   0   19.20   14.10
  -4 -15   0   -6.00   11.90
   4 -15   0   -1.90   10.00
  -4 -15   0    1.80    6.20
  -4 -15   0    2.80    7.00
   4 -15   0   -5.20    3.00
   4 -15   0   18.30   31.60
   4 -15   0   -8.10    4.60
   4  15   0   -9.80    8.30
  -4  15   0    3.40    8.10
  -4  15   0    3.70    7.90
  -4  15   0   -1.40    8.10
   5 -15   0   10.70   13.20
   5 -15   0   33.10   20.00
  -5 -15   0   13.50   18.60
  -5 -15   0   37.60   15.10
  -5 -15   0  -11.60    9.60
   5 -15   0   24.40   34.60
   5 -15   0    8.10   10.50
  -5 -15   0   -3.40    4.90
   5 -15   0   38.50   19.60
  -5  15   0   49.10   43.90
  -5  15   0   22.80   12.50
  -5  15   0   32.60   18.50
   5  15   0   17.50   26.00
  -5  15   0    5.10    9.80
  -6 -15   0   20.50   11.90
   6 -15   0   13.60   11.00
  -6 -15   0   26.20   13.70
  -6 -15   0   33.80   23.80
   6 -15   0   44.40   18.00
   6 -15   0   32.70   15.80
  -6 -15   0   -8.30   17.10
  -6  15   0    9.00   16.40
   6  15   0   -4.20   15.30
  -6  15   0   34.60   16.50
  -6  15   0    6.50   11.50
   0 -16   0   10.60    8.20
   0 -16   0   26.90   29.40
   0 -16   0   11.10   10.30
   0 -16   0    9.40   13.60
   0 -16   0   15.00   12.20
   0  16   0    4.10    4.90
   0  16   0    4.30   15.20
   1 -16   0  309.37   42.70
   1 -16   0  344.87   38.00
  -1 -16   0  280.37   54.09
  -1 -16   0  298.87   85.59
   1 -16   0  297.47   52.19
  -1 -16   0  268.97   35.70
   1 -16   0  320.67   95.79
   1 -16   0  194.38   44.50
   1 -16   0  293.37   37.70
  -1 -16   0  223.78   43.50
  -1 -16   0  284.27   39.60
   1  16   0  275.57   22.00
   1  16   0  299.17   89.49
  -1  16   0  428.76  106.09
  -1  16   0  317.67   37.90
   2 -16   0   88.89   21.10
   2 -16   0  114.19   53.99
   2 -16   0   84.09   22.40
   2 -16   0  119.89   34.20
  -2 -16   0  131.29   37.60
   2 -16   0   85.89   20.70
  -2 -16   0  102.89   22.60
  -2 -16   0   69.09   23.80
   2 -16   0   47.60   23.20
  -2 -16   0   19.90   28.10
  -2 -16   0   84.69   20.80
   2  16   0   52.59   40.00
  -2  16   0   73.99   19.70
  -2  16   0   98.59   30.60
   2  16   0   88.99    9.80
  -2  16   0   93.19   21.10
  -3 -16   0    6.30    7.00
   3 -16   0   -2.10    5.90
   3 -16   0   -4.40    4.80
   3 -16   0    2.50    5.80
   3 -16   0   -8.30    4.60
   3 -16   0    0.30   11.50
  -3 -16   0   10.70   14.00
  -3 -16   0    1.30   19.30
   3 -16   0    5.50   11.20
  -3 -16   0    9.20    6.90
  -3  16   0   -4.10    4.40
  -3  16   0   -1.80    5.50
  -3  16   0    1.20    7.60
  -3  16   0   -0.90   13.50
  -4 -16   0   85.39   50.59
  -4 -16   0   44.20   25.50
   4 -16   0   87.69   30.00
   4 -16   0   55.79   20.80
   4 -16   0  100.39   30.70
   4 -16   0  131.19   68.39
  -4 -16   0   76.29   19.60
   4 -16   0  111.99   28.30
  -4 -16   0   58.29   17.80
  -4  16   0   56.69   24.90
  -4  16   0   30.10   15.50
   4  16   0   64.09   49.30
  -4  16   0  110.79   25.20
  -4  16   0  111.49   61.79
   5 -16   0    4.20   11.20
  -5 -16   0   22.60   13.20
   5 -16   0    2.90   11.00
   5 -16   0   26.10   18.80
  -5 -16   0   45.50   38.10
   5 -16   0   -4.60   12.00
  -5 -16   0   14.10   11.20
   5 -16   0    7.60   11.30
  -5 -16   0   27.70   19.70
  -5  16   0   27.90   19.60
  -5  16   0   16.00   12.90
  -5  16   0   32.20   40.70
   5  16   0   -4.70   12.90
  -5  16   0   20.00   13.90
   6 -16   0   22.00   14.90
   6 -16   0   62.89   23.00
  -6 -16   0   42.40   16.30
  -6 -16   0  122.69   61.19
  -6 -16   0   46.70   15.80
  -6 -16   0   73.29   53.79
   6 -16   0   29.80   15.50
  -6  16   0   59.79   22.10
   6  16   0   36.30   41.80
  -6  16   0   17.10   15.10
   0 -17   0   22.50   32.30
   0 -17   0   15.70   12.90
   0 -17   0    0.60    5.80
   0  17   0    0.00    4.20
   0  17   0   49.50   45.80
   1 -17   0    2.00    9.10
  -1 -17   0  -10.00    5.10
   1 -17   0  -13.40    8.60
  -1 -17   0    1.70    4.30
  -1 -17   0   -5.10    5.30
  -1 -17   0   19.70   26.60
   1 -17   0   -4.10    2.50
   1 -17   0   -5.20    3.10
  -1 -17   0    7.40    9.90
   1 -17   0   15.00   14.90
  -1  17   0  -16.20    8.20
   1  17   0   -8.00    8.70
  -1  17   0   -3.90    3.10
   2 -17   0   -3.80    4.80
  -2 -17   0   12.10   12.80
  -2 -17   0    6.30    9.00
   2 -17   0   10.50    9.00
   2 -17   0   -4.10    9.50
  -2 -17   0   -6.10    5.50
   2 -17   0   10.00    9.10
   2 -17   0   76.49   55.59
   2 -17   0    4.60    7.50
  -2 -17   0    2.70    7.10
  -2 -17   0   -8.20    9.00
   2  17   0    1.90    2.40
   2  17   0   -4.10   12.60
  -2  17   0   18.20   32.50
  -2  17   0   -2.10    5.20
  -3 -17   0  132.49   39.20
   3 -17   0   72.79   21.90
  -3 -17   0  134.19   62.69
   3 -17   0  129.79   37.50
   3 -17   0  109.29   65.49
   3 -17   0  104.09   24.70
  -3 -17   0  115.29   23.60
   3 -17   0   96.19   25.80
   3 -17   0  145.49   38.70
  -3 -17   0   78.39   21.80
  -3  17   0  101.09   30.50
   3  17   0   98.69   53.99
  -3  17   0  152.28   71.59
  -3  17   0   93.49   24.30
  -3  17   0   96.59   24.50
   4 -17   0   65.59   49.90
  -4 -17   0  107.49   25.90
   4 -17   0  154.08   38.70
  -4 -17   0  150.18   44.10
   4 -17   0  113.29   36.50
  -4 -17   0   87.09   23.20
   4 -17   0  128.29   31.40
  -4 -17   0  104.69   51.99
  -4  17   0  127.89   69.49
  -4  17   0  170.38   34.60
  -4  17   0  161.38   33.10
   4  17   0  173.38   74.09
  -4  17   0  145.69   41.60
  -5 -17   0    9.60    8.60
   5 -17   0   -3.10    6.90
  -5 -17   0    0.10    7.00
   5 -17   0   -5.50    5.10
  -5 -17   0   -9.40   11.70
  -5 -17   0   -2.20    8.60
   5 -17   0    1.80    8.70
  -5  17   0    4.60   15.00
  -5  17   0   -6.20    4.50
   5  17   0    5.90   26.10
  -5  17   0    0.00    6.80
  -6 -17   0   -4.10   10.20
  -6 -17   0   -9.90   14.90
   6 -17   0   -4.50    7.00
   6 -17   0   31.20   16.90
  -6 -17   0    8.90    9.80
  -6  17   0   -6.20    6.40
  -6  17   0   15.30   13.30
   6  17   0   -8.00   17.80
   0 -18   0   15.10   10.30
   0 -18   0    4.70   17.60
   0 -18   0    4.70    8.70
   0 -18   0   -1.80    5.50
   0  18   0   11.20    7.30
   0  18   0   -8.50   10.70
  -1 -18   0   75.89   21.90
   1 -18   0   49.60   43.00
   1 -18   0   53.69   17.70
  -1 -18   0   91.29   33.60
   1 -18   0   57.79   19.20
   1 -18   0   42.60   14.10
  -1 -18   0   50.39   22.30
  -1 -18   0   52.99   16.20
   1 -18   0   32.90   19.30
  -1 -18   0   73.39   50.49
   1  18   0   26.70   36.60
   1  18   0   53.89   11.80
  -1  18   0   56.29   47.40
  -1  18   0   41.90   14.30
  -2 -18   0  150.98   29.70
  -2 -18   0  130.79   26.70
   2 -18   0  122.99   25.80
  -2 -18   0   15.60   27.10
   2 -18   0   99.59   22.70
  -2 -18   0   91.59   34.50
   2 -18   0   51.49   43.60
   2 -18   0  129.39   37.10
   2 -18   0  151.58   31.60
  -2 -18   0  128.49   35.80
   2  18   0  115.69   10.30
   2  18   0  172.18   70.39
  -2  18   0  111.59   65.29
  -2  18   0  133.19   26.50
   3 -18   0   -7.40   13.10
   3 -18   0   -3.10    5.20
   3 -18   0   -8.10    4.00
  -3 -18   0   18.10   13.30
  -3 -18   0   10.60   21.00
  -3 -18   0   -3.20    5.20
   3 -18   0  -10.60    3.60
   3 -18   0   -0.90    6.50
  -3 -18   0   -0.70    9.60
  -3  18   0    1.90    7.80
  -3  18   0   -6.60    4.90
   3  18   0  -15.40    9.90
  -3  18   0   -4.90    3.00
  -4 -18   0   73.09   21.50
   4 -18   0   61.19   20.70
   4 -18   0  130.19   28.30
  -4 -18   0  110.69   30.60
  -4 -18   0   42.10   44.80
  -4 -18   0   75.59   33.70
   4 -18   0  106.89   34.60
  -4  18   0   42.20   43.70
  -4  18   0   67.79   21.30
  -4  18   0   81.79   33.40
   4  18   0   39.40   36.40
  -4  18   0   73.89   23.70
  -5 -18   0   12.00   17.00
  -5 -18   0    3.00    7.30
  -5 -18   0    8.20   24.90
   5 -18   0    3.60   16.20
   5 -18   0   -7.90    5.70
  -5 -18   0   10.20   10.70
   5 -18   0    0.60   10.30
  -5  18   0   11.40   12.00
   5  18   0   -6.70   17.10
  -5  18   0   -6.20    4.60
   0 -19   0   -4.30    4.90
   0 -19   0   -7.10   10.10
   0 -19   0    6.80   10.30
   0  19   0    8.10    7.40
   0  19   0   -9.30   13.10
  -1 -19   0   63.39   29.20
   1 -19   0   20.50   26.30
   1 -19   0   12.10   11.70
  -1 -19   0   70.29   53.29
  -1 -19   0   62.99   29.60
  -1 -19   0   14.60   11.40
  -1 -19   0   17.40   12.10
   1 -19   0   33.00   25.20
   1 -19   0   37.60   15.80
  -1  19   0    3.70   26.20
  -1  19   0   62.19   17.60
   1  19   0   27.40   33.50
   1  19   0   43.60   11.30
  -2 -19   0  157.78   30.90
  -2 -19   0  169.68   41.60
   2 -19   0   88.99   63.99
   2 -19   0  142.09   32.80
  -2 -19   0  201.08   53.09
  -2 -19   0   13.70   28.10
  -2 -19   0  197.78   41.10
   2 -19   0  147.79   29.10
   2 -19   0  107.19   25.40
   2 -19   0  141.79   42.60
  -2  19   0  213.88   84.29
  -2  19   0  167.18   29.30
   2  19   0  167.08   12.70
  -3 -19   0   -3.10    6.40
   3 -19   0   -5.60    6.20
   3 -19   0   14.70   10.90
  -3 -19   0    0.40    6.50
  -3 -19   0    8.10   12.10
  -3 -19   0   11.30   29.50
  -3 -19   0    9.20   11.20
   3 -19   0   -1.20    6.40
   3 -19   0   -4.90    4.70
   3 -19   0   -7.20   11.30
   3 -19   0   -0.70    7.50
  -3  19   0   -0.50    6.40
   3  19   0   -4.20   16.30
  -3  19   0   -6.60    5.60
  -4 -19   0    9.70   34.50
   4 -19   0   19.00   13.70
  -4 -19   0   23.20   15.30
   4 -19   0   22.60   16.50
   4 -19   0   12.50   14.20
   4 -19   0   60.99   22.40
  -4 -19   0   16.70   10.90
   4 -19   0   -6.60   14.60
  -4 -19   0   31.60   28.20
  -4  19   0    2.20    7.80
  -4  19   0   46.70   26.00
   4  19   0   32.60   43.40
  -4  19   0    7.90   36.10
  -4  19   0   12.90   12.10
   5 -19   0   36.50   19.40
  -5 -19   0   -9.50    9.00
  -5 -19   0   11.80   27.80
  -5 -19   0   30.20   17.10
   5 -19   0    7.50   14.50
  -5 -19   0   35.70   17.30
  -5  19   0   55.19   20.80
   5  19   0   -9.70   16.90
  -5  19   0   36.60   20.70
   0 -20   0  253.07   40.00
   0 -20   0  130.69   49.60
   0 -20   0  145.69   68.79
   0 -20   0  248.28   53.39
   0 -20   0  231.98   38.50
   0  20   0  318.77  110.39
   0  20   0  275.47   33.80
  -1 -20   0  207.28   53.89
   1 -20   0  181.88   49.99
   1 -20   0  167.88   34.90
  -1 -20   0  223.48   39.80
  -1 -20   0  207.08   36.20
   1 -20   0  223.58   89.89
   1 -20   0  208.78   49.30
  -1 -20   0  144.69   70.19
  -1 -20   0  145.39   39.10
   1 -20   0  193.98   34.30
   1  20   0  168.78   22.20
  -1  20   0  161.18   28.50
  -1  20   0  158.08   87.69
   1  20   0  172.48   77.69
   2 -20   0   -7.30    5.60
  -2 -20   0   -1.20   22.30
   2 -20   0   -4.30    4.90
  -2 -20   0   -7.20    6.40
   2 -20   0    1.80    7.80
  -2 -20   0   -4.50    5.80
  -2 -20   0   -1.20    8.00
   2 -20   0   -6.80    4.10
  -2 -20   0   -9.40    3.70
   2 -20   0  -15.00   12.10
   2 -20   0   -5.00    7.20
   2  20   0   11.50   29.00
  -2  20   0   -5.80    4.50
  -2  20   0  -19.80   12.70
   2  20   0    2.30    3.00
   3 -20   0   37.90   22.80
  -3 -20   0    7.30   21.80
  -3 -20   0   52.29   33.20
   3 -20   0   16.00   15.20
  -3 -20   0   34.90   16.60
   3 -20   0   13.70   13.90
  -3 -20   0   24.70   19.10
  -3 -20   0   19.40   13.10
   3 -20   0  -10.60   14.00
   3 -20   0   39.10   24.90
  -3  20   0   33.40   15.80
   3  20   0   87.19   61.79
  -3  20   0   -9.60   14.10
  -4 -20   0   -2.30    8.80
   4 -20   0   -9.10   16.60
   4 -20   0   -4.20    6.70
   4 -20   0   -6.90    6.80
   4 -20   0    1.50   10.20
  -4 -20   0    9.50   12.50
  -4 -20   0   -4.60   15.50
  -4 -20   0    1.20    7.70
  -4  20   0   -7.60   20.10
  -4  20   0    0.20    7.50
   4  20   0    4.80   23.50
   5 -20   0   -0.50   11.20
   5 -20   0   -3.50    8.40
  -5 -20   0   -6.00   17.60
  -5 -20   0    5.10    8.30
   5  20   0   -5.30   16.80
  -5  20   0   -6.40    4.90
   0 -21   0   10.50   13.20
   0 -21   0    4.20    9.30
   0 -21   0   -3.10    5.60
   0 -21   0   -0.70   17.10
   0  21   0   47.20   51.49
   0  21   0    1.00    5.10
   1 -21   0   39.80   46.00
   1 -21   0   33.60   17.70
  -1 -21   0   17.30   13.60
  -1 -21   0   16.50   16.70
  -1 -21   0    4.60   34.90
   1 -21   0    7.70   11.90
   1 -21   0   27.40   15.00
  -1 -21   0   35.40   25.10
  -1 -21   0   26.10   15.50
  -1  21   0    0.50   25.30
   1  21   0   13.70    7.70
  -1  21   0   34.70   13.10
   1  21   0   41.20   50.79
  -2 -21   0   -4.90    4.30
  -2 -21   0    6.70    9.50
   2 -21   0    2.10    6.50
  -2 -21   0   -5.20    7.10
   2 -21   0   -6.50    6.80
   2 -21   0    5.10   10.20
   2 -21   0    2.30    7.70
  -2 -21   0  -11.80   12.20
   2 -21   0    0.10   18.60
  -2 -21   0   -8.20    4.10
   2 -21   0    1.90    9.20
   2  21   0   -0.80    2.40
  -2  21   0   -0.10   19.60
  -2  21   0    1.10    6.40
   2  21   0  -13.30   13.00
  -3 -21   0   20.70   17.90
   3 -21   0   12.30   12.40
   3 -21   0   92.79   35.90
  -3 -21   0   -4.90   14.30
  -3 -21   0   36.20   27.50
   3 -21   0   25.40   14.60
   3 -21   0   31.00   19.50
   3 -21   0   33.20   45.70
  -3 -21   0   31.70   17.00
   3 -21   0   37.00   26.20
  -3 -21   0   38.30   17.40
  -3  21   0    6.20   24.40
  -3  21   0   37.90   18.10
   3  21   0   -6.10   16.50
  -4 -21   0   83.09   26.80
   4 -21   0   98.09   42.90
  -4 -21   0   12.30   30.80
   4 -21   0   74.59   31.50
  -4 -21   0   24.50   13.20
  -4 -21   0   94.59   35.20
   4 -21   0   79.09   27.60
  -4  21   0   62.69   21.80
   4  21   0    6.50   19.70
   0 -22   0   89.79   26.00
   0 -22   0  117.39   44.40
   0 -22   0   35.60   42.00
   0 -22   0   69.79   28.90
   0 -22   0   80.09   25.10
   0  22   0  107.39   67.79
   0  22   0   59.39   16.40
  -1 -22   0   -6.00    5.70
  -1 -22   0    7.30   12.30
   1 -22   0   15.10   14.20
  -1 -22   0    5.20   14.40
   1 -22   0   27.20   16.60
  -1 -22   0   28.30   17.20
   1 -22   0   30.10   22.40
  -1 -22   0   24.30   40.80
   1 -22   0  103.99   43.00
   1 -22   0    3.10   25.80
  -1  22   0   75.39   61.79
   1  22   0   52.29   12.60
  -1  22   0   22.30   12.30
   1  22   0   65.89   61.39
  -2 -22   0   84.99   38.90
  -2 -22   0   95.09   67.99
  -2 -22   0   40.70   19.20
   2 -22   0   26.10   15.60
   2 -22   0   91.19   70.69
   2 -22   0   79.69   33.80
   2 -22   0   10.20   17.40
  -2 -22   0   24.90   15.60
  -2 -22   0   69.29   29.50
  -2  22   0   65.19   21.70
   2  22   0   72.29   10.30
   2  22   0   45.40   48.50
  -3 -22   0   12.60   28.60
  -3 -22   0   21.70   14.00
  -3 -22   0   10.20   17.80
  -3 -22   0    6.20   10.70
   3 -22   0   -6.90    5.10
   3 -22   0    7.80   16.10
   3 -22   0    2.00    9.20
   3 -22   0   13.30   11.00
   3 -22   0  -11.20   15.40
   3 -22   0    1.50    9.30
   3  22   0   43.70   49.10
  -3  22   0   -4.30   18.50
  -3  22   0   -2.20    7.90
   4 -22   0    0.00    9.60
  -4 -22   0    4.60    8.90
  -4 -22   0   12.30   13.60
  -4 -22   0   17.20   36.40
   4 -22   0    1.60   10.90
   4 -22   0    0.70   13.40
  -4 -22   0   -5.20    5.90
  -4  22   0    0.50    9.50
   0 -23   0    6.20   26.70
   0 -23   0    3.90   18.40
   0 -23   0    0.30   11.20
   0 -23   0    4.80    8.40
   0 -23   0   11.40   14.10
   0  23   0   -0.30    5.80
   0  23   0   -2.00   23.40
  -1 -23   0   14.00   13.30
   1 -23   0    4.60   19.80
  -1 -23   0   -8.10   20.20
  -1 -23   0   18.90   18.70
   1 -23   0   19.50   14.90
   1 -23   0   14.80   14.50
   1 -23   0   10.40   18.00
  -1 -23   0   40.30   20.30
   1 -23   0   41.90   49.80
   1  23   0   23.90   10.00
   1  23   0   -2.70   21.50
  -1  23   0    9.00    9.90
  -1  23   0   16.10   29.40
  -2 -23   0   12.10   12.60
  -2 -23   0  -11.60   16.30
   2 -23   0    0.40    8.60
   2 -23   0   -3.10    8.80
   2 -23   0   -3.60    5.60
  -2 -23   0    0.30    8.10
  -2 -23   0    5.10   14.70
   2 -23   0   12.40   20.70
   2 -23   0   10.40   33.80
  -2  23   0    0.20   23.50
   2  23   0    5.00    3.70
   2  23   0   22.40   34.00
  -2  23   0    9.20   11.00
  -3 -23   0  139.39   33.30
   3 -23   0  196.88   43.00
  -3 -23   0  125.09   43.50
  -3 -23   0   69.99   64.59
   3 -23   0   96.79   77.49
  -3 -23   0  239.88   45.10
   3 -23   0  203.58   53.19
  -3  23   0  132.79   32.20
   3  23   0  209.58  102.49
  -3  23   0   43.10   51.19
   0 -24   0   71.49   30.10
   0 -24   0   73.09   25.90
   0 -24   0   25.60   49.50
   0 -24   0  114.19   32.40
   0  24   0   77.39   18.20
   0  24   0  -13.00   20.70
   1 -24   0   45.40   57.39
  -1 -24   0   -2.10    8.90
   1 -24   0   27.80   17.30
  -1 -24   0   30.20   17.40
   1 -24   0   44.20   22.90
  -1 -24   0   -7.90   16.50
  -1 -24   0   15.90   18.20
   1 -24   0   15.40   19.80
   1  24   0   25.20   10.00
  -1  24   0   65.19   58.29
  -1  24   0   35.20   14.50
   1  24   0    5.90   37.90
  -2 -24   0   -5.40    6.40
   2 -24   0   -2.80    7.40
  -2 -24   0   16.50   15.70
  -2 -24   0    9.40   31.00
   2 -24   0   -4.20    8.90
   2 -24   0   -7.30    6.70
   2 -24   0  -12.20   17.40
   2  24   0   -6.70   19.40
  -2  24   0   -6.70    4.90
  -2  24   0   26.50   43.50
   2  24   0   18.80    5.30
   0 -25   0  -11.50   19.60
   0 -25   0    5.20   12.70
   0 -25   0  -10.30    5.10
   0 -25   0    0.50   10.20
   0  25   0    1.30    6.00
   0  25   0  -10.80   18.50
  -1 -25   0   41.80   49.70
   1 -25   0  -10.70   20.20
   1 -25   0   -8.60    5.80
  -1 -25   0   -5.10    7.20
  -1 -25   0    9.60   14.60
  -1 -25   0   12.60   15.30
   1 -25   0   -1.10    7.60
   1 -25   0    0.70   10.40
   1  25   0   13.70    8.30
  -1  25   0   35.80   16.30
   1  25   0   21.70   40.70
  -8   0   1    0.00    6.10
  -8   0   1    2.00    5.50
  -8   0   1   -6.70    6.10
  -8   0   1   -0.40   10.90
  -7   0   1   -0.10    9.30
  -7   0   1    4.70    7.50
  -7   0   1    3.00    8.40
  -7   0   1   -2.70   10.20
  -7   0   1    3.00    4.90
   7   0  -1   -0.30    5.50
   7   0  -1   -2.00    4.10
  -6   0   1   -0.10    8.20
  -6   0   1   -0.20    4.10
  -6   0   1   -4.30    2.80
   6   0  -1    2.30    5.80
  -6   0   1   -5.50    2.60
   6   0  -1    1.00    3.80
  -6   0   1    6.60   12.60
  -5   0   1   -6.50    2.10
  -5   0   1    3.70   11.50
   5   0  -1   -2.40    2.20
  -5   0   1   -2.90    7.20
  -5   0   1   -1.20    4.20
  -5   0   1   -0.20    3.40
   5   0  -1   -0.20    4.70
  -4   0   1    4.70    8.20
  -4   0   1   -2.10    2.80
  -4   0   1   10.80    7.20
   4   0  -1    0.40    3.50
   4   0  -1    3.00    3.20
  -4   0   1   10.90   10.70
  -4   0   1   -1.40    2.40
   3   0  -1    5.20    3.50
   3   0  -1   -1.00    2.20
  -3   0   1    1.00    3.40
  -3   0   1    2.90    2.70
  -3   0   1   -0.90    3.00
  -3   0   1   -2.50    3.10
  -3   0   1   -2.00    3.80
   2   0  -1   -0.60    2.60
  -2   0   1   -1.40    1.90
  -2   0   1   -0.50    1.70
  -2   0   1    0.20    1.70
   2   0  -1    0.50    1.80
  -2   0   1    0.00    4.60
  -1   0   1    1.10    1.70
  -1   0   1    0.50    0.90
   1   0  -1    0.60    1.90
  -1   0  -1   -2.70    2.40
   1   0   1   -0.40    1.80
  -1   0  -1    2.90    2.10
  -1   0  -1    1.30    2.40
   1   0   1    2.70    3.40
  -1   0  -1    3.80    6.60
   2   0   1    3.10    3.50
  -2   0  -1    1.20    7.80
   2   0   1   -2.60    2.80
  -2   0  -1   -0.10    2.80
  -2   0  -1    1.90    3.00
  -2   0  -1    0.40    4.00
  -2   0  -1    0.60    5.50
   3   0   1   -3.20    1.90
  -3   0  -1   -3.30    3.40
  -3   0  -1   -2.30    6.00
   3   0   1   -2.50    2.50
  -3   0  -1    1.40    3.30
  -3   0  -1   -0.50    3.30
   3   0   1   -0.30    3.00
  -3   0  -1   -7.40    3.00
  -4   0  -1    2.70    5.80
   4   0   1    0.10    3.40
   4   0   1   -3.40    2.30
  -4   0  -1   -7.10    4.00
  -4   0  -1   -2.50    3.00
  -4   0  -1   -5.70    4.80
  -4   0  -1    2.00    3.50
  -5   0  -1   -6.70    5.20
   5   0   1   -0.20    3.70
   5   0   1   -2.60    3.10
  -5   0  -1   -2.50    3.10
  -5   0  -1    3.30   11.00
  -5   0  -1   -5.80    2.30
  -5   0  -1   -6.20    3.90
  -6   0  -1   16.80   10.50
  -6   0  -1   -7.00    5.70
   6   0   1   -0.80    4.50
   6   0   1   -2.30    4.70
  -6   0  -1  -10.10    6.70
  -6   0  -1   -3.10    3.40
  -6   0  -1    0.90    4.60
  -7   0  -1   18.90   14.90
  -7   0  -1   -0.80    4.60
   7   0   1    6.20    6.20
  -7   0  -1   -3.70    3.90
  -8  -1   1   -6.40    6.70
  -8  -1   1    0.90    4.80
  -8  -1   1    2.10    9.90
  -8  -1   1   -4.50    4.60
  -8   1   1   -2.50    4.00
  -8   1   1   -1.30    6.90
  -8   1   1    0.50    8.50
  -7  -1   1   33.80   17.50
   7  -1  -1    9.80    5.60
  -7  -1   1    4.40    6.50
  -7  -1   1    5.80   11.10
  -7  -1   1    3.70   11.90
  -7  -1   1   -1.70    3.50
  -7   1   1   16.50   16.10
  -7   1   1    1.60   11.00
  -7   1   1   18.00   11.00
  -7   1   1   15.00    8.10
   7   1  -1   17.80   11.60
  -7   1   1   15.30   18.30
   6  -1  -1  169.88   19.50
  -6  -1   1  168.38   31.70
  -6  -1   1  157.98   44.70
   6  -1  -1  133.09   25.40
  -6  -1   1  126.09   22.30
  -6  -1   1  138.09   39.70
   6   1  -1  154.98   17.20
  -6   1   1  104.89   35.10
  -6   1   1  193.88   22.50
  -6   1   1  187.98   29.10
  -6   1   1  116.69   27.40
  -6   1   1  119.49   41.30
  -5  -1   1   39.50   14.20
  -5  -1   1   57.99   24.80
  -5  -1   1   35.60    8.80
  -5  -1   1   23.20    9.50
   5  -1  -1   52.09   13.90
  -5  -1   1   32.20   18.10
   5  -1  -1   32.00    8.30
   5   1  -1   38.10    8.40
  -5   1   1   32.60   13.10
  -5   1   1   12.00    6.70
  -5   1   1   30.90   11.50
  -5   1   1   59.29   26.20
  -5   1   1   10.90   14.70
   5   1  -1   40.40   12.10
  -4  -1   1   -1.80    2.50
   4  -1  -1   -0.80    2.70
  -4  -1   1   -4.00    2.60
  -4  -1   1    1.60    8.80
   4  -1  -1    0.30    3.40
  -4  -1   1    4.30    3.80
  -4  -1   1    4.70    5.60
  -4   1   1    0.20    6.80
  -4   1   1   -1.00    3.40
  -4   1   1   -2.10    2.10
  -4   1   1    6.00   10.10
  -4   1   1    0.80    4.00
   4   1  -1    1.70    2.90
   4   1  -1   -0.40    2.80
  -3  -1   1 1418.96   58.89
   3  -1  -1 1424.46   63.49
  -3  -1   1 1359.06   58.89
  -3  -1   1 1325.47   79.59
  -3  -1   1 1311.67   82.99
   3  -1  -1 1276.87   83.09
  -3  -1   1 1432.56   53.79
   3   1  -1 1364.36   51.89
   3   1  -1 1464.05   60.69
  -3   1   1 1352.56   84.69
  -3   1   1 1438.76   62.49
  -3   1   1 1322.97   61.69
  -2  -1   1 1295.17   45.20
   2  -1  -1 1270.17   47.70
  -2  -1   1 1281.17   46.50
  -2  -1   1 1288.17   51.09
   2  -1  -1 1242.98   68.99
  -2  -1   1 1319.37   67.59
   2  -1  -1 1255.67   54.29
  -2  -1   1 1269.77   64.09
  -2   1   1 1271.87   69.79
  -2   1   1 1338.87   48.20
   2   1  -1 1317.17   51.49
   2   1  -1 1293.47   45.70
  -2   1   1 1377.56   55.19
  -2   1   1 1295.17   50.59
   1  -1  -1   95.99   10.10
  -1  -1   1  101.19    7.00
   1  -1  -1  106.99    6.50
  -1  -1   1   91.69   11.00
   1  -1  -1   99.49   14.60
  -1  -1   1  107.19    5.20
   1   1  -1  104.89    5.00
  -1   1   1   98.69    6.50
  -1   1   1   83.89   13.40
   1   1  -1   92.89   11.20
  -1   1   1  105.39    6.50
  -1   1   1   91.69   10.00
  -1   1   1  110.29    7.00
   1  -1   1  844.22   55.09
  -1  -1  -1  744.83   28.70
  -1  -1  -1  706.13   51.79
  -1  -1  -1  793.12   37.10
   1  -1   1  650.83   31.60
  -1  -1  -1  725.93   30.80
   1  -1   1  742.43   36.20
  -1   1  -1  755.22   36.70
   1   1   1  731.33   35.20
  -1   1  -1  774.12   31.70
  -1   1  -1  740.73   31.40
  -1   1  -1  852.71   55.79
   1   1   1  731.63   29.00
  -2  -1  -1   67.29   23.10
   2  -1   1  115.99   28.70
   2  -1   1   88.49   14.00
   2  -1   1  100.69   13.40
  -2  -1  -1   92.29   15.70
  -2  -1  -1   98.79   25.90
  -2  -1  -1  121.99   13.60
  -2  -1  -1   68.89    9.40
   2   1   1   67.89   11.70
  -2   1  -1   97.19   13.20
   2   1   1   99.99   14.20
  -2   1  -1   87.09   11.30
  -2   1  -1  113.19   18.30
   2   1   1  104.49   12.40
  -2   1  -1   94.39   26.40
  -3  -1  -1   -1.30    3.00
  -3  -1  -1    2.20    5.00
  -3  -1  -1    9.60   12.50
   3  -1   1   -3.00    2.20
  -3  -1  -1    0.80    3.00
   3  -1   1    1.40    3.40
  -3  -1  -1    2.40    9.30
   3  -1   1   -1.00    2.90
   3   1   1    0.80    3.30
  -3   1  -1   -1.10    2.90
  -3   1  -1    0.00    8.80
  -3   1  -1    0.30    4.60
   3   1   1   -2.30    2.10
   3   1   1    3.60    4.10
  -3   1  -1   -3.20    1.90
  -4  -1  -1    5.60   10.10
  -4  -1  -1    3.00   10.00
  -4  -1  -1    6.60    5.30
  -4  -1  -1    6.10    7.70
   4  -1   1   19.90    7.40
   4  -1   1   18.40    8.00
  -4  -1  -1   16.30    7.20
   4   1   1   12.90    6.30
  -4   1  -1   12.20    8.20
  -4   1  -1    6.20    5.20
  -4   1  -1   14.80    7.80
   4   1   1    8.70    5.10
  -4   1  -1    7.60   11.60
  -5  -1  -1  266.77   66.09
  -5  -1  -1  251.87   29.70
   5  -1   1  214.18   30.50
  -5  -1  -1  207.18   34.60
   5  -1   1  241.58   27.00
  -5  -1  -1  147.69   46.40
  -5  -1  -1  251.77   28.30
  -5   1  -1  283.77   32.70
   5   1   1  185.28   23.20
   5   1   1  264.27   32.10
  -5   1  -1  197.28   55.29
  -5   1  -1  202.48   25.20
  -5   1  -1  216.98   37.30
  -6  -1  -1   -3.50    4.70
  -6  -1  -1   -3.50    3.00
  -6  -1  -1   -7.20    7.30
  -6  -1  -1   -2.50    3.70
   6  -1   1    5.30    7.80
   6  -1   1   -0.30    4.20
  -6  -1  -1   -2.00    7.10
  -6   1  -1   -6.10    6.20
  -6   1  -1   -4.40    4.50
   6   1   1    2.30    6.10
  -6   1  -1   -5.90    6.10
   6   1   1   -4.00    2.40
  -6   1  -1    2.80    6.40
  -6   1  -1    9.70    7.50
   7  -1   1   14.50   11.60
  -7  -1  -1   -0.30    6.30
  -7  -1  -1   -4.30    6.90
   7  -1   1   -3.50    3.80
  -7  -1  -1   12.90   29.30
   7   1   1    9.10    9.20
   7   1   1   -1.00    4.80
  -7   1  -1   10.50    6.80
  -7   1  -1    4.00    9.00
  -7   1  -1    8.60   13.40
  -7   1  -1   10.60   36.40
  -8  -2   1    5.00    5.40
  -8  -2   1    3.70    9.90
  -8  -2   1    1.00   10.30
   8  -2  -1   -0.50    7.10
  -8   2   1    1.50    5.20
  -8   2   1   -0.70    8.20
  -8   2   1   -4.40    4.30
  -7  -2   1    4.20   10.80
   7  -2  -1    5.10    4.60
  -7  -2   1   -5.10    4.50
  -7  -2   1    2.90    6.20
  -7  -2   1   12.40    6.80
  -7  -2   1    6.10   11.10
   7  -2  -1    8.50   10.40
  -7   2   1    0.50    7.80
  -7   2   1   11.70   13.30
   7   2  -1    7.00    6.60
   7   2  -1   -2.60    4.50
  -7   2   1    2.60    5.00
  -7   2   1   10.70   15.70
  -6  -2   1  355.66   46.90
  -6  -2   1  346.07   30.60
  -6  -2   1  245.98   50.99
  -6  -2   1  281.27   57.69
   6  -2  -1  318.87   40.40
   6  -2  -1  393.36   26.20
  -6   2   1  426.46   73.49
   6   2  -1  347.37   31.90
  -6   2   1  322.87   39.50
   6   2  -1  365.26   22.80
  -6   2   1  328.37   66.29
  -6   2   1  387.66   28.80
  -6   2   1  330.47   47.90
   5  -2  -1   40.40    9.30
  -5  -2   1   16.90   14.90
  -5  -2   1   46.70   22.00
  -5  -2   1   28.50    8.10
   5  -2  -1    5.50    8.40
  -5  -2   1   22.90   11.50
  -5  -2   1   20.80    8.70
  -5   2   1   24.80   19.00
   5   2  -1   31.00    7.50
  -5   2   1   56.09   16.40
  -5   2   1   27.00    8.50
  -5   2   1   17.80    9.80
  -5   2   1   22.90   17.30
   5   2  -1   40.90   11.40
   4  -2  -1   13.40    5.40
  -4  -2   1    6.40   10.00
  -4  -2   1   11.90    7.20
  -4  -2   1   13.80    6.00
   4  -2  -1   10.70    6.30
  -4  -2   1    5.60    3.90
  -4  -2   1    5.50    9.90
   4  -2  -1   -1.40    7.80
  -4   2   1    5.90    9.00
  -4   2   1   14.10    5.60
  -4   2   1    1.50    5.10
   4   2  -1    5.20    3.60
  -4   2   1   19.90    8.90
   4   2  -1    2.20    3.70
  -3  -2   1   10.20    8.90
  -3  -2   1   13.70   10.70
  -3  -2   1   21.60    5.80
   3  -2  -1   20.70   14.20
  -3  -2   1   24.50    5.90
  -3  -2   1    6.40    4.90
   3  -2  -1    7.20    4.30
   3  -2  -1    8.70    5.40
  -3   2   1    4.20    4.50
  -3   2   1   21.90    7.70
   3   2  -1   16.50    4.50
  -3   2   1   10.90    4.80
   3   2  -1    8.40    4.70
  -3   2   1    3.20    7.60
   2  -2  -1 1101.69   49.20
  -2  -2   1 1131.49   40.60
   2  -2  -1 1074.29   42.70
   2  -2  -1 1038.10   66.69
  -2  -2   1 1112.29   42.60
  -2  -2   1 1044.70   61.29
  -2  -2   1 1042.10   41.70
   2   2  -1 1078.89   39.50
  -2   2   1  948.91   65.29
  -2   2   1 1020.00   46.70
  -2   2   1 1096.59   43.00
  -2   2   1 1107.49   49.10
   2   2  -1 1053.59   61.19
   1  -2   1   94.29   10.40
  -1  -2  -1  124.99   26.70
  -1  -2  -1  123.39    9.80
   1  -2   1  118.39   10.60
   1  -2   1  108.19   24.90
   1  -2   1   79.69   12.00
  -1  -2  -1   99.69    6.60
  -1  -2  -1  122.69   16.10
   1   2   1   89.99    6.50
   1   2   1  107.09   13.90
   1   2   1   82.29   11.30
  -1   2  -1   71.89    9.40
  -1   2  -1  108.29    9.60
  -1   2  -1   70.79   20.10
   2  -2   1  100.99   28.30
  -2  -2  -1   50.09   11.40
   2  -2   1   61.89   12.90
  -2  -2  -1   80.59   25.90
  -2  -2  -1   58.19    9.20
  -2  -2  -1   55.29    8.00
   2  -2   1   57.99   10.50
  -2   2  -1   54.69   10.30
  -2   2  -1   63.29   22.00
   2   2   1   88.49   14.30
   2   2   1   65.79   22.80
  -2   2  -1   73.29   11.20
   2   2   1   62.99    9.00
  -2   2  -1   75.69   14.50
   3  -2   1  245.38   27.40
   3  -2   1  218.98   18.60
   3  -2   1  222.58   24.60
  -3  -2  -1  209.88   17.70
  -3  -2  -1  188.88   26.70
   3  -2   1  222.68   48.00
  -3  -2  -1  220.68   49.60
  -3  -2  -1  218.88   17.10
  -3  -2  -1  163.98   39.70
   3   2   1  237.68   18.40
  -3   2  -1  245.68   19.50
  -3   2  -1  260.57   32.10
   3   2   1  214.28   16.50
  -3   2  -1  176.98   25.60
   3   2   1  204.38   17.10
  -3   2  -1  209.98   46.30
   4  -2   1   57.39   12.20
  -4  -2  -1   67.69   29.50
  -4  -2  -1   62.49   17.80
  -4  -2  -1   42.50   22.40
  -4  -2  -1   49.20   12.80
   4  -2   1   49.90    8.50
   4  -2   1   57.39    9.20
  -4  -2  -1   50.09   11.20
   4  -2   1   58.49   13.70
  -4   2  -1   69.09   29.70
   4   2   1   48.20   10.50
  -4   2  -1   62.69   13.10
   4   2   1   49.60   11.00
  -4   2  -1   68.29   14.70
  -4   2  -1   57.79   17.30
  -5  -2  -1   20.40   22.70
  -5  -2  -1   23.70    8.60
   5  -2   1   22.10    8.50
  -5  -2  -1   13.70    7.20
  -5  -2  -1   27.90   13.70
  -5  -2  -1   -1.30    8.10
  -5   2  -1   28.90    9.90
  -5   2  -1   43.50   17.60
   5   2   1   23.70    8.50
  -5   2  -1   -0.70   11.10
   5   2   1   16.40    7.30
  -5   2  -1   40.30   13.30
  -6  -2  -1   -8.20    6.10
  -6  -2  -1    3.00    5.50
   6  -2   1    4.20    6.70
  -6  -2  -1    4.20    6.20
  -6  -2  -1    0.60    8.20
  -6  -2  -1   -3.90    9.40
   6  -2   1   -4.30    2.90
  -6   2  -1    1.20    5.20
  -6   2  -1   -7.00    8.50
  -6   2  -1   -6.90   11.00
   6   2   1   -2.80    3.20
  -6   2  -1   -5.30    3.90
  -6   2  -1    0.20    5.00
   7  -2   1   78.09   21.90
  -7  -2  -1   74.89   39.40
   7  -2   1  120.49   21.10
  -7  -2  -1   49.90   21.90
  -7  -2  -1   81.19   18.70
  -7   2  -1   91.69   19.10
  -7   2  -1   52.89   33.90
   7   2   1   85.89   16.40
   7   2   1   98.79   22.80
  -7   2  -1   78.29   20.70
  -7   2  -1   38.80   22.00
  -8  -3   1    5.50    5.90
   8  -3  -1   -3.30    5.30
  -8  -3   1   -0.80    8.70
  -8  -3   1    8.60   12.30
  -8  -3   1    1.60    6.50
  -8   3   1    0.10   14.70
  -8   3   1   -1.10    6.60
  -8   3   1    0.80    8.60
  -8   3   1    3.10    6.20
  -7  -3   1    6.00    6.70
  -7  -3   1   -4.50    6.70
  -7  -3   1   -1.00    3.90
   7  -3  -1   -3.00    3.20
  -7  -3   1    6.30   11.10
  -7  -3   1    0.70    8.00
   7  -3  -1    5.50    7.20
  -7   3   1   -2.90    3.90
  -7   3   1   -4.00    4.00
   7   3  -1   -0.80    2.60
  -7   3   1   -3.80    5.40
  -7   3   1    0.30    8.80
  -7   3   1   -1.50    9.50
  -6  -3   1   -3.70    3.50
  -6  -3   1    2.00    5.60
  -6  -3   1   17.10    8.00
  -6  -3   1    5.20   11.90
   6  -3  -1   25.10   10.90
  -6  -3   1   11.10   13.60
   6  -3  -1   29.70    8.80
  -6   3   1   16.80   10.90
  -6   3   1    0.30   11.10
  -6   3   1   12.20   10.80
  -6   3   1    7.10    6.60
   6   3  -1    3.40    4.10
   6   3  -1    3.30    6.00
  -6   3   1    0.50   13.80
   5  -3  -1  309.77   47.70
  -5  -3   1  313.47   23.00
  -5  -3   1  307.47   56.39
  -5  -3   1  354.46   43.00
  -5  -3   1  274.67   51.99
   5  -3  -1  333.07   24.50
  -5  -3   1  311.77   25.40
  -5   3   1  320.77   36.80
  -5   3   1  339.97   25.60
  -5   3   1  420.76   73.19
   5   3  -1  311.97   20.50
   5   3  -1  307.57   26.60
  -5   3   1  382.56   45.70
  -4  -3   1  124.39   16.50
   4  -3  -1  112.29   33.60
  -4  -3   1  132.09   33.20
  -4  -3   1   97.89   18.80
   4  -3  -1  124.49   16.60
  -4  -3   1  114.99   31.20
  -4  -3   1  125.99   15.10
   4  -3  -1  128.09   22.50
  -4   3   1  134.29   22.90
  -4   3   1  121.69   16.70
   4   3  -1  130.19   11.70
  -4   3   1  158.38   24.00
   4   3  -1  156.58   19.20
  -4   3   1  131.49   36.80
   3  -3  -1 2043.70   81.39
   3  -3  -1 2160.28  125.19
   3  -3  -1 2150.98   91.29
  -3  -3   1 2197.28  117.79
  -3  -3   1 2065.39   86.19
  -3  -3   1 2145.09   78.79
  -3  -3   1 2210.38   80.39
  -3   3   1 2151.48   91.39
  -3   3   1 2160.78   90.79
   3   3  -1 2182.08   77.19
  -3   3   1 2125.39   81.99
  -3   3   1 2377.16  130.99
   3   3  -1 2128.99  117.99
   2  -3  -1   95.19   12.40
   2  -3  -1   89.19   10.90
  -2  -3   1   93.39   12.50
  -2  -3   1   82.69    9.30
  -2  -3   1   79.49    7.10
   2  -3  -1  100.79   12.90
  -2  -3   1   78.29   20.00
   2  -3  -1   75.29   12.50
   2  -3  -1   93.99   24.80
   2   3  -1   93.59    7.90
   2   3  -1   93.69   22.20
  -2   3   1   93.49   14.60
  -2   3   1  100.49   25.80
   2   3  -1   84.29    7.40
  -2   3   1   67.79   11.60
  -2   3   1   94.29   11.50
   1  -3  -1 5418.16  210.38
   1   3  -1 5289.17  202.08
  -1   3   1 5079.69  208.68
   0  -3   1 2767.22  128.69
   0  -3  -1 2890.21  132.19
   0   3   1 2899.31  132.09
   0   3  -1 2973.90  131.29
   1  -3   1  222.58   37.70
  -1  -3  -1  200.08   36.60
   1  -3   1  261.87   20.60
  -1  -3  -1  221.68   14.60
  -1  -3  -1  210.28   23.50
   1  -3   1  189.28   14.80
   1   3   1  199.18   22.00
  -1   3  -1  228.18   15.90
   1   3   1  198.28   10.20
  -1   3  -1  176.38   33.90
  -1   3  -1  224.78   19.80
   1   3   1  214.78   14.20
  -1   3  -1  235.88   16.10
  -2  -3  -1  446.46   20.70
   2  -3   1  428.26   61.19
  -2  -3  -1  453.25   60.19
   2  -3   1  417.76   26.60
   2  -3   1  493.45   32.30
  -2  -3  -1  419.96   31.00
  -2  -3  -1  442.96   24.80
   2  -3   1  434.26   27.80
  -2   3  -1  454.65   32.60
   2   3   1  315.17   24.20
  -2   3  -1  433.26   26.10
  -2   3  -1  346.27   54.29
   2   3   1  448.06   28.70
  -2   3  -1  416.16   27.00
   2   3   1  495.75   64.99
   3  -3   1  382.76   65.59
  -3  -3  -1  320.47   36.40
  -3  -3  -1  252.37   52.09
   3  -3   1  280.07   29.90
   3  -3   1  217.08   25.20
  -3  -3  -1  242.28   17.50
  -3  -3  -1  258.17   19.90
   3   3   1  238.98   18.10
  -3   3  -1  268.47   23.40
   3   3   1  275.77   19.70
  -3   3  -1  263.37   33.60
  -3   3  -1  262.07   21.30
  -3   3  -1  299.87   57.09
   3   3   1  238.98   18.80
  -4  -3  -1  157.38   20.20
  -4  -3  -1  165.28   29.10
   4  -3   1  129.59   17.50
   4  -3   1  182.18   26.50
  -4  -3  -1  116.09   16.10
  -4  -3  -1  182.18   54.09
   4  -3   1  185.28   49.20
   4  -3   1  175.48   24.40
  -4  -3  -1  182.28   46.60
   4  -3   1  136.99   19.80
  -4   3  -1  184.98   57.19
  -4   3  -1  179.08   25.00
   4   3   1  164.78   20.30
   4   3   1  201.38   17.60
  -4   3  -1  179.78   31.70
  -4   3  -1  164.98   21.60
  -5  -3  -1  235.68   60.69
  -5  -3  -1  251.77   22.40
   5  -3   1  212.18   31.40
  -5  -3  -1  246.18   27.90
  -5  -3  -1  153.88   31.60
   5  -3   1  189.48   29.90
  -5   3  -1  205.28   27.20
  -5   3  -1  184.58   35.80
  -5   3  -1  199.88   28.40
   5   3   1  235.48   21.00
   5   3   1  249.48   29.80
   6  -3   1  108.89   19.90
   6  -3   1   96.59   22.30
  -6  -3  -1  104.99   30.00
  -6  -3  -1   80.79   37.60
  -6  -3  -1  143.59   22.40
  -6  -3  -1   93.69   43.10
  -6  -3  -1  141.39   22.60
  -6   3  -1  126.99   50.29
  -6   3  -1  115.09   24.40
   6   3   1  112.39   17.90
  -6   3  -1  101.49   19.80
   6   3   1  100.49   19.00
  -7  -3  -1   24.70   11.60
   7  -3   1   48.10   14.20
  -7  -3  -1   74.99   39.80
  -7  -3  -1   31.80   17.00
  -7  -3  -1   45.70   23.30
   7  -3   1   33.30   16.10
  -7   3  -1  111.19   26.20
  -7   3  -1   28.60   28.70
  -7   3  -1   78.69   28.30
   7   3   1   39.90   11.70
   7   3   1   29.90   12.40
  -7   3  -1   48.30   14.60
   7  -4  -1   45.80   18.20
  -7  -4   1   45.40   12.80
  -7  -4   1   36.10   19.10
   7  -4  -1   29.00    9.40
  -7  -4   1   32.10    9.60
  -7  -4   1   25.20   20.10
  -7  -4   1   28.10   19.50
   7   4  -1   28.10    6.70
  -7   4   1   22.30   16.20
  -7   4   1   14.80    8.60
  -7   4   1   62.89   20.00
  -7   4   1   24.00   24.30
   6  -4  -1   46.80   11.30
  -6  -4   1   35.10   23.00
  -6  -4   1   13.70   15.20
  -6  -4   1   50.89   18.80
  -6  -4   1   77.39   15.80
  -6  -4   1   65.09   13.80
   6  -4  -1   57.49   17.30
   6   4  -1   51.29    9.90
  -6   4   1   61.69   32.30
   6   4  -1   68.29   15.30
  -6   4   1   68.09   31.90
  -6   4   1   22.90   14.60
  -6   4   1   73.29   19.30
  -6   4   1   62.99   14.70
  -5  -4   1  457.85   30.40
   5  -4  -1  465.65   39.70
  -5  -4   1  467.05   29.20
   5  -4  -1  493.95   82.79
  -5  -4   1  553.84   77.49
  -5  -4   1  411.16   47.50
   5  -4  -1  474.05   31.60
  -5  -4   1  447.66   65.89
  -5   4   1  472.05   51.19
  -5   4   1  460.45   38.70
   5   4  -1  440.46   25.70
  -5   4   1  520.05   85.29
   5   4  -1  417.36   30.20
  -5   4   1  453.65   31.50
   4  -4  -1   66.99   15.30
  -4  -4   1   59.39   10.40
  -4  -4   1   48.80   13.40
   4  -4  -1   40.60   21.50
   4  -4  -1   47.10   12.40
  -4  -4   1   79.29   12.10
  -4  -4   1   64.19   24.20
  -4  -4   1   20.40   16.00
  -4   4   1   82.59   30.50
  -4   4   1   33.20   12.20
  -4   4   1   62.89   15.40
  -4   4   1   56.29   11.60
   4   4  -1   43.30    8.10
   4   4  -1   56.99   10.90
  -3  -4   1  684.73   41.10
   3  -4  -1  731.03   37.40
   3  -4  -1  775.32   34.70
   3  -4  -1  711.83   33.80
  -3  -4   1  720.03   32.20
   3  -4  -1  723.63   43.60
  -3  -4   1  664.93   33.40
   3  -4  -1  683.33   67.89
  -3  -4   1  676.73   61.49
  -3   4   1  703.43   44.60
  -3   4   1  722.53   37.20
  -3   4   1  700.33   69.09
  -3   4   1  715.13   43.20
   3   4  -1  750.62   33.50
   2  -4  -1  408.66   27.40
   2  -4  -1  464.55   60.39
   2  -4  -1  381.86   26.10
  -2  -4   1  406.36   21.50
  -2  -4   1  405.66   17.30
  -2  -4   1  440.26   53.49
   2  -4  -1  428.46   28.10
  -2   4   1  351.16   52.49
  -2   4   1  434.26   29.80
  -2   4   1  426.96   28.20
   2   4  -1  493.15   57.69
   2   4  -1  401.46   20.90
  -2   4   1  402.26   23.80
  -1  -4   1   73.79    9.10
   1  -4  -1   71.89   10.00
   1  -4  -1   48.40   11.00
   1  -4  -1   86.79   11.90
  -1  -4   1   87.89   10.60
   1  -4  -1   89.59   24.50
   1  -4  -1   77.69   13.50
  -1  -4   1   81.09   22.40
  -1   4   1   50.69   10.40
  -1   4   1   73.39   10.00
  -1   4   1   75.29   14.50
   1   4  -1   65.39   21.30
  -1   4   1   64.39   10.50
   0  -4   1  249.48   17.00
   0  -4  -1  301.67   17.60
   0  -4  -1  290.87   24.10
   0  -4  -1  307.87   45.10
   0  -4   1  274.57   21.30
   0  -4   1  310.77   45.60
   0  -4   1  301.57   15.80
   0   4   1  310.07   17.80
   0   4   1  283.57   15.50
   0   4  -1  286.17   21.40
   0   4  -1  345.57   48.40
   0   4  -1  297.57   15.40
   0   4  -1  233.08   20.40
   0   4   1  270.27   22.70
   0   4   1  348.57   48.70
   1  -4   1   23.20    7.00
   1  -4   1   19.10    6.30
  -1  -4  -1   34.30   17.80
  -1  -4  -1   23.30    8.70
  -1  -4  -1   15.20    5.00
   1  -4   1   20.80    8.20
   1  -4   1   43.80   19.50
  -1   4  -1   20.70    6.70
  -1   4  -1   31.70   10.30
  -1   4  -1   18.20    6.60
  -1   4  -1   18.10   15.50
   1   4   1   23.60    6.00
   1   4   1   17.10    7.40
   2  -4   1  338.27   24.00
  -2  -4  -1  312.97   52.59
   2  -4   1  304.27   24.50
  -2  -4  -1  374.26   17.40
   2  -4   1  246.28   48.60
  -2  -4  -1  387.16   30.60
   2  -4   1  420.06   31.10
  -2  -4  -1  374.16   23.20
  -2   4  -1  385.86   61.79
   2   4   1  471.75   67.49
  -2   4  -1  376.66   31.10
  -2   4  -1  370.56   25.90
  -2   4  -1  346.17   24.00
   2   4   1  344.57   17.90
   2   4   1  431.26   28.70
  -3  -4  -1   59.79    9.10
   3  -4   1   40.00   20.40
  -3  -4  -1   89.39   19.70
   3  -4   1   70.79   15.00
  -3  -4  -1   57.49   10.90
   3  -4   1   68.79   15.70
  -3  -4  -1   97.59   32.90
   3   4   1  101.29   34.10
  -3   4  -1   73.89   14.80
   3   4   1   71.79   12.60
  -3   4  -1   85.19   20.00
   3   4   1   55.69    9.10
  -3   4  -1  150.88   42.30
  -3   4  -1   49.40   10.90
  -4  -4  -1  234.18   62.69
  -4  -4  -1  211.08   17.60
   4  -4   1  244.08   27.20
   4  -4   1  221.08   26.50
   4  -4   1  217.28   29.40
  -4  -4  -1  224.08   34.40
  -4  -4  -1  266.17   22.10
   4  -4   1  212.88   25.50
   4  -4   1  248.58   57.69
  -4  -4  -1  207.88   53.99
  -4   4  -1  289.57   33.90
   4   4   1  218.88   19.40
   4   4   1  234.18   19.80
  -4   4  -1  212.88   33.70
  -4   4  -1  229.18   26.70
   5  -4   1   59.69   14.20
   5  -4   1   62.99   16.80
   5  -4   1  100.39   39.40
  -5  -4  -1   42.40   10.60
  -5  -4  -1   13.30   18.20
  -5  -4  -1   29.20   10.10
  -5  -4  -1   31.90   15.90
  -5   4  -1   28.80   10.80
  -5   4  -1   48.20   15.00
   5   4   1   37.00   10.10
   5   4   1   46.90   11.80
  -5   4  -1   50.09   18.20
   6  -4   1   92.49   18.40
  -6  -4  -1   58.99   21.50
  -6  -4  -1   63.29   14.40
  -6  -4  -1   38.10   29.50
  -6  -4  -1   67.99   34.90
  -6  -4  -1   80.49   17.60
  -6   4  -1   16.00   22.80
   6   4   1   61.19   14.30
  -6   4  -1   69.49   17.00
  -6   4  -1  122.89   25.50
  -6   4  -1   82.49   41.50
  -6   4  -1  124.09   32.50
   6   4   1   67.69   16.30
  -7  -4  -1   11.00    8.80
  -7  -4  -1   -3.50   10.60
  -7  -4  -1    6.90   11.10
   7  -4   1    7.80   10.30
  -7  -4  -1    0.90    6.20
   7  -4   1    4.20    6.90
  -7   4  -1    0.80    5.30
  -7   4  -1   -4.50    5.00
   7   4   1    3.90    5.70
   7   4   1    7.80    7.30
  -7   4  -1    4.80    8.90
  -7   4  -1    1.70   16.70
  -7  -5   1   12.20    8.10
  -7  -5   1   -3.00    7.60
   7  -5  -1   15.10   12.30
  -7  -5   1   14.10    7.90
  -7  -5   1   -0.10    9.70
   7  -5  -1    9.40    7.10
  -7   5   1    9.80   12.40
  -7   5   1   19.00   12.30
   7   5  -1   20.50    6.30
  -7   5   1   10.70    8.90
  -7   5   1   -3.10    8.40
  -6  -5   1   18.50   17.00
  -6  -5   1   47.10   17.60
   6  -5  -1   43.40   12.00
  -6  -5   1   37.20   21.90
  -6  -5   1   38.60   10.90
  -6  -5   1   43.10   18.30
   6   5  -1   41.10    9.00
  -6   5   1   19.90   14.80
  -6   5   1   47.80   30.20
  -6   5   1   35.60   10.60
  -6   5   1   37.40   14.60
  -5  -5   1  300.77   54.99
  -5  -5   1  339.87   65.99
   5  -5  -1  310.77   26.20
  -5  -5   1  327.67   23.60
   5  -5  -1  328.17   39.90
  -5  -5   1  350.76   43.50
   5  -5  -1  390.46   75.19
  -5  -5   1  311.97   24.00
   5   5  -1  323.37   24.50
  -5   5   1  307.37   38.50
  -5   5   1  330.97   27.40
  -5   5   1  343.47   46.20
   5   5  -1  329.87   22.00
   4  -5  -1    0.20    3.90
   4  -5  -1    5.90   13.50
  -4  -5   1   -0.40    2.00
  -4  -5   1    4.80    5.90
  -4  -5   1    2.30    3.40
   4  -5  -1    7.00    6.20
  -4  -5   1   -1.30    5.50
   4   5  -1   -0.10    2.50
  -4   5   1   -3.40    2.50
   4   5  -1   -1.70    7.00
   4   5  -1   -0.10    2.40
  -4   5   1   -0.10   11.10
  -4   5   1   -1.40    3.10
  -4   5   1    6.60    4.70
   3  -5  -1  475.95   29.50
   3  -5  -1  536.55   75.79
   3  -5  -1  426.36   29.70
   3  -5  -1  442.06   33.70
   3  -5  -1  490.55   31.00
  -3  -5   1  486.25   26.90
  -3  -5   1  417.06   61.19
  -3  -5   1  463.05   34.10
  -3  -5   1  480.85   22.10
  -3   5   1  449.95   33.50
  -3   5   1  519.95   30.40
   3   5  -1  457.15   25.50
  -3   5   1  364.06   60.79
   3   5  -1  412.76   60.69
  -3   5   1  501.45   37.80
   3   5  -1  463.45   25.20
   2  -5  -1   35.60   10.60
  -2  -5   1   24.80    9.00
  -2  -5   1   44.30   18.80
  -2  -5   1   28.40    2.30
  -2  -5   1   30.40    6.50
   2  -5  -1   23.50    8.50
   2  -5  -1   32.00    9.20
   2  -5  -1   24.60   16.90
   2   5  -1   33.50    7.20
  -2   5   1   39.50    8.60
  -2   5   1   33.80    9.50
  -2   5   1   30.90    9.80
  -2   5   1   40.60   21.00
   2   5  -1   54.29   20.60
  -1  -5   1  872.91   38.70
  -1  -5   1  846.82   37.40
   1  -5  -1  793.12   39.40
  -1  -5   1  929.31   70.59
  -1  -5   1  881.11   29.50
   1  -5  -1  874.31   46.20
   1  -5  -1  798.72   47.40
   1  -5  -1  853.41   40.80
  -1   5   1  801.72   70.19
  -1   5   1  877.31   41.20
  -1   5   1  825.42   45.80
  -1   5   1  857.61   40.00
   1   5  -1  896.01   29.00
   0  -5  -1 6089.79  256.57
   0  -5   1 5895.41  253.27
   0   5  -1 6127.19  254.67
   0   5   1 5984.80  257.47
  -1  -5  -1 1818.02   80.49
   1  -5   1 1619.44   67.29
  -1  -5  -1 1799.02  112.39
  -1  -5  -1 1611.24   64.89
   1  -5   1 1596.44   75.69
   1  -5   1 1620.94  110.29
   1  -5   1 1611.64   66.69
  -1   5  -1 1465.45  127.29
   1   5   1 1624.94   64.49
   1   5   1 1651.53   76.89
  -1   5  -1 1892.41   68.39
   1   5   1 1394.16  102.69
  -1   5  -1 1704.03   75.89
  -1   5  -1 1543.55   66.39
  -2  -5  -1 1515.05  108.09
   2  -5   1 1401.26   70.39
  -2  -5  -1 1406.56   71.79
   2  -5   1 1335.67   60.39
   2  -5   1 1619.94  114.29
   2  -5   1 1221.68   61.29
  -2  -5  -1 1376.56   57.99
   2   5   1 1335.97   48.60
  -2   5  -1 1382.16   71.29
  -2   5  -1 1316.47   60.39
  -2   5  -1 1372.76  107.19
   2   5   1 1352.66   65.99
   2   5   1 1345.37  103.09
  -2   5  -1 1294.87   61.49
   3  -5   1   41.90   12.70
  -3  -5  -1  101.19   15.20
  -3  -5  -1   90.19   10.40
  -3  -5  -1   82.29   33.20
  -3  -5  -1   62.59   16.50
   3  -5   1   52.79   13.40
   3  -5   1   73.29   13.90
   3  -5   1   96.99   36.10
   3   5   1   57.29   26.70
  -3   5  -1   91.99   15.60
  -3   5  -1   58.29   16.80
  -3   5  -1   72.09   15.70
   3   5   1   89.59   11.20
  -3   5  -1   96.49   36.10
   3   5   1   61.19   11.30
  -4  -5  -1   31.20   13.30
   4  -5   1   28.80   10.40
   4  -5   1   15.90    7.90
  -4  -5  -1   20.00    5.80
   4  -5   1   27.70   10.30
  -4  -5  -1   40.00   26.00
   4  -5   1   29.70   10.00
  -4  -5  -1   25.80    8.60
   4   5   1   27.80    7.90
  -4   5  -1   44.90   13.40
  -4   5  -1   31.80   10.30
   4   5   1   27.40    7.60
  -4   5  -1   56.59   18.30
  -4   5  -1    9.10   12.90
  -5  -5  -1   85.39   14.20
  -5  -5  -1   97.09   39.10
  -5  -5  -1   87.99   17.10
  -5  -5  -1   91.49   25.80
   5  -5   1   99.69   19.50
   5  -5   1   88.19   39.00
   5  -5   1  119.89   24.40
   5   5   1   91.89   16.20
  -5   5  -1  157.18   32.80
  -5   5  -1  104.99   19.40
   5   5   1  107.49   17.30
  -5   5  -1   97.29   21.10
   6  -5   1   29.90   12.00
  -6  -5  -1   35.70   12.30
  -6  -5  -1   11.70    5.70
  -6  -5  -1    7.00   10.30
  -6  -5  -1   29.30   26.30
  -6   5  -1   20.50   10.30
  -6   5  -1   -0.90    8.30
  -6   5  -1    1.10    6.20
   6   5   1    9.40    7.80
   6   5   1    8.60    6.20
  -7  -5  -1   12.10   12.70
  -7  -5  -1   12.90   10.30
  -7  -5  -1   16.50    8.80
   7  -5   1   47.60   14.70
   7  -5   1   -7.40    4.70
  -7  -5  -1   45.70   33.90
  -7   5  -1   10.90   11.00
  -7   5  -1   11.00   15.30
  -7   5  -1    8.00   20.50
   7   5   1   14.50    7.80
  -7   5  -1    5.60    7.70
   7   5   1   24.60   12.40
  -7  -6   1   -1.70    4.50
  -7  -6   1    1.00    5.00
   7  -6  -1    0.60    6.40
   7  -6  -1    6.50    7.10
  -7  -6   1   -2.00    6.20
  -7  -6   1    4.30   11.60
  -7   6   1    6.10   10.50
  -7   6   1    7.70    7.40
  -7   6   1   -7.00    4.80
  -7   6   1   23.00   26.90
  -6  -6   1   96.79   37.30
   6  -6  -1  132.79   21.30
   6  -6  -1   65.69   31.90
  -6  -6   1  147.19   33.80
  -6  -6   1  105.29   33.20
  -6  -6   1  157.88   20.00
  -6   6   1  121.49   26.60
  -6   6   1  122.89   20.80
  -6   6   1   15.70   27.20
   6   6  -1  125.49   16.00
  -5  -6   1  424.96   50.99
  -5  -6   1  414.56   71.99
  -5  -6   1  472.75   75.09
  -5  -6   1  460.55   30.20
   5  -6  -1  439.16   40.20
   5  -6  -1  438.86   80.99
   5  -6  -1  417.36   32.20
  -5   6   1  499.75   56.89
   5   6  -1  421.46   26.50
  -5   6   1  416.66   47.10
  -5   6   1  464.85   33.60
  -4  -6   1  443.36   23.30
  -4  -6   1  451.65   39.10
   4  -6  -1  438.26   26.10
   4  -6  -1  446.96   31.80
   4  -6  -1  449.86   38.20
  -4  -6   1  399.56   66.09
  -4  -6   1  504.45   29.70
   4  -6  -1  468.75   29.10
  -4   6   1  445.26   31.40
  -4   6   1  423.56   48.00
   4   6  -1  391.36   65.89
  -4   6   1  509.55   84.99
   4   6  -1  447.86   26.60
  -4   6   1  468.85   38.00
   3  -6  -1   12.20    8.00
  -3  -6   1   13.30    3.00
   3  -6  -1   22.50    9.00
  -3  -6   1    3.10    5.90
   3  -6  -1   -0.90    4.40
   3  -6  -1   48.30   25.30
  -3  -6   1   14.60    5.60
   3   6  -1    9.20    4.50
  -3   6   1   13.60    7.60
  -3   6   1   19.50    7.00
   3   6  -1    0.60    8.80
  -3   6   1   15.10    9.60
  -2  -6   1   46.10   20.40
   2  -6  -1   30.40   19.40
   2  -6  -1   40.80    9.60
  -2  -6   1   40.90   12.10
   2  -6  -1   38.40   12.00
  -2  -6   1   36.60    7.80
   2  -6  -1   33.30   11.70
   2  -6  -1   24.30    9.50
   2   6  -1   25.50    7.10
  -2   6   1   40.80   12.70
  -2   6   1   41.80   22.80
  -2   6   1   31.00   13.00
  -2   6   1   26.20    8.10
   2   6  -1   20.60   14.70
  -1  -6   1  354.16   21.80
  -1  -6   1  354.06   15.00
   1  -6  -1  375.46   60.09
   1  -6  -1  329.27   23.30
   1  -6  -1  361.06   24.00
  -1  -6   1  302.77   52.89
   1  -6  -1  371.26   29.30
   1  -6  -1  333.07   29.70
  -1  -6   1  344.27   22.20
  -1   6   1  352.66   60.09
   1   6  -1  341.07   14.30
  -1   6   1  363.16   23.80
  -1   6   1  328.67   27.80
  -1   6   1  371.96   24.40
   0  -6  -1 3104.19  113.49
   0  -6  -1 3035.70  165.68
   0  -6   1 3226.38  168.98
   0  -6   1 3028.70  113.49
   0  -6  -1 3283.47  129.89
   0  -6   1 3321.97  124.89
   0   6   1 3152.28  169.98
   0   6   1 3068.19  111.99
   0   6   1 2835.52  126.69
   0   6  -1 3206.58  122.69
   0   6  -1 2989.40  164.28
   1  -6   1  774.72   49.00
  -1  -6  -1  724.93   73.19
  -1  -6  -1  882.81   40.90
  -1  -6  -1  747.73   49.99
   1  -6   1  885.01  121.49
   1  -6   1  811.42   41.30
   1  -6   1  861.91   42.80
   1   6   1  813.72   39.40
  -1   6  -1  878.61   81.89
  -1   6  -1  818.82   49.70
  -1   6  -1  846.62   41.20
   1   6   1  842.92   78.79
   1   6   1  832.52   51.29
  -2  -6  -1   65.19   26.80
   2  -6   1   66.49   14.00
  -2  -6  -1   38.80    9.60
  -2  -6  -1   49.00   14.60
   2  -6   1   62.59   27.60
   2  -6   1   45.60   13.70
   2  -6   1   44.10   11.70
  -2   6  -1   39.30   12.40
  -2   6  -1   57.59   27.50
  -2   6  -1   42.40   11.40
   2   6   1   45.90    9.30
   2   6   1   50.19   13.70
   2   6   1   40.30   21.30
  -2   6  -1   60.49   12.80
   2   6   1   51.19    5.80
   3  -6   1   -0.60    8.80
  -3  -6  -1    2.70    2.20
  -3  -6  -1    1.00    3.40
  -3  -6  -1    0.60    9.30
   3  -6   1    1.80    5.30
   3  -6   1    0.10    3.90
  -3  -6  -1    5.40    6.60
   3  -6   1    9.80    7.50
   3   6   1   -0.80    3.00
   3   6   1    0.70    2.30
  -3   6  -1    0.90    3.90
   3   6   1   -4.30    7.50
  -3   6  -1   14.70   18.00
  -3   6  -1   14.80   10.10
  -3   6  -1   -0.10    4.10
   4  -6   1   26.10   10.60
  -4  -6  -1   27.10   23.20
  -4  -6  -1   17.40    5.60
   4  -6   1   25.40   23.80
  -4  -6  -1   21.70   12.70
  -4  -6  -1   18.30    8.60
   4  -6   1   16.80    8.70
   4   6   1    6.90    5.20
   4   6   1   10.20   15.00
  -4   6  -1   23.70   13.00
   4   6   1   12.80    5.30
  -4   6  -1    5.60    6.10
  -4   6  -1   12.20    7.90
  -4   6  -1   -0.90   11.20
   5  -6   1    0.10    4.10
   5  -6   1    1.40    5.70
  -5  -6  -1    0.60    5.00
   5  -6   1    5.10    4.90
  -5  -6  -1   20.40   21.20
   5  -6   1    5.80    5.60
  -5  -6  -1    0.10    5.20
  -5  -6  -1   -0.70    2.70
   5  -6   1    2.80   15.90
  -5   6  -1    5.10    6.40
   5   6   1    3.20    4.80
  -5   6  -1    4.50    5.90
  -5   6  -1   -0.50    8.00
   5   6   1    6.80    5.90
  -6  -6  -1   71.49   37.20
   6  -6   1   15.70   12.60
  -6  -6  -1   32.40   26.20
   6  -6   1   81.09   18.70
  -6  -6  -1   53.49   14.90
  -6  -6  -1   60.59   12.90
  -6   6  -1  107.09   32.00
   6   6   1   46.70   12.50
  -6   6  -1   45.40   35.20
  -6   6  -1   67.89   17.20
   6   6   1   48.00   12.80
  -6   6  -1   35.70   17.40
  -7  -6  -1   -1.90    7.50
  -7  -6  -1    4.10    5.70
  -7  -6  -1   -3.90    3.60
  -7  -6  -1   -4.00   10.10
   7  -6   1    2.00   10.70
   7  -6   1   -0.80    4.40
  -7   6  -1   -4.80    4.90
   7   6   1    3.30    6.00
   7   6   1   -4.10    3.00
  -7   6  -1   -3.50    3.90
  -7   6  -1   -2.60    7.30
  -7   6  -1   -6.10   10.90
   7  -7  -1   -3.60    7.80
  -7  -7   1    1.60   12.20
  -7  -7   1    3.50    4.40
  -7  -7   1   -2.00    4.70
  -7  -7   1    9.70   13.70
   7  -7  -1    0.50    5.40
  -7   7   1   -1.40    6.40
  -7   7   1   -3.60    4.10
  -7   7   1   -4.00    5.80
  -6  -7   1  166.38   49.60
  -6  -7   1  166.48   61.19
  -6  -7   1  160.28   20.30
   6  -7  -1  172.18   25.50
   6  -7  -1  162.28   32.40
  -6  -7   1  177.68   37.60
  -6   7   1  147.09   54.99
   6   7  -1  169.48   19.20
  -6   7   1   85.09   27.00
  -6   7   1  135.59   23.40
  -6   7   1  149.49   29.90
  -5  -7   1   38.10   21.90
   5  -7  -1    5.90   14.80
   5  -7  -1   45.00   15.10
  -5  -7   1   18.10    5.50
   5  -7  -1   38.00   17.80
  -5  -7   1   29.20    8.90
  -5  -7   1   47.70   17.80
   5   7  -1   15.40    6.80
  -5   7   1   27.70   10.80
  -5   7   1   28.50   11.60
  -5   7   1   12.40   12.10
  -4  -7   1   92.79   22.70
  -4  -7   1   86.69    7.70
   4  -7  -1   74.69   15.10
  -4  -7   1   82.19   33.00
   4  -7  -1  122.49   20.40
   4  -7  -1  105.89   22.80
   4  -7  -1   96.19   16.70
  -4  -7   1   84.89   14.40
   4  -7  -1  113.29   41.90
   4   7  -1  114.79   15.10
  -4   7   1   80.09   17.90
   4   7  -1   79.19   31.40
  -4   7   1  125.59   41.60
  -4   7   1   90.19   16.70
  -4   7   1  131.69   27.30
   3  -7  -1  376.46   72.59
   3  -7  -1  388.16   32.30
  -3  -7   1  346.57   62.79
  -3  -7   1  383.76   42.40
   3  -7  -1  337.47   38.00
   3  -7  -1  375.26   31.80
  -3  -7   1  338.47   24.10
   3   7  -1  318.17   22.50
  -3   7   1  343.97   41.20
   3   7  -1  348.87   62.79
  -3   7   1  321.07   65.39
  -3   7   1  382.96   28.10
  -3   7   1  375.96   31.70
  -2  -7   1  770.42   74.39
   2  -7  -1  687.23   41.50
   2  -7  -1  686.93   93.59
  -2  -7   1  699.73   35.80
  -2  -7   1  648.34   45.70
   2  -7  -1  648.94   44.80
   2  -7  -1  662.53   38.70
   2  -7  -1  747.53   49.00
   2   7  -1  722.03   89.19
  -2   7   1  604.74   39.80
  -2   7   1  721.83   39.30
  -2   7   1  625.04   45.60
  -2   7   1  772.52   98.79
   1  -7  -1   36.00   11.50
   1  -7  -1   14.50    8.60
   1  -7  -1   45.40   10.40
  -1  -7   1   40.10    9.10
  -1  -7   1   45.40    5.60
   1  -7  -1   30.90    8.20
  -1  -7   1   23.60   18.60
   1  -7  -1   34.60    9.10
  -1  -7   1   33.90    7.90
   1  -7  -1   23.10   20.00
   1   7  -1   92.59   33.30
  -1   7   1   29.30    9.50
   1   7  -1   41.50    5.10
  -1   7   1   60.19   15.10
  -1   7   1   41.50   10.30
  -1   7   1   24.30   19.00
   0  -7  -1 3058.99  115.99
   0  -7  -1 3187.78  177.28
   0  -7   1 3079.79  174.78
   0  -7  -1 3224.98  127.39
   0  -7  -1 3054.19  131.99
   0  -7   1 3173.08  110.29
   0  -7   1 3027.10  126.39
   0   7  -1 3118.89  125.39
   0   7  -1 3060.69  175.78
   0   7   1 3050.39  176.68
  -1  -7  -1   -0.80    2.90
  -1  -7  -1   -2.40    7.20
   1  -7   1   -3.40    2.80
   1  -7   1    5.30   12.80
   1  -7   1    3.70    4.70
   1  -7   1   -1.10    2.80
  -1  -7  -1    4.70    6.60
   1   7   1    1.90    2.10
  -1   7  -1   -1.80    3.20
  -1   7  -1    1.70   10.90
   1   7   1   -2.90    4.20
   1   7   1    3.40   11.60
  -1   7  -1   11.70    8.50
  -1   7  -1    5.20    4.20
   1   7   1    5.40    4.50
  -2  -7  -1  172.08   29.30
   2  -7   1  156.28   21.10
   2  -7   1  189.28   29.10
  -2  -7  -1  178.08   20.40
   2  -7   1  223.28   56.39
  -2  -7  -1  257.87   55.79
   2  -7   1  226.58   25.50
  -2   7  -1  200.08   30.20
  -2   7  -1  146.09   44.20
   2   7   1  170.18   19.40
  -2   7  -1  196.48   28.90
  -2   7  -1  271.17   29.50
   2   7   1  204.88   10.30
  -3  -7  -1 1059.49   52.39
   3  -7   1  917.21   53.09
   3  -7   1  995.70   57.99
   3  -7   1 1017.10   63.69
  -3  -7  -1  934.21   64.79
  -3  -7  -1  951.40  117.89
   3  -7   1 1167.18  111.29
  -3   7  -1 1028.50   67.39
   3   7   1 1032.90  102.89
  -3   7  -1  961.20   56.19
   3   7   1 1012.60   40.50
  -3   7  -1 1083.49  131.39
  -3   7  -1 1034.50   54.69
  -4  -7  -1   91.29   11.20
  -4  -7  -1   89.09   16.10
   4  -7   1   77.59   20.10
  -4  -7  -1  107.19   25.60
   4  -7   1   72.89   18.70
   4  -7   1  111.79   44.20
   4  -7   1   66.99   18.20
  -4  -7  -1   76.79   50.39
  -4   7  -1   84.69   18.60
   4   7   1   71.59   13.80
  -4   7  -1   68.79   33.70
   4   7   1   92.19   38.00
   4   7   1   81.59   11.50
  -4   7  -1   85.99   24.20
  -4   7  -1   87.69   18.10
   5  -7   1  193.08   26.40
  -5  -7  -1  298.37   47.10
  -5  -7  -1  186.58   25.30
  -5  -7  -1  201.18   16.60
  -5  -7  -1  228.18   61.19
   5  -7   1  238.18   37.90
   5  -7   1  233.18   28.50
   5  -7   1  257.57   72.49
   5  -7   1  228.98   30.90
   5   7   1  239.58   27.00
  -5   7  -1  217.48   30.00
  -5   7  -1  225.08   34.10
   5   7   1  206.78   18.60
   6  -7   1   13.60   10.70
  -6  -7  -1   35.80   20.20
  -6  -7  -1   13.40    5.80
   6  -7   1    4.40   16.30
  -6  -7  -1    7.20   17.70
  -6  -7  -1    8.60    7.80
  -6  -7  -1   -5.60   10.00
  -6   7  -1   -8.50    4.00
   6   7   1    2.50    5.10
  -6   7  -1  -12.80    9.40
   6   7   1    7.60    5.70
  -6   7  -1   -0.90    4.10
  -6   7  -1    9.60    7.80
  -7  -7  -1   -1.00    4.30
  -7  -7  -1    7.40    8.30
   7  -7   1   -0.90    6.00
  -7  -7  -1   -5.80   11.50
  -7  -7  -1    9.80   12.50
   7  -7   1   11.50   14.00
   7   7   1   -0.90    4.00
  -7   7  -1   -2.00    6.50
  -7   7  -1   -7.50   12.00
   7   7   1    3.80    5.90
  -7   7  -1    4.80    7.90
  -7   7  -1   -3.70    6.40
   7  -8  -1   -4.70    3.90
  -7  -8   1   -3.20    9.10
  -7  -8   1    1.50    5.30
  -7  -8   1    6.60    6.30
  -7  -8   1    7.00   10.30
   7  -8  -1    4.30   10.20
  -7   8   1   13.30   12.20
  -7   8   1   34.20   20.70
  -7   8   1    2.20    6.10
   6  -8  -1   84.69   24.90
  -6  -8   1   59.19   22.30
  -6  -8   1   40.90   27.00
  -6  -8   1   56.99   13.40
   6  -8  -1   87.59   19.40
   6  -8  -1   97.59   45.30
  -6  -8   1   32.90   23.60
  -6  -8   1   64.59   10.80
  -6   8   1   56.69   19.10
  -6   8   1   88.09   19.00
  -6   8   1   41.10   20.00
  -6   8   1   69.59   36.30
   5  -8  -1  103.59   24.80
  -5  -8   1  115.39   18.10
  -5  -8   1   77.09    9.60
   5  -8  -1   84.09   17.60
   5  -8  -1   78.79   38.20
  -5  -8   1   60.09   30.00
  -5  -8   1  113.29   27.70
   5   8  -1   49.90   28.70
  -5   8   1   58.79   14.60
  -5   8   1   64.69   19.10
   5   8  -1   85.29   13.90
  -5   8   1  111.19   27.70
   4  -8  -1   20.90   11.20
   4  -8  -1   -0.70   12.10
   4  -8  -1   12.80    8.70
  -4  -8   1   24.30    8.40
   4  -8  -1   33.00   11.40
  -4  -8   1   25.10   13.30
   4  -8  -1   36.30   13.00
  -4  -8   1   12.80   18.00
   4   8  -1   17.80    6.50
  -4   8   1   16.80    8.30
  -4   8   1   33.10   11.70
   4   8  -1   22.10   20.10
  -4   8   1   16.90   20.50
  -4   8   1   -0.20    4.90
   3  -8  -1  466.55   48.60
  -3  -8   1  278.67   59.09
   3  -8  -1  334.07   27.50
  -3  -8   1  344.27   24.90
  -3  -8   1  352.06   43.30
   3  -8  -1  335.57   39.00
   3  -8  -1  246.28   31.50
   3  -8  -1  354.86   73.29
   3   8  -1  271.67   21.70
  -3   8   1  333.37   27.00
  -3   8   1  346.37   43.10
   3   8  -1  244.18   56.99
  -3   8   1  349.27   71.89
  -3   8   1  326.17   36.70
   2  -8  -1  436.76   37.20
   2  -8  -1  381.76   29.00
  -2  -8   1  363.26   66.29
   2  -8  -1  418.06   31.30
  -2  -8   1  353.46   41.60
  -2  -8   1  467.15   29.20
   2  -8  -1  359.16   70.99
  -2  -8   1  383.76   26.10
   2  -8  -1  306.07   39.00
   2   8  -1  439.96   74.39
  -2   8   1  477.95   33.40
  -2   8   1  337.07   39.60
  -2   8   1  419.96   29.90
  -2   8   1  384.26   74.69
   1  -8  -1  216.68   53.19
   1  -8  -1  226.68   19.80
   1  -8  -1  147.89   19.80
   1  -8  -1  230.38   26.40
   1  -8  -1  253.17   33.50
  -1  -8   1  169.38   20.40
  -1  -8   1  245.78   54.19
  -1  -8   1  228.48   19.00
   1  -8  -1  211.18   31.50
  -1  -8   1  205.58   12.60
   1   8  -1  192.28   47.80
  -1   8   1  234.58   32.80
  -1   8   1  233.18   26.10
  -1   8   1  278.47   61.39
  -1   8   1  226.28   20.20
   1   8  -1  234.58   12.80
   0  -8  -1   77.99   32.20
   0  -8  -1   64.09   13.30
   0  -8   1   54.49   28.90
   0  -8  -1   49.20   14.20
   0  -8   1   43.80   10.80
   0  -8  -1   67.29   13.20
   0  -8  -1   78.49   20.40
   0  -8   1   30.80   11.20
   0  -8   1   52.09    9.50
   0   8   1   31.90   21.30
   0   8  -1   75.29   11.20
   0   8   1   62.79   11.00
   0   8  -1   33.90   21.30
   0   8  -1   54.49   12.10
   1  -8   1   17.80   10.10
  -1  -8  -1    0.30   11.90
  -1  -8  -1   15.10    6.70
  -1  -8  -1    9.20    8.80
   1  -8   1   25.30   20.90
   1  -8   1   30.90    8.40
   1  -8   1   16.90    7.10
   1   8   1   21.00    4.80
  -1   8  -1   21.70    9.50
  -1   8  -1   14.00   16.70
   1   8   1   32.40   23.50
  -1   8  -1   27.20    8.40
   1   8   1   19.00    7.30
  -1   8  -1   20.90    7.90
  -2  -8  -1  181.58   50.79
   2  -8   1  225.68   57.29
  -2  -8  -1  246.58   36.40
   2  -8   1  163.68   35.00
   2  -8   1  223.88   28.30
   2  -8   1  193.88   25.20
  -2  -8  -1  206.38   23.00
   2   8   1  209.28   23.20
  -2   8  -1  132.19   44.50
  -2   8  -1  207.98   25.50
  -2   8  -1  177.38   30.00
   2   8   1  193.78   10.00
  -2   8  -1  251.07   29.20
   3  -8   1  105.29   19.30
   3  -8   1   92.29   22.40
   3  -8   1  118.89   47.10
  -3  -8  -1   79.39   36.50
  -3  -8  -1   78.59   21.20
  -3  -8  -1   62.79   13.10
   3  -8   1   77.29   18.40
  -3   8  -1   11.50   19.10
   3   8   1  105.49   39.20
  -3   8  -1   45.60   16.50
  -3   8  -1   92.59   19.00
  -3   8  -1   87.19   17.40
   3   8   1   68.99    6.20
   4  -8   1   17.50    9.50
   4  -8   1    6.30    7.30
  -4  -8  -1   15.50   11.20
   4  -8   1   -4.00    6.80
  -4  -8  -1    2.50    5.20
  -4  -8  -1   19.70   22.90
   4  -8   1   12.70    9.10
   4   8   1   11.90    4.50
  -4   8  -1   47.20   32.10
  -4   8  -1   11.50    8.80
  -4   8  -1    7.10    7.80
   4   8   1    0.80    4.00
   4   8   1    1.90   11.90
  -4   8  -1   19.00   13.50
  -5  -8  -1  350.36   30.00
  -5  -8  -1  315.57   49.80
  -5  -8  -1  345.67   80.59
   5  -8   1  373.96   40.80
   5  -8   1  429.66   94.69
   5  -8   1  318.37   38.60
   5   8   1  304.97   21.40
  -5   8  -1  266.67   34.70
   5   8   1  213.08   61.39
   5   8   1  274.97   30.50
  -5   8  -1  276.47   47.50
  -5   8  -1  292.07   39.80
  -6  -8  -1    2.10    8.10
  -6  -8  -1   14.30    7.50
   6  -8   1    2.90    7.80
   6  -8   1    5.60    7.10
  -6  -8  -1   18.40   10.60
   6  -8   1   28.30   26.40
  -6  -8  -1   19.90   27.00
  -6  -8  -1    9.50   18.90
  -6   8  -1   12.70   14.60
   6   8   1   11.80    7.80
  -6   8  -1   -2.70    6.50
   6   8   1   10.70    5.80
  -6   8  -1   -4.00    3.50
  -6   8  -1   16.50   23.20
  -7  -8  -1   -3.80   12.30
  -7  -8  -1   30.20   22.00
  -7  -8  -1   35.50   21.50
   7  -8   1   11.40   10.80
   7  -8   1    9.40   13.60
  -7  -8  -1   40.30   10.20
  -7   8  -1   14.90   10.50
  -7   8  -1    8.80   14.20
   7   8   1   27.30   10.10
  -7   8  -1   11.90   11.90
   7  -9  -1   16.80   10.40
  -7  -9   1    7.80    6.40
  -7  -9   1   26.40   24.20
  -7  -9   1   36.00   21.10
  -7   9   1   -2.90    6.30
  -7   9   1   17.40   11.40
  -7   9   1   17.20   13.40
   6  -9  -1  -10.80   10.50
  -6  -9   1    5.60    6.10
   6  -9  -1   12.40    8.90
  -6  -9   1   -2.70   11.50
  -6  -9   1   -2.60    7.10
  -6  -9   1  -12.30    6.80
   6  -9  -1    0.80    5.30
  -6   9   1    3.70    4.40
  -6   9   1   -1.40    4.20
  -6   9   1    0.00    7.60
  -6   9   1   -0.90    9.80
  -5  -9   1   29.50   23.00
  -5  -9   1   64.59   14.10
   5  -9  -1  103.49   44.30
   5  -9  -1   86.89   19.00
  -5  -9   1   81.69   26.20
   5  -9  -1   71.09   12.50
  -5   9   1   55.99   18.50
  -5   9   1   63.39   16.30
   5   9  -1   71.69   34.50
  -5   9   1   93.69   27.90
   5   9  -1   94.89   15.80
  -4  -9   1   32.50   16.60
   4  -9  -1    6.00   15.50
  -4  -9   1   27.90   23.30
   4  -9  -1   36.10   13.80
  -4  -9   1   58.39   12.90
   4  -9  -1   49.40   15.30
   4  -9  -1   54.29   16.30
  -4   9   1   14.90   20.60
   4   9  -1    3.90   13.80
  -4   9   1   23.50   12.70
  -4   9   1   50.19   16.00
  -4   9   1   38.70   11.90
  -3  -9   1   85.99   15.00
  -3  -9   1   63.59   29.70
   3  -9  -1   83.39   23.00
  -3  -9   1  106.79   24.50
   3  -9  -1   70.29   17.20
   3  -9  -1   88.49   22.50
   3  -9  -1   74.59   35.60
   3  -9  -1  136.09   21.60
  -3   9   1  103.99   20.70
  -3   9   1  131.89   48.80
  -3   9   1   84.29   16.90
  -3   9   1  107.29   24.80
   3   9  -1  116.09   41.90
   2  -9  -1  378.46   47.80
   2  -9  -1  448.96   81.59
  -2  -9   1  510.05   31.70
   2  -9  -1  525.65   62.79
   2  -9  -1  437.16   32.90
   2  -9  -1  474.85   35.20
  -2  -9   1  490.65   43.40
  -2  -9   1  493.85   81.49
  -2  -9   1  545.05   34.10
  -2   9   1  509.55   43.40
  -2   9   1  454.45   33.70
   2   9  -1  357.66   69.99
  -2   9   1  543.35   93.69
  -2   9   1  452.15   34.40
   1  -9  -1   -0.20    3.20
  -1  -9   1    4.80    4.60
   1  -9  -1   13.40   18.20
  -1  -9   1   -5.00    4.60
   1  -9  -1    3.20    4.90
  -1  -9   1    1.10    3.70
   1  -9  -1    0.70    5.30
   1  -9  -1   -0.60    5.60
   1  -9  -1   -3.00    2.90
  -1  -9   1    3.60    6.50
  -1   9   1   -0.30    3.60
  -1   9   1   -5.70    4.30
   1   9  -1    4.50   13.70
  -1   9   1   -2.30    3.00
   1   9  -1    2.70    2.60
  -1   9   1   -2.00    4.10
   0  -9  -1   49.10   15.40
   0  -9  -1   84.59   15.30
   0  -9   1   60.79   13.30
   0  -9   1   77.49   18.60
   0  -9  -1   86.29   14.90
   0  -9   1   86.69   35.30
   0  -9  -1   85.19   35.10
   0  -9  -1  115.89   25.40
   0  -9   1   67.39   10.90
   0   9   1   64.39   11.40
   0   9  -1   84.89   15.40
   0   9  -1   29.10   24.00
   0   9   1   42.60   27.60
   0   9  -1   62.19   10.50
   1  -9   1 2075.09   86.89
   1  -9   1 2138.29   90.69
  -1  -9  -1 2070.49  152.08
   1  -9   1 1940.51  100.39
  -1  -9  -1 2078.99   86.39
   1  -9   1 2425.06  166.48
  -1  -9  -1 1914.51  104.69
  -1   9  -1 2179.68  158.58
   1   9   1 2194.08  157.88
  -1   9  -1 2114.09  102.09
  -1   9  -1 2037.10   86.89
  -1   9  -1 1972.70   87.89
   1   9   1 2104.19   86.49
   1   9   1 2033.40   75.49
   2  -9   1  143.69   22.30
   2  -9   1  153.38   23.00
  -2  -9  -1  127.39   45.10
  -2  -9  -1  203.78   24.40
   2  -9   1  147.49   29.00
  -2  -9  -1  231.38   37.40
   2  -9   1  111.79   43.50
  -2   9  -1  211.68   27.00
  -2   9  -1  213.58   26.80
   2   9   1  178.38   22.10
   2   9   1  175.08    9.20
  -2   9  -1  212.08   34.90
   2   9   1  164.88    9.80
  -2   9  -1  174.38   51.59
   3  -9   1   -3.10    3.20
   3  -9   1    4.70   13.10
   3  -9   1   -4.10    3.00
   3  -9   1   -1.40    4.10
  -3  -9  -1    4.40   13.50
  -3  -9  -1   -3.30    2.20
  -3  -9  -1    3.30    7.20
   3  -9   1   -0.50    4.70
  -3   9  -1   -0.80    6.50
   3   9   1    1.30    1.30
   3   9   1    2.60   13.50
  -3   9  -1    3.70    5.40
  -3   9  -1    1.60    5.40
   3   9   1    9.20    4.80
  -3   9  -1    2.70   13.00
  -4  -9  -1   -1.10    3.40
   4  -9   1   -4.50    2.10
   4  -9   1    8.00   17.80
   4  -9   1    2.10    7.50
   4  -9   1   -0.50    4.40
   4  -9   1    1.00    6.20
  -4  -9  -1    2.90    8.00
  -4  -9  -1   -5.30    8.20
   4   9   1    1.30    2.10
  -4   9  -1    4.60    6.20
  -4   9  -1    9.50   10.30
  -4   9  -1    4.50   13.90
  -4   9  -1   -3.40    3.00
   4   9   1   -8.20    5.00
   4   9   1    2.00    4.70
   5  -9   1    5.00    6.70
  -5  -9  -1   22.10   15.90
   5  -9   1   26.30   30.40
  -5  -9  -1   23.50   10.70
  -5  -9  -1    3.10   15.00
   5  -9   1   11.50    9.60
  -5   9  -1   33.80   14.10
  -5   9  -1   18.80   14.40
   5   9   1   14.10    5.10
   5   9   1   30.50   28.80
  -5   9  -1   31.10   12.20
   5   9   1   10.70    8.80
   6  -9   1   -6.30    3.40
  -6  -9  -1    8.60    8.50
   6  -9   1    2.90   11.00
  -6  -9  -1   11.70   22.40
  -6  -9  -1  -10.30    7.60
  -6  -9  -1    1.90    9.40
   6  -9   1   -2.60   10.50
  -6   9  -1    4.60    8.50
   6   9   1   -3.20    4.40
  -6   9  -1    7.90    8.40
  -6   9  -1    9.90   11.60
  -6   9  -1   -3.50   11.00
  -7  -9  -1   -1.10    8.30
  -7  -9  -1   -3.60   16.20
   7  -9   1    3.00    8.00
   7   9   1    1.80    5.70
  -7   9  -1   -4.80    8.30
  -7   9  -1    5.80    9.70
  -7   9  -1   22.00   13.00
  -7 -10   1    6.00   11.00
  -7 -10   1   -0.90   11.30
  -7 -10   1   -4.20    4.00
  -7 -10   1    4.20    5.80
   7 -10  -1    1.40    5.60
  -7  10   1   -8.20    5.20
  -7  10   1   -2.70    5.10
  -7  10   1   -0.60    9.30
   6 -10  -1   34.40   32.40
  -6 -10   1   55.99   24.40
  -6 -10   1   25.50   10.10
   6 -10  -1   52.59   23.10
   6 -10  -1   41.60   15.60
  -6 -10   1   -5.40   10.30
  -6  10   1   28.80   13.10
  -6  10   1   60.99   19.30
  -6  10   1   52.49   23.40
  -6  10   1   70.89   41.70
   5 -10  -1   -0.80    5.10
  -5 -10   1    1.20    8.20
  -5 -10   1   -0.60    3.90
   5 -10  -1    1.80    5.30
   5 -10  -1    1.30    4.70
  -5 -10   1   -4.00   10.40
   5 -10  -1    3.40   17.00
  -5  10   1   -6.50   13.40
  -5  10   1    7.60    5.80
  -5  10   1   -0.50    6.10
   5  10  -1    6.10   13.40
  -5  10   1   -0.40    4.40
  -4 -10   1   -1.80   10.90
   4 -10  -1   14.20   22.30
   4 -10  -1   12.20    8.20
  -4 -10   1   20.90   15.00
   4 -10  -1   16.30   11.20
   4 -10  -1    9.60    9.70
  -4 -10   1   26.00    8.90
  -4  10   1   11.20    7.60
  -4  10   1    4.40    9.20
  -4  10   1   30.90   30.10
   4  10  -1   -5.30    7.20
  -4  10   1   30.50   14.50
   3 -10  -1  106.19   23.90
   3 -10  -1   60.69   18.60
  -3 -10   1   71.59   14.70
   3 -10  -1   37.90   12.30
  -3 -10   1   93.49   38.00
   3 -10  -1   52.29   33.40
  -3 -10   1   79.39   22.10
  -3 -10   1   72.09   14.40
   3 -10  -1   79.79   19.40
  -3  10   1   32.40   11.30
  -3  10   1  125.89   49.20
   3  10  -1   14.60   18.00
  -3  10   1   71.69   21.30
  -3  10   1   62.59   17.50
  -2 -10   1   45.80   26.30
  -2 -10   1   84.69   14.90
   2 -10  -1   65.59   34.50
  -2 -10   1   69.39   20.30
   2 -10  -1   97.89   25.00
  -2 -10   1   67.09   14.30
   2 -10  -1   64.09   15.50
   2 -10  -1   71.49   15.70
   2 -10  -1   91.59   22.90
  -2  10   1   95.19   18.10
  -2  10   1   50.89   17.10
  -2  10   1   62.59   14.40
  -2  10   1   34.60   26.90
  -1 -10   1  141.39   28.60
  -1 -10   1  160.18   12.20
   1 -10  -1  156.48   21.40
  -1 -10   1  132.79   43.90
  -1 -10   1  184.88   30.20
  -1 -10   1  187.08   23.90
   1 -10  -1  136.89   47.00
   1 -10  -1  159.28   30.40
   1 -10  -1  181.28   23.20
   1 -10  -1  181.68   33.40
  -1 -10   1  153.98   20.90
   1 -10  -1  224.08   28.60
   1  10  -1  172.08   12.60
   1  10  -1  179.68   53.89
  -1  10   1  170.88   22.30
  -1  10   1  156.08   49.00
  -1  10   1  155.58   28.30
   0 -10  -1  130.59   25.00
   0 -10  -1  122.09   26.80
   0 -10  -1  122.89   45.30
   0 -10  -1   82.19   16.20
   0 -10   1  142.69   17.70
   0 -10   1   48.10   31.00
   0 -10   1  135.39   21.20
   0 -10  -1  102.29   16.80
   0 -10   1   72.79   18.80
   0  10   1  141.59   48.50
   0  10   1  150.38   18.90
   0  10  -1  145.29   21.10
   0  10  -1  117.19   49.90
   0  10  -1  112.99   15.90
  -1 -10  -1  764.32   42.70
  -1 -10  -1  606.64   53.29
  -1 -10  -1  746.93  110.29
   1 -10   1  741.23   42.10
   1 -10   1  642.14  103.99
   1 -10   1  666.63   43.20
  -1 -10  -1  638.94   41.40
   1 -10   1  677.53   52.69
  -1  10  -1  722.03   53.29
   1  10   1  683.53  106.69
   1  10   1  697.93   32.80
  -1  10  -1  758.02  115.69
  -1  10  -1  631.64   42.30
  -1  10  -1  647.94   40.90
   2 -10   1   72.29   15.90
   2 -10   1  146.59   53.19
   2 -10   1   88.79   18.20
  -2 -10  -1   70.49   33.50
  -2 -10  -1   74.99   15.20
  -2 -10  -1   74.29   22.20
   2 -10   1   98.09   23.30
   2  10   1   72.89   14.30
  -2  10  -1   99.19   23.90
   2  10   1   81.29    6.60
   2  10   1   66.69    5.50
  -2  10  -1  141.79   23.00
   2  10   1   49.60   29.20
  -2  10  -1   75.69   15.70
  -2  10  -1   80.49   38.20
   3 -10   1   21.60   13.00
   3 -10   1   16.70   19.60
  -3 -10  -1    2.70   14.10
   3 -10   1    1.30    7.60
   3 -10   1    5.40    7.10
  -3 -10  -1    7.80    6.50
  -3 -10  -1   21.80   14.20
  -3  10  -1    7.50    7.30
  -3  10  -1   21.40   23.40
   3  10   1    7.10    5.70
  -3  10  -1   24.70   13.10
   3  10   1    6.40   15.10
  -3  10  -1   17.70    9.00
   4 -10   1    4.10    7.00
  -4 -10  -1    2.30    4.80
   4 -10   1    3.70   12.60
  -4 -10  -1    6.30   15.50
   4 -10   1   -1.80    5.90
   4 -10   1   -1.20    5.10
   4 -10   1   -2.20    4.20
  -4 -10  -1    2.80    8.20
  -4  10  -1    1.60    4.90
   4  10   1   -0.40   14.60
   4  10   1    8.60    6.10
  -4  10  -1   -3.80    8.90
  -4  10  -1   -5.10    2.40
  -4  10  -1   -0.60    5.70
  -5 -10  -1   50.49   33.60
  -5 -10  -1   96.09   31.80
   5 -10   1   79.39   22.70
  -5 -10  -1   69.69   16.90
   5 -10   1   52.79   17.00
   5 -10   1   90.69   23.10
   5 -10   1  133.09   28.30
   5 -10   1    3.20   21.60
  -5  10  -1   90.29   21.40
  -5  10  -1   33.40   33.80
   5  10   1   46.00   35.50
  -5  10  -1  113.69   32.30
  -6 -10  -1    7.20    7.70
  -6 -10  -1   -6.90    9.80
   6 -10   1    7.70    4.70
   6 -10   1    3.60   22.30
  -6 -10  -1   -2.80    6.20
   6 -10   1    9.70    9.20
   6 -10   1   -8.00    4.50
  -6  10  -1    4.30    7.90
  -6  10  -1   21.70   17.60
  -6  10  -1    2.50   16.40
  -6  10  -1   12.60   10.40
   6  10   1    3.70    6.70
  -7 -10  -1   -1.30    9.40
   7 -10   1    9.50   10.90
  -7 -10  -1   -3.20   16.50
   7  10   1    4.50    6.50
  -7  10  -1   -0.60    6.90
  -7  10  -1   -4.50   16.10
  -7  10  -1    0.30    8.60
  -7 -11   1   -6.80    4.30
  -7 -11   1    9.20   18.90
  -7 -11   1    6.80   13.40
  -7 -11   1    1.90    5.70
   7 -11  -1    1.20    7.20
  -7  11   1   -0.60    5.80
  -7  11   1    3.00   12.00
  -7  11   1   -0.50    8.60
   6 -11  -1   -1.50   10.80
  -6 -11   1    0.60    8.30
  -6 -11   1    5.80   17.30
   6 -11  -1   -1.90    5.20
  -6 -11   1   -5.00    2.90
  -6 -11   1   -0.30    5.10
   6 -11  -1   -0.90    7.70
  -6  11   1    6.50   12.30
  -6  11   1    7.60   10.60
  -6  11   1   13.30   24.00
  -6  11   1    5.50    8.30
   6  11  -1   -9.00    9.40
  -5 -11   1   63.39   24.20
  -5 -11   1   27.00   10.40
   5 -11  -1   17.00    9.60
   5 -11  -1   12.50    9.70
  -5 -11   1   63.69   34.70
   5 -11  -1   21.70   12.20
   5 -11  -1   47.90   37.80
  -5  11   1   27.60   17.70
   5  11  -1   49.60   31.00
  -5  11   1   22.40   11.80
  -5  11   1   40.20   34.40
  -5  11   1   42.90   16.50
   4 -11  -1   -1.00   12.60
  -4 -11   1    5.60    6.10
  -4 -11   1   11.30    7.40
  -4 -11   1    2.10   10.60
  -4 -11   1   -7.60    5.90
   4 -11  -1   -2.90    3.80
   4 -11  -1    1.80    5.80
   4 -11  -1   15.10    9.50
  -4  11   1    4.80    6.40
  -4  11   1   15.00   13.30
  -4  11   1   18.20    9.80
   4  11  -1   11.30   19.40
  -4  11   1   10.10   20.20
  -3 -11   1   12.00    8.50
   3 -11  -1   57.49   39.30
  -3 -11   1   19.30   21.90
  -3 -11   1   20.00    8.20
   3 -11  -1   26.60   12.70
  -3 -11   1   17.20   12.80
   3 -11  -1   20.60   12.30
   3 -11  -1   14.40   11.40
   3 -11  -1   19.60    9.30
  -3  11   1   21.80   14.30
  -3  11   1   31.80   11.10
   3  11  -1    1.50   13.70
  -3  11   1   20.10   10.60
   2 -11  -1   98.09   24.80
   2 -11  -1   52.89   19.50
  -2 -11   1   56.59   19.80
   2 -11  -1   23.00   23.00
  -2 -11   1   80.09   37.30
   2 -11  -1   71.89   16.30
   2 -11  -1   38.80   12.00
  -2 -11   1   44.00   12.60
  -2 -11   1   50.19   12.30
  -2  11   1   65.79   15.10
  -2  11   1   19.70   23.90
  -2  11   1   56.89   19.50
  -2  11   1   71.99   15.70
   1 -11  -1  123.09   19.50
  -1 -11   1  141.99   30.50
  -1 -11   1  162.28   12.70
   1 -11  -1  169.88   56.29
  -1 -11   1  168.78   25.00
   1 -11  -1  128.29   21.30
  -1 -11   1   70.19   37.10
   1 -11  -1  184.78   35.00
  -1 -11   1  137.99   20.30
   1 -11  -1  169.38   31.80
  -1 -11   1  132.79   26.00
   1 -11  -1   94.19   17.10
   1  11  -1  149.19   12.30
  -1  11   1   73.39   36.60
   1  11  -1  122.79   45.20
  -1  11   1  186.58   24.00
   0 -11   1  237.58   28.00
   0 -11   1  242.18   30.70
   0 -11  -1  305.57   33.70
   0 -11  -1  391.46   82.29
   0 -11  -1  257.47   41.10
   0 -11   1  281.97   39.80
   0 -11   1  343.77   49.99
   0 -11  -1  305.57   26.10
   0 -11   1  288.67   22.50
   0 -11   1  310.87   82.79
   0 -11  -1  292.77   41.20
   0  11   1  351.56   79.69
   0  11  -1  302.77   22.40
   0  11  -1  340.37   28.30
   0  11  -1  339.87   76.09
   0  11   1  341.67   24.50
  -1 -11  -1  594.04   38.80
   1 -11   1  615.74   38.90
  -1 -11  -1  632.94   68.99
   1 -11   1  749.13  121.39
   1 -11   1  564.54   40.30
   1 -11   1  592.44   50.29
  -1 -11  -1  702.13  111.39
  -1 -11  -1  513.15   38.00
   1  11   1  605.44   30.60
  -1  11  -1  552.54   36.90
  -1  11  -1  552.34   39.40
  -1  11  -1  560.44   49.30
  -1  11  -1  603.44  105.69
   1  11   1  691.93  112.59
   2 -11   1  440.06   56.19
   2 -11   1  316.57   49.10
   2 -11   1  402.46   90.49
  -2 -11  -1  432.46   33.30
  -2 -11  -1  402.56   86.09
  -2 -11  -1  581.64   68.49
   2 -11   1  447.16   36.20
   2 -11   1  456.05   36.00
  -2  11  -1  499.05   61.09
   2  11   1  329.17   80.29
   2  11   1  439.46   32.60
  -2  11  -1  457.85   95.99
  -2  11  -1  433.46   34.90
   2  11   1  409.46   19.50
  -2  11  -1  401.06   33.50
   3 -11   1   16.70   24.30
  -3 -11  -1   78.39   16.10
  -3 -11  -1   59.09   20.70
  -3 -11  -1   61.79   36.20
   3 -11   1   75.09   18.10
   3 -11   1   81.49   19.20
   3 -11   1   77.09   23.20
   3 -11   1   51.09   19.00
   3  11   1   63.89   14.00
   3  11   1  110.79   47.70
  -3  11  -1   18.40   23.30
  -3  11  -1   71.39   27.00
  -3  11  -1   90.29   19.50
  -3  11  -1   66.79   17.10
  -4 -11  -1   12.30    8.10
   4 -11   1    8.30    8.70
   4 -11   1   33.90   14.80
   4 -11   1    1.60    8.10
  -4 -11  -1   12.10   13.40
  -4 -11  -1  -10.30    5.90
   4 -11   1    9.10   19.40
  -4  11  -1    6.20    6.70
  -4  11  -1   23.50   27.00
  -4  11  -1    6.70   11.90
  -4  11  -1   15.20    9.40
   4  11   1   -9.10    6.20
   5 -11   1    2.40    8.10
  -5 -11  -1   20.00   10.50
   5 -11   1   -3.00    5.10
   5 -11   1   31.60   35.70
  -5 -11  -1    1.60    9.60
   5 -11   1   24.90   13.20
  -5 -11  -1   -0.40   17.40
   5 -11   1   12.60   11.20
  -5  11  -1   26.10   12.40
  -5  11  -1   18.70   16.50
  -5  11  -1   -9.90    3.70
   5  11   1    6.90    7.50
   5  11   1   -8.50    7.60
  -5  11  -1    4.70   15.30
   6 -11   1   -2.20    3.90
   6 -11   1    1.30    9.70
   6 -11   1    6.90    8.40
   6 -11   1   -7.80   10.60
  -6 -11  -1   -5.50    4.00
  -6 -11  -1   12.20   22.70
  -6 -11  -1   11.50   14.40
   6 -11   1    0.40    4.80
   6  11   1   -3.60    3.50
  -6  11  -1    0.10    6.30
  -6  11  -1   -6.50    7.00
  -6  11  -1   -0.20   21.60
  -6  11  -1   -4.20    3.50
   7 -11   1    1.60    5.80
  -7 -11  -1    9.80   25.00
  -7 -11  -1   -2.20    9.10
  -7  11  -1   -7.80    6.80
  -7  11  -1   -1.50    7.00
  -7  11  -1   -2.50    5.60
  -7 -12   1   24.50   28.30
  -7 -12   1   46.50   14.20
   7 -12  -1   20.10   13.30
  -7 -12   1   30.90   12.20
  -7 -12   1    2.40   11.50
  -7  12   1   29.50   19.00
  -7  12   1   22.50   13.20
  -7  12   1    4.20   14.30
   6 -12  -1    3.30    7.30
  -6 -12   1   -4.70    4.50
  -6 -12   1    5.90    7.20
   6 -12  -1   -4.80    6.10
  -6 -12   1    2.60   13.00
  -6 -12   1    3.00   12.40
  -6  12   1   -6.30    5.90
  -6  12   1   -0.40    6.10
  -6  12   1    1.00    9.50
   6  12  -1    2.60   14.60
   5 -12  -1  326.57   94.99
   5 -12  -1  288.77   46.10
  -5 -12   1  345.17   37.70
   5 -12  -1  327.37   43.20
  -5 -12   1  297.57   78.69
  -5 -12   1  282.57   33.90
  -5 -12   1  319.87   56.39
  -5  12   1  286.07   37.50
  -5  12   1  190.08   68.39
   5  12  -1  313.37   78.39
  -5  12   1  411.76   63.19
  -5  12   1  262.97   42.20
  -4 -12   1    1.10    5.30
   4 -12  -1    1.00    5.90
  -4 -12   1    4.40    9.20
  -4 -12   1   -5.80    7.20
  -4 -12   1   -6.00    3.30
   4 -12  -1    8.30    9.50
   4 -12  -1    4.30   12.50
   4 -12  -1   -1.40    6.20
  -4  12   1   -0.30    5.80
  -4  12   1    8.80   20.90
  -4  12   1   -5.80    4.50
  -4  12   1    4.90    7.20
  -3 -12   1   51.49   20.90
   3 -12  -1   40.60   12.90
   3 -12  -1   43.00   15.90
  -3 -12   1   44.30   13.80
   3 -12  -1   33.50   30.40
   3 -12  -1   34.70   15.60
  -3 -12   1   37.20   10.70
   3 -12  -1   59.29   22.70
  -3  12   1   49.99   34.00
   3  12  -1   41.20   26.40
  -3  12   1   29.50   12.00
  -3  12   1   47.80   16.30
  -3  12   1   57.19   24.20
  -2 -12   1   -5.90    5.60
   2 -12  -1   14.40    7.90
  -2 -12   1    1.30    7.80
   2 -12  -1   18.40   13.60
  -2 -12   1   11.40    6.90
   2 -12  -1    5.20    6.20
  -2 -12   1    1.80    4.60
   2 -12  -1   -2.90    7.40
   2 -12  -1   -1.10    4.50
   2 -12  -1   -5.60    2.30
  -2  12   1   32.00   29.50
  -2  12   1    0.40    5.90
  -2  12   1   -1.30    4.00
  -2  12   1   -0.80    4.00
   1 -12  -1  928.61   69.09
   1 -12  -1 1222.18  154.88
  -1 -12   1  917.21   67.39
   1 -12  -1 1184.38   62.59
  -1 -12   1 1047.70   58.29
  -1 -12   1  957.80  135.69
   1 -12  -1 1019.70   56.29
  -1 -12   1 1074.69   76.89
  -1 -12   1  965.80   54.79
   1 -12  -1 1059.39   76.89
   1 -12  -1 1109.99   55.89
   1  12  -1  870.71  133.29
  -1  12   1  648.34  112.39
   1  12  -1 1000.70   44.10
  -1  12   1 1010.50   55.59
   0 -12  -1   68.49   21.10
   0 -12   1   60.59   16.00
   0 -12  -1   71.69   15.30
   0 -12  -1   51.39   31.50
   0 -12   1   27.90   14.90
   0 -12   1   77.29   13.50
   0 -12  -1   80.69   17.50
   0 -12  -1   42.30   18.40
   0 -12   1   91.29   41.70
   0 -12   1   77.09   22.30
   0 -12   1   75.19   15.60
   0  12  -1   71.29   13.30
   0  12  -1   84.09   39.20
   0  12   1  104.69   45.00
   0  12   1   74.19   13.60
  -1 -12  -1   54.49   34.20
   1 -12   1  122.39   27.30
   1 -12   1  128.29   20.80
  -1 -12  -1  127.29   20.90
  -1 -12  -1   98.79   18.90
   1 -12   1  135.29   23.40
  -1 -12  -1   70.39   23.00
   1 -12   1  113.69   30.50
   1 -12   1   81.19   42.30
  -1  12  -1   73.39   20.80
  -1  12  -1   79.69   39.40
   1  12   1   82.69   12.30
  -1  12  -1  102.29   19.70
   1  12   1  112.19   47.30
  -1  12  -1  101.29   18.10
  -2 -12  -1   35.40   30.50
   2 -12   1   59.29   16.30
  -2 -12  -1   56.59   14.10
   2 -12   1   36.80   12.10
   2 -12   1   45.70   17.80
   2 -12   1   39.80   31.50
  -2 -12  -1   93.29   27.80
   2 -12   1   34.10   16.20
  -2  12  -1   -0.70   12.00
   2  12   1   55.79    7.20
  -2  12  -1   45.00   17.40
   2  12   1   31.00   10.20
  -2  12  -1   30.70   11.20
   2  12   1  108.89   46.80
  -2  12  -1   65.39   15.80
  -3 -12  -1   65.89   39.90
   3 -12   1   45.70   20.30
   3 -12   1   55.69   17.00
  -3 -12  -1  138.19   34.80
   3 -12   1   22.20   15.40
   3 -12   1   40.20   14.00
  -3 -12  -1   99.89   19.70
  -3  12  -1   52.99   15.60
  -3  12  -1   22.70   28.40
   3  12   1   70.19   16.00
  -3  12  -1   18.40   11.40
   3  12   1   26.30   29.00
  -3  12  -1   16.20   13.40
   4 -12   1  225.68   34.10
   4 -12   1  196.68   39.60
   4 -12   1  367.26   96.39
  -4 -12  -1  262.17   33.80
   4 -12   1  223.98   40.50
  -4 -12  -1  323.47   85.99
  -4 -12  -1  321.37   54.79
  -4  12  -1  217.98   44.80
   4  12   1  223.38   72.09
  -4  12  -1  235.58   37.00
  -4  12  -1  316.47   87.19
  -4  12  -1  263.77   35.40
   5 -12   1  119.49   63.59
   5 -12   1  113.19   28.40
   5 -12   1   94.69   21.70
   5 -12   1  108.09   25.90
   5 -12   1   89.39   24.10
  -5 -12  -1   87.09   30.60
  -5 -12  -1    7.90   19.50
  -5 -12  -1   97.79   21.30
   5  12   1  134.09   59.19
   5  12   1   93.59   19.40
  -5  12  -1   96.09   51.79
  -5  12  -1   78.89   21.10
  -5  12  -1   83.49   29.30
  -5  12  -1   54.89   19.40
   6 -12   1   -5.30    3.60
   6 -12   1    4.60    9.10
  -6 -12  -1   20.30   25.30
  -6 -12  -1    2.50    7.10
  -6 -12  -1   20.20   18.20
   6 -12   1   -2.30    4.40
  -6  12  -1   -0.50    8.90
  -6  12  -1   -2.50    5.00
   6  12   1    6.70   24.60
   6  12   1    6.00    7.20
  -6  12  -1   10.00   11.40
  -7 -12  -1   19.10   18.20
  -7 -12  -1   27.80   15.20
  -7 -12  -1   35.40   39.40
  -7  12  -1   80.89   33.30
  -7  12  -1   40.00   19.40
  -7  12  -1   25.60   15.20
  -6 -13   1   25.20   20.30
   6 -13  -1   36.70   23.70
  -6 -13   1   79.59   18.50
  -6 -13   1  103.49   48.40
   6 -13  -1   40.40   16.80
  -6 -13   1   55.49   16.30
   6  13  -1   23.10   30.20
  -6  13   1   51.79   20.30
  -6  13   1   70.99   20.60
  -6  13   1   10.10   12.70
   5 -13  -1  206.48   72.99
   5 -13  -1  237.48   37.90
   5 -13  -1  247.48   39.00
   5 -13  -1  263.77   43.50
  -5 -13   1  188.98   29.90
   5 -13  -1  221.48   35.40
  -5 -13   1  222.78   31.00
  -5 -13   1  202.68   45.90
  -5 -13   1  151.18   56.89
   5  13  -1  185.68   62.89
  -5  13   1  255.67   41.30
  -5  13   1  146.79   37.60
  -5  13   1  233.08   34.60
  -4 -13   1  111.89   61.09
   4 -13  -1  182.38   30.70
  -4 -13   1  213.58   45.10
   4 -13  -1  155.48   33.60
   4 -13  -1  176.78   37.40
  -4 -13   1  138.49   24.50
  -4 -13   1  223.68   30.10
   4 -13  -1  199.28   70.79
  -4  13   1  189.08   68.59
  -4  13   1  155.88   27.50
  -4  13   1  193.18   34.20
  -4  13   1  175.28   37.40
   4  13  -1  185.38   62.99
   3 -13  -1  -11.50    6.30
   3 -13  -1   -1.40    4.00
  -3 -13   1    2.60    6.10
   3 -13  -1   -2.00    5.00
   3 -13  -1    5.10    9.50
  -3 -13   1    6.10    9.30
  -3 -13   1   -5.00    9.50
   3 -13  -1   -1.30    5.00
  -3 -13   1   -0.50    4.80
  -3  13   1   -0.50    6.10
  -3  13   1   -5.30    2.40
   3  13  -1   -1.70   12.30
  -3  13   1   -5.90    4.40
  -3  13   1   29.00   31.20
   2 -13  -1   14.30    8.70
  -2 -13   1    3.20    5.60
   2 -13  -1   12.70   11.50
  -2 -13   1   -3.40    5.50
  -2 -13   1    5.00    7.30
   2 -13  -1    0.60    5.70
   2 -13  -1    1.30    7.50
   2 -13  -1   20.30   26.50
  -2 -13   1   35.90   30.70
   2 -13  -1   12.00    7.80
  -2  13   1    2.50    7.60
   2  13  -1    5.80    1.90
  -2  13   1   15.80    8.30
   2  13  -1   -2.90    7.50
  -2  13   1   23.80   28.50
  -2  13   1    7.30    7.60
  -1 -13   1  160.58   26.40
   1 -13  -1  119.59   21.70
   1 -13  -1   93.09   26.40
  -1 -13   1   77.39   22.90
  -1 -13   1  127.19   21.30
   1 -13  -1  102.49   46.60
   1 -13  -1  100.19   21.40
   1 -13  -1  109.59   28.50
  -1 -13   1  171.88   38.30
   1 -13  -1  135.59   22.10
  -1 -13   1   96.29   43.60
  -1  13   1   85.79   44.50
   1  13  -1   97.59   12.80
   1  13  -1   88.39   42.70
  -1  13   1  113.19   19.60
   0 -13   1    3.40    4.90
   0 -13  -1   -5.90   10.50
   0 -13  -1   12.00    8.40
   0 -13   1    3.50    6.60
   0 -13   1   31.10   17.30
   0 -13   1    4.20    4.60
   0 -13  -1    1.20    6.90
   0 -13   1    6.10    8.30
   0 -13  -1    4.90    9.80
   0 -13  -1    8.30    7.40
   0 -13   1   -7.40    6.00
   0  13  -1   21.20   24.20
   0  13   1   -9.70    6.70
   0  13   1    6.20    6.30
  -1 -13  -1  392.76   90.59
  -1 -13  -1  355.96   31.20
   1 -13   1  397.66   95.89
   1 -13   1  348.37   30.40
   1 -13   1  406.46   54.59
  -1 -13  -1  409.86   59.39
   1 -13   1  366.76   57.99
   1 -13   1  302.07   37.50
  -1  13  -1  294.37   35.90
   1  13   1  293.57   92.09
  -1  13  -1  365.56   30.10
  -1  13  -1  367.46   50.79
  -1  13  -1  418.86   95.99
   1  13   1  386.36   24.60
   2 -13   1   51.79   15.20
  -2 -13  -1   40.10   12.60
   2 -13   1   15.50   23.30
  -2 -13  -1   -8.50    6.20
   2 -13   1   31.00   11.80
   2 -13   1   18.30   13.10
   2 -13   1   18.30   13.80
  -2 -13  -1   20.10   15.70
  -2 -13  -1    6.20    6.70
  -2  13  -1   19.60   13.20
  -2  13  -1   15.60   24.50
  -2  13  -1   25.30   11.10
   2  13   1   19.10    4.40
   2  13   1   -1.20   16.20
  -2  13  -1   13.20    8.80
  -3 -13  -1   -8.40    8.00
   3 -13   1    7.60   10.40
  -3 -13  -1    9.60    7.10
   3 -13   1  -11.20    6.50
   3 -13   1   -3.50    4.10
   3 -13   1   -0.50   13.30
  -3 -13  -1    4.90    9.20
   3 -13   1    8.90    9.80
  -3  13  -1   -3.80   10.60
  -3  13  -1   -7.70    3.20
  -3  13  -1    1.50    6.80
   3  13   1    7.40    7.30
  -3  13  -1    2.90    6.70
   4 -13   1  691.93  139.29
   4 -13   1  489.45   75.39
  -4 -13  -1  417.76   37.20
  -4 -13  -1  421.56   64.89
  -4 -13  -1  439.06  100.49
   4 -13   1  478.25   62.09
   4 -13   1  508.85   44.90
  -4  13  -1  312.27   53.49
  -4  13  -1  410.06  102.79
   4  13   1  614.34  124.99
  -4  13  -1  430.86   50.59
  -4  13  -1  409.96   47.60
  -5 -13  -1    7.50    9.20
   5 -13   1   -8.30   10.60
  -5 -13  -1   -1.60   17.00
   5 -13   1   13.60   11.30
  -5 -13  -1    7.00   11.30
   5 -13   1   -3.60    4.40
   5 -13   1   -1.10    6.20
   5 -13   1    3.40    9.60
   5  13   1   21.80   10.70
  -5  13  -1   -2.20    5.90
  -5  13  -1    6.50   10.60
  -5  13  -1    1.30    7.40
   5  13   1   -3.40   10.90
   6 -13   1    8.70   11.00
  -6 -13  -1    5.90   16.20
   6 -13   1    0.00    5.60
  -6 -13  -1   11.10   14.80
   6 -13   1   -3.50    5.40
  -6 -13  -1   10.10    9.60
   6  13   1  -17.10   11.90
  -6  13  -1   -6.10    4.60
  -6  13  -1   12.30   14.50
   6 -14  -1    6.40    6.60
  -6 -14   1   19.60   29.60
   6 -14  -1    2.20    8.80
  -6 -14   1   21.70   21.00
   6 -14  -1    3.00    6.30
  -6 -14   1   11.20    9.70
  -6 -14   1   -4.00    4.30
  -6  14   1    2.10    7.60
   6  14  -1   -8.80   10.60
  -6  14   1   -5.10    7.40
   5 -14  -1  458.95   52.49
   5 -14  -1  504.65   61.89
  -5 -14   1  522.35   76.59
  -5 -14   1  522.35   43.00
   5 -14  -1  519.15   44.40
   5 -14  -1  576.14  130.49
  -5 -14   1  460.15  104.39
  -5 -14   1  479.35   40.80
   5 -14  -1  482.95   59.49
   5 -14  -1  516.05   59.39
   5  14  -1  622.74  121.99
  -5  14   1  529.85   61.59
  -5  14   1  432.46  111.19
  -5  14   1  493.25   70.19
  -5  14   1  437.66   51.89
  -4 -14   1   10.50   15.80
   4 -14  -1   17.50   13.40
  -4 -14   1    2.50   27.40
   4 -14  -1   26.00   11.30
   4 -14  -1   39.20   14.80
   4 -14  -1   45.60   39.50
   4 -14  -1   52.19   22.70
  -4 -14   1   15.60   10.10
  -4  14   1   38.70   14.80
   4  14  -1    8.70   21.70
  -4  14   1   34.60   19.20
  -4  14   1   21.50   20.80
   3 -14  -1   -4.10    3.70
   3 -14  -1   -0.40    5.40
  -3 -14   1   -3.90    2.40
   3 -14  -1   -1.40    4.30
  -3 -14   1   -2.70    7.80
   3 -14  -1   -0.20    8.60
   3 -14  -1   -8.10    7.00
  -3 -14   1    7.10    7.60
  -3 -14   1    1.90    8.90
  -3  14   1   -1.30    4.50
   3  14  -1   -5.30    7.90
  -3  14   1    6.20    8.70
  -3  14   1    0.00   12.00
  -3  14   1    4.10   10.40
   2 -14  -1    8.70    6.50
  -2 -14   1    5.20   13.40
   2 -14  -1   19.50   24.70
   2 -14  -1   24.00   15.30
   2 -14  -1    9.40    7.60
   2 -14  -1   18.90   10.30
  -2 -14   1   15.40    8.20
  -2 -14   1    5.10   18.30
  -2 -14   1   22.80   10.10
   2  14  -1   14.10    3.10
  -2  14   1   59.09   37.50
  -2  14   1    4.60    8.60
  -2  14   1    9.50    8.00
   2  14  -1   18.50   25.40
  -1 -14   1   54.49   19.80
  -1 -14   1   55.29   15.20
  -1 -14   1   64.09   17.20
   1 -14  -1   85.69   19.70
   1 -14  -1   84.69   26.70
   1 -14  -1   23.40   28.50
   1 -14  -1   55.29   15.80
   1 -14  -1   57.69   13.70
  -1 -14   1   32.70   31.10
   1  14  -1   52.99    9.80
  -1  14   1   33.70   30.90
   1  14  -1   79.09   47.20
  -1  14   1   51.89   13.90
   0 -14  -1   10.60   18.80
   0 -14   1   47.80   14.00
   0 -14  -1    1.20    4.80
   0 -14  -1    4.50    5.90
   0 -14   1   21.80    8.00
   0 -14   1   13.00    9.50
   0 -14  -1   13.10   11.40
   0 -14   1   28.60   27.10
   0 -14   1   27.90   14.30
   0  14  -1   43.20   10.60
   0  14   1   26.30    9.40
   0  14  -1   -2.90   13.50
   0  14   1   14.80   24.10
  -1 -14  -1    7.30    8.30
  -1 -14  -1   17.10   14.20
   1 -14   1   10.00    5.90
   1 -14   1    9.90    7.70
  -1 -14  -1   18.30   10.10
   1 -14   1    5.60    9.70
  -1 -14  -1    7.30    7.20
   1 -14   1   23.10   15.70
   1 -14   1   -1.50   14.10
  -1  14  -1    7.50    5.90
   1  14   1   48.40   37.40
  -1  14  -1   19.30    9.80
  -1  14  -1   13.90   12.30
  -1  14  -1   27.80   32.60
   1  14   1    7.80    4.60
   2 -14   1  145.29   35.10
   2 -14   1  177.58   67.39
  -2 -14  -1  157.38   26.80
  -2 -14  -1  154.88   38.40
   2 -14   1  125.49   35.00
   2 -14   1  159.68   28.30
  -2 -14  -1  155.88   26.10
  -2 -14  -1  209.68   69.59
   2  14   1  120.49   54.19
  -2  14  -1  168.78   27.80
  -2  14  -1  147.69   33.40
  -2  14  -1  159.38   64.09
  -2  14  -1  172.08   27.80
   2  14   1  150.38   11.50
   3 -14   1    0.20    8.40
   3 -14   1   15.40   14.40
   3 -14   1   66.89   44.70
  -3 -14  -1   20.80    9.90
  -3 -14  -1   14.60   14.70
  -3 -14  -1    5.90   14.90
  -3 -14  -1   34.40   12.70
   3 -14   1   50.29   17.50
   3 -14   1   42.40   15.20
  -3  14  -1   18.90   14.70
  -3  14  -1   44.00   15.40
  -3  14  -1   21.90   12.80
  -3  14  -1   10.30   25.20
   4 -14   1  675.23   80.39
  -4 -14  -1  741.03   89.89
  -4 -14  -1  643.04   48.90
   4 -14   1  541.05  122.89
   4 -14   1  619.14   51.89
   4 -14   1  766.62   84.39
   4 -14   1  621.74   56.49
  -4 -14  -1  498.75  112.19
  -4  14  -1  724.63   65.79
  -4  14  -1  693.13   53.19
  -4  14  -1  639.24   79.29
   4  14   1  610.54  125.99
  -5 -14  -1   -9.40    9.50
  -5 -14  -1   -7.40    5.30
   5 -14   1    8.70    9.90
   5 -14   1   14.30   25.60
   5 -14   1   -3.90    5.70
  -5 -14  -1   -0.10    6.80
   5 -14   1   -4.60    4.80
  -5  14  -1   -3.20    5.90
   5  14   1   -6.20   10.80
  -5  14  -1   10.40   14.10
  -5  14  -1   -4.20   10.70
  -5  14  -1    0.50    7.30
  -6 -14  -1   -9.90   11.10
   6 -14   1   -3.20    5.00
   6 -14   1   20.20   12.30
  -6 -14  -1    4.00   11.10
   6 -14   1    8.80   11.50
  -6 -14  -1   -2.50    5.70
  -6  14  -1    2.70    8.40
  -6  14  -1   -3.80    5.70
   6  14   1    1.20   17.80
  -6  14  -1   -1.80    6.90
  -6 -15   1   -1.20   17.00
   6 -15  -1   43.40   18.90
  -6 -15   1   -3.50    9.50
   6 -15  -1   24.40   11.90
  -6 -15   1    8.60    9.60
  -6 -15   1   19.60   11.90
  -6  15   1   46.20   20.00
  -6  15   1   17.90   16.90
  -6  15   1   40.80   17.80
   6  15  -1   10.50   23.60
   5 -15  -1   23.70   13.10
  -5 -15   1   46.60   15.90
  -5 -15   1   15.90   27.30
  -5 -15   1   -2.70    8.30
   5 -15  -1   23.30   14.90
  -5 -15   1   14.30   10.00
   5 -15  -1   10.60   12.60
   5 -15  -1   32.30   16.90
   5 -15  -1   46.20   16.50
   5 -15  -1   36.30   41.10
  -5  15   1    3.10   10.40
   5  15  -1    7.30   26.80
  -5  15   1   32.20   16.10
  -5  15   1   60.29   19.70
  -5  15   1   33.00   37.50
   4 -15  -1  206.38   41.10
  -4 -15   1  240.48   79.09
   4 -15  -1  190.48   42.80
  -4 -15   1  203.98   31.60
   4 -15  -1  247.18   38.40
  -4 -15   1  199.58   31.40
  -4 -15   1  207.28   48.40
   4 -15  -1  161.08   72.19
   4 -15  -1  238.58   34.70
   4 -15  -1  263.87   42.20
  -4  15   1  195.88  111.69
  -4  15   1  178.98   42.40
   4  15  -1  144.79   61.89
  -4  15   1  208.58   34.40
  -4  15   1  192.58   34.70
  -3 -15   1   10.50   20.10
   3 -15  -1   16.90   15.60
   3 -15  -1   19.70   13.50
   3 -15  -1   17.70   16.20
  -3 -15   1   19.70   11.20
   3 -15  -1  -10.30    8.40
  -3 -15   1   20.40   11.80
   3 -15  -1   30.80   14.50
   3 -15  -1   42.30   14.70
  -3 -15   1   24.20   18.30
  -3  15   1   37.50   37.60
  -3  15   1   23.20   17.80
  -3  15   1   49.90   16.60
  -3  15   1   32.10   13.10
   3  15  -1   30.90   29.70
  -2 -15   1  104.39   29.00
  -2 -15   1  124.39   22.80
   2 -15  -1  109.99   22.80
   2 -15  -1  120.39   32.20
  -2 -15   1   44.40   21.70
   2 -15  -1  101.99   33.30
   2 -15  -1   75.99   24.00
   2 -15  -1   96.89   20.50
  -2 -15   1   74.39   40.70
  -2 -15   1   57.99   16.60
   2 -15  -1  106.69   54.49
   2  15  -1   79.59   46.00
  -2  15   1  121.49   26.00
  -2  15   1   84.09   51.29
   2  15  -1   96.09    7.50
  -2  15   1  111.49   31.40
   1 -15  -1   18.10    8.90
   1 -15  -1    2.40    6.30
  -1 -15   1    7.80   16.50
   1 -15  -1    2.40   12.30
   1 -15  -1   11.70   11.80
   1 -15  -1   14.80    9.80
   1 -15  -1   31.00   19.40
  -1 -15   1    3.80    8.50
  -1 -15   1    8.30   12.10
  -1 -15   1   30.60   12.20
  -1 -15   1    0.70    5.80
  -1  15   1    2.90   15.50
   1  15  -1    0.40    2.90
  -1  15   1   15.70    9.30
   0 -15  -1    8.00    7.90
   0 -15   1    6.10    6.30
   0 -15  -1   18.30   15.20
   0 -15   1    0.40    4.50
   0 -15   1    2.70    7.20
   0 -15   1   -4.80   12.00
   0 -15  -1    9.40    8.00
   0 -15   1    2.50    8.30
   0 -15   1    3.10    8.50
   0 -15  -1  -15.20    6.30
   0 -15  -1   -3.60    2.90
   0  15  -1   -0.70    3.20
   0  15   1    0.80    4.40
   0  15   1    9.60   17.90
   0  15  -1    4.20   14.00
   1 -15   1  145.69   35.40
  -1 -15  -1   84.89   29.50
   1 -15   1   99.59   19.30
   1 -15   1  147.49   59.49
  -1 -15  -1   92.69   21.90
   1 -15   1   87.29   19.90
   1 -15   1  101.39   32.10
  -1 -15  -1  100.69   27.70
   1 -15   1   92.69   22.30
  -1 -15  -1   96.29   20.60
  -1 -15  -1  120.49   54.49
   1  15   1   79.79   14.00
  -1  15  -1   77.69   47.80
   1  15   1  144.49   59.29
  -1  15  -1   75.79   17.40
  -1  15  -1   85.89   19.50
   2 -15   1   51.79   38.60
   2 -15   1  117.69   24.30
  -2 -15  -1   92.29   31.90
   2 -15   1   87.89   28.00
  -2 -15  -1   62.09   18.10
  -2 -15  -1   82.79   19.40
   2 -15   1   82.79   21.60
  -2 -15  -1  136.59   59.79
   2 -15   1   97.79   32.10
  -2  15  -1   92.29   49.10
   2  15   1   90.29   11.10
  -2  15  -1   85.69   20.90
   2  15   1  160.48   65.19
  -2  15  -1  104.89   30.60
  -2  15  -1   84.99   20.00
  -3 -15  -1   -8.60    5.50
   3 -15   1   24.50   12.90
   3 -15   1   -3.60   12.30
   3 -15   1   13.50   14.70
  -3 -15  -1   17.80   10.20
   3 -15   1    9.80   11.00
  -3 -15  -1   25.20   12.70
  -3 -15  -1   -5.00   14.40
   3 -15   1   11.90   10.30
  -3  15  -1   18.70   11.80
  -3  15  -1    9.20   11.20
  -3  15  -1   15.40   11.90
   3  15   1   18.70   36.40
  -3  15  -1   71.49   48.90
  -4 -15  -1  268.27   37.80
  -4 -15  -1  272.37   38.30
   4 -15   1  241.98   37.60
  -4 -15  -1  247.68   54.09
   4 -15   1  223.48   84.29
   4 -15   1  314.07   55.39
   4 -15   1  273.97   42.60
   4 -15   1  295.57   51.49
  -4 -15  -1  192.48   67.09
  -4  15  -1  275.97   53.49
   4  15   1  386.56  104.59
  -4  15  -1  233.78   37.90
  -4  15  -1  296.57   42.80
  -5 -15  -1   31.60   13.60
   5 -15   1   22.10   14.30
   5 -15   1   22.30   30.30
  -5 -15  -1   11.10   27.60
   5 -15   1   22.10   15.10
   5 -15   1   17.10   14.20
  -5 -15  -1   37.70   14.80
   5 -15   1   47.80   22.60
  -5 -15  -1   31.20   23.30
  -5  15  -1   33.00   21.20
   5  15   1   37.30   40.90
  -5  15  -1    8.70   27.30
  -5  15  -1    2.00    9.70
  -5  15  -1   25.10   14.70
   6 -15   1    9.60   12.40
  -6 -15  -1    8.60    9.60
   6 -15   1   -1.40    8.50
  -6 -15  -1   -2.70    8.80
   6 -15   1    8.80    9.80
  -6 -15  -1    5.00    8.00
  -6 -15  -1    9.00   23.70
   6  15   1    3.90   21.70
  -6  15  -1    6.10   10.00
  -6  15  -1   18.80   16.90
  -6  15  -1   -2.20   11.80
  -6 -16   1   20.00   20.30
   6 -16  -1   16.10   11.70
  -6 -16   1   -7.20   13.00
  -6 -16   1   14.00   11.30
  -6 -16   1    8.30    9.80
   6 -16  -1   10.50   10.80
   6 -16  -1   10.40   10.20
  -6  16   1   35.40   23.40
  -6  16   1   15.90   13.30
   6  16  -1   69.39   49.00
  -6  16   1   66.99   24.70
  -5 -16   1   62.99   49.99
   5 -16  -1  102.19   24.40
   5 -16  -1  126.09   32.00
  -5 -16   1  155.38   28.70
   5 -16  -1   98.09   27.50
   5 -16  -1   56.49   47.80
  -5 -16   1  133.29   40.20
  -5 -16   1   92.69   21.70
   5 -16  -1  139.39   31.30
   5 -16  -1  127.59   34.10
  -5  16   1  125.99   65.79
  -5  16   1  138.09   31.90
   5  16  -1  101.29   56.79
  -5  16   1  141.09   31.40
  -4 -16   1  390.06   66.19
  -4 -16   1  488.85   41.60
   4 -16  -1  464.55   55.99
   4 -16  -1  380.46   49.50
  -4 -16   1  352.56   92.99
   4 -16  -1  448.46   66.79
   4 -16  -1  389.56   46.30
  -4 -16   1  402.56   46.20
   4 -16  -1  419.76  113.79
   4 -16  -1  379.06   58.19
  -4  16   1  322.57   96.09
  -4  16   1  419.96   50.49
  -4  16   1  413.76   66.89
   4  16  -1  269.87   84.49
  -4  16   1  455.95   55.89
  -3 -16   1  104.29   52.99
  -3 -16   1  130.29   25.00
   3 -16  -1   62.49   24.80
   3 -16  -1   94.69   22.70
  -3 -16   1  126.79   25.10
   3 -16  -1   76.89   21.30
   3 -16  -1  127.09   26.00
  -3 -16   1  124.79   35.50
   3 -16  -1  128.79   32.50
   3 -16  -1   51.49   43.20
  -3  16   1  171.08   67.19
  -3  16   1   92.69   23.70
  -3  16   1   67.79   25.80
   2 -16  -1  182.78   43.80
  -2 -16   1  175.18   41.70
   2 -16  -1  219.68   44.80
  -2 -16   1  233.38   34.70
  -2 -16   1  248.98   35.10
   2 -16  -1  190.68   31.20
   2 -16  -1  167.88   28.20
  -2 -16   1  226.68   44.20
  -2 -16   1  202.68   72.39
   2 -16  -1  174.58   30.50
  -2  16   1  268.77   87.79
  -2  16   1  183.98   30.10
   2  16  -1  216.18   12.70
   2  16  -1  168.28   66.89
  -1 -16   1   -0.20    7.30
   1 -16  -1    0.20   14.50
   1 -16  -1   10.80   11.90
   1 -16  -1    1.80    7.70
  -1 -16   1   -2.60    5.20
   1 -16  -1    1.50    6.20
  -1 -16   1   -7.60    4.50
   1 -16  -1    2.10    8.20
  -1 -16   1   -5.60    2.60
   1  16  -1   -1.30    2.40
  -1  16   1   -4.60    3.00
   1  16  -1   -3.30   12.90
  -1  16   1    2.90   16.70
   0 -16  -1   94.49   32.60
   0 -16   1   45.50   21.90
   0 -16  -1   52.89   16.30
   0 -16  -1   42.00   34.20
   0 -16   1   83.09   15.90
   0 -16   1   38.80   20.20
   0 -16   1   94.29   22.50
   0 -16  -1  100.09   23.80
   0 -16  -1   64.09   24.20
   0 -16   1  104.99   22.40
   0 -16   1   23.20   32.70
   0  16  -1   65.89   14.20
   0  16   1   86.59   16.50
   0  16  -1   38.40   36.60
   0  16   1   64.19   44.90
  -1 -16  -1   44.00   14.90
   1 -16   1   30.20   34.40
  -1 -16  -1   34.20   18.20
  -1 -16  -1   59.39   16.30
   1 -16   1   16.70   12.70
   1 -16   1   63.99   28.10
  -1 -16  -1   18.80   17.00
   1 -16   1   43.40   13.60
   1 -16   1   48.10   16.80
  -1 -16  -1    3.60   19.90
   1 -16   1   39.70   14.10
  -1  16  -1   -0.20   16.70
   1  16   1   46.10   10.60
  -1  16  -1   11.50    9.90
   1  16   1   41.40   38.60
  -1  16  -1   18.00   10.60
   2 -16   1    3.30    8.40
  -2 -16  -1    8.60   13.50
  -2 -16  -1   -9.10    7.40
   2 -16   1   -3.50    5.20
   2 -16   1    4.10   21.70
  -2 -16  -1   21.80   11.20
   2 -16   1    6.50    8.70
  -2 -16  -1    3.10    7.40
   2 -16   1   29.00   18.70
  -2  16  -1    5.00    8.20
   2  16   1   14.90   28.40
   2  16   1   10.90    4.40
  -2  16  -1   10.20    8.80
  -2  16  -1   -5.10   13.00
  -3 -16  -1  -11.70    7.50
   3 -16   1    3.20   24.20
  -3 -16  -1   44.50   15.70
  -3 -16  -1   18.90   17.10
   3 -16   1   40.30   16.30
  -3 -16  -1   23.80   13.90
   3 -16   1   52.49   23.50
   3 -16   1    3.10    7.80
   3 -16   1   27.00   18.10
  -3  16  -1   10.50   10.70
  -3  16  -1   18.60   12.20
  -3  16  -1   17.90   15.60
  -3  16  -1  105.29   64.49
   3  16   1   38.60   38.20
   4 -16   1   -2.40    6.90
  -4 -16  -1    2.00    7.10
   4 -16   1   -5.10    5.80
  -4 -16  -1   -4.80    3.70
  -4 -16  -1    8.60   12.70
   4 -16   1    3.10    8.40
   4 -16   1  -11.60    9.90
   4 -16   1   -1.30    9.10
  -4 -16  -1  -11.40    9.10
  -4  16  -1   -9.50   10.60
  -4  16  -1    1.40    8.20
  -4  16  -1   -2.20    6.40
   4  16   1   -8.50   11.60
  -4  16  -1    7.90    8.70
   5 -16   1   33.60   18.60
  -5 -16  -1   41.70   16.30
   5 -16   1   19.40   17.30
  -5 -16  -1   54.59   44.40
  -5 -16  -1   34.10   27.00
   5 -16   1   45.60   22.60
   5 -16   1   17.20   15.30
   5 -16   1   36.70   43.00
  -5 -16  -1   61.89   19.40
  -5  16  -1   40.10   17.70
  -5  16  -1   24.50   14.10
  -5  16  -1   27.70   19.60
  -5  16  -1   31.70   40.30
   5  16   1   72.09   51.89
   6 -16   1   -6.50    7.50
  -6 -16  -1   12.60   10.90
  -6 -16  -1   -9.70   14.60
   6 -16   1   10.40   11.50
  -6 -16  -1    0.20    5.70
  -6 -16  -1    8.80   16.40
  -6  16  -1   -7.40    5.70
  -6  16  -1   -4.20    5.50
   6  16   1  -19.10   14.30
  -6 -17   1   25.70   30.90
   6 -17  -1    9.50   11.70
  -6 -17   1   19.40   13.50
   6 -17  -1   13.70   12.30
   6 -17  -1   26.90   15.70
  -6 -17   1   19.70   21.00
   6  17  -1    6.40   23.10
   5 -17  -1  139.99   32.50
  -5 -17   1  122.59   39.30
   5 -17  -1   80.69   28.20
  -5 -17   1   97.89   23.30
   5 -17  -1   96.49   29.70
  -5 -17   1   92.49   22.90
  -5 -17   1   94.59   57.29
  -5  17   1  105.89   29.70
  -5  17   1  136.89   31.70
  -5  17   1  101.29   37.00
   5  17  -1   22.80   31.10
  -4 -17   1   -5.40   14.10
  -4 -17   1   39.10   23.20
   4 -17  -1   44.10   22.80
   4 -17  -1    7.90   10.90
   4 -17  -1   11.80   11.60
   4 -17  -1   15.90   26.40
  -4 -17   1    7.50    9.10
  -4 -17   1   14.70   10.90
  -4  17   1    1.90    9.80
   4  17  -1   22.30   31.70
  -4  17   1    3.50   21.50
  -4  17   1    9.50   10.90
   3 -17  -1  281.07   53.79
  -3 -17   1  268.57   38.90
   3 -17  -1  183.08   44.00
  -3 -17   1  293.97   58.99
  -3 -17   1  297.57   92.89
   3 -17  -1  203.38   33.40
  -3 -17   1  241.38   35.00
   3 -17  -1  205.98   33.20
   3 -17  -1  284.17   91.09
  -3  17   1  219.18   36.20
  -3  17   1  284.57   96.69
  -3  17   1  245.98   50.09
   2 -17  -1  364.76   43.30
  -2 -17   1  393.16   47.50
   2 -17  -1  387.76   48.00
   2 -17  -1  418.06   64.29
   2 -17  -1  349.27  101.59
  -2 -17   1  265.67   48.10
  -2 -17   1  369.96   63.59
  -2 -17   1  209.98   73.19
   2 -17  -1  410.86   47.20
  -2 -17   1  442.66   39.20
   2 -17  -1  359.06   62.19
  -2  17   1  162.58   73.29
   2  17  -1  435.06  109.99
  -2  17   1  330.77   43.20
   2  17  -1  358.76   18.80
   1 -17  -1  122.49   37.20
   1 -17  -1   79.09   27.80
   1 -17  -1  150.18   66.59
  -1 -17   1  103.19   30.30
   1 -17  -1   94.39   23.20
  -1 -17   1   57.59   17.90
  -1 -17   1   75.99   26.60
   1 -17  -1   91.79   23.60
  -1 -17   1  135.79   61.49
  -1 -17   1  144.59   26.90
   1  17  -1  133.39   61.89
   1  17  -1  109.99   25.20
  -1  17   1  103.19   20.90
  -1  17   1  108.49   55.19
   0 -17  -1  171.08   30.20
   0 -17   1  162.08   28.40
   0 -17   1  123.49   57.39
   0 -17   1  102.79   30.00
   0 -17   1  128.09   27.30
   0 -17  -1  142.89   36.30
   0 -17   1  138.59   21.30
   0 -17  -1  163.18   29.30
   0 -17  -1  164.38   68.39
   0  17  -1   89.29   55.39
   0  17  -1  140.29   21.80
   0  17   1  180.48   72.79
  -1 -17  -1  506.95   43.10
   1 -17   1  516.05   46.50
   1 -17   1  594.74  126.89
   1 -17   1  483.25   41.40
   1 -17   1  545.75   79.39
  -1 -17  -1  469.25   65.59
   1 -17   1  504.65   44.30
  -1 -17  -1  505.85   44.90
  -1 -17  -1  433.06  110.49
   1 -17   1  460.75   66.29
  -1 -17  -1  489.95   78.19
   1  17   1  506.75   33.60
   1  17   1  534.15  124.59
  -1  17  -1  499.75  116.69
  -1  17  -1  514.65   40.50
  -2 -17  -1   98.59   23.10
   2 -17   1   27.40   18.50
   2 -17   1   89.39   23.20
  -2 -17  -1  100.39   23.50
  -2 -17  -1  124.49   37.00
   2 -17   1   68.99   18.80
   2 -17   1   64.59   56.29
   2 -17   1  101.89   23.40
  -2 -17  -1   93.59   53.89
   2 -17   1   60.29   23.90
  -2  17  -1   68.99   19.60
  -2  17  -1  108.99   24.20
   2  17   1   99.79   12.50
   2  17   1   47.10   44.90
  -2  17  -1  136.09   64.29
   3 -17   1    5.90   11.30
   3 -17   1   71.09   28.00
   3 -17   1   41.80   40.30
  -3 -17  -1   16.80   11.90
   3 -17   1  128.49   46.30
  -3 -17  -1   46.50   16.60
  -3 -17  -1   16.20   24.80
  -3 -17  -1   52.19   24.50
   3 -17   1   52.49   18.50
  -3  17  -1   44.50   18.70
   3  17   1   20.60   32.70
  -3  17  -1   27.70   14.10
  -3  17  -1   37.20   24.20
  -3  17  -1   31.90   37.80
  -4 -17  -1   22.70   13.50
  -4 -17  -1   16.20   11.80
   4 -17   1   21.50   14.70
  -4 -17  -1   81.49   36.00
   4 -17   1   38.90   22.30
  -4 -17  -1    4.80   19.40
   4 -17   1   19.50   34.00
   4 -17   1   18.70   13.60
  -4  17  -1   16.60   13.00
  -4  17  -1   18.30   13.10
   4  17   1   -4.60   19.20
  -4  17  -1   46.70   38.20
   5 -17   1   -0.60   10.10
  -5 -17  -1   13.70   12.30
   5 -17   1   38.70   19.40
  -5 -17  -1   18.30   12.90
  -5 -17  -1   -1.20   17.50
   5 -17   1   10.70   14.70
   5  17   1   -5.10   17.30
  -5  17  -1   -1.80    7.90
  -5  17  -1   18.10   15.30
  -5  17  -1   36.50   16.50
  -5 -18   1   -6.00    4.40
   5 -18  -1    0.20    7.50
   5 -18  -1    8.20   14.40
   5 -18  -1   10.30   11.60
  -5 -18   1    5.80   23.60
  -5 -18   1    9.70   10.30
  -5  18   1   13.50   14.70
   5  18  -1   -1.20   22.80
  -5  18   1   -7.10    6.50
  -4 -18   1   16.50   12.30
   4 -18  -1    7.70    9.80
   4 -18  -1    8.70   12.00
  -4 -18   1    8.50   17.70
  -4 -18   1   -4.70   12.80
   4 -18  -1   10.30   10.50
   4 -18  -1    9.70   13.50
  -4 -18   1   23.50   14.20
  -4  18   1    2.10    8.90
  -4  18   1   23.40   14.90
  -4  18   1   -9.30   12.70
   4  18  -1   -8.90   12.30
   3 -18  -1   22.90   13.70
   3 -18  -1   13.10   11.20
   3 -18  -1   -3.40   15.00
  -3 -18   1   13.70   11.70
   3 -18  -1   21.60   17.20
  -3 -18   1   32.90   14.10
   3 -18  -1   32.40   16.80
  -3 -18   1    1.60   11.60
  -3 -18   1   -3.00   16.40
  -3  18   1   24.50   12.60
  -3  18   1   11.40   14.70
   2 -18  -1  118.59   34.30
  -2 -18   1  131.59   36.50
   2 -18  -1  130.49   27.40
   2 -18  -1   85.49   23.30
  -2 -18   1  183.58   31.30
  -2 -18   1  191.18   48.10
   2 -18  -1  158.08   28.80
   2 -18  -1  221.78   86.79
  -2 -18   1  118.49   61.39
  -2 -18   1  156.78   31.00
   2  18  -1  140.89   11.10
  -2  18   1  161.88   29.00
   2  18  -1  299.17   97.09
  -2  18   1  127.69   71.29
   1 -18  -1   25.90   14.30
  -1 -18   1   58.69   22.80
  -1 -18   1   45.90   16.40
  -1 -18   1  100.09   35.40
   1 -18  -1   43.60   15.60
   1 -18  -1   41.50   22.60
  -1 -18   1   37.30   40.90
  -1 -18   1   74.09   20.80
   1 -18  -1   89.29   53.59
   1  18  -1   73.79   13.60
   1  18  -1   21.90   31.50
  -1  18   1   34.20   12.80
  -1  18   1   -1.30   19.30
   0 -18  -1   69.19   26.20
   0 -18   1   85.99   29.70
   0 -18   1   69.69   15.40
   0 -18   1   58.99   42.50
   0 -18  -1   90.19   48.10
   0 -18  -1   71.19   20.40
   0 -18  -1  101.19   23.00
   0 -18   1   92.19   22.50
   0 -18   1  105.59   25.70
   0  18   1   51.09   44.20
   0  18  -1   88.79   47.40
   0  18  -1   80.49   16.90
   0  18   1   51.59   14.50
  -1 -18  -1  155.18   29.80
   1 -18   1  219.88   33.30
   1 -18   1  183.18   31.50
   1 -18   1  170.08   33.00
  -1 -18  -1  193.78   51.09
   1 -18   1  170.48   69.29
  -1 -18  -1  195.88   44.40
  -1 -18  -1  172.68   73.59
   1 -18   1  193.98   44.20
  -1 -18  -1  148.29   27.90
  -1  18  -1  182.98   29.00
  -1  18  -1  199.98   75.39
   1  18   1  201.18   23.80
   1  18   1  195.78   77.69
  -2 -18  -1  336.67   47.20
   2 -18   1  348.47   62.09
   2 -18   1  280.57   39.80
   2 -18   1  270.37   92.99
  -2 -18  -1  224.68   46.90
   2 -18   1  250.17   41.40
   2 -18   1  270.97   39.50
  -2 -18  -1  269.07   58.59
  -2 -18  -1  223.68   82.59
  -2 -18  -1  326.07   43.80
  -2  18  -1  289.27   97.09
   2  18   1  325.27  119.19
   2  18   1  250.97   17.70
  -2  18  -1  279.17   39.70
  -2  18  -1  264.57   41.40
  -3 -18  -1   31.40   32.20
  -3 -18  -1   18.90   18.50
   3 -18   1   -0.50    6.50
  -3 -18  -1    9.00    9.90
  -3 -18  -1   -0.70    6.90
   3 -18   1   -5.40    5.40
   3 -18   1   11.90   11.80
   3 -18   1   -0.50    6.70
   3 -18   1   -1.90    5.60
   3 -18   1   17.60   34.00
  -3  18  -1   -4.40    6.50
  -3  18  -1   -0.40    6.30
  -3  18  -1   -0.30   23.30
  -3  18  -1   11.10   14.10
   3  18   1   -9.30   10.40
   4 -18   1   -1.60    6.60
   4 -18   1   17.90   15.10
   4 -18   1   -1.90    7.80
  -4 -18  -1   26.30   14.90
  -4 -18  -1   -0.90    5.60
  -4 -18  -1    0.60   13.00
  -4 -18  -1    2.50   23.40
   4 -18   1    2.10   10.90
  -4  18  -1    9.30   13.20
  -4  18  -1   -0.50   29.50
   4  18   1    0.00   22.80
  -4  18  -1   15.20   14.30
  -4  18  -1   17.10   13.70
   5 -18   1    2.20    9.50
  -5 -18  -1   22.40   22.70
  -5 -18  -1   43.80   17.90
  -5 -18  -1   15.80   12.40
   5 -18   1    8.80   10.90
  -5 -18  -1   -6.50   14.30
  -5  18  -1    0.40    8.00
  -5  18  -1   29.80   17.40
  -5 -19   1   -4.50    8.60
   5 -19  -1   12.10   15.10
  -5 -19   1   23.20   14.50
  -5 -19   1   -8.20   15.70
  -5 -19   1   10.00   11.90
   5 -19  -1   11.40   13.00
  -5  19   1    1.60    8.90
   5  19  -1   24.80   33.30
   4 -19  -1   -4.80    7.70
   4 -19  -1    0.90    8.10
  -4 -19   1    5.00    8.70
   4 -19  -1   -5.50    4.20
  -4 -19   1   -2.30   17.50
   4 -19  -1    2.90   21.60
   4 -19  -1    0.40    7.90
  -4 -19   1   18.60   24.20
   4 -19  -1    0.20    7.70
   4  19  -1   -8.40   12.20
  -4  19   1   -2.40    6.00
  -4  19   1   -7.20   13.40
  -4  19   1   -5.50    6.00
  -3 -19   1    1.30    6.10
  -3 -19   1   -7.10   15.10
  -3 -19   1   -5.90    6.10
   3 -19  -1    6.90    9.60
  -3 -19   1   -5.20    5.20
   3 -19  -1   -4.90    3.80
   3 -19  -1    2.70    8.30
  -3 -19   1    6.00   10.90
   3 -19  -1   13.10   19.20
   3 -19  -1    1.50   20.80
   3 -19  -1    1.30   11.70
   3  19  -1   -7.10   10.90
  -3  19   1   13.80   10.50
   2 -19  -1    4.10   12.20
  -2 -19   1   21.00   19.30
  -2 -19   1    8.10    9.60
   2 -19  -1   -9.00   10.90
   2 -19  -1   -3.80    4.70
  -2 -19   1    6.20   13.50
  -2 -19   1    2.90   15.70
  -2 -19   1   -5.30    2.80
   2 -19  -1   -1.20    8.60
   2 -19  -1    1.30   10.30
   2  19  -1    0.00   16.40
  -2  19   1   -0.60    5.80
   2  19  -1   -0.10    1.90
  -2  19   1   -1.30   22.10
  -1 -19   1    5.70   11.30
  -1 -19   1   20.00   12.10
   1 -19  -1    3.80    9.10
   1 -19  -1    2.00    8.10
   1 -19  -1   -0.70   16.00
  -1 -19   1    5.40    8.50
  -1 -19   1   -1.00   20.60
  -1 -19   1    8.60   13.40
   1 -19  -1   -2.60    7.60
   1  19  -1   18.20   33.50
   1  19  -1   12.20    5.80
  -1  19   1    0.30    5.00
  -1  19   1   10.70   32.60
   0 -19   1   63.59   19.60
   0 -19  -1  106.29   26.30
   0 -19  -1   40.50   45.20
   0 -19   1   98.49   23.80
   0 -19  -1  117.39   31.50
   0 -19   1  129.79   67.79
   0  19   1   80.49   17.30
   0  19   1  172.38   78.79
   0  19  -1   57.39   49.99
   0  19  -1   74.49   17.00
   1 -19   1   57.09   16.60
   1 -19   1   82.89   38.10
   1 -19   1   -8.50   14.10
   1 -19   1   65.19   20.00
  -1 -19  -1   41.10   17.30
  -1 -19  -1   44.50   16.30
  -1 -19  -1   47.30   23.30
   1 -19   1   51.09   23.50
  -1 -19  -1   46.10   44.30
   1 -19   1   62.39   21.10
  -1 -19  -1   67.09   29.20
  -1  19  -1   56.79   53.39
  -1  19  -1   82.99   20.20
   1  19   1   49.10   45.80
   1  19   1   76.39   14.80
   2 -19   1    9.60   15.60
  -2 -19  -1   -5.20    5.00
  -2 -19  -1   -2.70    5.70
   2 -19   1   -4.80   14.40
  -2 -19  -1   -8.70    5.60
   2 -19   1    5.70    9.40
  -2 -19  -1   39.10   40.50
   2 -19   1    2.00    8.90
   2 -19   1   -5.80    3.70
   2 -19   1   -6.40    4.80
  -2  19  -1   11.30   11.60
  -2  19  -1   -6.80   17.80
   2  19   1    5.20    3.60
   2  19   1   12.00   23.90
   3 -19   1   -5.90    6.00
  -3 -19  -1   13.70   11.60
   3 -19   1   13.60   13.10
  -3 -19  -1   15.30   11.90
   3 -19   1   -1.50   11.00
  -3 -19  -1   14.00   16.80
  -3 -19  -1   20.60   34.90
   3 -19   1   19.20   13.30
   3 -19   1   16.90   13.10
   3 -19   1  -12.50   12.60
  -3  19  -1   12.10   10.70
  -3  19  -1   14.30   16.20
  -3  19  -1   19.90   13.70
   3  19   1   26.30   43.00
  -4 -19  -1  -10.20   12.50
   4 -19   1    1.10   13.40
  -4 -19  -1   -5.80   10.10
   4 -19   1   -0.40    8.10
  -4 -19  -1   -0.80    7.10
   4 -19   1   -0.70    7.00
   4 -19   1   -9.30    5.50
   4 -19   1   -9.70   13.50
  -4 -19  -1    8.30    9.80
   4 -19   1   -3.90    7.20
   4  19   1   -6.90   12.80
  -4  19  -1    2.30    8.40
  -4  19  -1   -0.50   10.00
  -4  19  -1   -5.70    4.70
  -4  19  -1   -9.80   17.00
  -5 -19  -1   49.50   19.30
  -5 -19  -1   12.70   18.80
  -5 -19  -1   78.49   76.49
   5 -19   1   74.99   33.20
   5 -19   1   59.69   44.10
  -5 -19  -1   86.19   25.10
   5  19   1   18.80   37.00
  -5  19  -1   64.29   23.40
  -5  19  -1   79.89   27.20
  -5 -20   1   41.50   47.70
  -5 -20   1   10.70   11.80
   5 -20  -1   12.80   21.00
   5 -20  -1   12.60   16.40
   5 -20  -1    4.70    9.50
  -5  20   1   30.50   18.20
   5  20  -1   -8.20   16.90
  -4 -20   1   33.20   17.10
   4 -20  -1   36.00   22.20
  -4 -20   1    0.40    7.60
   4 -20  -1   -9.20   15.00
   4 -20  -1    1.20    8.50
  -4 -20   1   -7.70   17.90
   4 -20  -1    5.90   16.10
  -4 -20   1   11.60   16.00
  -4 -20   1    3.40   16.40
   4  20  -1    2.60   20.40
  -4  20   1   15.20   14.00
  -4  20   1   25.90   37.90
   3 -20  -1  -12.20   13.90
  -3 -20   1    0.70   10.00
  -3 -20   1  -13.30   11.60
   3 -20  -1   -2.80    9.30
  -3 -20   1    3.80    6.90
   3 -20  -1   -6.60    4.20
   3 -20  -1    4.00   13.70
  -3 -20   1   -3.60    4.20
  -3  20   1    8.30    9.30
  -3  20   1    1.00   35.80
   3  20  -1   -9.50   12.70
  -2 -20   1  103.19   36.00
   2 -20  -1   53.39   46.80
   2 -20  -1  210.98   49.20
  -2 -20   1  109.69   34.40
  -2 -20   1  111.49   25.50
   2 -20  -1  144.59   44.20
   2 -20  -1  187.68   37.20
  -2 -20   1  101.49   64.19
   2 -20  -1   95.79   25.50
  -2 -20   1  172.78   34.30
   2  20  -1  146.59   11.80
  -2  20   1  160.38   31.20
  -2  20   1  127.89   74.49
  -1 -20   1   65.09   52.39
  -1 -20   1   86.79   30.60
   1 -20  -1   34.00   45.70
   1 -20  -1   66.09   21.30
   1 -20  -1   96.29   36.70
  -1 -20   1   66.49   20.70
  -1 -20   1   64.69   21.00
  -1 -20   1  113.39   39.50
   1 -20  -1   70.89   23.00
   1 -20  -1   83.99   29.40
   1  20  -1   80.79   14.60
  -1  20   1   93.79   21.00
   1  20  -1   37.90   45.10
  -1  20   1   73.79   62.29
   0 -20  -1  129.29   27.70
   0 -20   1   72.39   22.20
   0 -20  -1  122.69   37.00
   0 -20   1  163.68   78.59
   0 -20  -1   90.99   26.30
   0 -20  -1  180.28   50.19
   0 -20   1   28.30   25.60
   0 -20   1  141.79   38.40
   0  20   1  128.69   23.00
   0  20  -1  125.19   21.70
   0  20   1  156.58   75.09
   0  20  -1   29.90   40.70
   1 -20   1  157.98   42.20
  -1 -20  -1  118.99   27.00
  -1 -20  -1  190.58   35.80
   1 -20   1  110.99   28.00
  -1 -20  -1  147.99   47.60
  -1 -20  -1  195.18   80.59
   1 -20   1   99.59   36.80
   1 -20   1  107.59   23.10
   1 -20   1  177.98   77.59
   1 -20   1  154.88   31.70
  -1 -20  -1  146.39   38.90
   1  20   1  167.98   23.50
   1  20   1  226.28   90.29
  -1  20  -1  243.78   97.69
  -1  20  -1  131.79   24.40
  -2 -20  -1  162.88   32.80
   2 -20   1  111.69   39.10
   2 -20   1  145.19   29.10
   2 -20   1  157.58   31.10
   2 -20   1   91.69   33.10
   2 -20   1   57.29   49.99
  -2 -20  -1  117.89   36.00
  -2 -20  -1  151.38   32.20
  -2 -20  -1  149.29   74.49
   2 -20   1  115.19   28.20
  -2 -20  -1  139.99   46.10
   2  20   1  142.39   13.00
  -2  20  -1  230.08   97.69
   2  20   1  170.88   81.49
  -2  20  -1  135.89   32.10
   3 -20   1   -2.10    9.40
  -3 -20  -1    1.70   24.70
   3 -20   1   25.70   19.60
  -3 -20  -1   18.20   17.40
   3 -20   1    1.70    8.80
   3 -20   1   -9.90    4.90
  -3 -20  -1    3.90    7.10
   3 -20   1   -3.40   20.70
   3 -20   1    4.20    8.80
  -3 -20  -1   -0.20    8.80
  -3 -20  -1    1.00    9.00
   3  20   1   -5.40   14.00
  -3  20  -1   -8.20   14.40
  -3  20  -1    9.00   12.20
  -3  20  -1    1.60   10.90
   4 -20   1    1.90    9.30
  -4 -20  -1   16.60   20.70
  -4 -20  -1   10.20   11.40
  -4 -20  -1   -5.50    3.40
   4 -20   1   13.30   16.40
   4 -20   1   24.90   37.10
   4 -20   1  -10.20    7.00
  -4 -20  -1   25.50   36.10
  -4  20  -1    1.20   23.40
  -4  20  -1   -4.40    7.80
  -4  20  -1    8.90   11.30
   4 -21  -1   33.30   20.60
   4 -21  -1   11.30   18.20
  -4 -21   1    7.70   11.10
  -4 -21   1   27.80   22.40
   4 -21  -1    8.20   13.80
  -4 -21   1   11.70   31.90
  -4 -21   1   13.30   13.80
  -4 -21   1    7.20   15.10
  -4  21   1   32.00   16.30
   4  21  -1  -12.40   15.50
  -3 -21   1   -9.30   16.90
  -3 -21   1   23.10   18.50
  -3 -21   1    7.50   10.10
   3 -21  -1   -3.00    8.50
  -3 -21   1    5.80    8.50
   3 -21  -1   -5.80   16.20
  -3 -21   1   -4.00    7.60
   3 -21  -1    1.60   11.70
   3 -21  -1   -3.50    6.20
  -3  21   1    1.30    7.70
   3  21  -1   -2.90   20.30
  -3  21   1  -14.10   18.30
   2 -21  -1    3.90   11.30
   2 -21  -1   26.80   16.90
   2 -21  -1   20.40   38.40
  -2 -21   1   48.00   20.50
  -2 -21   1   23.50   14.30
  -2 -21   1   44.80   49.60
  -2 -21   1   43.50   25.50
  -2 -21   1   21.80   21.60
   2 -21  -1   24.90   15.00
   2  21  -1   92.39   63.19
  -2  21   1   47.50   17.10
   2  21  -1   35.50    7.10
  -2  21   1   31.80   47.10
   1 -21  -1   12.70   11.10
  -1 -21   1   20.50   20.30
  -1 -21   1    4.00    9.60
   1 -21  -1   13.90   31.60
   1 -21  -1   -7.00    4.20
   1 -21  -1   12.10   13.30
  -1 -21   1    5.60    8.40
  -1 -21   1   37.30   42.20
  -1 -21   1   16.70   18.90
  -1  21   1    0.20   28.30
   1  21  -1   -0.80   16.00
   1  21  -1    4.20    5.60
  -1  21   1    3.40    7.70
   0 -21   1  -16.40   12.00
   0 -21   1    1.80   10.90
   0 -21   1    0.60    9.50
   0 -21  -1   -2.00   15.70
   0 -21  -1   15.80   12.10
   0 -21  -1   10.00   13.80
   0 -21  -1    2.30    8.30
   0 -21   1    7.80   11.40
   0  21  -1    2.70    5.90
   0  21  -1    5.30   24.20
   0  21   1    5.20    6.80
   0  21   1  -11.60   12.60
   1 -21   1   31.70   15.60
   1 -21   1    4.30   14.60
  -1 -21  -1   15.40   11.50
   1 -21   1    6.10   10.40
  -1 -21  -1   25.20   18.30
   1 -21   1   50.79   25.00
  -1 -21  -1   18.40   39.90
  -1 -21  -1    0.60    8.60
  -1 -21  -1   24.90   19.40
   1 -21   1   47.10   15.80
   1 -21   1   -7.50   16.70
   1  21   1   21.70   41.60
   1  21   1   56.89   13.70
  -1  21  -1  -11.40   13.20
  -1  21  -1   82.69   21.10
   2 -21   1   16.30   29.50
   2 -21   1   20.40   15.70
  -2 -21  -1    7.70   11.80
   2 -21   1    1.10   10.40
  -2 -21  -1    7.50   12.50
   2 -21   1   13.20   12.20
  -2 -21  -1   -3.70    9.60
   2 -21   1   -1.70    5.80
   2 -21   1   -2.70    8.10
  -2 -21  -1   -2.90    9.70
  -2 -21  -1   11.30   33.10
  -2  21  -1   16.90   30.30
   2  21   1   10.90    5.30
  -2  21  -1    5.60    8.20
   2  21   1  -13.80   13.10
  -3 -21  -1   -1.20    6.70
  -3 -21  -1   -8.50    4.60
  -3 -21  -1   -7.70   13.80
   3 -21   1   10.80   12.40
   3 -21   1   -6.00    5.00
   3 -21   1   -1.90    9.10
   3 -21   1    4.30   10.40
   3 -21   1  -12.60   16.70
   3 -21   1   -5.50    7.30
  -3 -21  -1    4.00   13.70
  -3 -21  -1    3.20    8.60
  -3  21  -1    5.10    9.50
  -3  21  -1   -1.50   22.10
   3  21   1   10.80   35.60
   4 -21   1    4.40   10.80
   4 -21   1   -6.50    5.70
  -4 -21  -1    1.30    9.30
  -4 -21  -1   -7.80   16.60
  -4 -21  -1   -5.20    4.90
   4 -21   1    0.60   14.10
   4 -21   1   -5.10   18.50
  -4  21  -1   -2.10    7.50
  -4 -22   1   -4.50    7.90
   4 -22  -1   -1.70   10.30
   4 -22  -1   -5.10    9.00
  -4 -22   1   18.40   44.90
  -4 -22   1   14.20   15.10
   4 -22  -1    0.40   10.90
  -4 -22   1    9.60   14.30
  -4  22   1   -2.60    7.40
   4  22  -1   -4.80   17.30
   3 -22  -1   68.79   69.59
  -3 -22   1  209.88   38.70
  -3 -22   1  167.48   35.80
   3 -22  -1   56.59   30.00
   3 -22  -1  126.49   33.50
   3 -22  -1   86.69   35.10
  -3 -22   1  105.09   37.20
  -3 -22   1  198.98   91.79
  -3 -22   1  100.19   68.89
   3 -22  -1  138.79   33.90
  -3  22   1    2.00   25.20
   3  22  -1   78.99   67.79
  -3  22   1  144.59   33.10
   2 -22  -1    1.10    8.10
  -2 -22   1   43.20   45.20
   2 -22  -1   -7.60   15.00
  -2 -22   1   13.60   15.60
   2 -22  -1   -4.40    9.00
  -2 -22   1   -1.20    7.40
   2 -22  -1    3.40   13.30
  -2 -22   1   22.10   22.00
  -2 -22   1   -2.50    7.20
   2 -22  -1    3.80   10.60
   2  22  -1   22.80   33.80
   2  22  -1    2.70    3.40
  -2  22   1   14.10   12.90
   1 -22  -1   -1.40   22.60
   1 -22  -1   39.60   25.10
   1 -22  -1    1.60    7.70
   1 -22  -1   31.70   25.60
   1 -22  -1   24.60   16.20
  -1 -22   1   15.80   16.50
  -1 -22   1   13.10   13.00
  -1 -22   1   -9.10   13.00
  -1 -22   1    9.50   15.40
  -1 -22   1   -0.40    6.70
  -1  22   1  -18.90   14.80
   1  22  -1  -12.60   13.40
   1  22  -1   11.20    6.90
  -1  22   1   38.20   15.50
   0 -22   1   30.60   20.40
   0 -22  -1   39.50   17.70
   0 -22  -1    9.60   14.10
   0 -22  -1  103.99   63.69
   0 -22  -1    0.40   10.20
   0 -22   1  -16.00   13.40
   0 -22  -1   40.20   19.60
   0 -22   1    8.40   14.90
   0 -22   1   26.50   17.20
   0  22  -1   12.70   31.60
   0  22  -1   20.00    9.60
   0  22   1   38.50   13.90
   0  22   1   -1.50   24.70
  -1 -22  -1    8.20   10.80
   1 -22   1    0.90    9.40
  -1 -22  -1    8.90   10.30
  -1 -22  -1   -5.60    6.30
   1 -22   1    9.60   39.90
   1 -22   1   -5.20    5.80
   1 -22   1   -4.30    8.60
  -1 -22  -1    7.90   14.90
  -1 -22  -1    6.60   31.10
   1 -22   1   11.00   11.40
   1  22   1    0.60    4.60
  -1  22  -1   -9.00   15.60
  -1  22  -1    4.60    7.70
   1  22   1   -9.60   14.60
   2 -22   1   -2.80    9.80
   2 -22   1    9.80   36.80
   2 -22   1    3.90    9.90
  -2 -22  -1   -8.00    4.90
  -2 -22  -1   -3.30    6.50
   2 -22   1   -5.60    4.80
   2 -22   1   -4.30    8.40
   2 -22   1   -4.40    7.50
  -2 -22  -1    2.70    9.60
  -2 -22  -1    2.00   20.80
  -2 -22  -1    6.10   14.30
   2  22   1  -21.60   15.50
  -2  22  -1    3.40   10.00
   2  22   1    6.50    4.10
   3 -22   1    4.20   13.10
  -3 -22  -1    6.10   11.80
  -3 -22  -1   -7.10   14.60
   3 -22   1   -4.70    8.10
   3 -22   1   -3.30    5.30
   3 -22   1   -0.30    8.00
   3 -22   1   -5.90    5.20
  -3 -22  -1   -5.80    5.60
  -3 -22  -1    0.10    8.90
   3  22   1   13.00   33.50
  -3  22  -1   -1.80   25.30
  -3  22  -1   -2.30    6.50
  -4 -22  -1   17.50   13.60
  -4 -22  -1   35.70   44.00
   4 -22   1   17.30   17.90
   4 -22   1   -2.10   10.50
  -4 -22  -1   34.00   21.00
   4 -22   1   -8.40    6.20
  -4 -22  -1   17.50   18.00
  -4  22  -1    5.70    9.20
   3 -23  -1   -6.10    8.40
  -3 -23   1    2.40    8.50
  -3 -23   1   -2.20    9.60
   3 -23  -1   -5.90   18.50
   3 -23  -1   -4.20    8.10
  -3 -23   1   -0.10    8.10
  -3 -23   1    9.60   31.80
   3 -23  -1   -1.50   11.80
  -3  23   1   13.10   32.50
  -3  23   1   -0.60    7.20
   3  23  -1   12.90   38.50
  -2 -23   1    3.90    9.90
   2 -23  -1    5.60   12.10
   2 -23  -1    0.60   10.80
   2 -23  -1   34.10   48.60
  -2 -23   1   11.00   33.30
   2 -23  -1   10.80   18.50
   2 -23  -1   17.60   14.80
  -2 -23   1   -7.50    6.30
  -2 -23   1   15.60   14.60
   2  23  -1    6.50    3.90
  -2  23   1   -0.60    6.60
   2  23  -1   -3.70   22.30
  -2  23   1   -0.10   24.70
   1 -23  -1   -6.70   17.40
  -1 -23   1   90.39   27.30
   1 -23  -1   79.39   25.00
   1 -23  -1   45.00   29.70
   1 -23  -1   78.09   33.60
  -1 -23   1   59.09   21.90
  -1 -23   1   86.09   63.69
   1 -23  -1   67.79   23.80
  -1 -23   1   70.69   32.00
  -1  23   1   40.90   54.49
   1  23  -1    5.30   32.30
  -1  23   1   96.59   23.60
   1  23  -1   91.49   17.20
   0 -23   1    6.50   11.70
   0 -23   1   30.10   47.40
   0 -23   1   -2.60    9.80
   0 -23  -1   14.20   17.00
   0 -23  -1   18.10   29.20
   0 -23   1   10.20   15.40
   0 -23   1   64.69   23.80
   0 -23  -1   -1.10    8.30
   0 -23  -1    0.40    9.50
   0  23  -1   24.10   12.00
   0  23  -1   30.80   41.80
   0  23   1   -7.10   18.60
   0  23   1   11.50    9.20
  -1 -23  -1   -2.40    9.00
  -1 -23  -1   25.50   19.80
   1 -23   1   12.20   13.30
   1 -23   1   -4.70    5.30
   1 -23   1   -6.20    5.00
  -1 -23  -1   -6.20   15.90
   1 -23   1   -6.30   17.80
   1 -23   1   -1.30   22.20
  -1 -23  -1   15.30   14.10
  -1  23  -1   -5.20    3.70
   1  23   1   10.10   30.90
  -1  23  -1   -0.70   16.70
   1  23   1   -2.70    2.80
   2 -23   1   -1.50    6.50
  -2 -23  -1   -5.60    7.20
   2 -23   1   -1.10   19.20
   2 -23   1   -0.80    9.80
   2 -23   1   -4.80    9.50
   2 -23   1    2.10    9.70
  -2 -23  -1   -5.70    5.60
  -2 -23  -1   -5.00    8.20
  -2 -23  -1  -12.90   16.20
   2  23   1   48.30   49.00
   2  23   1    0.50    3.10
  -2  23  -1   -2.70    7.10
  -3 -23  -1   -1.80    8.10
   3 -23   1   -4.40   10.10
  -3 -23  -1  -13.80   17.60
   3 -23   1   -8.50   18.20
   3 -23   1   -2.40    7.30
  -3 -23  -1    5.00   11.10
  -3 -23  -1    6.60   11.70
  -3  23  -1   10.30   27.90
  -3  23  -1   -1.40    7.00
   2 -24  -1   -0.90    9.10
  -2 -24   1   -6.50    6.20
   2 -24  -1  -10.90    5.70
  -2 -24   1   27.40   17.90
   2 -24  -1   -5.90    7.60
  -2 -24   1   -2.90   22.30
  -2 -24   1   -5.30    5.70
   2 -24  -1   -4.80   18.70
   2  24  -1    9.20    4.20
  -2  24   1    7.70   12.20
   2  24  -1   -8.70   18.60
  -2  24   1   -7.70   18.50
  -1 -24   1   23.20   19.10
  -1 -24   1   65.09   32.20
   1 -24  -1   82.19   58.69
  -1 -24   1   34.60   54.39
   1 -24  -1   21.70   19.50
   1 -24  -1   24.40   17.50
  -1 -24   1   24.10   16.80
   1 -24  -1   17.90   16.50
  -1  24   1   43.00   56.89
   1  24  -1   12.10   30.20
  -1  24   1   44.50   17.60
   1  24  -1   47.20   12.30
   0 -24  -1   70.99   24.80
   0 -24   1   -0.50    9.80
   0 -24   1   46.10   22.30
   0 -24  -1   27.50   18.30
   0 -24  -1  101.09   69.89
   0 -24  -1   37.00   26.10
   0 -24   1   30.30   16.30
   0  24   1   54.79   17.30
   0  24   1   59.99   64.99
   0  24  -1   -4.60   20.10
   0  24  -1   51.29   15.30
  -1 -24  -1   38.00   23.50
   1 -24   1   33.60   19.10
   1 -24   1   36.40   54.09
  -1 -24  -1   10.80   12.40
  -1 -24  -1    2.40    9.30
   1 -24   1  -10.10    5.80
   1 -24   1    5.00   12.60
  -1 -24  -1   41.90   57.59
  -1  24  -1    2.20   26.60
   1  24   1   15.30    8.70
  -1  24  -1   16.40   10.80
   1  24   1  -17.30   18.10
   2 -24   1  160.88   50.39
  -2 -24  -1  203.28   41.60
  -2 -24  -1  107.09   78.39
   2 -24   1  127.99   34.70
  -2 -24  -1  162.28   37.10
  -2 -24  -1  169.88   48.60
   2 -24   1  178.88   96.69
   2 -24   1  158.08   36.40
  -2  24  -1  210.98  101.49
  -2  24  -1  184.38   35.20
   2  24   1  171.08   14.40
   2  24   1  158.28   98.19
  -1 -25   1   51.69   23.50
   1 -25  -1   12.40   16.70
   1 -25  -1   -0.30   11.00
  -1 -25   1   93.09   30.10
   1 -25  -1   46.90   23.30
   1 -25  -1   16.40   39.90
  -1 -25   1   38.60   26.50
  -1 -25   1  102.79   81.59
  -1  25   1   80.99   21.60
   1  25  -1   81.49   16.20
   1  25  -1   43.70   56.59
   0 -25  -1   -8.00   22.90
   0 -25  -1   85.39   38.10
   0 -25  -1   50.49   23.60
   0 -25   1   18.10   16.00
   0 -25   1   46.40   20.70
   0 -25   1   17.70   19.70
   0 -25  -1   13.60   13.60
   0 -25   1   21.20   45.10
   0  25  -1   43.70   15.10
   0  25   1   37.70   14.20
   0  25   1   37.00   58.49
   0  25  -1    5.70   37.80
  -1 -25  -1   38.20   52.59
   1 -25   1   84.19   35.10
   1 -25   1   75.59   28.80
  -1 -25  -1  148.59   48.20
   1 -25   1  224.98  113.79
  -1 -25  -1  103.09   30.70
  -1 -25  -1   83.79   27.80
  -1  25  -1  107.39   24.40
   1  25   1   34.30   53.29
  -1  25  -1   -5.80   21.80
   1  25   1  108.79   19.10
  -8   0   2  204.68   15.90
  -8   0   2  236.38   36.30
  -8   0   2  220.58   44.30
  -7   0   2   -1.30    6.80
  -7   0   2    0.40    6.30
  -7   0   2    1.30    8.50
  -7   0   2    5.10    5.00
  -7   0   2   -0.90    5.00
  -6   0   2   16.00   13.60
   6   0  -2   -2.10    3.90
  -6   0   2    1.20    4.20
   6   0  -2   -0.70    2.50
  -6   0   2    1.70    6.10
  -6   0   2    3.80    6.90
  -5   0   2   24.90    9.50
  -5   0   2    6.50    4.20
   5   0  -2    8.90    4.20
   5   0  -2   14.40    8.00
  -5   0   2   18.50    9.20
  -5   0   2   21.80   13.60
  -5   0   2   12.20   11.70
  -4   0   2  702.73   56.99
  -4   0   2  635.04   39.80
   4   0  -2  694.53   29.50
  -4   0   2  657.13   37.80
  -4   0   2  676.73   31.40
  -4   0   2  689.93   54.59
   4   0  -2  680.03   41.20
   3   0  -2 1250.97   58.09
  -3   0   2 1361.16   69.79
  -3   0   2 1358.06   48.80
  -3   0   2 1356.56   71.49
  -3   0   2 1278.57   58.69
  -3   0   2 1268.37   48.70
   3   0  -2 1361.06   47.10
  -2   0   2 2857.51  124.49
   0   0   2  458.85   20.00
   0   0  -2  424.66   23.30
   0   0  -2  416.86   19.60
   0   0   2  491.35   24.60
   0   0  -2  484.45   37.30
  -2   0  -2 1180.48   51.99
   2   0   2 1191.38   51.89
   2   0   2 1139.79   58.69
  -2   0  -2 1381.06   98.79
  -2   0  -2 1139.39   61.09
  -2   0  -2 1209.38   88.29
  -2   0  -2 1233.88   50.79
   2   0   2 1157.48   50.89
   3   0   2 4236.48  155.48
  -3   0  -2 4058.59  148.29
   3   0   2 3960.70  148.39
  -3   0  -2 3986.30  216.18
  -3   0  -2 3934.11  163.08
  -3   0  -2 4041.20  210.28
  -3   0  -2 4206.58  147.69
   4   0   2  854.21   46.00
  -4   0  -2  869.81   61.69
   4   0   2  880.31   47.30
  -4   0  -2  976.80  137.29
  -4   0  -2  845.92   47.90
  -4   0  -2  871.41  117.59
  -4   0  -2  872.91   48.40
   4   0   2  965.30   52.29
   5   0   2  347.67   28.60
  -5   0  -2  347.57   30.20
   5   0   2  308.37   36.60
  -5   0  -2  319.77   28.90
  -5   0  -2  436.06   89.19
  -5   0  -2  319.17   49.00
   6   0   2   15.40    7.90
  -6   0  -2    4.30    7.20
  -6   0  -2    3.30    8.10
   6   0   2    3.00    6.60
  -6   0  -2   -5.70    7.30
  -6   0  -2   -1.40    3.90
  -7   0  -2   17.20   10.70
  -7   0  -2   29.60   12.40
  -7   0  -2    8.40   13.60
   7   0   2   26.90   10.30
  -7   0  -2   -7.60    9.20
  -8  -1   2   15.90   15.90
  -8  -1   2    0.00    5.80
  -8   1   2   -0.20    9.60
  -8   1   2   11.10    8.40
  -8   1   2    7.60    5.20
   7  -1  -2   10.00    3.90
  -7  -1   2   11.80   11.40
  -7  -1   2   18.70   11.00
  -7  -1   2   20.10   13.70
  -7  -1   2   16.90    6.60
  -7  -1   2   -3.10    5.00
  -7   1   2   -0.10    7.70
  -7   1   2   -3.30    6.20
  -7   1   2    8.00    5.30
  -7   1   2   -1.70    6.60
  -7   1   2   21.50   12.30
  -6  -1   2    5.90   11.20
  -6  -1   2    2.60    4.00
  -6  -1   2   -0.10    5.20
   6  -1  -2   -1.20    2.60
  -6  -1   2   -4.90    5.10
   6  -1  -2    5.70    6.90
  -6  -1   2    0.30    6.30
  -6   1   2  -13.40    7.80
   6   1  -2    1.80    2.80
   6   1  -2    4.20    7.20
  -6   1   2    0.90    7.50
  -6   1   2    1.30    4.00
  -6   1   2    3.60    6.50
  -6   1   2   -4.80    6.10
   5  -1  -2   15.20    9.30
  -5  -1   2   50.29   19.80
  -5  -1   2   36.00   11.60
  -5  -1   2   25.30   11.40
  -5  -1   2   35.50    7.50
   5  -1  -2   20.50    5.90
  -5  -1   2   41.10   17.90
  -5   1   2   26.10   10.40
  -5   1   2   41.40   13.10
  -5   1   2   10.30   12.00
  -5   1   2   35.00    8.20
   5   1  -2   35.50    6.20
   5   1  -2   33.10   10.70
  -5   1   2   42.30   21.10
  -4  -1   2  802.82   59.79
   4  -1  -2  867.51   36.30
  -4  -1   2  842.22   36.10
  -4  -1   2  844.02   44.00
  -4  -1   2  822.82   58.69
  -4   1   2  899.11   68.69
  -4   1   2  827.42   37.60
  -4   1   2  810.42   63.99
   4   1  -2  848.92   33.70
  -4   1   2  817.02   47.70
  -4   1   2  813.52   45.50
   4   1  -2  836.42   45.40
  -3  -1   2   51.39   10.00
   3  -1  -2   64.69   12.90
  -3  -1   2   73.19    7.90
  -3  -1   2   63.89   14.60
   3  -1  -2   60.19    7.40
  -3  -1   2   64.49   14.60
   3  -1  -2   39.10   13.20
   3   1  -2   56.19    4.90
  -3   1   2   57.09   12.00
  -3   1   2   66.49    8.30
   3   1  -2   62.49   10.70
  -3   1   2   68.19   18.40
  -3   1   2   66.39   10.20
   2  -1  -2  112.09   14.10
  -2  -1   2  129.99   11.40
  -2  -1   2  139.59   10.80
   2  -1  -2  121.39   18.50
   2  -1  -2  130.29    8.30
  -2  -1   2  122.59   10.10
  -2  -1   2  132.99    6.40
  -2   1   2  129.69    8.30
  -2   1   2  142.59   19.80
  -2   1   2  134.69   15.00
   1  -1  -2  554.04   34.20
  -1  -1   2  530.65   19.90
  -1  -1   2  548.35   27.60
   1   1  -2  563.34   19.70
   1   1  -2  602.94   28.60
  -1   1   2  604.84   35.70
  -1   1   2  564.94   21.20
  -1   1   2  565.74   21.90
  -1   1   2  533.35   21.10
  -1  -1  -2   67.79    8.20
   1  -1   2   72.89   10.30
  -1  -1  -2   58.99   12.60
  -1  -1  -2   70.69   22.50
   1  -1   2   76.69   10.20
   1  -1   2   60.79   20.10
   1  -1   2   85.29   14.80
  -1  -1  -2   66.89    9.50
   1   1   2   86.99   10.50
  -1   1  -2   69.79   20.80
   1   1   2   88.29   24.80
  -1   1  -2   65.69    8.60
  -1   1  -2   75.39   13.80
  -1   1  -2   51.29    8.70
   1   1   2   71.09   13.00
   2  -1   2   22.20   14.80
  -2  -1  -2   13.00    7.70
   2  -1   2   16.70    6.00
  -2  -1  -2   16.80    6.00
   2  -1   2    9.00    6.60
  -2  -1  -2   23.40   17.50
   2  -1   2   16.60    6.00
  -2  -1  -2    0.90    8.00
  -2  -1  -2   11.90    4.20
  -2   1  -2    8.40    5.40
   2   1   2   18.40    8.30
  -2   1  -2   13.00   13.60
  -2   1  -2   21.30    6.70
  -2   1  -2    7.80    6.90
   2   1   2   28.00    7.30
   2   1   2   27.90    7.00
  -3  -1  -2  888.31   44.90
  -3  -1  -2  800.32  100.79
  -3  -1  -2  686.03   87.79
  -3  -1  -2  859.11   42.60
   3  -1   2  955.40   51.99
  -3  -1  -2  919.21   56.49
   3  -1   2  881.31   46.70
  -3   1  -2  799.72   43.90
  -3   1  -2  868.21   84.09
   3   1   2  952.30   49.70
   3   1   2  796.32   43.10
  -3   1  -2  778.12   53.39
   4  -1   2  110.39   18.20
  -4  -1  -2  127.19   19.80
   4  -1   2  143.19   20.30
  -4  -1  -2  207.88   34.70
  -4  -1  -2  234.38   59.69
   4  -1   2  170.68   24.50
  -4  -1  -2  112.99   17.40
  -4  -1  -2   98.39   42.40
  -4   1  -2  124.59   48.30
   4   1   2  163.58   20.10
  -4   1  -2   96.39   38.40
   4   1   2  134.99   19.40
  -4   1  -2  150.28   21.60
   4   1   2  148.89   21.10
  -4   1  -2  168.28   32.10
  -4   1  -2  155.38   21.70
   5  -1   2    0.30    3.90
  -5  -1  -2   -0.40    4.20
  -5  -1  -2    1.00    4.80
  -5  -1  -2   11.60   21.70
  -5  -1  -2    5.70    9.50
   5  -1   2    8.80    6.00
  -5   1  -2   14.30    8.80
   5   1   2    3.10    5.00
  -5   1  -2    1.80    5.10
  -5   1  -2   10.40   12.30
   5   1   2    7.70    5.20
  -5   1  -2   -0.80    6.10
   6  -1   2    2.10    5.40
  -6  -1  -2    5.20    7.30
  -6  -1  -2   -2.10    8.00
  -6  -1  -2   -5.10    3.60
   6  -1   2    5.10    5.20
  -6  -1  -2  -10.30    7.60
  -6  -1  -2   -4.60    2.80
   6   1   2    5.20    5.60
   6   1   2   -0.80    4.40
  -6   1  -2   17.10   22.60
  -6   1  -2   -3.00    4.00
  -6   1  -2   -1.40    8.10
  -6   1  -2    0.60    5.30
  -7  -1  -2   23.10   11.10
   7  -1   2    3.50    5.40
   7  -1   2   17.90    9.70
  -7  -1  -2    6.10   15.70
  -7  -1  -2   29.60   20.60
  -7  -1  -2   12.60    9.00
  -7   1  -2   26.10   13.00
   7   1   2   17.50    9.30
  -7   1  -2    3.90   10.80
  -7   1  -2   18.30   10.10
  -7   1  -2   -8.50    9.80
  -8  -2   2   20.30   12.10
  -8  -2   2   12.10   12.80
  -8   2   2    4.30   10.90
  -8   2   2   26.50    8.40
  -8   2   2   19.30   12.30
  -8   2   2    0.80   10.60
  -7  -2   2   23.40   13.00
  -7  -2   2   20.70   10.50
  -7  -2   2   42.90   19.00
   7  -2  -2   14.30    5.40
  -7  -2   2    1.40    6.40
  -7  -2   2   17.50    6.70
  -7   2   2   23.90   19.90
  -7   2   2    2.20    7.40
  -7   2   2   30.10    8.80
  -7   2   2   45.60   16.50
  -7   2   2   28.80   18.10
  -6  -2   2  420.06   49.99
   6  -2  -2  488.75   27.40
  -6  -2   2  493.15   37.30
  -6  -2   2  491.15   60.19
  -6  -2   2  528.85   64.99
   6  -2  -2  471.25   40.80
  -6  -2   2  464.55   27.60
  -6   2   2  407.46   67.29
  -6   2   2  507.05   31.50
   6   2  -2  494.65   22.50
  -6   2   2  481.85   53.39
  -6   2   2  499.85   41.80
  -6   2   2  431.16   65.69
   5  -2  -2    7.30    5.00
  -5  -2   2    2.40    7.50
  -5  -2   2    0.10    4.90
  -5  -2   2    0.50    4.50
   5  -2  -2   23.60   10.30
  -5  -2   2   -0.30    6.40
  -5  -2   2   12.90    5.30
   5   2  -2    9.70    7.30
  -5   2   2    4.70    6.20
  -5   2   2   -2.20    3.70
  -5   2   2   18.90   15.00
   5   2  -2    3.20    2.90
  -5   2   2   13.40   14.80
  -5   2   2   13.40    5.60
   4  -2  -2   13.20    4.70
   4  -2  -2    9.80    5.20
  -4  -2   2   17.40    6.90
  -4  -2   2   -1.00    4.80
  -4  -2   2   12.10   10.50
   4  -2  -2   13.10   12.00
  -4  -2   2   11.30    5.60
  -4  -2   2   17.20    4.80
  -4   2   2   10.60   10.80
  -4   2   2   14.10    6.40
  -4   2   2    8.20    6.50
   4   2  -2   16.40    3.70
   4   2  -2   13.80    6.70
  -4   2   2   10.70    4.50
  -3  -2   2 1702.43   80.79
  -3  -2   2 1692.23   60.19
   3  -2  -2 1627.84   62.79
  -3  -2   2 1657.63   82.19
  -3  -2   2 1687.63   60.59
  -3  -2   2 1719.03   68.19
   3  -2  -2 1707.03   94.59
   3  -2  -2 1692.23   74.79
  -3   2   2 1645.14   74.09
   3   2  -2 1685.03   57.89
   3   2  -2 1730.43   67.79
  -3   2   2 1857.61   97.99
  -3   2   2 1700.83   63.69
   2  -2  -2    2.30    3.40
  -2  -2   2   -0.50    1.90
   2  -2  -2    1.00    2.00
   2  -2  -2    0.20    4.00
  -2  -2   2    0.20    1.30
  -2   2   2   -1.90    2.10
  -2   2   2    2.20    3.70
  -2   2   2    2.70    2.90
  -2   2   2   -1.90    3.90
  -2   2   2   -1.40    1.70
   2   2  -2    1.00    3.70
   1  -2  -2  775.32   31.50
  -1  -2   2  801.22   45.00
  -1  -2   2  838.32   30.70
   1  -2  -2  806.72   32.30
   1  -2  -2  809.42   33.10
   1  -2  -2  791.82   50.99
   1  -2  -2  878.21   34.50
   1   2  -2  914.11   46.60
  -1   2   2  813.82   31.70
  -1   2   2  819.02   34.90
  -1   2   2  840.82   36.20
  -1   2   2  855.61   37.10
   1   2  -2  808.52   30.20
  -1   2   2  901.91   54.59
   0  -2   2 1137.79   48.80
   0  -2   2 1091.79   66.19
   0  -2   2 1067.49   41.10
   0  -2  -2 1150.48   43.50
   0  -2  -2 1149.48   69.89
   0  -2   2 1154.98   43.80
   0  -2  -2 1104.09   50.39
   0   2   2 1088.69   50.29
   0   2   2 1145.79   70.29
   0   2   2 1065.29   43.00
   0   2  -2 1332.67   71.09
   0   2  -2 1173.68   48.50
   0   2  -2 1180.18   44.00
   0   2  -2 1130.09   41.30
  -1  -2  -2  956.30   40.10
   1  -2   2 1021.10   72.39
   1  -2   2  939.71   39.90
   1  -2   2  925.41   47.70
  -1  -2  -2  852.61   47.20
  -1  -2  -2  860.31   34.90
   1  -2   2  912.11   40.60
  -1  -2  -2  739.83   65.89
  -1   2  -2  903.41   47.30
  -1   2  -2  877.21   39.90
   1   2   2  958.60   71.79
   1   2   2 1007.00   49.00
   1   2   2  918.91   35.60
   1   2   2  912.71   39.40
  -1   2  -2  954.00   39.60
  -1   2  -2  943.31   69.69
  -2  -2  -2  402.06   25.20
  -2  -2  -2  433.76   22.70
   2  -2   2  437.66   32.80
   2  -2   2  478.65   27.90
   2  -2   2  430.86   27.20
   2  -2   2  542.65   71.79
  -2  -2  -2  466.15   34.30
  -2  -2  -2  460.75   66.99
   2   2   2  388.36   30.10
   2   2   2  474.15   69.39
  -2   2  -2  511.85   36.10
  -2   2  -2  507.65   70.59
   2   2   2  382.36   22.50
  -2   2  -2  356.86   24.90
   2   2   2  385.86   25.30
  -2   2  -2  445.46   26.80
  -3  -2  -2  612.84   35.70
   3  -2   2  762.52   96.99
   3  -2   2  596.74   41.10
  -3  -2  -2  592.14   32.30
  -3  -2  -2  537.25   83.09
  -3  -2  -2  619.34   45.60
   3  -2   2  616.94   38.30
  -3  -2  -2  574.74   82.09
  -3   2  -2  590.34   84.59
  -3   2  -2  560.24   36.00
  -3   2  -2  685.03   37.70
   3   2   2  619.84   38.90
  -3   2  -2  609.94   46.20
  -4  -2  -2   29.90    8.30
   4  -2   2   30.10   10.50
  -4  -2  -2   51.29   12.10
  -4  -2  -2   10.10   15.00
  -4  -2  -2   36.50   14.50
   4  -2   2   65.59   13.90
   4  -2   2   24.60    9.90
   4   2   2   37.50   10.10
  -4   2  -2   31.90   10.00
  -4   2  -2   72.19   21.90
   4   2   2   52.89   10.90
  -4   2  -2   60.89   14.30
   4   2   2   37.80   10.10
   5  -2   2  201.28   30.40
  -5  -2  -2  212.68   25.80
  -5  -2  -2  224.08   28.20
  -5  -2  -2  282.07   69.89
   5  -2   2  221.98   28.20
  -5  -2  -2  257.97   43.00
  -5   2  -2  298.37   47.10
   5   2   2  203.28   29.50
  -5   2  -2  241.08   31.70
  -5   2  -2  217.58   61.69
  -5   2  -2  228.98   29.60
   5   2   2  242.98   30.10
  -6  -2  -2  228.58   30.70
  -6  -2  -2  160.78   24.90
   6  -2   2  225.88   29.50
  -6  -2  -2  156.08   42.50
  -6  -2  -2  179.28   61.29
  -6  -2  -2  264.77   70.39
   6  -2   2  186.18   31.80
  -6   2  -2  177.68   62.09
  -6   2  -2  294.27   51.69
   6   2   2  214.18   31.90
  -6   2  -2  199.58   29.10
  -6   2  -2  150.48   26.50
   6   2   2  226.98   27.90
   7  -2   2   68.69   17.10
  -7  -2  -2   69.29   17.50
  -7  -2  -2   51.89   15.60
   7  -2   2   79.59   23.10
  -7  -2  -2   11.10   20.00
  -7  -2  -2   31.50   20.30
  -7   2  -2   14.50   15.20
   7   2   2   48.80   13.20
   7   2   2   51.49   16.70
  -7   2  -2   97.09   21.80
  -7   2  -2   24.60   25.10
  -7   2  -2   50.49   17.40
  -8  -3   2   -3.80    3.70
  -8  -3   2   11.20   14.00
  -8   3   2    5.00   12.50
  -8   3   2   11.20    6.40
  -8   3   2   -7.70    4.00
  -8   3   2    1.10    8.20
  -7  -3   2   -2.20    4.30
  -7  -3   2   16.30   12.20
  -7  -3   2    5.50    4.50
  -7  -3   2    5.30    6.20
   7  -3  -2   14.50   11.30
  -7  -3   2   -5.20    3.70
  -7   3   2    3.00    4.80
  -7   3   2   -2.50    4.90
  -7   3   2   -2.30    7.40
  -7   3   2   -8.30    6.20
  -7   3   2   -1.30    5.40
  -6  -3   2   12.10   11.80
   6  -3  -2   24.10   10.90
  -6  -3   2   16.30   11.00
  -6  -3   2   22.10    8.90
   6  -3  -2   32.80    8.60
  -6  -3   2   14.40    6.20
  -6  -3   2   24.60   14.90
  -6   3   2   -8.70    5.40
  -6   3   2   10.70   10.60
  -6   3   2   20.20   10.80
  -6   3   2   14.00   14.70
   6   3  -2   17.80    4.50
  -6   3   2   11.70   11.30
  -5  -3   2   45.90    8.90
  -5  -3   2   14.90    9.40
  -5  -3   2   35.80   10.30
  -5  -3   2   25.90   14.70
  -5  -3   2   54.99   19.40
   5  -3  -2   33.20    8.40
  -5   3   2   39.30   13.50
  -5   3   2   24.50   11.60
  -5   3   2    2.40    9.60
   5   3  -2   30.70    5.80
  -5   3   2   39.90    9.50
   4  -3  -2  520.15   67.59
   4  -3  -2  512.05   37.60
  -4  -3   2  508.55   32.20
  -4  -3   2  513.75   30.30
  -4  -3   2  510.85   25.50
   4  -3  -2  450.25   26.90
  -4  -3   2  450.75   54.49
  -4  -3   2  452.05   43.20
  -4   3   2  488.65   28.20
   4   3  -2  475.05   29.70
  -4   3   2  483.85   66.29
  -4   3   2  496.35   36.60
  -4   3   2  504.35   36.10
   4   3  -2  487.65   22.60
  -3  -3   2  864.91   37.30
   3  -3  -2  755.82   63.59
   3  -3  -2  738.63   39.30
   3  -3  -2  845.52   46.70
  -3  -3   2  800.22   33.50
  -3  -3   2  813.52   37.60
  -3  -3   2  794.02   54.99
  -3   3   2  771.02   64.19
   3   3  -2  857.41   32.10
  -3   3   2  820.62   46.20
  -3   3   2  815.22   37.20
  -3   3   2  868.41   44.00
   3   3  -2  753.62   53.99
  -2  -3   2  476.65   21.10
  -2  -3   2  500.75   22.70
   2  -3  -2  524.05   47.10
  -2  -3   2  481.75   36.70
   2  -3  -2  481.95   19.90
   2  -3  -2  489.75   19.90
   2  -3  -2  490.55   29.60
   2  -3  -2  485.85   24.50
  -2   3   2  462.45   28.70
   2   3  -2  508.85   38.20
  -2   3   2  489.65   29.80
  -2   3   2  499.65   24.50
  -2   3   2  488.95   45.70
   1  -3  -2 1029.70   43.80
   1  -3  -2 1003.90   65.99
   1  -3  -2 1052.09   46.30
  -1  -3   2 1016.00   38.90
   1  -3  -2 1009.90   39.70
  -1  -3   2 1002.40   59.69
  -1   3   2  902.91   39.00
  -1   3   2 1067.19   48.10
  -1   3   2 1032.80   43.80
   1   3  -2 1005.00   59.89
   1   3  -2 1003.40   38.40
  -1   3   2 1004.00   45.50
   0  -3  -2  954.20   48.10
   0  -3   2  962.30   66.59
   0  -3   2 1023.10   46.40
   0  -3  -2  999.80   69.39
   0  -3  -2  915.51   39.10
   0  -3   2  907.61   39.80
   0  -3   2  972.50   37.30
   0   3  -2  989.50   37.20
   0   3  -2  976.90   66.99
   0   3   2  967.50   39.50
   0   3   2 1012.90   70.89
   0   3   2  972.00   48.40
   1  -3   2 3056.69  151.78
  -1  -3  -2 2818.22  115.19
  -1  -3  -2 3113.59  154.08
  -1  -3  -2 2859.21  103.09
   1  -3   2 2963.30  114.79
   1   3   2 2788.82  113.99
  -1   3  -2 2874.51  104.69
  -1   3  -2 2888.71  149.88
   1   3   2 2747.03  148.89
  -1   3  -2 2927.01  114.49
  -2  -3  -2 1000.70   45.50
  -2  -3  -2  993.30   56.39
   2  -3   2  970.30   47.80
   2  -3   2  921.41   54.09
   2  -3   2 1019.40   86.59
   2  -3   2  954.70   46.60
  -2  -3  -2 1031.20   88.19
  -2  -3  -2  932.51   39.30
  -2   3  -2  935.31   46.00
   2   3   2  979.20   52.89
   2   3   2 1033.30   45.30
  -2   3  -2  910.21   54.79
  -2   3  -2 1061.69   47.90
   2   3   2  910.11  118.79
   2   3   2  892.91   39.80
  -2   3  -2  862.81   79.69
   3  -3   2  526.55   82.09
  -3  -3  -2  471.25   40.30
   3  -3   2  449.95   32.70
  -3  -3  -2  495.15   31.60
   3  -3   2  526.65   35.70
   3  -3   2  534.15   39.30
  -3  -3  -2  530.15   85.99
  -3  -3  -2  530.55   28.50
  -3   3  -2  546.05   34.90
  -3   3  -2  565.14   34.30
   3   3   2  503.75   29.40
  -3   3  -2  463.65   76.49
   3   3   2  516.45   36.00
  -3   3  -2  553.34   43.80
  -4  -3  -2  124.99   27.00
  -4  -3  -2  122.79   20.00
  -4  -3  -2  152.08   49.80
  -4  -3  -2  189.18   24.00
   4  -3   2  158.98   50.29
   4  -3   2  169.98   25.70
  -4  -3  -2   56.79   30.60
   4  -3   2  146.89   23.40
   4   3   2  168.58   20.00
   4   3   2  132.59   18.60
   4   3   2  139.49   18.90
  -4   3  -2  175.28   24.70
  -4   3  -2  184.28   24.30
  -4   3  -2  138.29   28.90
   5  -3   2  216.88   29.00
   5  -3   2  197.28   30.60
  -5  -3  -2  204.98   24.60
  -5  -3  -2  207.48   59.39
   5  -3   2  214.98   16.90
  -5  -3  -2  247.48   29.10
  -5  -3  -2  255.97   43.80
  -5   3  -2  225.78   29.80
  -5   3  -2  221.48   32.00
  -5   3  -2  186.38   37.30
  -5   3  -2  192.68   62.09
   5   3   2  190.48   25.30
  -6  -3  -2   68.39   16.30
  -6  -3  -2   99.39   19.10
   6  -3   2   90.69   19.30
  -6  -3  -2  126.49   32.60
   6  -3   2   63.69   21.70
  -6  -3  -2   72.39   41.30
   6   3   2   79.69   16.60
  -6   3  -2   65.99   17.70
  -6   3  -2   88.89   20.80
  -6   3  -2   85.79   28.90
  -6   3  -2  138.59   55.59
   6   3   2   64.99   20.00
   7  -3   2    2.80    6.20
  -7  -3  -2    8.00   13.90
  -7  -3  -2   17.70   10.70
  -7  -3  -2   21.30   29.10
  -7  -3  -2    5.50    7.70
   7  -3   2   25.20   13.30
  -7   3  -2   -7.60   11.00
  -7   3  -2   -7.10    5.50
  -7   3  -2   17.60   12.60
   7   3   2   17.20    9.60
  -7   3  -2   15.70   10.10
   7   3   2   11.70   10.20
  -8  -4   2    3.20    9.50
  -8  -4   2   -4.90    3.20
  -8   4   2    3.60   12.40
  -8   4   2   -3.80    3.70
  -8   4   2    2.60   16.20
  -8   4   2    3.90    8.30
  -7  -4   2   38.00    8.90
  -7  -4   2   48.90   13.20
   7  -4  -2   38.30    9.10
  -7  -4   2   34.80   19.10
   7  -4  -2   55.89   19.80
  -7  -4   2   51.69   18.10
  -7  -4   2   31.70   14.90
  -7   4   2   31.60   20.10
  -7   4   2    4.60   12.90
  -7   4   2   43.70   11.90
  -7   4   2   39.50   24.00
  -7   4   2   28.10   15.00
  -6  -4   2  196.08   32.80
   6  -4  -2  187.28   31.90
  -6  -4   2  161.38   35.00
  -6  -4   2  177.98   19.00
   6  -4  -2  190.38   21.60
  -6  -4   2  192.78   40.40
  -6  -4   2  167.28   22.80
  -6   4   2  180.68   51.19
  -6   4   2   84.79   32.80
  -6   4   2  212.28   36.40
  -6   4   2  202.58   23.80
  -6   4   2  163.58   30.20
   6   4  -2  152.18   11.10
   5  -4  -2  106.39   36.00
  -5  -4   2   57.99   14.90
   5  -4  -2   76.39   19.80
   5  -4  -2   56.69   11.70
  -5  -4   2   45.40   20.90
  -5  -4   2   21.90   14.10
  -5  -4   2   67.09   17.50
  -5  -4   2   43.90    9.20
  -5   4   2   50.79   24.40
  -5   4   2   56.59   11.90
  -5   4   2   62.69   17.50
   5   4  -2   60.49    8.60
  -5   4   2   53.49   16.50
  -4  -4   2   19.20    8.90
  -4  -4   2   40.50    7.70
  -4  -4   2   18.40   12.00
   4  -4  -2   41.50   13.00
   4  -4  -2   26.30    7.70
  -4  -4   2   35.00    8.40
  -4  -4   2   49.40   18.60
   4  -4  -2   41.10   20.50
  -4   4   2   24.40    7.60
  -4   4   2   33.10   10.80
   4   4  -2   29.90    5.90
  -4   4   2    9.10    8.10
  -4   4   2   43.20   21.10
   3  -4  -2   51.69    9.70
   3  -4  -2   39.20   18.20
  -3  -4   2   55.19   13.80
  -3  -4   2   58.49    8.90
  -3  -4   2   49.30   17.00
  -3  -4   2   54.29    8.00
   3  -4  -2   56.39   13.50
  -3   4   2   52.09   13.10
  -3   4   2   67.89   11.00
  -3   4   2   59.39   12.90
   3   4  -2   44.50    6.70
   3   4  -2   41.90   16.00
  -3   4   2   53.49   21.90
  -2  -4   2   20.20    4.00
   2  -4  -2   21.70    6.30
   2  -4  -2   18.70    5.60
  -2  -4   2   27.30    5.60
   2  -4  -2   20.80    7.10
   2  -4  -2   19.50   14.10
  -2  -4   2   22.90    4.80
  -2  -4   2    7.50    8.80
   2  -4  -2   36.60    8.90
  -2   4   2   23.90    7.30
  -2   4   2   18.60    5.30
  -2   4   2   17.90    6.70
   2   4  -2   37.70   14.30
  -2   4   2   19.00    7.70
  -2   4   2   38.10   16.70
   1  -4  -2   16.70    5.10
  -1  -4   2   12.60    2.50
  -1  -4   2    4.10    3.30
  -1  -4   2   10.70    9.60
   1  -4  -2   29.30    9.10
   1  -4  -2    8.50    3.80
   1  -4  -2    8.50    5.20
  -1   4   2    5.70    5.50
  -1   4   2    7.10    5.50
  -1   4   2   13.30    5.40
   1   4  -2   -5.20    3.70
   1   4  -2    8.80    3.90
  -1   4   2    9.80   11.70
   1  -4   2   26.30    9.40
  -1  -4  -2   54.09    9.50
  -1  -4  -2   69.39   24.00
   1  -4   2   58.19   23.40
   1  -4   2   38.20    8.70
   1  -4   2   55.09   10.10
  -1  -4  -2   62.29   15.20
  -1   4  -2   44.30    8.80
  -1   4  -2   40.00   11.70
  -1   4  -2   50.49    9.90
   1   4   2   37.50    8.10
   1   4   2   46.80   12.70
  -1   4  -2   22.90   17.30
   1   4   2   16.30   15.30
   2  -4   2   33.90   20.30
   2  -4   2   12.00    8.40
  -2  -4  -2   13.70   15.00
   2  -4   2   -0.70    3.60
  -2  -4  -2    7.20    6.90
  -2  -4  -2    3.80    2.80
   2  -4   2    4.40    4.50
  -2  -4  -2    8.40    5.30
  -2   4  -2    6.80    6.80
  -2   4  -2    0.60    3.80
   2   4   2   11.70    3.90
  -2   4  -2   19.10   17.30
   2   4   2    2.90    3.40
  -2   4  -2    9.60    6.30
   2   4   2   12.50    8.00
  -3  -4  -2   22.20    6.10
   3  -4   2   28.10    9.60
  -3  -4  -2   -2.00   10.10
  -3  -4  -2   -0.90    4.80
   3  -4   2    1.30    3.90
  -3  -4  -2    9.00    5.70
   3  -4   2    9.90    8.10
   3  -4   2   30.90   21.70
   3   4   2    8.50    6.20
  -3   4  -2   11.80    6.70
   3   4   2   13.90    5.10
  -3   4  -2    8.80   14.20
  -3   4  -2    2.70    6.10
  -3   4  -2   11.40    6.90
   3   4   2   35.40   22.60
  -4  -4  -2  135.49   17.20
  -4  -4  -2   66.99   30.30
  -4  -4  -2  142.59   46.20
   4  -4   2  162.58   58.39
  -4  -4  -2  139.99   20.40
   4  -4   2  108.99   21.70
   4  -4   2  119.09   21.70
  -4  -4  -2  135.79   29.50
   4   4   2  137.29   18.90
  -4   4  -2  131.19   22.30
   4   4   2  111.39   16.70
  -4   4  -2  146.69   31.00
  -4   4  -2  142.89   46.80
  -4   4  -2  125.99   20.10
   4   4   2  128.19   19.00
  -5  -4  -2  283.87   32.00
  -5  -4  -2  235.18   62.19
   5  -4   2  286.97   33.50
   5  -4   2  322.47   24.80
  -5  -4  -2  268.77   45.20
  -5  -4  -2  322.97   25.30
   5  -4   2  263.17   22.90
   5  -4   2  290.07   73.79
   5  -4   2  303.37   38.80
  -5   4  -2  298.67   33.90
  -5   4  -2  360.16   51.99
  -5   4  -2  254.27   33.40
   5   4   2  344.77   27.90
  -6  -4  -2   -0.90    3.00
  -6  -4  -2   -5.70    4.90
  -6  -4  -2    6.10   14.90
  -6  -4  -2    0.70    5.00
   6  -4   2   -2.20    4.20
   6   4   2   -1.70    3.80
  -6   4  -2   -6.90    5.20
  -6   4  -2   -3.90   11.50
   6   4   2    1.50    4.70
  -6   4  -2   -5.20    4.70
  -6   4  -2   -4.10    3.20
  -7  -4  -2   -0.30    6.90
  -7  -4  -2   12.60   22.00
  -7  -4  -2    8.00    6.60
   7  -4   2   -0.40    5.50
  -7  -4  -2   -4.30    5.40
  -7   4  -2   -0.40    7.30
  -7   4  -2   -2.00    5.80
  -7   4  -2    7.70   24.30
   7   4   2    0.40    5.70
  -7   4  -2    5.20    7.50
   7   4   2   -4.20    4.10
  -7  -5   2    3.70    4.50
  -7  -5   2    4.60    9.00
  -7  -5   2   -4.50    4.60
   7  -5  -2    6.90    6.00
   7  -5  -2    3.90    6.30
  -7  -5   2    9.50   10.00
  -7  -5   2    3.60    5.50
  -7   5   2    2.90   13.00
  -7   5   2    0.20    4.70
  -7   5   2    5.00    8.80
  -7   5   2    3.00    9.50
  -6  -5   2   14.80   13.20
  -6  -5   2   36.60   15.50
  -6  -5   2   39.40   10.20
  -6  -5   2   38.10    9.50
   6  -5  -2   26.20    8.90
  -6  -5   2   44.30   21.50
  -6   5   2   35.40   14.70
  -6   5   2   25.90   14.60
  -6   5   2    7.10   15.20
  -6   5   2   36.40   10.50
  -5  -5   2  173.68   36.40
   5  -5  -2  205.58   49.20
  -5  -5   2  131.89   32.70
   5  -5  -2  222.68   34.20
  -5  -5   2  184.68   16.30
  -5  -5   2  183.18   29.20
   5  -5  -2  166.08   21.30
  -5  -5   2  171.08   19.50
  -5   5   2  117.39   37.40
  -5   5   2  179.18   22.50
   5   5  -2  184.88   13.50
  -5   5   2  158.38   29.30
  -5   5   2  198.78   30.70
  -4  -5   2   53.99   14.00
   4  -5  -2  103.29   21.10
  -4  -5   2  116.39   14.00
  -4  -5   2   91.39   27.10
   4  -5  -2   84.39   30.90
   4  -5  -2   60.59   13.60
  -4  -5   2  109.99   13.80
   4   5  -2   87.79   25.50
  -4   5   2   84.69   19.80
  -4   5   2   91.29   20.30
  -4   5   2  103.19   15.30
   4   5  -2   95.29   11.10
   3  -5  -2   97.99   14.30
  -3  -5   2   75.59   10.10
   3  -5  -2  125.49   36.40
   3  -5  -2   85.09   11.30
   3  -5  -2   80.39   16.50
  -3  -5   2   67.49   22.20
   3  -5  -2  102.09   12.60
  -3  -5   2  100.19   16.50
  -3  -5   2   81.69    9.20
  -3   5   2   52.29   10.20
  -3   5   2   65.49   15.00
  -3   5   2   90.69   29.80
   3   5  -2   93.49   26.40
  -3   5   2   63.49   14.00
   2  -5  -2  628.44   37.90
  -2  -5   2  657.63   30.90
   2  -5  -2  668.63   38.20
   2  -5  -2  626.94   77.09
  -2  -5   2  638.64   29.90
   2  -5  -2  669.13   37.30
  -2  -5   2  571.44   53.59
  -2  -5   2  620.34   23.60
  -2   5   2  612.74   32.80
  -2   5   2  705.53   65.89
  -2   5   2  629.84   39.10
   2   5  -2  578.64   54.09
  -2   5   2  622.74   37.50
  -2   5   2  697.73   43.80
   1  -5  -2   50.79   10.90
  -1  -5   2   39.80    7.80
   1  -5  -2   67.69   23.80
   1  -5  -2   63.49   13.40
   1  -5  -2   56.19   10.00
   1  -5  -2   44.50    8.60
  -1  -5   2   66.49   22.20
  -1  -5   2   52.89    4.80
  -1   5   2   64.59   11.30
  -1   5   2   70.99   13.70
   1   5  -2   53.09   19.80
  -1   5   2   91.69   17.80
   1   5  -2   45.90    8.30
  -1   5   2   57.39   22.30
   0  -5   2 1407.76   65.29
   0  -5   2 1340.87   53.39
   0  -5  -2 1336.47   56.29
   0  -5   2 1408.46   58.19
   0  -5   2 1410.96   96.89
   0  -5  -2 1529.45   71.19
   0  -5  -2 1491.45  101.49
   0   5  -2 1395.16   96.79
   0   5   2 1433.46   56.89
   0   5   2 1448.56  100.89
   0   5  -2 1317.37   52.39
   0   5   2 1406.46   69.89
   0   5  -2 1327.07   56.89
   0   5  -2 1394.06   64.59
   1  -5   2 1679.33   68.59
  -1  -5  -2 1633.64   81.69
   1  -5   2 1663.23   79.69
  -1  -5  -2 1724.03   68.39
   1  -5   2 1697.63   70.29
  -1  -5  -2 1682.43  115.39
   1  -5   2 1728.43  117.49
  -1   5  -2 1684.13   79.79
  -1   5  -2 1660.73   67.69
   1   5   2 1750.12  117.19
  -1   5  -2 1688.93   70.09
   1   5   2 1659.83   80.49
  -1   5  -2 1494.75  128.49
   1   5   2 1643.54   67.09
  -2  -5  -2 1109.89   97.19
   2  -5   2 1025.00   61.19
   2  -5   2 1126.89   53.59
  -2  -5  -2 1044.30   63.09
   2  -5   2  967.00   51.89
   2  -5   2 1221.98  102.19
  -2  -5  -2 1016.30   49.60
   2   5   2 1075.49   59.99
  -2   5  -2 1036.80   95.39
  -2   5  -2 1011.70   61.09
   2   5   2 1080.69   49.50
  -2   5  -2 1055.19   52.29
   2   5   2 1039.10   41.30
   3  -5   2   89.69   18.50
   3  -5   2   69.29   17.60
   3  -5   2   73.89   15.10
   3  -5   2  115.49   41.20
  -3  -5  -2   91.59   16.50
  -3  -5  -2  107.99   23.60
  -3  -5  -2   95.79   11.40
  -3  -5  -2  123.69   40.50
   3   5   2   72.09   11.00
  -3   5  -2   19.50   18.90
   3   5   2  117.39   40.60
   3   5   2   76.09   16.60
  -3   5  -2   76.09   20.00
  -3   5  -2   67.69   14.30
  -3   5  -2   88.39   16.30
  -4  -5  -2    4.40    5.10
   4  -5   2   -2.60    3.00
   4  -5   2    1.30    4.20
  -4  -5  -2    4.10    3.90
   4  -5   2   -7.10    4.50
  -4  -5  -2    1.20    8.10
  -4  -5  -2    7.10    6.90
  -4   5  -2   -1.50    4.90
   4   5   2    3.70    5.00
   4   5   2   10.80    5.20
  -4   5  -2    0.60    4.40
  -4   5  -2    4.70    6.10
  -4   5  -2   14.80   18.40
   5  -5   2  445.86   94.29
   5  -5   2  351.06   43.80
   5  -5   2  406.56   34.50
  -5  -5  -2  351.86   26.20
   5  -5   2  418.36   31.80
  -5  -5  -2  364.86   84.39
  -5  -5  -2  388.06   54.09
  -5  -5  -2  383.46   32.30
   5  -5   2  363.36   30.10
  -5   5  -2  410.66   34.70
  -5   5  -2  363.56   41.60
  -5   5  -2  421.56   87.29
   5   5   2  368.76   28.70
  -5   5  -2  313.57   49.30
   5   5   2  397.06   34.70
  -6  -5  -2   73.09   14.70
  -6  -5  -2   52.39   34.80
   6  -5   2   44.10   23.00
  -6  -5  -2   66.99   24.20
  -6  -5  -2   57.59   15.50
  -6  -5  -2   67.59   33.90
   6  -5   2   59.69   20.20
  -6   5  -2   88.99   31.30
  -6   5  -2   14.60   16.10
  -6   5  -2   25.30   28.60
   6   5   2   65.59   16.30
   6   5   2   67.99   15.20
  -6   5  -2   81.09   19.40
  -7  -5  -2   15.50    9.00
  -7  -5  -2   44.80   15.70
   7  -5   2   12.70   13.00
   7  -5   2   51.89   16.20
  -7  -5  -2   14.40   15.90
  -7  -5  -2    8.40   24.70
  -7   5  -2   49.00   16.50
   7   5   2   41.20   12.40
  -7   5  -2    8.70   21.70
   7   5   2   35.10   12.30
  -7   5  -2   24.40   13.60
  -7   5  -2    5.20   12.20
   7  -6  -2    5.20   10.70
   7  -6  -2   10.50    7.40
  -7  -6   2   15.40    7.30
   7  -6  -2    8.50    6.20
  -7  -6   2    5.70    8.70
  -7  -6   2    3.30    8.90
  -7  -6   2   -4.60    5.90
  -7  -6   2    5.30    5.10
  -7   6   2   -2.80    8.80
  -7   6   2    4.10    6.60
  -7   6   2    5.80   16.10
  -7   6   2    3.20    9.10
  -6  -6   2  269.97   42.00
  -6  -6   2  216.28   23.20
  -6  -6   2  165.28   20.50
  -6  -6   2  170.18   39.30
   6  -6  -2  194.08   24.80
  -6  -6   2  252.97   50.89
   6  -6  -2  178.78   53.39
  -6   6   2  207.68   34.50
  -6   6   2  141.59   46.10
  -6   6   2  164.18   34.50
  -6   6   2  203.48   25.60
  -5  -6   2    2.20    6.70
  -5  -6   2    5.80    4.40
   5  -6  -2   12.90    9.30
   5  -6  -2   -0.60    7.10
  -5  -6   2   -2.40    7.40
  -5  -6   2    0.40    7.60
   5  -6  -2    1.90    5.10
  -5  -6   2    7.80    5.10
  -5   6   2    4.90    5.20
  -5   6   2    9.60   10.20
  -5   6   2    5.60    5.20
  -4  -6   2  671.13   34.80
   4  -6  -2  656.73   38.90
  -4  -6   2  655.93   45.60
  -4  -6   2  577.74   73.89
   4  -6  -2  706.23   48.60
  -4  -6   2  664.03   30.90
   4   6  -2  676.83   66.99
  -4   6   2  692.63   39.40
  -4   6   2  665.43   47.20
  -4   6   2  687.23   96.09
  -4   6   2  639.84   48.60
   3  -6  -2 1050.49   50.29
  -3  -6   2  948.01   36.70
  -3  -6   2  994.90   44.50
  -3  -6   2  978.90   78.99
   3  -6  -2  934.11   49.20
   3  -6  -2  975.30   55.89
  -3  -6   2 1098.99   56.59
   3  -6  -2 1076.29   94.09
   3  -6  -2  984.00   50.69
  -3   6   2 1030.20   57.29
   3   6  -2  885.51   77.89
  -3   6   2 1141.19   60.79
  -3   6   2  956.40   90.49
  -3   6   2  994.90   48.90
   2  -6  -2  262.17   19.70
   2  -6  -2  224.68   27.80
   2  -6  -2  291.77   25.10
  -2  -6   2  289.17   49.90
   2  -6  -2  226.48   20.00
  -2  -6   2  279.27   18.50
   2  -6  -2  252.07   50.39
   2  -6  -2  272.77   23.70
  -2   6   2  237.38   28.80
  -2   6   2  268.77   51.69
  -2   6   2  323.17   22.30
   2   6  -2  354.26   55.49
  -1  -6   2 1059.89   38.40
   1  -6  -2 1069.89   88.59
   1  -6  -2 1042.50   48.10
   1  -6  -2  988.40   58.09
  -1  -6   2 1003.80   46.10
   1  -6  -2 1056.69   47.00
   1  -6  -2 1049.09   54.99
  -1  -6   2 1029.10   52.49
  -1   6   2 1050.39   49.20
   1   6  -2 1033.20   37.30
   1   6  -2 1023.00   46.10
  -1   6   2 1055.09   89.09
  -1   6   2  966.20   53.89
  -1   6   2 1116.79   62.09
   0  -6   2   25.50    9.80
   0  -6   2   37.50   20.50
   0  -6   2   29.20    6.30
   0  -6  -2   22.90    7.10
   0  -6  -2   22.00   18.20
   0  -6   2   29.10    8.00
   0  -6  -2   23.80   11.00
   0   6   2   22.00    7.00
   0   6   2   35.80   21.60
   0   6  -2   35.50    8.80
   0   6  -2   27.50    6.30
   0   6  -2   27.40    9.20
   0   6  -2   11.60   15.00
   0   6   2   22.10    6.10
   0   6   2   50.89   15.10
   1  -6   2 2266.87   91.19
   1  -6   2 2416.86  104.59
  -1  -6  -2 2128.29   88.69
  -1  -6  -2 2121.49  103.69
   1  -6   2 2337.57   89.59
  -1  -6  -2 2023.30  139.19
   1   6   2 2190.08  145.29
  -1   6  -2 2355.96  149.59
   1   6   2 2144.89   87.19
  -1   6  -2 2459.85   89.69
  -1   6  -2 2300.37  101.09
   1   6   2 2376.16  104.99
  -1   6  -2 2332.27   90.99
   2  -6   2  611.04   90.39
   2  -6   2  503.35   33.60
  -2  -6  -2  510.05   31.70
   2  -6   2  499.15   33.80
   2  -6   2  496.05   41.00
  -2  -6  -2  544.85   43.60
  -2  -6  -2  545.85   82.59
   2   6   2  630.04   43.30
  -2   6  -2  417.36   76.69
   2   6   2  491.95   30.60
  -2   6  -2  460.65   32.40
   2   6   2  480.35   25.70
  -2   6  -2  517.25   41.80
   3  -6   2 2304.67  108.79
  -3  -6  -2 2212.08   92.49
   3  -6   2 2276.07   96.69
  -3  -6  -2 2257.27  112.69
  -3  -6  -2 2158.18  158.98
   3  -6   2 2134.89   98.49
   3  -6   2 2274.97  166.48
  -3   6  -2 2107.19   94.39
  -3   6  -2 2212.08  164.48
  -3   6  -2 2288.77  112.09
   3   6   2 2240.18   81.89
   3   6   2 2048.40   99.19
   3   6   2 2448.26  164.68
  -3   6  -2 2200.88   97.59
   4  -6   2   37.10   13.20
  -4  -6  -2   63.89   14.80
  -4  -6  -2   79.19   12.40
  -4  -6  -2   60.79   33.30
   4  -6   2   80.49   38.00
  -4  -6  -2   77.79   22.80
   4  -6   2   62.19   15.10
   4  -6   2   59.99   18.20
   4   6   2   53.39   10.50
  -4   6  -2   80.39   36.80
   4   6   2   57.19   13.10
   4   6   2   31.00   24.30
  -4   6  -2   61.69   15.10
  -4   6  -2   82.09   17.90
  -4   6  -2   78.09   23.60
   5  -6   2   32.80   12.00
   5  -6   2   69.39   20.00
   5  -6   2   62.59   16.70
   5  -6   2   45.60   31.00
  -5  -6  -2   71.69   16.30
  -5  -6  -2   64.09   11.90
   5  -6   2   71.39   19.80
  -5  -6  -2   61.89   22.10
  -5  -6  -2  100.09   44.30
  -5   6  -2   89.49   19.10
   5   6   2   58.39   13.70
  -5   6  -2   46.10   22.40
  -5   6  -2   46.20   38.70
   5   6   2   61.09   12.90
  -5   6  -2   40.00   14.20
  -6  -6  -2  249.48   27.40
   6  -6   2  191.28   29.80
  -6  -6  -2  215.48   44.40
  -6  -6  -2  247.78   65.49
  -6  -6  -2  246.48   71.29
  -6  -6  -2  271.27   34.90
   6  -6   2  206.88   35.70
  -6   6  -2  270.37   36.20
   6   6   2  266.77   31.50
  -6   6  -2  231.48   47.20
  -6   6  -2  255.57   75.19
  -6   6  -2  244.98   38.60
   6   6   2  253.47   30.10
  -7  -6  -2   -1.80    4.40
   7  -6   2   18.20   11.80
  -7  -6  -2   -0.10    8.30
  -7  -6  -2   29.30   11.00
   7  -6   2   -0.30    9.30
  -7   6  -2   20.00   30.60
  -7   6  -2    6.10   10.00
  -7   6  -2   17.20   16.20
   7   6   2    8.50    7.90
  -7   6  -2   13.90   11.30
  -7  -7   2   25.70   13.40
  -7  -7   2    7.00    5.30
  -7  -7   2   17.20    7.20
  -7  -7   2   28.00    9.00
   7  -7  -2   10.50    8.00
  -7  -7   2   26.50   16.80
  -7  -7   2   19.50   16.30
   7  -7  -2   12.30    7.50
   7  -7  -2    4.40    8.60
  -7   7   2   11.40   12.10
  -7   7   2   -0.70    4.20
  -7   7   2   21.70   10.10
  -6  -7   2   66.79   21.00
  -6  -7   2  121.19   35.90
   6  -7  -2  181.48   60.49
  -6  -7   2  108.89   14.80
  -6  -7   2  111.49   35.70
  -6  -7   2  103.59   16.10
   6  -7  -2   78.09   16.70
   6  -7  -2  102.69   24.80
  -6   7   2   80.99   17.10
  -6   7   2   70.79   42.30
  -6   7   2  100.19   24.70
   5  -7  -2    6.90    6.60
  -5  -7   2   -0.20    7.80
   5  -7  -2   16.50   17.60
  -5  -7   2    5.90    4.00
   5  -7  -2   15.10   10.60
  -5  -7   2    2.60    4.80
  -5  -7   2    3.80    8.30
  -5   7   2    4.80    8.40
  -5   7   2   12.40    8.80
  -5   7   2    0.60    4.80
  -4  -7   2  182.78   44.80
   4  -7  -2  220.48   26.70
  -4  -7   2  203.38   12.30
   4  -7  -2  275.67   65.19
   4  -7  -2  190.58   15.00
   4  -7  -2  170.58   14.10
   4  -7  -2  219.18   36.90
  -4  -7   2  183.38   20.30
  -4  -7   2  216.98   32.90
   4   7  -2  218.38   49.10
  -4   7   2  197.08   33.60
  -4   7   2  216.68   24.70
  -4   7   2  208.58   30.60
  -4   7   2  151.78   47.80
  -3  -7   2   -2.80    2.10
  -3  -7   2    5.80    6.30
  -3  -7   2   -1.40    4.90
  -3  -7   2   -0.70    1.90
   3  -7  -2   -1.00    3.50
   3  -7  -2  -10.00    3.20
   3  -7  -2    5.60    4.20
   3  -7  -2    9.40    6.90
   3   7  -2   -5.60    3.90
  -3   7   2   -2.40    3.80
  -3   7   2    8.90   11.50
  -3   7   2   -0.40    3.50
  -3   7   2   -5.20    1.60
  -2  -7   2  137.29   16.30
   2  -7  -2  109.79   16.20
  -2  -7   2  122.59   32.80
   2  -7  -2  150.58   20.80
   2  -7  -2  127.49   21.30
  -2  -7   2  152.48   16.90
   2  -7  -2  152.68   18.90
   2  -7  -2  125.09   23.10
   2  -7  -2   95.59   33.90
  -2   7   2  170.78   20.30
  -2   7   2  131.99   40.00
  -2   7   2  123.39   19.20
  -2   7   2  139.19   22.50
   2   7  -2  137.09   35.70
   1  -7  -2  616.94   35.00
  -1  -7   2  669.93   27.90
   1  -7  -2  594.94   84.59
  -1  -7   2  702.43   88.09
   1  -7  -2  718.43   45.10
   1  -7  -2  682.53   48.00
   1  -7  -2  660.73   37.10
  -1  -7   2  657.73   42.00
  -1  -7   2  681.63   36.30
  -1   7   2  613.14   85.89
  -1   7   2  685.43   37.80
   1   7  -2  688.63   35.90
  -1   7   2  669.03   48.70
   1   7  -2  675.13   26.80
   0  -7   2 1949.10  132.89
   0  -7  -2 1932.41  134.29
   0  -7   2 1852.61   89.39
   0  -7  -2 1991.20   78.39
   0  -7   2 2033.20   80.09
   0  -7  -2 1799.82   93.59
   0  -7   2 1905.21   73.49
   0   7   2 1903.51   94.39
   0   7   2 1740.63  129.89
   0   7   2 2048.99   78.39
   0   7  -2 2044.60  134.39
   0   7  -2 2033.40   79.59
   0   7   2 1757.82   72.89
   0   7  -2 1927.71   72.49
   0   7  -2 1815.82   87.19
   1  -7   2  941.21   94.19
  -1  -7  -2 1058.49   52.49
   1  -7   2 1295.57   58.19
   1  -7   2 1115.79   53.49
  -1  -7  -2 1059.99   66.59
   1  -7   2 1171.78   66.59
  -1  -7  -2 1152.68  102.19
  -1   7  -2 1159.08  104.19
  -1   7  -2 1131.79   53.09
   1   7   2 1209.48   68.19
  -1   7  -2 1163.18   64.99
   1   7   2 1117.89   52.79
  -1   7  -2 1115.69   55.19
   1   7   2 1155.98  103.89
   2  -7   2    9.00    9.80
   2  -7   2   10.90    6.90
   2  -7   2   15.80    8.40
  -2  -7  -2   25.90    8.60
  -2  -7  -2   12.20    9.60
   2  -7   2   38.40   22.70
  -2  -7  -2   21.70   20.20
   2   7   2   21.80   11.00
  -2   7  -2   38.90   14.30
  -2   7  -2   11.10    7.00
  -2   7  -2   26.40   24.10
  -2   7  -2   35.30   10.60
   2   7   2   27.70    8.40
  -3  -7  -2  200.28   54.79
   3  -7   2  100.89   43.10
  -3  -7  -2  169.88   32.80
   3  -7   2  135.99   21.40
   3  -7   2  180.68   26.20
  -3  -7  -2  132.69   19.50
   3  -7   2  150.28   28.90
   3   7   2  137.19   19.50
   3   7   2  118.19   22.70
   3   7   2  161.58   49.90
  -3   7  -2  234.98   30.30
  -3   7  -2  188.68   56.89
  -3   7  -2  152.38   23.70
   3   7   2  176.58   12.80
  -3   7  -2  165.88   31.80
  -4  -7  -2   -1.50    4.80
   4  -7   2    5.20    6.00
   4  -7   2   -1.00    5.40
  -4  -7  -2    3.10    3.90
   4  -7   2    7.60    9.10
  -4  -7  -2    4.50   14.80
   4  -7   2   -7.80    4.90
   4   7   2    7.70    4.30
  -4   7  -2   -1.40    4.50
  -4   7  -2    5.70    6.30
   4   7   2   -6.20    8.60
  -4   7  -2    8.10   10.60
   4   7   2    3.70    5.00
  -4   7  -2   -5.00    7.60
   5  -7   2    0.90   10.10
   5  -7   2    0.90    6.10
   5  -7   2   -0.50    5.80
  -5  -7  -2    3.60    3.60
  -5  -7  -2   -5.50    3.10
  -5  -7  -2   -6.60    6.20
   5  -7   2   -3.50    3.50
  -5  -7  -2   -3.00    3.70
  -5   7  -2   13.30    9.70
   5   7   2   -2.80    3.40
   5   7   2   -0.40    2.80
  -5   7  -2   -2.00    3.20
  -5   7  -2   -2.00    5.50
  -6  -7  -2   32.80   30.60
   6  -7   2    7.50    8.60
   6  -7   2   -4.80    9.10
  -6  -7  -2   -5.00    4.80
  -6  -7  -2   -2.00   11.00
   6  -7   2   -0.40    5.00
  -6  -7  -2    0.90    9.00
  -6  -7  -2    1.90    4.00
   6   7   2    1.50    5.10
  -6   7  -2   -8.90    8.30
  -6   7  -2   -5.80    4.80
   6   7   2    1.00    4.70
  -6   7  -2   -7.10    2.60
  -6   7  -2    0.50    5.40
  -7  -7  -2   -3.50    7.90
   7  -7   2    1.10    6.00
   7  -7   2    7.40   11.50
  -7  -7  -2   -0.10    3.80
  -7  -7  -2   -1.80    4.40
  -7   7  -2   -6.10   18.00
  -7   7  -2   12.30   11.20
   7   7   2    2.50    6.00
  -7   7  -2   11.70   10.70
   7   7   2    7.30    6.80
  -7   7  -2    0.40    9.50
   7  -8  -2   54.79   21.20
  -7  -8   2   40.10    9.90
  -7  -8   2   44.60   22.70
  -7  -8   2   54.89   24.00
  -7  -8   2   23.00    8.80
   7  -8  -2   26.60   10.60
   7  -8  -2    8.50    7.60
  -7   8   2   26.80   19.20
  -7   8   2   34.10   20.20
  -7   8   2   45.40   21.90
  -6  -8   2  182.78   14.40
  -6  -8   2  145.09   43.00
   6  -8  -2  161.68   25.20
   6  -8  -2  166.18   57.79
  -6  -8   2  166.58   21.50
  -6  -8   2  197.48   36.70
   6  -8  -2  152.98   31.00
  -6   8   2  145.19   51.99
  -6   8   2  212.58   40.70
  -6   8   2  185.28   26.80
  -6   8   2  133.29   29.20
   5  -8  -2   69.89   34.40
  -5  -8   2   58.09   28.20
  -5  -8   2   64.09    8.10
  -5  -8   2   24.50    8.90
   5  -8  -2   60.69   18.80
  -5  -8   2   47.00   17.80
   5  -8  -2   56.99   21.80
  -5   8   2   75.59   23.50
  -5   8   2   67.29   15.20
   5   8  -2   19.90   18.70
  -5   8   2   64.19   19.20
  -4  -8   2  130.49    6.90
   4  -8  -2  153.28   26.40
  -4  -8   2  102.99   34.50
   4  -8  -2  133.99   45.30
  -4  -8   2  141.79   18.20
   4  -8  -2  160.98   23.10
   4  -8  -2  108.19   18.30
  -4  -8   2  143.89   27.70
   4  -8  -2  101.79   17.20
  -4   8   2  140.49   21.50
   4   8  -2  191.98   49.20
  -4   8   2  146.29   47.50
  -4   8   2  164.68   29.00
  -4   8   2   93.79   24.00
  -3  -8   2  518.25   41.00
   3  -8  -2  414.06   34.10
  -3  -8   2  362.46   25.50
  -3  -8   2  409.76   27.60
   3  -8  -2  478.45   86.19
   3  -8  -2  421.86   35.70
   3  -8  -2  360.46   33.00
  -3   8   2  407.36   46.80
  -3   8   2  400.86   34.20
   3   8  -2  475.25   76.59
  -3   8   2  387.36   29.40
  -3   8   2  410.06   77.69
   2  -8  -2  820.32  109.79
   2  -8  -2  766.72   40.60
  -2  -8   2  776.12   94.49
  -2  -8   2  729.23   39.40
   2  -8  -2  677.23   47.50
   2  -8  -2  684.53   43.10
   2  -8  -2  715.33   51.49
  -2  -8   2  669.23   37.10
   2  -8  -2  736.73   42.20
  -2   8   2  702.33   44.10
  -2   8   2  668.63   40.00
  -2   8   2  911.11  114.99
  -2   8   2  782.42   51.39
   2   8  -2  668.73   88.89
  -1  -8   2    7.20   12.70
   1  -8  -2   10.40    6.20
  -1  -8   2   23.20    7.30
  -1  -8   2   18.00    8.60
   1  -8  -2    8.70   15.10
  -1  -8   2   16.50    4.80
   1  -8  -2   20.90   10.20
   1  -8  -2   16.70    6.10
  -1   8   2   12.20    9.30
  -1   8   2   -3.50    5.30
  -1   8   2   17.10    6.70
   1   8  -2   17.70    3.90
   1   8  -2   19.80    6.90
   1   8  -2   18.60   17.70
   0  -8   2  934.71   43.80
   0  -8   2  826.52  104.99
   0  -8  -2  977.90  117.09
   0  -8  -2 1003.10   49.00
   0  -8   2  958.60   59.39
   0  -8   2  999.20   49.99
   0  -8  -2  904.81   62.29
   0   8   2 1033.50   45.80
   0   8  -2  944.81   48.90
   0   8  -2  913.31   42.60
   0   8  -2  957.20   57.09
   0   8   2  941.71  116.79
   0   8   2  986.60   48.20
   0   8   2  978.40   63.69
   0   8  -2  891.01  108.89
  -1  -8  -2   17.50    7.60
   1  -8   2    5.80    5.40
  -1  -8  -2    9.60    9.60
   1  -8   2   19.40    8.60
  -1  -8  -2   66.29   31.20
   1  -8   2   24.60   18.20
   1  -8   2   -3.10   11.00
   1   8   2   13.80   11.20
   1   8   2   28.60    8.90
  -1   8  -2   19.50   10.80
   1   8   2  -11.70    5.80
  -1   8  -2   33.20   10.40
  -1   8  -2   16.90   19.00
  -1   8  -2   10.80    6.90
   2  -8   2   14.80    7.90
   2  -8   2    8.10    7.90
  -2  -8  -2    6.70    5.70
  -2  -8  -2   10.80   10.20
   2  -8   2    2.80    5.10
   2  -8   2    5.10   13.10
  -2  -8  -2    6.10   15.20
  -2   8  -2    4.50    5.30
  -2   8  -2   -0.50    5.20
  -2   8  -2   13.80    7.50
   2   8   2    8.50    8.30
   2   8   2    6.60    5.10
  -2   8  -2   -3.90    8.40
   2   8   2   -2.60    6.90
  -3  -8  -2  401.76   31.00
   3  -8   2  419.76   35.40
  -3  -8  -2  378.56   50.69
   3  -8   2  347.27   81.59
   3  -8   2  371.86   32.00
   3  -8   2  442.96   53.69
  -3  -8  -2  336.57   73.89
  -3   8  -2  370.56   33.00
   3   8   2  393.96   29.30
   3   8   2  409.36   20.90
  -3   8  -2  368.96   31.70
  -3   8  -2  440.76   90.19
   3   8   2  372.96   80.79
  -3   8  -2  381.56   50.19
  -4  -8  -2    4.90    6.50
  -4  -8  -2    4.70   14.80
  -4  -8  -2   11.60   10.60
   4  -8   2    6.10    8.20
   4  -8   2    3.50   14.70
   4  -8   2    9.10    9.60
   4  -8   2    0.80    5.70
  -4   8  -2   23.00   12.20
   4   8   2    4.90    3.70
  -4   8  -2   -7.80    6.60
   4   8   2    2.60   16.30
   4   8   2    3.80    6.10
  -4   8  -2    6.10    7.00
  -4   8  -2   15.00    9.90
  -5  -8  -2   79.79   18.20
  -5  -8  -2   63.19   37.60
   5  -8   2  109.69   24.30
   5  -8   2  125.69   52.29
  -5   8  -2   78.09   19.90
  -5   8  -2   66.19   24.00
   5   8   2   62.09   37.60
   5   8   2   91.79   17.80
   5   8   2  115.29   16.00
  -5   8  -2   97.19   22.90
   6  -8   2   49.60   19.20
  -6  -8  -2   37.30   22.80
  -6  -8  -2    6.90   20.60
   6  -8   2   43.50    9.50
  -6  -8  -2    1.60   17.30
  -6  -8  -2   36.80   13.20
   6  -8   2   28.10   12.80
   6  -8   2   12.50   24.20
   6   8   2   45.90   12.90
  -6   8  -2   74.89   50.29
  -6   8  -2   29.00   14.10
  -6   8  -2   35.40   14.60
  -6   8  -2   12.30   16.00
   6   8   2   41.00   11.10
   7  -8   2  115.09   25.00
  -7  -8  -2   65.79   18.00
  -7  -8  -2   54.69   29.50
  -7   8  -2   76.89   20.80
   7   8   2   76.69   16.70
  -7   8  -2   71.19   22.80
  -7   8  -2   84.89   34.20
   7   8   2   75.19   15.60
  -7  -9   2   -3.50    8.10
   7  -9  -2   18.80   10.30
  -7  -9   2   13.30   11.90
  -7  -9   2   16.50    7.90
  -7  -9   2   13.20    4.70
   7  -9  -2   26.30   16.00
  -7  -9   2   -3.70    4.00
  -7   9   2   15.60   11.90
  -7   9   2    8.70    8.70
  -7   9   2   13.00   14.70
   6  -9  -2  231.88   70.79
  -6  -9   2  286.67   25.10
   6  -9  -2  271.57   41.40
  -6  -9   2  277.67   24.50
  -6  -9   2  290.87   15.70
  -6  -9   2  328.27   65.39
  -6  -9   2  202.98   67.69
  -6  -9   2  226.68   40.80
   6  -9  -2  309.87   35.90
  -6   9   2  320.57   51.99
  -6   9   2  247.48   40.00
  -6   9   2  239.28   69.19
  -6   9   2  246.18   32.70
   5  -9  -2   66.29   16.10
   5  -9  -2   77.09   40.00
  -5  -9   2   57.49   31.70
  -5  -9   2  105.69   17.10
  -5  -9   2   76.09   14.90
  -5  -9   2   81.99   24.10
   5   9  -2   47.30   25.80
  -5   9   2   54.39   17.80
  -5   9   2   62.69   20.50
  -5   9   2   60.59   15.10
  -4  -9   2  259.57   22.20
   4  -9  -2  251.97   66.19
  -4  -9   2  195.38   50.69
   4  -9  -2  234.58   31.70
   4  -9  -2  270.37   37.00
   4  -9  -2  261.17   31.70
   4  -9  -2  272.47   37.20
  -4  -9   2  317.57   43.70
  -4  -9   2  236.78   26.60
  -4   9   2  238.98   29.60
  -4   9   2  265.77   37.50
  -4   9   2  271.97   41.50
   4   9  -2  268.57   61.09
  -4   9   2  340.17   78.49
   3  -9  -2    0.10   12.20
  -3  -9   2    6.20    5.40
   3  -9  -2    6.80    6.60
  -3  -9   2    4.50   10.80
  -3  -9   2   13.20   10.60
  -3  -9   2    5.50    5.00
   3  -9  -2   13.80    7.80
   3  -9  -2   21.50   10.50
   3  -9  -2    9.50    7.00
  -3   9   2    8.30    9.20
  -3   9   2    4.20    5.80
   3   9  -2   16.50   18.10
  -3   9   2    1.90   12.10
  -3   9   2    2.20    5.10
   2  -9  -2  628.04   36.60
  -2  -9   2  632.24   35.10
   2  -9  -2  509.35   74.79
   2  -9  -2  511.75   36.60
   2  -9  -2  534.45   36.40
  -2  -9   2  626.94   36.30
  -2  -9   2  634.74   90.89
   2  -9  -2  485.65   86.09
   2  -9  -2  537.55   46.10
  -2   9   2  455.85   35.10
   2   9  -2  496.25   81.29
  -2   9   2  540.65   38.30
  -2   9   2  561.04   45.10
  -2   9   2  445.96   83.99
  -1  -9   2 1659.63   71.89
   1  -9  -2 1756.12   76.09
   1  -9  -2 1574.64  132.19
  -1  -9   2 1591.24   73.29
   1  -9  -2 1622.24   89.09
  -1  -9   2 1665.63  130.69
  -1  -9   2 1608.44   61.79
   1  -9  -2 1750.42   93.69
   1  -9  -2 1767.72   74.89
   1   9  -2 1607.94   60.29
  -1   9   2 1772.72  140.29
   1   9  -2 1861.01  136.99
  -1   9   2 1625.24   81.99
   0  -9   2   21.10    6.90
   0  -9   2   34.20   10.30
   0  -9   2   27.50   12.30
   0  -9  -2   26.60    8.30
   0  -9  -2   28.70    9.00
   0  -9  -2   49.10   17.10
   0  -9   2   39.60   26.40
   0  -9  -2   49.00   23.50
   0   9   2   28.90    8.50
   0   9  -2   19.10    8.00
   0   9   2   10.10   18.50
   0   9  -2   34.30    8.10
   0   9  -2   11.90    8.50
   0   9   2   49.40   10.90
   0   9  -2   26.90   24.40
   0   9   2   20.50   11.50
   1  -9   2 2061.39  158.28
  -1  -9  -2 2155.48   88.59
   1  -9   2 2073.89  105.19
  -1  -9  -2 2144.79  110.19
   1  -9   2 2019.00   86.99
   1  -9   2 1972.50   89.79
  -1  -9  -2 2136.79  159.18
   1   9   2 1979.70   76.29
  -1   9  -2 2061.59  102.59
   1   9   2 2025.50  106.89
   1   9   2 1878.21  151.48
  -1   9  -2 2171.78  160.18
  -1   9  -2 2156.88   90.89
   1   9   2 2074.39   87.09
   2  -9   2  780.02   47.90
   2  -9   2  667.13   54.99
   2  -9   2  781.32   48.10
   2  -9   2  777.72  118.29
  -2  -9  -2  719.63   58.69
  -2  -9  -2  800.12  114.79
   2   9   2  725.13   56.19
   2   9   2  846.72   45.20
  -2   9  -2  707.43   45.20
  -2   9  -2  759.52   46.80
  -2   9  -2  677.43   54.59
   2   9   2  827.32  121.59
  -2   9  -2  629.24  106.09
  -3  -9  -2    4.70    6.00
  -3  -9  -2   -4.00    7.00
   3  -9   2    0.70    4.30
   3  -9   2    6.80    6.90
   3  -9   2   -0.40   11.60
   3  -9   2   -1.20    4.40
  -3  -9  -2   -1.00    6.20
  -3   9  -2    0.60    5.00
   3   9   2    0.30   11.20
   3   9   2    4.70    5.40
  -3   9  -2    9.60    6.70
  -3   9  -2  -10.40    9.10
  -3   9  -2   10.10    7.40
  -4  -9  -2    2.80    4.50
  -4  -9  -2   -6.10    7.30
   4  -9   2    1.20    6.50
  -4  -9  -2   -2.00    6.20
   4  -9   2   -1.30    4.00
   4  -9   2   -0.30   13.40
   4  -9   2   -3.10    4.10
  -4   9  -2   -2.60    3.80
   4   9   2    0.20    2.50
  -4   9  -2   -4.00    4.10
  -4   9  -2   17.30    8.80
   4   9   2   20.50   22.50
  -4   9  -2   -2.10   12.20
  -5  -9  -2   28.50   18.60
   5  -9   2   16.90    9.20
   5  -9   2    8.30    8.80
  -5  -9  -2   17.50   10.00
   5  -9   2   -1.40   12.40
   5  -9   2   36.30   15.30
  -5  -9  -2   -0.30   13.70
  -5   9  -2   11.50   10.20
   5   9   2   27.20   29.70
  -5   9  -2   46.10   15.10
   5   9   2    7.90    4.70
  -5   9  -2   10.00   11.60
   5   9   2   16.30    8.60
   6  -9   2   37.50   16.10
   6  -9   2   28.20   35.80
  -6  -9  -2   41.80   21.40
  -6  -9  -2    4.70    8.60
  -6  -9  -2    9.80   22.20
   6  -9   2   22.50   10.00
   6  -9   2   44.40   20.10
   6  -9   2   33.90   11.30
  -6  -9  -2   56.39   38.00
  -6   9  -2   49.00   24.80
  -6   9  -2  102.59   55.09
  -6   9  -2   24.10   13.10
  -6   9  -2   52.59   17.10
   6   9   2   37.00    9.70
   6   9   2   35.00   12.10
   7  -9   2    2.30    6.70
  -7  -9  -2   -1.70   10.80
  -7  -9  -2   -2.50    7.00
  -7   9  -2   -5.10    5.80
   7   9   2    5.00    7.40
  -7   9  -2    4.20    8.60
  -7   9  -2    4.80   15.40
  -7 -10   2   -5.80    7.40
  -7 -10   2    9.90    7.60
  -7 -10   2   -0.70   12.80
  -7 -10   2    5.90    6.50
   7 -10  -2    8.80    9.00
  -7  10   2    1.70    7.10
  -7  10   2   -1.90    7.50
  -7  10   2   34.10   21.70
   6 -10  -2   94.29   20.50
   6 -10  -2   83.59   47.80
  -6 -10   2   80.99   53.69
  -6 -10   2   72.99   17.20
  -6 -10   2  130.39   20.30
  -6 -10   2  147.89   40.00
   6 -10  -2  106.89   20.50
  -6  10   2   80.29   40.70
  -6  10   2  125.59   24.30
  -6  10   2   76.49   22.00
  -6  10   2   75.49   26.00
   5 -10  -2    4.20    3.80
   5 -10  -2   23.60   28.10
  -5 -10   2   21.00   22.90
  -5 -10   2    1.80    4.80
   5 -10  -2   14.50    9.70
  -5 -10   2    9.50    7.40
  -5 -10   2    6.00   10.00
  -5  10   2   15.10    9.60
  -5  10   2   18.40   11.20
   5  10  -2   -6.10    5.50
  -5  10   2    7.00   11.50
   4 -10  -2  165.58   29.90
  -4 -10   2  116.59   27.60
  -4 -10   2  196.88   24.00
   4 -10  -2  126.49   23.60
  -4 -10   2  167.18   22.30
  -4 -10   2  170.18   51.09
   4 -10  -2  208.28   63.29
   4 -10  -2  121.29   24.10
  -4  10   2  162.88   28.90
  -4  10   2  115.09   46.60
  -4  10   2  123.79   27.80
   4  10  -2   94.49   38.90
  -4  10   2  147.29   24.10
  -3 -10   2    5.80   15.70
   3 -10  -2    9.60   14.50
  -3 -10   2   -1.70    2.90
  -3 -10   2    0.30    5.20
   3 -10  -2   -2.50    3.20
   3 -10  -2    0.40    5.20
   3 -10  -2    0.80    2.90
  -3 -10   2    3.80    3.80
   3 -10  -2    2.70    4.40
   3 -10  -2   -0.70    2.50
  -3  10   2   -4.00    3.20
   3  10  -2   -4.20    5.70
  -3  10   2    0.90    6.30
  -3  10   2    6.30   13.00
  -3  10   2   -1.00    4.60
   2 -10  -2  107.19   42.60
  -2 -10   2  110.39   39.80
  -2 -10   2   77.59   15.80
   2 -10  -2  107.89   18.60
   2 -10  -2   72.59   21.40
  -2 -10   2   83.19   14.70
   2 -10  -2  111.69   24.80
   2 -10  -2  109.59   18.40
   2 -10  -2   92.99   17.40
  -2  10   2   81.49   36.70
  -2  10   2  100.39   19.00
   2  10  -2   80.09   34.30
  -2  10   2  114.29   25.70
  -1 -10   2  500.15   33.90
  -1 -10   2  567.44   45.40
  -1 -10   2  554.34   26.60
   1 -10  -2  496.65   35.40
  -1 -10   2  530.45   35.50
   1 -10  -2  438.46   32.40
  -1 -10   2  383.76   73.49
   1 -10  -2  494.85   43.10
   1 -10  -2  536.85   92.09
   1 -10  -2  531.95   59.79
   1  10  -2  476.75   24.30
   1  10  -2  455.15   84.39
  -1  10   2  523.45   95.99
  -1  10   2  568.64   36.10
   0 -10   2 2220.28  107.29
   0 -10   2 2239.08  162.88
   0 -10   2 1835.92   98.39
   0 -10  -2 2118.39  111.79
   0 -10  -2 1738.63  148.09
   0 -10  -2 2083.19  103.09
   0 -10   2 2010.90   81.79
   0 -10  -2 2000.10   89.49
   0 -10  -2 1994.60   87.29
   0  10  -2 2208.98   90.69
   0  10  -2 2035.80  157.98
   0  10   2 1905.11  155.48
   0  10   2 1966.30   82.29
   0  10  -2 2066.89  100.89
   0  10  -2 2054.59   80.79
  -1 -10  -2 1851.11   81.89
   1 -10   2 1822.72  153.18
   1 -10   2 1913.71   85.69
  -1 -10  -2 1764.72  102.79
   1 -10   2 1832.32   80.89
  -1 -10  -2 1882.01  153.58
   1 -10   2 1869.41  100.49
  -1  10  -2 1790.32   83.19
   1  10   2 1674.93   78.69
  -1  10  -2 1955.10  156.58
   1  10   2 1962.50  104.79
   1  10   2 1738.83  149.09
   1  10   2 1696.03   69.99
  -1  10  -2 1746.23   95.89
  -1  10  -2 1872.11   79.69
   2 -10   2   99.19   25.00
  -2 -10  -2   95.59   18.20
  -2 -10  -2   32.30   15.90
   2 -10   2   61.39   15.50
  -2 -10  -2   20.50   23.80
   2 -10   2   83.59   17.90
   2 -10   2   72.09   35.70
   2  10   2   94.19   40.00
  -2  10  -2   87.29   18.90
  -2  10  -2   60.09   36.10
  -2  10  -2   68.99   19.80
  -2  10  -2   77.19   16.70
   2  10   2   62.39    7.70
  -3 -10  -2  694.33   76.59
   3 -10   2  621.14  114.89
  -3 -10  -2  715.03   44.60
   3 -10   2  600.94   44.60
   3 -10   2  589.54   45.60
   3 -10   2  630.64   55.39
  -3 -10  -2  630.74  108.09
  -3  10  -2  593.14   45.00
  -3  10  -2  638.04   56.49
   3  10   2  625.84   26.40
   3  10   2  566.14   39.40
  -3  10  -2  624.14   45.30
   3  10   2  513.65  104.69
  -3  10  -2  592.44  110.69
   4 -10   2   83.39   20.10
   4 -10   2  124.79   57.19
  -4 -10  -2  117.89   47.50
   4 -10   2  118.49   28.90
  -4 -10  -2   72.49   17.20
   4 -10   2   96.79   27.20
  -4 -10  -2  118.09   33.10
  -4  10  -2   65.49   40.20
  -4  10  -2   70.99   18.90
   4  10   2  123.89   53.19
  -4  10  -2  126.49   25.10
  -4  10  -2  109.49   30.50
   5 -10   2  178.68   30.90
  -5 -10  -2  226.78   46.70
   5 -10   2  243.88   40.10
   5 -10   2  177.98   34.40
   5 -10   2  273.07   42.80
  -5 -10  -2  287.47   82.19
  -5 -10  -2  221.08   32.00
   5 -10   2   86.19   45.30
  -5  10  -2  226.98   73.59
   5  10   2  168.08   25.30
  -5  10  -2  204.78   34.30
  -5  10  -2  187.98   40.50
   5  10   2  167.78   60.09
   5  10   2  198.68   14.80
  -5  10  -2  161.48   29.10
   6 -10   2  367.56   40.50
   6 -10   2  391.76  105.19
  -6 -10  -2  497.55   77.29
  -6 -10  -2  384.56   44.90
  -6 -10  -2  417.96  101.39
   6 -10   2  459.25   37.80
   6 -10   2  510.15   64.79
  -6  10  -2  381.26  105.59
   6  10   2  437.96   25.70
   6  10   2  464.85   36.60
  -6  10  -2  490.75   74.39
  -6  10  -2  400.26   48.30
  -6  10  -2  475.95   57.69
  -7 -10  -2   -4.70    8.50
  -7 -10  -2    0.90    6.80
  -7  10  -2   -0.10   11.30
  -7  10  -2    8.50   10.20
  -7  10  -2   -7.00    4.80
   7  10   2    1.30    5.20
  -7 -11   2   -2.00    4.30
  -7 -11   2    4.50    6.30
   7 -11  -2   -3.90    5.80
  -7 -11   2    4.40   11.10
  -7 -11   2   -5.80    8.30
  -7  11   2   -7.40    4.90
  -7  11   2   -2.60    5.30
  -7  11   2    1.90   10.40
   6 -11  -2  110.79   28.40
  -6 -11   2   80.79   16.90
   6 -11  -2   91.99   19.00
  -6 -11   2  100.79   31.70
   6 -11  -2   77.59   44.80
   6 -11  -2  104.29   22.80
   6  11  -2   45.30   29.80
  -6  11   2   82.09   19.70
  -6  11   2   88.09   28.90
  -6  11   2  105.09   27.30
  -6  11   2   50.29   38.50
   5 -11  -2   10.00   19.00
  -5 -11   2    1.90   13.30
   5 -11  -2   19.10    9.10
  -5 -11   2    2.40    5.30
  -5 -11   2   25.90   16.20
   5 -11  -2    6.30    6.00
   5 -11  -2    6.10    8.70
   5 -11  -2    5.20    7.30
  -5  11   2   30.10   32.40
  -5  11   2    2.60    6.90
  -5  11   2    9.10   10.50
   5  11  -2   17.40   20.80
  -5  11   2   26.80   12.10
   4 -11  -2  160.78   26.40
   4 -11  -2  210.28   65.79
  -4 -11   2  150.08   22.70
  -4 -11   2  137.49   20.90
   4 -11  -2  176.38   31.00
   4 -11  -2  117.79   27.00
  -4 -11   2   97.79   40.20
  -4 -11   2  192.78   38.60
   4  11  -2  136.89   46.50
  -4  11   2  178.78   27.30
  -4  11   2  182.88   32.70
  -4  11   2  117.09   35.70
  -4  11   2  141.69   57.39
   3 -11  -2    6.10    8.40
   3 -11  -2   13.00    7.70
   3 -11  -2   10.00   10.20
  -3 -11   2   -1.70    4.10
  -3 -11   2    3.70    4.90
  -3 -11   2    2.60    5.30
  -3 -11   2   21.60   20.90
   3 -11  -2   13.90   10.70
   3 -11  -2    9.90    7.00
   3 -11  -2   19.20   29.40
  -3  11   2   10.30    9.70
  -3  11   2    6.70   17.00
  -3  11   2   12.80    9.60
   3  11  -2    7.80   15.20
  -3  11   2    7.30    7.50
   2 -11  -2  190.68   26.80
   2 -11  -2  163.88   56.49
   2 -11  -2  193.58   33.50
   2 -11  -2  184.48   25.10
  -2 -11   2  147.69   21.70
  -2 -11   2  201.88   24.50
  -2 -11   2   92.09   38.40
   2 -11  -2   91.69   25.00
  -2 -11   2  235.48   40.90
   2 -11  -2  160.38   24.20
  -2  11   2  207.48   63.39
  -2  11   2  142.19   23.20
   2  11  -2   92.59   46.80
  -2  11   2  137.49   29.00
   1 -11  -2  258.47   30.00
  -1 -11   2  269.57   38.60
  -1 -11   2  274.37   24.30
  -1 -11   2  229.88   62.99
   1 -11  -2  295.57   42.40
  -1 -11   2  268.17   18.30
   1 -11  -2  288.47   32.60
   1 -11  -2  202.58   62.59
  -1 -11   2  277.57   31.60
   1 -11  -2  329.67   49.50
   1  11  -2  284.17   17.50
  -1  11   2  276.27   24.90
  -1  11   2  221.48   61.59
   1  11  -2  324.27   75.09
   0 -11  -2    1.40    6.30
   0 -11  -2   -2.10    4.10
   0 -11   2   -9.50    3.90
   0 -11   2   -0.50    3.10
   0 -11  -2    2.00    6.50
   0 -11   2   -4.60    3.80
   0 -11   2    1.30    6.10
   0 -11  -2    3.70    4.10
   0 -11  -2    0.90   10.80
   0  11   2   -5.80   13.00
   0  11  -2   -7.90    6.00
   0  11   2   -2.00    2.60
   0  11  -2    4.20    3.80
   0  11  -2   -2.00    3.80
  -1 -11  -2   18.00   13.00
   1 -11   2   20.10    7.70
   1 -11   2   18.20   10.10
   1 -11   2   -0.70   10.20
  -1 -11  -2   59.69   33.60
   1 -11   2   25.00   11.50
  -1 -11  -2   30.30   10.50
   1  11   2   23.00    6.80
  -1  11  -2   17.30   22.70
  -1  11  -2   23.00    8.50
   1  11   2   13.60    7.90
   1  11   2   25.30   23.40
  -1  11  -2   41.10   16.90
  -1  11  -2   33.50   11.50
   2 -11   2  780.42   62.09
   2 -11   2  695.83  118.69
   2 -11   2  803.32   51.49
  -2 -11  -2  740.83  121.39
  -2 -11  -2  648.54   73.79
   2 -11   2  691.53   47.30
  -2 -11  -2  774.22   47.20
   2  11   2  745.33   32.90
   2  11   2  679.23   44.20
  -2  11  -2  690.43   46.30
   2  11   2  816.32  128.89
  -2  11  -2  681.83   58.59
  -2  11  -2  820.42  129.99
  -2  11  -2  708.33   48.30
   3 -11   2   23.00   13.80
   3 -11   2    5.10    7.50
   3 -11   2    5.70   17.40
  -3 -11  -2    8.60    6.50
  -3 -11  -2   -2.00   11.30
  -3 -11  -2   10.80   11.80
   3 -11   2   14.40    9.90
  -3  11  -2   15.80   10.20
  -3  11  -2   14.30    9.70
   3  11   2   26.60   10.20
  -3  11  -2   17.00   18.40
   3  11   2   23.80    4.10
  -3  11  -2   26.00   14.30
   4 -11   2  150.58   32.60
  -4 -11  -2  131.79   55.59
   4 -11   2  100.59   22.60
  -4 -11  -2  114.89   31.90
   4 -11   2  167.18   36.30
  -4 -11  -2  138.29   24.50
   4 -11   2  143.99   57.19
   4  11   2   89.79   20.60
   4  11   2  147.09    8.50
  -4  11  -2  181.58   38.50
   4  11   2   96.39   48.20
  -4  11  -2  125.89   23.90
  -4  11  -2  129.39   26.10
  -4  11  -2   75.69   42.50
   5 -11   2   26.00   33.70
   5 -11   2   24.00   14.50
  -5 -11  -2   26.30   18.80
   5 -11   2   24.10   13.80
   5 -11   2   29.70   16.50
  -5 -11  -2   12.30    9.60
   5 -11   2   36.60   17.20
  -5 -11  -2    2.90   16.20
   5  11   2   25.10    4.80
   5  11   2   24.20   30.80
  -5  11  -2   50.29   23.60
   5  11   2   18.70    9.90
  -5  11  -2   31.90   12.90
  -5  11  -2    8.10   23.90
  -6 -11  -2   50.99   41.30
   6 -11   2   36.50   40.30
   6 -11   2  112.29   29.40
  -6 -11  -2   18.90   12.30
  -6 -11  -2   65.29   29.70
   6 -11   2   74.19   21.10
  -6  11  -2   49.50   18.50
  -6  11  -2   64.89   19.30
   6  11   2   47.50   14.90
  -6  11  -2   39.70   24.30
  -7 -11  -2    4.20   14.70
   7 -11   2    6.90    9.60
  -7 -11  -2   43.00   59.59
  -7 -11  -2    2.80    8.60
  -7  11  -2   13.30   16.10
  -7  11  -2    5.00   10.10
   7  11   2    1.40    6.10
  -7  11  -2   -5.70    6.20
  -7 -12   2    1.30    6.10
   7 -12  -2    9.90   10.00
  -7 -12   2   11.00   15.50
  -7 -12   2   -0.10    4.90
  -7 -12   2    0.60   12.90
  -7  12   2    2.80    7.80
  -7  12   2    0.20    8.10
   6 -12  -2   16.20   14.20
  -6 -12   2    5.40    7.00
   6 -12  -2    4.60    6.90
  -6 -12   2   32.00   21.20
  -6 -12   2    7.60    7.20
   6 -12  -2    4.90   32.70
  -6  12   2   40.70   21.80
   6  12  -2   11.30   19.80
  -6  12   2   13.10   10.40
  -6  12   2    5.10    8.40
   5 -12  -2   -3.10    4.70
  -5 -12   2    9.70    7.50
   5 -12  -2    6.00    8.20
   5 -12  -2   -0.10    5.00
  -5 -12   2    5.60    6.80
   5 -12  -2    0.70   14.50
  -5 -12   2    8.80   18.40
   5 -12  -2    5.80    7.60
  -5  12   2   -4.80   10.70
  -5  12   2    1.00    6.30
  -5  12   2    6.80    7.80
  -5  12   2    9.10   12.20
   5  12  -2   -7.90    7.70
  -4 -12   2   -3.80    6.70
  -4 -12   2   29.70   11.00
  -4 -12   2   21.30    8.70
   4 -12  -2   35.20   14.50
   4 -12  -2   91.79   46.20
   4 -12  -2   46.90   14.50
  -4 -12   2   30.80   18.00
   4 -12  -2   18.10   12.30
  -4  12   2   17.90   24.10
  -4  12   2   47.90   17.10
  -4  12   2   24.60   11.40
   4  12  -2   39.90   32.30
  -4  12   2    8.00   10.80
   3 -12  -2  115.99   22.00
   3 -12  -2  144.89   25.10
   3 -12  -2  112.69   27.50
  -3 -12   2   93.29   39.10
  -3 -12   2  102.39   19.10
   3 -12  -2  120.69   21.00
   3 -12  -2   98.69   24.60
   3 -12  -2  150.88   62.29
  -3 -12   2  169.08   37.10
  -3 -12   2  104.29   18.60
   3  12  -2   87.49   40.40
  -3  12   2  181.88   65.19
  -3  12   2  108.79   21.70
  -3  12   2  156.38   27.40
   2 -12  -2  478.15   60.79
  -2 -12   2  579.64   68.49
   2 -12  -2  608.24   40.90
   2 -12  -2  571.34   41.50
   2 -12  -2  446.46   95.89
   2 -12  -2  538.95   41.20
  -2 -12   2  634.14  108.69
  -2 -12   2  552.14   38.10
  -2 -12   2  511.75   38.40
   2 -12  -2  587.24   50.79
  -2  12   2  506.95  102.79
  -2  12   2  554.04   42.00
  -2  12   2  656.73   54.69
   1 -12  -2  497.05   38.50
  -1 -12   2  448.76   36.20
  -1 -12   2  517.75   28.60
   1 -12  -2  603.74  106.29
  -1 -12   2  508.95   99.69
   1 -12  -2  559.84   68.59
   1 -12  -2  542.45   59.59
  -1 -12   2  516.75   36.20
  -1 -12   2  598.94   50.39
   1 -12  -2  550.24   38.30
   1  12  -2  527.05   27.40
  -1  12   2  604.54  110.59
  -1  12   2  577.04   38.60
   1  12  -2  463.55   91.99
   0 -12  -2   76.99   39.90
   0 -12  -2   85.19   17.20
   0 -12   2   82.39   23.20
   0 -12   2   77.49   13.90
   0 -12   2   81.89   17.20
   0 -12  -2   54.59   14.10
   0 -12  -2   62.69   21.10
   0 -12  -2   83.59   22.30
   0 -12   2   92.09   49.99
   0  12  -2   88.19   17.90
   0  12  -2   94.59   14.70
   0  12   2   66.29   13.80
   0  12  -2   72.99   36.80
   0  12   2   82.69   39.80
  -1 -12  -2  216.28   29.30
   1 -12   2  218.08   36.50
  -1 -12  -2  172.98   55.39
   1 -12   2  230.18   27.60
  -1 -12  -2  335.77   53.59
   1 -12   2  207.98   38.10
  -1 -12  -2  211.98   28.70
   1 -12   2  198.28   62.09
   1  12   2  228.98   18.30
   1  12   2  247.78   30.40
  -1  12  -2  223.48   27.50
  -1  12  -2  231.78   31.20
  -1  12  -2  208.98   66.69
  -1  12  -2  148.89   30.90
   2 -12   2   80.19   40.10
  -2 -12  -2   53.39   20.80
   2 -12   2   73.49   23.70
   2 -12   2   84.69   20.50
  -2 -12  -2   66.69   38.60
   2 -12   2   84.49   18.40
  -2 -12  -2   75.89   17.80
  -2  12  -2  125.09   54.49
   2  12   2   87.99   11.10
  -2  12  -2   68.79   25.00
   2  12   2   76.59   16.10
  -2  12  -2   95.39   20.20
  -2  12  -2   67.29   15.70
   2  12   2   82.79   41.80
   3 -12   2  153.18   28.00
  -3 -12  -2  160.28   60.99
   3 -12   2  175.78   38.00
   3 -12   2  137.89   25.80
  -3 -12  -2  102.99   23.90
  -3  12  -2  137.19   56.49
  -3  12  -2   97.19   21.40
   3  12   2  124.09   21.80
  -3  12  -2   74.99   18.90
   3  12   2  117.69    7.20
  -3  12  -2  158.48   36.40
   3  12   2  120.19    7.60
  -4 -12  -2   63.29   27.10
   4 -12   2  115.29   31.40
   4 -12   2  102.69   23.60
  -4 -12  -2  111.69   53.79
   4 -12   2  115.79   30.60
   4 -12   2   66.29   46.80
  -4 -12  -2   86.19   20.00
  -4  12  -2  141.19   62.99
  -4  12  -2  110.59   32.50
  -4  12  -2  122.69   27.50
   4  12   2   97.59   50.89
   4  12   2  100.69   20.70
  -4  12  -2  109.09   24.20
   5 -12   2  426.76   57.69
   5 -12   2  395.46   54.99
  -5 -12  -2  390.96   45.20
  -5 -12  -2  418.16   67.49
  -5 -12  -2  375.26   96.49
   5 -12   2  491.15  117.69
   5 -12   2  472.45   54.79
   5 -12   2  456.15   56.89
   5  12   2  407.66  110.39
   5  12   2  382.76   34.30
  -5  12  -2  396.36   48.80
  -5  12  -2  386.16  100.69
  -5  12  -2  391.06   62.49
  -5  12  -2  337.17   45.50
  -6 -12  -2   75.19   50.49
  -6 -12  -2   95.69   37.40
   6 -12   2   67.49   24.90
   6 -12   2  107.49   25.50
   6 -12   2   71.49   22.10
   6 -12   2  100.59   25.30
  -6 -12  -2   69.39   19.30
   6  12   2   97.89   20.80
  -6  12  -2   83.29   51.89
  -6  12  -2   75.09   22.60
   6  12   2   37.60   35.30
  -6  12  -2   77.59   24.00
  -7 -13   2    3.50   13.90
  -7 -13   2    6.70    7.70
  -7 -13   2   20.80   25.70
   6 -13  -2   36.10   17.70
  -6 -13   2   58.39   28.60
  -6 -13   2   56.59   14.80
   6 -13  -2   36.10   16.00
  -6 -13   2   27.30   12.20
   6 -13  -2   53.19   17.60
   6  13  -2   43.60   32.00
  -6  13   2   60.89   22.30
  -6  13   2   21.70   17.30
  -6  13   2   61.49   17.90
   5 -13  -2   35.00   12.50
  -5 -13   2   10.80    8.30
  -5 -13   2   11.80    9.00
   5 -13  -2   37.10   15.20
   5 -13  -2   17.40   35.50
  -5 -13   2   17.40   19.60
  -5 -13   2   36.90   20.90
   5 -13  -2   26.30   12.90
  -5  13   2   33.60   15.90
  -5  13   2   19.50   16.80
  -5  13   2   39.60   16.10
   5  13  -2   18.10   22.20
   4 -13  -2  183.38   36.10
  -4 -13   2  224.48   29.80
  -4 -13   2  223.18   66.69
   4 -13  -2  227.28   33.70
   4 -13  -2  164.38   61.59
  -4 -13   2  228.58   31.20
   4 -13  -2  287.67   43.30
  -4  13   2  220.08   42.60
  -4  13   2  261.87   40.80
  -4  13   2  265.77   96.19
   4  13  -2  231.28   67.39
   3 -13  -2  579.44  115.49
  -3 -13   2  547.45  106.79
   3 -13  -2  609.14   46.30
  -3 -13   2  485.25   64.49
   3 -13  -2  556.54   41.30
  -3 -13   2  488.45   38.60
   3 -13  -2  428.16   57.59
  -3 -13   2  538.35   39.00
   3 -13  -2  674.23   70.19
   3 -13  -2  527.95   43.60
   3  13  -2  727.63  120.49
  -3  13   2  695.13  128.59
  -3  13   2  435.26   59.19
  -3  13   2  503.85   43.70
   2 -13  -2  258.47   47.40
   2 -13  -2  246.58   73.59
   2 -13  -2  253.97   32.60
   2 -13  -2  284.87   36.60
  -2 -13   2  245.58   68.19
   2 -13  -2  182.38   35.10
  -2 -13   2  233.68   30.50
  -2 -13   2  211.88   36.50
  -2 -13   2  265.97   46.80
   2 -13  -2  220.38   30.50
   2  13  -2  246.78   11.30
  -2  13   2  279.77   78.39
  -2  13   2  293.17   37.10
  -2  13   2  215.08   44.60
   1 -13  -2  323.87   50.89
   1 -13  -2  387.86   91.19
  -1 -13   2  351.56   23.30
  -1 -13   2  305.17   34.30
  -1 -13   2  308.47   50.89
   1 -13  -2  394.26   51.49
   1 -13  -2  367.66   40.50
  -1 -13   2  292.37   75.39
   1 -13  -2  394.06   32.50
  -1 -13   2  419.16   34.80
  -1 -13   2  291.97   44.90
   1  13  -2  367.16   86.29
   1  13  -2  347.67   21.90
  -1  13   2  372.16   31.20
  -1  13   2  428.96   96.29
   0 -13   2   22.20   13.50
   0 -13  -2    9.90   10.50
   0 -13  -2   -1.10    5.50
   0 -13   2   21.10    8.10
   0 -13  -2   -2.00    4.50
   0 -13  -2   26.10   10.50
   0 -13   2   37.80   12.70
   0 -13   2   17.80   23.90
   0 -13  -2   15.50    9.10
   0  13   2   16.10   24.40
   0  13  -2    9.50   18.90
   0  13  -2   19.50    7.10
   0  13   2   22.80    8.30
   0  13  -2   14.60    8.50
   1 -13   2   14.90    9.40
  -1 -13  -2   27.40   11.50
   1 -13   2   18.70    9.20
  -1 -13  -2   34.70   11.60
   1 -13   2    9.90   11.10
  -1 -13  -2   20.30   14.40
   1 -13   2   -2.30   10.00
   1  13   2   16.80   23.00
  -1  13  -2   25.70    9.60
  -1  13  -2   56.09   37.50
  -1  13  -2   28.20   13.30
  -1  13  -2   13.90    9.50
   1  13   2   25.20    7.80
  -2 -13  -2    9.80   13.60
   2 -13   2   27.60   15.80
  -2 -13  -2    9.10    7.10
   2 -13   2   11.20    9.20
  -2 -13  -2   24.60   30.10
   2 -13   2   -6.20    5.90
  -2  13  -2    6.70    9.50
   2  13   2    4.90   19.60
   2  13   2    7.40    6.60
   2  13   2    8.00    3.80
  -2  13  -2   -2.00    8.30
  -2  13  -2   29.40   11.40
  -2  13  -2   27.60   10.50
  -3 -13  -2  923.41   78.49
   3 -13   2  783.22   86.49
   3 -13   2  709.73   54.29
   3 -13   2  788.32   68.29
   3 -13   2  709.93   54.29
  -3 -13  -2  692.03   50.09
  -3 -13  -2  718.13  133.19
   3 -13   2  843.62  149.39
  -3  13  -2  769.82  136.89
  -3  13  -2  834.12   56.29
   3  13   2  779.52   50.19
   3  13   2  531.05  139.29
  -3  13  -2  774.12   68.59
  -3  13  -2  746.33   54.59
  -4 -13  -2  257.57   36.60
  -4 -13  -2  185.68   67.29
   4 -13   2  266.07   38.60
   4 -13   2  265.57   86.59
   4 -13   2  243.68   46.90
  -4 -13  -2  188.28   44.20
   4 -13   2  246.78   46.80
   4  13   2  237.08   32.10
  -4  13  -2  161.18   67.99
  -4  13  -2  196.38   33.90
   4  13   2  242.48   81.29
  -4  13  -2  268.57   38.50
  -4  13  -2  254.67   47.00
  -5 -13  -2   -8.30   10.50
   5 -13   2    1.20    6.80
  -5 -13  -2   42.90   25.50
   5 -13   2   -7.40    8.40
   5 -13   2    2.20    8.10
   5 -13   2    8.40   12.30
  -5 -13  -2    3.20    6.50
  -5  13  -2   -2.50    7.00
   5  13   2    9.90    7.80
  -5  13  -2   -1.20    8.60
   5  13   2   -8.80   19.20
  -5  13  -2   -1.80   11.10
  -5  13  -2   -4.50    2.80
  -6 -13  -2   44.00   43.70
   6 -13   2    7.60   10.00
  -6 -13  -2    4.00    9.10
   6 -13   2   -1.90    7.00
   6 -13   2   -2.40    7.00
  -6 -13  -2    2.30   11.80
  -6  13  -2    9.90   12.00
  -6  13  -2    7.90   10.30
  -6  13  -2   23.00   20.00
   6  13   2   -7.50   12.80
   6  13   2   -3.90    4.30
  -6 -14   2    6.50   13.90
  -6 -14   2   -6.60   10.20
   6 -14  -2    7.60    9.80
  -6 -14   2   18.00   11.10
  -6 -14   2    6.50    7.70
  -6  14   2    3.20   12.00
   6  14  -2   -7.20   10.00
  -6  14   2    2.20    7.40
  -6  14   2   14.30   14.80
  -5 -14   2  100.69   48.00
   5 -14  -2  126.09   23.70
   5 -14  -2  164.58   69.39
   5 -14  -2   89.19   23.20
  -5 -14   2   79.29   18.10
   5 -14  -2  122.19   26.80
   5 -14  -2  105.99   27.70
  -5 -14   2  126.79   24.20
   5 -14  -2   85.89   22.00
  -5 -14   2  104.99   32.00
  -5  14   2  143.19   38.20
  -5  14   2  105.89   53.99
  -5  14   2   93.59   25.60
  -5  14   2  105.99   23.50
   5  14  -2  149.88   62.19
  -4 -14   2   -1.60    3.80
   4 -14  -2   10.80    8.10
  -4 -14   2   -1.50   12.90
   4 -14  -2  -11.10    8.80
   4 -14  -2    6.20    9.80
   4 -14  -2    4.30    8.70
  -4 -14   2   -6.50    3.50
   4 -14  -2    1.40    6.40
  -4  14   2    7.50   10.60
  -4  14   2    2.10    7.00
  -4  14   2   -3.10    4.50
   3 -14  -2   -5.40    4.90
  -3 -14   2   -9.40    4.00
   3 -14  -2   -1.20    3.60
   3 -14  -2    9.40    6.10
   3 -14  -2  -10.50    6.80
   3 -14  -2    7.30    9.30
  -3 -14   2   -5.60    5.70
   3 -14  -2    5.20    6.30
  -3 -14   2    5.10    6.00
  -3 -14   2    7.20    5.80
  -3  14   2   -2.70    5.20
  -3  14   2    1.10    6.30
  -3  14   2   18.70   25.90
   3  14  -2  -11.70    6.70
   2 -14  -2   -6.40    4.80
  -2 -14   2   -2.20    4.80
   2 -14  -2    9.00   22.20
   2 -14  -2   -5.40    4.50
   2 -14  -2    2.10    5.30
   2 -14  -2    7.90    7.00
  -2 -14   2   -3.30    3.80
  -2 -14   2   -6.60    5.30
  -2 -14   2   -3.80    3.30
   2 -14  -2    3.30    5.30
  -2  14   2    0.00    6.60
  -2  14   2   -6.30    6.20
   2  14  -2   -0.30    1.30
   2  14  -2    4.00   14.40
   1 -14  -2   49.90   14.40
  -1 -14   2   22.50   10.70
  -1 -14   2   30.60   29.40
   1 -14  -2   49.10   19.10
  -1 -14   2   39.90   13.30
  -1 -14   2   28.70    7.50
   1 -14  -2   62.79   17.70
   1 -14  -2   15.40   20.50
  -1 -14   2   15.90   12.40
   1  14  -2   70.99   42.00
  -1  14   2   29.20   10.70
  -1  14   2   35.50   31.50
   1  14  -2   41.10    8.30
   0 -14   2  108.79   21.80
   0 -14   2  120.69   22.30
   0 -14  -2   91.79   47.40
   0 -14   2   69.39   22.70
   0 -14  -2  136.29   35.50
   0 -14  -2   69.49   21.20
   0 -14   2   52.79   36.90
   0 -14  -2   86.79   18.80
   0 -14   2  123.69   33.70
   0 -14  -2   91.19   20.80
   0 -14   2   88.99   16.10
   0  14  -2  130.59   55.79
   0  14  -2  103.89   21.30
   0  14   2  152.38   60.99
   0  14  -2  133.59   19.30
   0  14   2  113.79   18.30
  -1 -14  -2   59.49   15.10
   1 -14   2   66.69   42.20
  -1 -14  -2   93.69   31.20
   1 -14   2   61.89   15.20
   1 -14   2   59.49   20.30
   1 -14   2   98.29   21.60
  -1 -14  -2   66.29   41.00
  -1 -14  -2   79.29   19.60
  -1  14  -2   48.10   15.30
   1  14   2  143.19   61.29
   1  14   2   68.69   12.70
  -1  14  -2  111.09   50.59
  -1  14  -2   84.99   24.90
  -1  14  -2  101.59   19.10
   2 -14   2    3.70    7.80
  -2 -14  -2    4.40    6.30
   2 -14   2   -5.20    3.60
   2 -14   2    1.20    4.20
  -2 -14  -2   -4.70    6.50
   2 -14   2   -0.90    5.30
   2 -14   2    3.60   16.80
  -2 -14  -2   30.20   31.90
  -2 -14  -2   -4.20    4.30
   2  14   2   11.20    8.00
   2  14   2    2.70    2.90
  -2  14  -2   -0.30    4.30
   2  14   2   10.20   23.90
  -2  14  -2   -9.80    6.50
  -2  14  -2    0.00    4.50
  -2  14  -2   -1.30    5.40
   3 -14   2   -2.80    5.10
   3 -14   2    3.70    9.50
   3 -14   2   -1.70    6.10
   3 -14   2   10.50   23.70
   3 -14   2    3.70    7.90
  -3 -14  -2    8.00   11.10
  -3 -14  -2    6.00   17.20
  -3 -14  -2    1.20    5.00
  -3  14  -2   -1.50    5.50
   3  14   2   -4.00    3.90
   3  14   2   -1.00   17.90
  -3  14  -2   -8.90    7.20
  -3  14  -2   -5.60    5.10
  -3  14  -2    6.10    8.20
  -4 -14  -2    0.80   15.40
   4 -14   2   11.30   14.40
  -4 -14  -2   22.80   11.80
   4 -14   2   29.90   17.70
   4 -14   2   10.80   11.20
   4 -14   2   20.00   28.40
  -4 -14  -2    5.00   12.60
   4 -14   2    2.10    8.00
  -4  14  -2   20.30   12.00
   4  14   2   13.60    9.40
  -4  14  -2   33.70   20.70
  -4  14  -2   12.70    9.00
   4  14   2    9.70   24.80
   5 -14   2  -16.60   11.20
   5 -14   2   19.90   13.10
   5 -14   2   -4.30    7.10
   5 -14   2   -1.30    6.20
  -5 -14  -2    0.10    8.50
  -5 -14  -2   10.30    9.60
   5 -14   2    4.80    9.90
  -5 -14  -2   -9.40   10.20
  -5  14  -2   -5.90   10.50
  -5  14  -2    5.60    9.40
  -5  14  -2   13.60   12.30
  -5  14  -2   -5.60    4.70
   6 -14   2    0.00    9.50
  -6 -14  -2   10.90   26.40
  -6 -14  -2    5.40    8.80
  -6 -14  -2   -2.80   10.00
   6 -14   2   19.10   12.70
   6 -14   2   21.10   14.80
  -6  14  -2    9.70   12.30
  -6  14  -2   21.40   21.60
   6  14   2   -0.30    6.80
   6  14   2   -8.40   13.00
  -6  14  -2   11.60   12.70
   6 -15  -2   16.40   12.90
  -6 -15   2    4.90    8.30
  -6 -15   2   33.70   24.70
  -6 -15   2   -4.60   10.40
  -6 -15   2   10.50    9.50
  -6  15   2    7.40   14.90
  -6  15   2   11.90   13.10
   6  15  -2   47.20   36.60
  -5 -15   2    4.70    8.10
   5 -15  -2    8.70   11.00
  -5 -15   2    0.20   13.10
   5 -15  -2  -10.20   10.90
   5 -15  -2    5.30    6.70
   5 -15  -2   -1.40    5.80
   5 -15  -2   19.50   13.10
  -5 -15   2   26.00   21.00
   5 -15  -2   15.10   12.60
  -5 -15   2   19.00   11.40
   5  15  -2   -5.80   13.20
  -5  15   2   -9.60   13.60
  -5  15   2    7.00   12.40
  -5  15   2   10.10   11.00
  -4 -15   2   -0.20    4.60
   4 -15  -2   -4.00    5.30
   4 -15  -2    1.80    5.60
  -4 -15   2   -9.80    7.50
  -4 -15   2    0.80    6.70
   4 -15  -2   -0.90    7.10
  -4 -15   2   -8.50    6.20
   4 -15  -2    1.00    6.90
   4 -15  -2  -13.20    8.90
  -4  15   2   -7.60   11.90
  -4  15   2    1.40    4.10
  -4  15   2   -8.90    3.80
   4  15  -2   -8.20   12.50
  -3 -15   2  123.29   23.30
  -3 -15   2   72.79   40.50
   3 -15  -2  193.98   32.60
   3 -15  -2  169.18   67.69
   3 -15  -2  132.99   27.50
  -3 -15   2  151.58   41.20
   3 -15  -2  179.18   39.80
   3 -15  -2   76.99   24.50
  -3 -15   2  115.49   22.30
   3 -15  -2  138.49   26.10
  -3  15   2  114.29   26.20
  -3  15   2   76.79   50.99
   3  15  -2  100.19   50.79
  -3  15   2  164.38   38.20
  -2 -15   2  488.95   63.79
   2 -15  -2  400.06   62.69
   2 -15  -2  449.06  106.19
   2 -15  -2  552.44   68.59
   2 -15  -2  576.64   44.30
  -2 -15   2  582.54   43.50
  -2 -15   2  726.43   87.59
  -2 -15   2  480.45  106.39
  -2 -15   2  578.34   45.60
   2 -15  -2  615.64   48.60
   2  15  -2  521.15  111.39
   2  15  -2  536.85   23.50
  -2  15   2  636.54   47.20
  -1 -15   2    0.10    3.10
  -1 -15   2    2.60    6.50
   1 -15  -2   -1.00    4.90
   1 -15  -2    2.20    6.00
   1 -15  -2   16.20   23.40
   1 -15  -2   -2.10    5.90
  -1 -15   2    4.70   17.20
  -1 -15   2    0.00    4.60
  -1 -15   2   -0.30    4.50
   1 -15  -2   -3.00    4.70
  -1 -15   2   -7.80    4.80
  -1  15   2   -4.60    9.70
   1  15  -2   39.60   32.90
  -1  15   2    8.80    7.60
   1  15  -2   -2.30    1.80
   0 -15  -2   87.89   26.00
   0 -15   2   74.59   24.50
   0 -15  -2   99.59   21.40
   0 -15   2   83.29   19.90
   0 -15   2    9.90   21.50
   0 -15  -2  120.19   23.50
   0 -15   2  115.49   19.40
   0 -15  -2  115.09   34.80
   0 -15   2   69.19   27.10
   0 -15   2  115.29   22.50
   0 -15  -2   75.29   44.50
   0  15  -2   96.59   16.40
   0  15  -2   98.69   50.19
   0  15   2  118.19   53.79
   0  15   2   98.49   18.30
  -1 -15  -2  234.68   46.10
   1 -15   2  276.17   81.09
   1 -15   2  182.58   43.50
  -1 -15  -2  280.17   37.50
   1 -15   2  210.48   42.30
   1 -15   2  275.87   34.20
  -1 -15  -2  217.18   40.00
   1 -15   2  224.58   35.30
  -1 -15  -2  384.16   97.09
  -1 -15  -2  247.98   33.70
  -1  15  -2  203.38   40.30
   1  15   2  267.07   82.49
  -1  15  -2  217.48   32.40
   1  15   2  259.37   21.80
  -1  15  -2  359.36   96.19
  -1  15  -2  246.78   31.30
  -2 -15  -2  414.66  105.49
  -2 -15  -2  406.86   45.80
   2 -15   2  295.37   53.89
  -2 -15  -2  455.85   68.79
   2 -15   2  326.97   95.69
   2 -15   2  464.85   40.40
   2 -15   2  464.15   51.39
   2 -15   2  532.85   72.09
  -2 -15  -2  437.26   39.00
  -2  15  -2  585.14  126.69
  -2  15  -2  486.85   52.69
   2  15   2  414.16   24.50
   2  15   2  368.36   96.89
  -2  15  -2  421.06   38.30
   3 -15   2   22.20   16.20
   3 -15   2   14.50   11.00
  -3 -15  -2   24.00   27.60
   3 -15   2   13.70   28.60
   3 -15   2   11.70   14.30
   3 -15   2   -1.50    5.60
  -3 -15  -2   37.80   23.00
  -3 -15  -2   38.50   14.70
   3  15   2   13.30    9.10
  -3  15  -2   27.20   17.50
   3  15   2   -3.90   12.50
  -3  15  -2    9.00    9.30
  -3  15  -2    8.20   19.70
  -3  15  -2   14.20   10.30
   4 -15   2   66.79   21.70
   4 -15   2   98.19   30.80
  -4 -15  -2   99.69   35.70
  -4 -15  -2   -3.10   14.30
   4 -15   2   52.69   19.40
   4 -15   2   48.00   25.80
   4 -15   2   16.80   31.00
  -4  15  -2   63.39   27.40
  -4  15  -2   77.19   21.70
  -4  15  -2   60.99   19.80
   4  15   2   45.80   36.00
   4  15   2   67.89   17.90
  -5 -15  -2   -4.00    6.70
  -5 -15  -2    4.00   28.90
   5 -15   2   14.90   16.70
   5 -15   2   -6.80    5.40
   5 -15   2   25.80   36.60
   5 -15   2   -1.00    7.00
  -5 -15  -2    6.30    8.90
   5 -15   2    3.80    8.00
   5  15   2   19.60   31.70
  -5  15  -2    4.80   21.20
  -5  15  -2   -7.10    4.20
  -5  15  -2    5.30   14.50
  -5  15  -2    5.70    8.80
  -6 -15  -2   -1.50   20.20
  -6 -15  -2   -1.90   11.80
   6 -15   2   -4.70    6.70
  -6 -15  -2   -6.10    4.40
   6 -15   2    6.50   10.90
   6 -15   2    4.90    9.60
   6  15   2   -4.40   14.60
  -6  15  -2    1.20    7.80
  -6  15  -2    6.30   10.40
  -6 -16   2   -0.50    9.60
   6 -16  -2   -0.10    5.70
  -6 -16   2   -7.30    3.40
   6 -16  -2   -0.80    4.40
  -6 -16   2   -1.80    6.10
  -6 -16   2   -7.10   14.30
  -6  16   2   14.20   14.60
   6  16  -2   -8.40   12.20
  -6  16   2    2.40    8.60
   5 -16  -2   10.20    9.80
  -5 -16   2   29.70   13.20
  -5 -16   2   -5.00   10.10
  -5 -16   2    6.60    8.50
   5 -16  -2    5.90   26.40
   5 -16  -2    6.20   10.20
   5 -16  -2    7.50   11.20
   5 -16  -2   -3.60    6.20
  -5 -16   2   14.60   16.40
   5 -16  -2   -6.20    4.00
  -5  16   2   23.50   15.30
  -5  16   2   -0.50    9.00
  -5  16   2    7.80   23.10
   5  16  -2    4.10   27.50
   4 -16  -2   18.40   29.10
   4 -16  -2   38.60   19.60
   4 -16  -2    9.10   12.50
  -4 -16   2   12.20    9.20
  -4 -16   2   22.20   11.90
  -4 -16   2   17.60   17.60
   4 -16  -2   38.80   15.20
   4 -16  -2   34.20   14.90
   4 -16  -2    9.70   11.40
  -4  16   2   -1.10    7.90
  -4  16   2   16.10   10.80
  -4  16   2   24.70   32.70
   4  16  -2    7.70   26.50
   3 -16  -2  625.44   76.09
   3 -16  -2  480.95   42.50
  -3 -16   2  368.26   93.69
  -3 -16   2  654.73   75.49
   3 -16  -2  569.24   77.29
  -3 -16   2  409.66   47.30
  -3 -16   2  541.65   78.69
   3 -16  -2  493.15   45.10
   3 -16  -2  537.05   59.19
   3 -16  -2  464.55  116.59
  -3 -16   2  483.95   42.30
  -3  16   2  532.55   47.00
  -3  16   2  322.87   94.09
   3  16  -2  459.85  107.89
  -3  16   2  473.65   66.19
   2 -16  -2   48.60   24.50
  -2 -16   2   26.20   11.50
   2 -16  -2   56.19   44.70
  -2 -16   2    8.70   11.20
  -2 -16   2   17.00   11.00
  -2 -16   2    7.80   13.10
   2 -16  -2   22.00   10.90
   2 -16  -2   23.20   11.60
   2 -16  -2   17.80   14.40
  -2 -16   2   20.50   27.80
  -2  16   2   62.49   18.00
  -2  16   2   31.70   36.20
   2  16  -2   29.40    5.20
   2  16  -2   20.10   26.80
   1 -16  -2    4.70    9.20
  -1 -16   2   10.90   12.00
   1 -16  -2    5.70    7.70
  -1 -16   2    2.20   11.20
   1 -16  -2    8.40   17.80
   1 -16  -2    7.50   11.70
  -1 -16   2   -3.00    4.00
   1 -16  -2    0.40    6.40
  -1 -16   2   -5.30    8.80
  -1 -16   2    6.30    4.80
  -1 -16   2    6.00    8.70
  -1  16   2    3.80    6.10
  -1  16   2   13.70   22.70
   1  16  -2    3.80    4.20
   0 -16  -2 1361.96  192.68
   0 -16  -2  930.61  103.39
   0 -16   2  970.80   61.89
   0 -16  -2  887.71   75.69
   0 -16   2 1002.50   56.09
   0 -16   2  905.41  154.68
   0 -16   2  998.40   81.39
   0 -16  -2 1058.49   64.79
   0 -16   2  958.00   85.59
   0 -16   2  966.50   65.19
   0 -16  -2  981.60   64.99
   0  16  -2 1149.39   56.29
   0  16   2 1012.90  168.08
   0  16  -2 1091.59  174.18
   0  16   2 1063.49   57.99
  -1 -16  -2   -3.30   15.40
  -1 -16  -2    9.30    9.00
  -1 -16  -2    4.40    8.50
   1 -16   2    1.60    5.00
   1 -16   2    0.60    7.70
   1 -16   2   11.40   24.30
   1 -16   2   11.70   15.80
  -1 -16  -2   -4.00    3.10
   1 -16   2    6.30    9.70
  -1 -16  -2   18.50   17.00
  -1  16  -2    8.70    9.30
   1  16   2  -17.80    7.30
  -1  16  -2   33.00   40.00
  -1  16  -2   19.10    9.40
   2 -16   2  282.27   90.49
  -2 -16  -2  194.58   31.60
   2 -16   2  228.08   36.10
  -2 -16  -2  175.28   30.90
   2 -16   2  154.58   40.60
  -2 -16  -2  197.88   71.29
   2 -16   2  168.88   28.80
  -2 -16  -2  158.18   42.70
   2 -16   2  222.18   45.80
  -2  16  -2  163.38   27.70
  -2  16  -2  209.58   79.19
   2  16   2  120.29   58.99
  -2  16  -2  135.39   28.60
   2  16   2  156.78   14.20
   3 -16   2   96.09   24.20
   3 -16   2   50.09   43.60
  -3 -16  -2   76.79   31.10
   3 -16   2   83.89   29.50
  -3 -16  -2   80.39   21.00
   3 -16   2   81.19   22.30
  -3 -16  -2   70.29   46.50
  -3 -16  -2  111.99   25.30
   3 -16   2   81.39   31.40
  -3  16  -2  130.79   29.40
  -3  16  -2   60.39   46.50
  -3  16  -2   65.89   25.60
   3  16   2  113.39   57.19
  -3  16  -2   89.79   22.10
   4 -16   2   18.10   15.50
   4 -16   2   54.29   19.90
   4 -16   2   10.10   29.10
   4 -16   2   15.40   13.90
  -4 -16  -2   28.60   19.70
   4 -16   2    0.80    5.10
  -4 -16  -2   21.80   13.30
  -4 -16  -2   14.40   10.80
  -4 -16  -2   11.50   24.30
  -4  16  -2    7.50   10.10
  -4  16  -2   18.00   12.40
  -4  16  -2   19.00   27.70
  -4  16  -2   24.80   18.10
   4  16   2   -4.00   10.50
  -5 -16  -2    9.50    9.60
   5 -16   2   43.40   46.40
   5 -16   2   22.80   19.10
   5 -16   2   -3.10    6.30
   5 -16   2   29.30   20.60
  -5 -16  -2   -5.50    7.80
   5 -16   2   25.40   16.30
  -5  16  -2   -4.60    6.60
  -5  16  -2    0.00    7.90
  -5  16  -2   -1.10    7.90
   5  16   2   -8.90   15.40
  -5  16  -2    5.60   24.10
   6 -16   2   25.30   15.60
  -6 -16  -2   14.90   34.10
   6 -16   2    8.20   13.50
  -6 -16  -2   17.50   12.50
   6 -16   2   19.00   15.20
  -6 -16  -2   59.99   32.80
  -6  16  -2   71.09   24.60
   6  16   2   83.09   52.09
  -6 -17   2   -1.50   18.60
  -6 -17   2    0.80    8.70
   6 -17  -2   -2.40    4.70
  -6 -17   2   -6.80   14.80
  -6 -17   2    1.30    7.20
   6 -17  -2    0.70    6.00
   6  17  -2   -4.70   14.90
  -5 -17   2   98.19   35.90
   5 -17  -2  133.89   32.50
   5 -17  -2  173.78   35.20
  -5 -17   2  151.38   28.60
   5 -17  -2  135.09   34.70
  -5 -17   2   16.30   24.20
  -5 -17   2  111.89   24.90
  -5  17   2  135.29   41.20
   5  17  -2  149.39   69.79
  -4 -17   2   72.09   19.30
  -4 -17   2   16.30   27.20
  -4 -17   2   70.09   30.80
  -4 -17   2   74.69   19.40
   4 -17  -2   44.50   47.90
   4 -17  -2   34.90   19.80
   4 -17  -2   40.00   21.40
   4 -17  -2   83.09   25.10
  -4  17   2   83.19   51.29
  -4  17   2  128.09   37.40
  -4  17   2   70.99   21.60
   4  17  -2   39.60   43.00
   3 -17  -2   -3.80    3.60
   3 -17  -2  -15.90   10.90
   3 -17  -2   -3.70    4.80
  -3 -17   2   18.60   11.00
  -3 -17   2    2.90   10.30
   3 -17  -2   -1.60    5.30
   3 -17  -2    0.50    8.80
  -3 -17   2   14.80   12.10
  -3 -17   2    2.80   12.60
   3 -17  -2   -0.50    7.30
  -3 -17   2   16.20   29.30
   3  17  -2   17.40   26.90
  -3  17   2   -8.40    3.20
  -3  17   2   -9.40   10.10
   2 -17  -2   12.10   13.50
   2 -17  -2   42.40   43.00
   2 -17  -2    4.30    7.80
  -2 -17   2    5.10   12.40
   2 -17  -2   47.80   21.60
  -2 -17   2    8.70   24.00
  -2 -17   2   17.60   11.00
   2 -17  -2   22.60   13.30
  -2 -17   2   28.80   18.00
  -2 -17   2   42.00   14.70
   2  17  -2   21.10    4.70
   2  17  -2    4.30   17.20
  -2  17   2   27.50   13.60
  -2  17   2   -9.20   11.70
  -1 -17   2  278.07   38.00
   1 -17  -2  262.77   54.49
   1 -17  -2  307.27   42.70
   1 -17  -2  272.37   38.20
  -1 -17   2  258.97   48.40
   1 -17  -2  195.58   74.19
  -1 -17   2  298.27   57.99
  -1 -17   2  234.48   36.40
  -1 -17   2  302.07  107.19
   1 -17  -2  325.37   56.99
  -1  17   2  379.46   41.80
  -1  17   2  149.59   69.69
   1  17  -2  222.18   80.09
   0 -17  -2    9.50    9.70
   0 -17   2   32.40   11.00
   0 -17  -2   19.40   15.40
   0 -17   2   -5.10    6.50
   0 -17  -2   13.70   11.00
   0 -17  -2   -9.00    7.80
   0 -17   2   15.20    9.90
   0 -17   2   23.20   15.20
   0 -17   2   42.30   15.60
   0  17  -2    6.80    6.00
   0  17   2  -11.20    8.20
   0  17  -2   40.30   35.20
   0  17   2    7.30    6.60
   1 -17   2   -4.20    3.10
   1 -17   2   -1.00   15.20
  -1 -17  -2    4.20   11.50
  -1 -17  -2    8.10    8.10
   1 -17   2    7.90    9.60
   1 -17   2   13.00   12.30
  -1 -17  -2  -15.10    8.80
  -1 -17  -2    0.10    6.80
   1 -17   2   15.90    9.80
   1 -17   2    4.20   11.10
   1  17   2   -0.90   20.00
  -1  17  -2    2.40    5.80
  -1  17  -2    4.00    9.30
   1  17   2    2.70    5.10
  -1  17  -2   -8.10    8.00
   2 -17   2  290.37   40.70
   2 -17   2  269.27   42.40
  -2 -17  -2  328.77   43.80
  -2 -17  -2  280.47   57.19
  -2 -17  -2  413.86  128.99
  -2 -17  -2  335.37   43.20
   2 -17   2  359.96   62.49
   2  17   2  218.38   80.69
  -2  17  -2  296.17   42.90
   2  17   2  267.07   19.40
  -2  17  -2  154.38   71.59
  -2  17  -2  319.77   40.50
  -3 -17  -2    3.80   24.10
  -3 -17  -2    4.30    9.20
   3 -17   2    1.20    8.00
   3 -17   2   37.60   41.00
  -3 -17  -2    9.00   16.00
  -3 -17  -2    1.80    7.40
   3 -17   2   -8.60    2.90
   3 -17   2    4.00   11.00
  -3  17  -2   -0.70    7.50
  -3  17  -2    3.10   11.50
  -3  17  -2    3.20   24.10
  -3  17  -2   -1.50   12.50
   3  17   2   -6.50   14.40
   4 -17   2    7.70   10.40
  -4 -17  -2    1.60    9.90
  -4 -17  -2   -8.70   10.30
   4 -17   2   -6.80    5.50
   4 -17   2   24.20   38.90
  -4 -17  -2    2.40    7.00
  -4 -17  -2   -5.60    3.80
   4 -17   2    9.10   12.70
  -4  17  -2   -1.80    7.20
  -4  17  -2   -4.30   16.00
  -4  17  -2    6.40    9.90
  -4  17  -2    0.50    7.10
   4  17   2    2.30   17.20
   5 -17   2  146.19   39.50
   5 -17   2  104.29   28.60
  -5 -17  -2  124.49   67.69
  -5 -17  -2  115.99   26.60
  -5 -17  -2  126.19   44.90
  -5 -17  -2  105.09   26.30
  -5  17  -2   81.89   24.70
  -5  17  -2  105.09   37.10
   5  17   2   93.29   61.29
  -5  17  -2   91.59   28.00
  -5 -18   2   72.59   21.50
   5 -18  -2   71.39   23.00
   5 -18  -2  131.59   34.90
  -5 -18   2   88.99   35.00
   5 -18  -2   91.19   29.30
  -5 -18   2   69.19   54.09
  -5 -18   2   26.90   14.30
  -5  18   2   65.89   29.80
  -5  18   2   66.49   25.10
   5  18  -2  104.79   62.79
   4 -18  -2   10.20   11.10
   4 -18  -2    6.80    9.10
   4 -18  -2   19.10   14.90
  -4 -18   2    1.50    6.70
   4 -18  -2    5.90   13.10
  -4 -18   2    1.10    7.90
   4 -18  -2   -9.40   15.90
  -4 -18   2   29.40   35.40
  -4 -18   2   27.20   24.10
   4 -18  -2    5.10   11.20
   4  18  -2   -4.40   17.90
  -4  18   2   21.50   14.90
  -4  18   2   -3.20    7.70
  -4  18   2    0.50   18.80
  -3 -18   2   22.60   13.30
  -3 -18   2   34.50   21.30
   3 -18  -2   15.70   11.10
   3 -18  -2    3.30   25.30
  -3 -18   2   -0.10    7.00
   3 -18  -2   12.90   19.30
  -3 -18   2   27.80   12.40
   3 -18  -2   12.50   12.70
   3 -18  -2   22.40   17.20
  -3 -18   2   13.20   22.60
  -3  18   2   30.90   16.80
   2 -18  -2   -0.30    7.30
  -2 -18   2    1.80   11.20
  -2 -18   2   12.20   12.20
   2 -18  -2   -1.90    4.90
   2 -18  -2   -1.00    8.80
  -2 -18   2   -9.70    9.20
   2 -18  -2   11.60   28.10
  -2 -18   2   10.60    7.10
  -2 -18   2   10.80   10.00
  -2  18   2   -8.70    9.10
   2  18  -2    7.50    3.60
   2  18  -2   10.00   26.50
  -2  18   2   -5.30    2.70
  -1 -18   2    0.30   17.60
   1 -18  -2   26.70   33.90
  -1 -18   2   -8.60    4.50
  -1 -18   2    5.60    8.80
  -1 -18   2    6.60    8.80
   1 -18  -2   14.70   11.50
  -1 -18   2    8.60   13.00
   1 -18  -2    1.50    7.30
   1  18  -2   13.30    6.40
   1  18  -2   20.90   27.80
  -1  18   2    7.70    7.70
  -1  18   2   21.10   31.20
   0 -18  -2   56.09   18.40
   0 -18  -2   58.79   19.30
   0 -18   2   35.10   19.30
   0 -18  -2   26.50   17.90
   0 -18  -2   75.29   50.49
   0 -18   2   36.40   14.50
   0 -18   2   27.30   10.90
   0 -18   2   54.59   19.40
   0  18   2   68.99   52.69
   0  18  -2   61.39   46.30
   0  18   2   48.00   14.30
   0  18  -2   36.00   11.40
   1 -18   2  182.48   34.40
   1 -18   2  165.78   30.30
   1 -18   2  132.09   25.30
  -1 -18  -2   95.69   58.59
   1 -18   2  157.08   76.29
  -1 -18  -2  152.18   30.10
  -1 -18  -2  117.99   33.20
  -1 -18  -2  200.18   33.10
   1 -18   2  171.18   42.50
  -1  18  -2  192.38   34.50
  -1  18  -2  107.69   57.69
   1  18   2  126.49   19.80
   1  18   2  147.09   70.09
  -1  18  -2  185.68   28.00
   2 -18   2   15.30   10.80
   2 -18   2   14.00    9.70
   2 -18   2   -8.20   11.70
  -2 -18  -2   -4.00    4.80
  -2 -18  -2   25.60   12.80
   2 -18   2    2.20    9.60
  -2 -18  -2   17.30   11.50
   2 -18   2   -1.60    8.10
  -2 -18  -2   -3.00   16.10
   2  18   2   65.69   52.49
  -2  18  -2   11.30   12.20
   2  18   2    4.70    4.10
  -2  18  -2    3.60   18.70
  -2  18  -2   -2.50    4.70
  -3 -18  -2   20.60   13.70
   3 -18   2   15.70   12.70
  -3 -18  -2   48.80   19.50
   3 -18   2    1.00   22.20
  -3 -18  -2   39.50   43.70
   3 -18   2   12.40   13.90
  -3 -18  -2   40.90   26.20
   3 -18   2   26.30   20.80
  -3  18  -2   19.50   13.00
  -3  18  -2   17.80   17.50
   3  18   2    6.40   25.20
  -3  18  -2   24.80   14.50
  -3  18  -2   -7.50   12.50
  -4 -18  -2   14.60   12.60
   4 -18   2    2.30    8.90
  -4 -18  -2   -9.50   12.30
   4 -18   2   10.30   11.60
   4 -18   2   28.50   26.00
  -4 -18  -2   30.60   15.30
   4 -18   2   16.80   18.60
  -4  18  -2   15.00   12.70
  -4  18  -2   14.30   50.59
  -4  18  -2   23.00   20.80
  -4  18  -2   43.20   17.80
  -5 -18  -2    3.70   16.60
  -5 -18  -2    1.20    8.20
   5 -18   2   -7.60    7.70
  -5 -18  -2   -2.20    5.30
  -5 -18  -2   -6.50   14.70
   5  18   2   -9.90   15.00
  -5  18  -2   14.40   15.60
  -5  18  -2    1.90   11.10
  -5 -19   2  148.79   31.20
  -5 -19   2  139.39   29.70
   5 -19  -2  144.39   38.30
  -5 -19   2   90.99   62.99
   5 -19  -2  116.59   31.20
  -5 -19   2  110.29   41.10
   5 -19  -2   84.79   30.10
  -5  19   2  154.78   36.20
   5  19  -2   91.59   58.99
  -4 -19   2   15.90   18.40
  -4 -19   2   -5.40    5.00
   4 -19  -2   -9.40    4.90
   4 -19  -2   -0.30    8.60
  -4 -19   2    3.40   26.80
  -4 -19   2   14.10   16.20
  -4 -19   2   -3.30    7.50
   4 -19  -2   -9.70   13.70
   4 -19  -2    3.80   11.10
  -4  19   2   -7.90   19.70
  -4  19   2   -0.80    8.50
   4  19  -2   -1.90   20.50
  -4  19   2    3.10   11.10
   3 -19  -2  167.18   32.20
   3 -19  -2  192.48   37.00
   3 -19  -2  176.08   80.59
  -3 -19   2  212.58   35.90
   3 -19  -2  250.17   49.99
  -3 -19   2  212.68   88.29
  -3 -19   2  149.39   44.10
  -3 -19   2  181.68   45.50
   3 -19  -2  156.38   51.59
  -3 -19   2  180.68   31.30
  -3  19   2  220.78   38.30
  -3  19   2  185.08   88.99
   2 -19  -2   -5.70    3.80
  -2 -19   2    1.20    8.20
   2 -19  -2   -1.40    5.90
   2 -19  -2   -3.20    3.80
   2 -19  -2   16.20   26.80
   2 -19  -2   -5.10    4.60
  -2 -19   2   -1.80    4.70
  -2 -19   2   -3.30    8.00
  -2 -19   2    4.20    8.10
  -2 -19   2    8.60   24.40
   2  19  -2   -1.10    2.00
   2  19  -2   -1.90   13.50
  -2  19   2   -3.60    4.10
  -2  19   2   15.10   32.20
   1 -19  -2  235.68  101.19
   1 -19  -2  319.17   45.10
  -1 -19   2  389.26   51.09
  -1 -19   2  433.26   74.09
  -1 -19   2  333.97   69.59
  -1 -19   2  300.37  103.59
   1 -19  -2  370.26   49.90
  -1 -19   2  443.96   50.59
   1 -19  -2  373.66   70.19
  -1  19   2  260.97   36.10
   1  19  -2  337.97   25.50
   1  19  -2  316.17  105.99
  -1  19   2  295.27  116.79
   0 -19  -2   -4.00    4.80
   0 -19   2   -2.40    5.40
   0 -19   2    6.10    7.80
   0 -19  -2   -4.20    5.50
   0 -19  -2   21.10   18.90
   0 -19  -2   -6.20    9.10
   0 -19   2    6.00    6.70
   0 -19   2    7.90   10.50
   0 -19   2   -7.90   12.40
   0  19  -2   -0.70    4.30
   0  19   2    0.80    6.00
   0  19   2    7.90   26.10
   0  19  -2    7.50   19.70
   1 -19   2    3.60    9.20
   1 -19   2   -7.70    8.60
  -1 -19  -2   24.90   13.40
   1 -19   2   15.00    9.80
  -1 -19  -2   53.09   46.20
   1 -19   2    6.60   12.70
  -1 -19  -2    6.20    8.90
  -1 -19  -2   24.80   18.70
   1 -19   2    2.50    7.30
   1 -19   2   28.80   21.40
  -1  19  -2   21.50    8.70
  -1  19  -2  -15.10   10.40
   1  19   2   22.30    8.70
   1  19   2   -2.20   20.90
  -2 -19  -2  112.89   38.70
  -2 -19  -2  207.58   81.29
   2 -19   2  115.09   37.40
   2 -19   2  121.49   37.40
   2 -19   2   69.19   20.60
   2 -19   2   65.49   56.29
  -2 -19  -2   55.99   23.50
   2 -19   2   88.89   22.70
   2 -19   2   89.49   23.90
  -2 -19  -2   97.89   24.80
  -2  19  -2   87.19   22.30
  -2  19  -2   98.59   31.30
  -2  19  -2   73.19   22.30
   2  19   2   92.79   13.50
  -2  19  -2  100.49   63.79
   2  19   2   16.60   31.80
   3 -19   2  182.88   46.40
  -3 -19  -2  177.08   33.50
   3 -19   2  169.18   79.59
   3 -19   2  200.78   51.39
  -3 -19  -2  127.59   50.39
   3 -19   2  203.28   38.90
  -3 -19  -2  125.29   72.49
  -3 -19  -2  193.08   35.50
   3 -19   2  170.68   33.50
  -3  19  -2  221.18   37.50
  -3  19  -2  159.98   43.80
  -3  19  -2  171.88   35.20
   3  19   2   62.29   53.19
   4 -19   2   12.90   30.20
  -4 -19  -2    2.30   11.60
   4 -19   2   -6.50    9.30
   4 -19   2    8.10   13.90
   4 -19   2    6.70    9.60
  -4 -19  -2    5.30    9.10
  -4 -19  -2   -3.30    6.00
  -4 -19  -2   -2.70   17.30
   4 -19   2   11.00   12.70
  -4  19  -2   -4.30    6.80
  -4  19  -2    9.30   10.40
  -4  19  -2  -12.60   14.50
  -4  19  -2   -5.60    7.00
   5 -19   2   26.10   17.50
  -5 -19  -2  -10.00   16.10
   5 -19   2   10.30   14.50
  -5 -19  -2    3.50    9.70
   5 -19   2   -6.00    8.60
  -5 -19  -2   16.00   13.80
   5  19   2   -5.70   21.30
  -5  19  -2    2.80    9.70
  -5  19  -2   17.50   15.40
   5 -20  -2   19.70   16.70
  -5 -20   2   10.10   11.80
  -5 -20   2    6.70   17.70
   5 -20  -2   11.60   13.70
  -5 -20   2    1.50   11.60
  -5 -20   2    6.10   26.90
   5  20  -2  -11.80   16.30
  -5  20   2   -5.40    6.50
   4 -20  -2   76.69   59.99
  -4 -20   2   44.10   25.50
   4 -20  -2   -5.00    7.40
  -4 -20   2   44.90   17.80
   4 -20  -2   19.60   16.50
  -4 -20   2   55.19   48.00
  -4 -20   2   89.49   39.40
   4 -20  -2   28.20   24.00
  -4  20   2   38.20   46.90
  -4  20   2   38.10   20.00
   4  20  -2    5.20   29.00
   3 -20  -2   19.90   19.60
   3 -20  -2   20.30   14.60
  -3 -20   2    1.80    7.80
  -3 -20   2    4.70    7.10
   3 -20  -2    1.10   26.60
   3 -20  -2    8.50   14.30
   3 -20  -2   10.20    9.50
  -3 -20   2    7.80   14.00
  -3 -20   2   10.80   23.70
  -3  20   2   17.30   12.90
  -3  20   2    0.00   24.80
   3  20  -2    5.70   23.20
   2 -20  -2    2.40   14.50
   2 -20  -2   -7.90   13.10
   2 -20  -2   35.60   21.00
  -2 -20   2   27.50   14.60
   2 -20  -2    5.50   10.30
  -2 -20   2   17.40   12.50
  -2 -20   2   20.90   17.20
   2 -20  -2    5.90    8.60
  -2 -20   2    5.70   13.00
  -2 -20   2   -4.20   15.10
   2  20  -2   21.20    5.30
  -2  20   2   18.60   13.10
  -2  20   2   57.09   52.59
   2  20  -2   -3.90   18.70
   1 -20  -2   23.20   15.10
   1 -20  -2   13.60   11.00
   1 -20  -2   -4.00    9.30
   1 -20  -2    1.20   11.70
  -1 -20   2    4.80   10.30
  -1 -20   2   -3.80    6.40
  -1 -20   2   -7.90    3.20
  -1 -20   2   -7.70   10.20
   1 -20  -2  -12.00   13.10
  -1 -20   2   22.10   19.80
  -1  20   2   -5.20    2.80
   1  20  -2  -11.00   11.20
  -1  20   2   29.50   42.90
   1  20  -2    5.50    5.30
   0 -20  -2   50.89   48.10
   0 -20  -2  100.29   38.50
   0 -20   2   23.30   34.90
   0 -20   2   50.49   25.80
   0 -20   2   99.59   35.70
   0 -20   2   77.59   26.50
   0 -20   2   52.29   19.80
   0 -20  -2   42.20   23.30
   0 -20  -2   62.19   19.60
   0 -20  -2   90.19   25.60
   0  20   2   78.89   54.29
   0  20   2   73.89   17.60
   0  20  -2   88.29   61.09
   0  20  -2   76.29   16.00
   1 -20   2   26.80   15.30
   1 -20   2   80.39   21.30
  -1 -20  -2   73.29   23.20
  -1 -20  -2   58.19   18.70
  -1 -20  -2   84.09   29.40
   1 -20   2   93.69   33.20
   1 -20   2   72.39   22.30
  -1 -20  -2   88.79   35.10
   1 -20   2   25.10   20.70
  -1 -20  -2   15.10   32.60
   1 -20   2   42.80   47.70
   1  20   2   66.59   14.70
   1  20   2   29.30   41.70
  -1  20  -2  140.39   73.69
  -1  20  -2   62.69   16.50
  -2 -20  -2   78.69   60.59
  -2 -20  -2  109.39   33.00
   2 -20   2   83.99   33.40
   2 -20   2   66.99   23.00
  -2 -20  -2   59.89   21.20
  -2 -20  -2  104.19   25.80
   2 -20   2  106.49   27.40
   2 -20   2  113.09   27.40
   2 -20   2   62.29   30.00
   2  20   2   98.09   14.30
  -2  20  -2   82.89   55.99
  -2  20  -2   99.09   27.50
   2  20   2  315.17  109.19
  -3 -20  -2   -2.10    5.30
   3 -20   2    9.40   10.40
  -3 -20  -2  -15.60   15.80
  -3 -20  -2   -5.70    8.80
   3 -20   2    4.10    6.70
   3 -20   2   -6.40    4.40
  -3 -20  -2   -0.40    7.70
   3 -20   2    2.10    9.10
   3 -20   2   -9.20   13.70
  -3  20  -2    1.10    9.00
   3  20   2   -2.80   18.10
  -3  20  -2   -5.80    6.10
  -3  20  -2    8.60   12.00
  -3  20  -2    5.80   31.90
  -4 -20  -2    0.00    8.40
  -4 -20  -2   14.90   35.70
   4 -20   2   -2.90   10.70
  -4 -20  -2   -1.40    6.50
   4 -20   2    1.80   10.60
  -4 -20  -2   -4.80    7.50
   4 -20   2   28.40   50.99
   4 -20   2   -8.40    5.40
  -4  20  -2   38.70   51.59
  -4  20  -2    3.60    8.30
  -4  20  -2    3.20   10.10
  -4 -21   2    8.60   30.30
  -4 -21   2    0.00   13.20
   4 -21  -2   -9.20    7.00
   4 -21  -2   -3.00    6.10
  -4 -21   2    4.70   10.40
  -4 -21   2   -5.10    4.90
  -4 -21   2    5.50   13.10
   4 -21  -2    3.40   11.00
  -4  21   2    9.30   12.50
   4  21  -2   -6.20   17.20
  -3 -21   2   10.80   11.30
  -3 -21   2   -6.70   16.90
  -3 -21   2   -0.90    8.00
   3 -21  -2    5.10   10.70
   3 -21  -2    2.40   12.00
   3 -21  -2   -3.10    7.50
  -3 -21   2    6.70   15.60
   3 -21  -2    2.30   11.10
  -3 -21   2    0.40    7.70
   3 -21  -2  -13.40   20.10
  -3  21   2    3.90   10.40
   3  21  -2    5.60   23.20
  -2 -21   2   -6.70    6.50
   2 -21  -2    4.00    8.70
   2 -21  -2    6.90   11.00
  -2 -21   2   -0.70    8.10
   2 -21  -2   -3.80    5.00
  -2 -21   2   -2.70    7.60
  -2 -21   2   -9.00   12.30
  -2 -21   2   -4.70    6.80
   2 -21  -2   -5.40    9.90
   2 -21  -2   -6.00   13.30
  -2  21   2   -1.50    5.50
   2  21  -2    0.40    2.40
   1 -21  -2  -11.60   18.90
  -1 -21   2   19.80   13.90
  -1 -21   2   -2.20    6.60
   1 -21  -2   15.50   16.80
   1 -21  -2   23.30   15.80
   1 -21  -2    6.70    9.10
  -1 -21   2   24.90   31.00
  -1 -21   2    6.40   14.90
  -1 -21   2   11.80   11.50
  -1  21   2   53.29   55.59
   1  21  -2   -7.80   11.40
   1  21  -2   25.70    9.00
  -1  21   2   19.70   12.10
   0 -21  -2   24.50   27.10
   0 -21  -2   78.59   53.49
   0 -21  -2   27.50   19.60
   0 -21   2   65.59   29.30
   0 -21   2   42.40   17.90
   0 -21   2   28.00   32.30
   0 -21   2    8.70   10.70
   0 -21  -2   52.39   20.40
   0 -21   2   37.90   25.90
   0 -21  -2   34.90   15.90
   0  21   2   -9.70   12.40
   0  21  -2   73.99   57.09
   0  21   2   43.60   14.40
   0  21  -2   37.20   12.10
   1 -21   2   18.80   16.10
   1 -21   2   -6.50    9.70
  -1 -21  -2   -7.80   11.90
   1 -21   2   13.00   17.20
  -1 -21  -2    4.00   11.00
   1 -21   2    7.40   11.40
   1 -21   2   -1.30    6.30
  -1 -21  -2    3.50   12.10
  -1 -21  -2    8.40    9.50
  -1  21  -2   65.89   56.29
  -1  21  -2   -3.60    3.60
   1  21   2    4.90   25.00
   1  21   2   12.10    7.70
  -2 -21  -2   25.90   17.30
   2 -21   2   10.60   11.70
   2 -21   2    7.60   15.50
  -2 -21  -2  -11.10   14.60
   2 -21   2   36.80   16.80
  -2 -21  -2   23.50   14.40
  -2 -21  -2   -2.60    7.00
   2 -21   2   -8.40    5.70
   2 -21   2   -1.70    5.50
   2 -21   2   -7.20   15.60
  -2 -21  -2   -6.00    5.80
  -2  21  -2   22.60   13.30
   2  21   2   12.80   24.60
   2  21   2    9.40    5.60
  -2  21  -2   56.29   53.39
   3 -21   2    1.20   10.50
   3 -21   2   15.50   16.00
  -3 -21  -2   14.90   13.50
  -3 -21  -2   -7.00   15.70
   3 -21   2   36.30   27.50
  -3 -21  -2   25.40   25.30
  -3 -21  -2   57.59   28.10
  -3 -21  -2   39.70   17.60
   3 -21   2   43.70   22.90
   3 -21   2   46.30   20.60
   3 -21   2   -1.20   32.30
  -3  21  -2   29.00   15.80
  -3  21  -2   -3.70   15.70
  -3  21  -2   30.10   18.10
   3  21   2    5.60   25.30
   4 -21   2   12.90   14.20
  -4 -21  -2   28.40   50.59
  -4 -21  -2   -2.80    5.30
   4 -21   2   -3.00    6.30
  -4 -21  -2    4.60   11.50
   4 -21   2   -4.50   19.80
   4 -21   2   21.90   22.40
  -4  21  -2   -5.50    6.70
   4  21   2   74.69   64.49
  -4  21  -2   -7.70    4.20
  -4 -22   2   29.70   41.00
  -4 -22   2    4.00   14.70
   4 -22  -2   91.49   30.00
  -4 -22   2   85.19   29.10
   4 -22  -2   89.89   32.00
  -4 -22   2   51.99   20.90
   4 -22  -2   25.60   21.80
  -4  22   2   30.50   18.10
   4  22  -2   66.99   55.49
  -3 -22   2   28.50   22.60
   3 -22  -2   62.59   23.50
  -3 -22   2    3.00   16.30
  -3 -22   2   29.60   15.80
   3 -22  -2   35.60   23.50
  -3 -22   2   17.40   14.10
  -3 -22   2   11.90   25.80
   3 -22  -2   43.20   20.00
   3 -22  -2   65.99   31.10
   3 -22  -2   45.80   54.69
  -3  22   2   66.49   22.70
  -3  22   2   37.70   51.29
   3  22  -2   34.50   44.60
  -2 -22   2   12.20   12.70
   2 -22  -2   16.40   15.10
   2 -22  -2    3.50   11.90
  -2 -22   2    5.50    8.90
  -2 -22   2    0.80   12.10
   2 -22  -2   -7.80    6.10
   2 -22  -2  -14.20   13.60
  -2 -22   2    4.20   14.40
  -2 -22   2   14.80   38.40
   2 -22  -2   19.50   17.90
   2  22  -2    6.40   26.10
   2  22  -2   11.00    4.40
  -2  22   2    5.00   10.20
   1 -22  -2   -1.80   18.00
  -1 -22   2    7.10   10.80
  -1 -22   2   13.20   13.80
  -1 -22   2   37.40   26.50
   1 -22  -2   18.00   14.40
   1 -22  -2   -6.00    6.50
  -1 -22   2    4.70   19.50
   1 -22  -2   -6.80    4.90
   1 -22  -2    2.80    8.60
  -1 -22   2   13.50   17.30
   1  22  -2   10.00   29.20
  -1  22   2   62.09   60.79
   1  22  -2    9.20    6.60
  -1  22   2   22.80   12.80
   0 -22   2   64.59   32.10
   0 -22   2   52.69   50.29
   0 -22   2   59.99   21.90
   0 -22   2   30.50   21.20
   0 -22  -2   84.29   25.20
   0 -22   2  112.59   29.60
   0 -22  -2   83.29   26.50
   0 -22  -2   35.40   24.00
   0 -22  -2   78.99   29.50
   0 -22  -2   15.00   35.70
   0  22   2   53.89   16.30
   0  22  -2   39.10   47.10
   0  22  -2  105.99   20.30
   1 -22   2   28.60   22.20
  -1 -22  -2   76.39   23.60
  -1 -22  -2   62.19   30.30
  -1 -22  -2   55.49   29.70
   1 -22   2   33.90   43.10
  -1 -22  -2   63.99   56.29
   1 -22   2    1.50   14.30
   1 -22   2   92.29   27.70
  -1 -22  -2   62.49   22.70
   1 -22   2   54.89   17.50
   1 -22   2   65.59   22.50
   1  22   2   54.49   51.39
  -1  22  -2    5.40   24.60
  -1  22  -2   40.80   15.50
   1  22   2   51.29   13.40
   2 -22   2   60.69   20.60
  -2 -22  -2   77.59   32.20
  -2 -22  -2   66.69   39.70
  -2 -22  -2   42.90   50.49
   2 -22   2   36.50   20.60
   2 -22   2   70.19   24.30
   2 -22   2   32.50   25.20
   2 -22   2    7.70   27.60
   2 -22   2   17.00   17.10
  -2 -22  -2   48.60   20.70
  -2 -22  -2   21.90   15.70
  -2  22  -2   -8.40   15.40
   2  22   2   44.50    9.60
   2  22   2   80.89   67.09
  -2  22  -2   35.50   16.60
   3 -22   2   34.20   17.80
  -3 -22  -2   11.70   15.60
  -3 -22  -2   24.30   15.60
   3 -22   2   47.20   20.80
  -3 -22  -2   24.90   16.50
   3 -22   2   14.10   17.60
   3 -22   2   19.30   21.50
   3 -22   2   29.70   18.10
  -3  22  -2    4.20   57.69
  -3  22  -2   21.30   14.30
   3  22   2   31.00   44.70
   4 -22   2   -1.60   15.20
  -4  22  -2   11.40   14.40
  -3 -23   2   16.30   13.80
   3 -23  -2    3.70   15.40
   3 -23  -2   -7.80    6.80
  -3 -23   2    7.70   11.00
  -3 -23   2    8.10   15.30
   3 -23  -2   -2.40   10.10
   3 -23  -2   63.89   70.39
  -3 -23   2    4.30   23.80
   3  23  -2  -11.80   17.10
  -3  23   2  -11.60   20.00
  -3  23   2    5.40   10.10
   2 -23  -2   39.00   22.40
   2 -23  -2   13.30   15.30
  -2 -23   2   19.40   19.80
  -2 -23   2  -13.20   15.50
   2 -23  -2   14.60   33.80
   2 -23  -2   -8.80    5.70
   2 -23  -2    0.90   12.00
  -2 -23   2   48.10   22.10
  -2 -23   2   18.50   14.50
  -2  23   2   -0.50   24.80
   2  23  -2   13.00    4.90
   2  23  -2   76.79   66.69
  -2  23   2   14.70   13.30
   1 -23  -2   34.00   25.70
   1 -23  -2    3.60    9.40
   1 -23  -2   18.30   18.20
  -1 -23   2   20.40   21.10
  -1 -23   2   19.70   15.50
  -1 -23   2   77.59   70.39
   1 -23  -2   23.30   40.50
  -1 -23   2   17.50   12.40
   1 -23  -2   18.80   15.10
   1  23  -2   -7.20   14.90
  -1  23   2  -21.10   17.00
  -1  23   2   16.40   15.50
   1  23  -2   18.90    8.70
   0 -23   2    0.60   22.40
   0 -23  -2   18.30   14.70
   0 -23   2    2.00    9.40
   0 -23  -2   14.60   18.20
   0 -23  -2    7.10   10.30
   0 -23   2   -5.10    6.40
   0 -23  -2    5.20   15.50
   0 -23  -2   -7.30   25.40
   0 -23   2    3.70   10.80
   0  23   2    7.10    8.40
   0  23  -2    0.90    4.70
   0  23   2  -11.00   18.00
   0  23  -2    9.20   35.00
   1 -23   2   18.90   21.40
   1 -23   2   15.80   15.50
  -1 -23  -2    2.90   11.20
  -1 -23  -2   37.50   20.00
   1 -23   2    4.70   13.60
  -1 -23  -2   28.00   21.70
  -1 -23  -2   -4.40   18.60
   1 -23   2  -11.50   15.20
   1 -23   2   13.20    8.80
   1  23   2   19.90   10.40
  -1  23  -2   30.10   51.29
  -1  23  -2    2.60    8.50
   1  23   2    8.80   35.10
   2 -23   2  142.89   82.09
   2 -23   2  130.29   40.80
   2 -23   2  130.19   34.80
  -2 -23  -2  105.39   38.30
  -2 -23  -2   97.99   28.70
  -2 -23  -2   66.49   65.59
  -2 -23  -2  104.69   30.30
   2 -23   2   86.19   24.50
   2  23   2   39.20   51.09
  -2  23  -2  116.09   26.40
   2  23   2  119.79   16.10
  -3 -23  -2   -4.60    9.10
   3 -23   2   -4.50   23.60
   3 -23   2   16.70   16.30
   3 -23   2   -2.90    8.90
  -3 -23  -2    9.90   14.30
  -3 -23  -2   -7.80   21.00
  -3 -23  -2  -11.10    5.90
  -3  23  -2   -2.50    6.70
   3  23   2   -0.70   31.60
  -3  23  -2   21.20   50.79
  -2 -24   2   67.79   26.40
   2 -24  -2   84.99   35.10
   2 -24  -2   81.79   82.29
  -2 -24   2   24.70   15.80
   2 -24  -2   73.49   26.90
   2 -24  -2   54.59   23.90
  -2 -24   2    6.20   14.60
  -2 -24   2   67.09   66.19
  -2  24   2   66.59   22.10
   2  24  -2   -5.00   20.40
   2  24  -2   54.99    8.60
  -1 -24   2   24.80   17.20
   1 -24  -2   51.19   24.00
  -1 -24   2   32.60   26.00
  -1 -24   2   95.49   76.19
   1 -24  -2   22.40   21.30
  -1 -24   2   23.70   17.70
   1 -24  -2   81.79   65.99
   1  24  -2   34.80   11.00
   1  24  -2  -13.10   17.80
  -1  24   2   38.00   15.30
   0 -24   2    9.20   14.60
   0 -24  -2   13.70   15.00
   0 -24   2    8.20   27.80
   0 -24  -2   27.20   22.00
   0 -24  -2   56.29   71.09
   0 -24   2   31.30   19.90
   0 -24  -2   12.10   13.40
   0 -24   2   -4.30    5.00
   0  24   2    1.90   24.40
   0  24  -2   24.40   11.10
   0  24   2   10.50    8.60
   0  24  -2  -11.50   20.50
   1 -24   2    8.20   14.40
   1 -24   2    8.50   30.10
  -1 -24  -2   -6.70    4.60
   1 -24   2    2.20    9.80
  -1 -24  -2  -12.30   17.50
  -1 -24  -2   -3.80    6.80
  -1 -24  -2   -2.70    9.10
   1 -24   2   -7.80    6.20
   1  24   2  -16.20   18.00
   1  24   2   -2.50    4.20
  -1  24  -2   10.30    7.00
  -1  24  -2  -13.30   18.10
   2 -24   2   51.49   21.30
   2 -24   2   20.00   15.70
   2 -24   2   14.20   33.90
  -2 -24  -2   36.00   50.79
   2 -24   2   79.19   34.60
  -2 -24  -2   70.59   26.60
  -2 -24  -2   64.39   31.40
  -2 -24  -2   80.29   25.90
   2  24   2   11.90   43.70
  -2  24  -2  -10.00   19.80
  -2  24  -2   41.80   17.80
   2  24   2   28.90   10.70
  -1 -25   2   20.30   15.40
  -1 -25   2   22.90   17.10
   1 -25  -2   52.19   24.10
  -1 -25   2   39.50   51.99
   1 -25  -2   18.30   38.70
  -1 -25   2    5.60   14.50
   1 -25  -2   21.20   20.10
   1 -25  -2   18.90   16.50
   1  25  -2    6.10    5.90
   1  25  -2  -11.40   20.70
  -1  25   2   25.10   14.70
   0 -25  -2  -12.10   19.20
   0 -25   2  -15.60   18.70
   0 -25  -2   -8.90    6.10
   0 -25  -2   16.10   16.30
   0 -25   2   -5.00    6.00
   0 -25  -2    8.90   13.10
   0 -25   2   21.10   17.40
   0 -25   2    3.80   14.20
   0  25   2   44.70   15.90
   0  25  -2   16.10   40.70
   0  25   2   -7.80   19.90
   0  25  -2   13.00    9.30
   1 -25   2   -6.30    8.90
  -1 -25  -2   -5.90    6.60
   1 -25   2    1.10   12.00
  -1 -25  -2    8.00   12.80
  -1 -25  -2   -1.70    9.50
   1 -25   2  -15.00   20.50
  -1 -25  -2  -13.30   18.70
   1 -25   2   -6.80    6.80
   1  25   2    0.70    5.60
   1  25   2   -9.10   24.00
  -1  25  -2   -5.10   24.00
  -1  25  -2   -1.60    4.90
  -8   0   3   12.50   14.40
  -8   0   3   -4.80    4.00
  -7   0   3   -1.00    2.20
  -7   0   3    0.40    5.90
  -7   0   3   -2.00    5.30
  -6   0   3    0.10    5.50
  -6   0   3    3.20    5.80
  -6   0   3    4.60    3.50
  -6   0   3   -3.60    3.70
  -6   0   3    3.30    5.60
  -5   0   3    3.20    6.40
  -5   0   3    1.80    4.60
  -5   0   3    0.60    3.80
  -5   0   3    1.50    4.90
  -5   0   3    0.30    2.00
  -4   0   3   -0.20    2.30
  -4   0   3   -0.50    1.60
  -4   0   3    0.60    3.80
  -4   0   3   -2.00    1.80
  -4   0   3   -2.80    1.70
  -3   0   3    2.60    3.10
  -3   0   3    0.10    1.10
  -3   0   3    0.80    2.10
  -3   0   3   -0.70    1.90
  -2   0   3   -1.50    2.40
   1   0  -3    1.90    2.00
  -1   0   3    0.90    1.90
   1   0  -3   -1.60    4.00
  -1   0   3   -0.20    1.60
   0   0  -3   -0.70    2.80
   0   0  -3    2.10    6.90
   0   0  -3   -1.60    6.50
   0   0   3   -3.30    1.60
   0   0   3    0.60    2.60
   0   0  -3   -1.50    2.80
  -1   0  -3    2.80   10.70
  -1   0  -3    0.50   10.80
   1   0   3   -1.50    2.10
  -1   0  -3   -2.30    3.80
  -1   0  -3    3.70    3.70
  -1   0  -3    1.00    2.70
   1   0   3   -3.10    4.00
   1   0   3   -0.40    3.10
  -2   0  -3   -5.40    5.20
   2   0   3    4.00    4.00
  -2   0  -3   -5.80    2.70
  -2   0  -3    2.80    8.60
  -2   0  -3   -4.10    1.60
   2   0   3   -3.00    4.20
  -2   0  -3   -2.20    2.00
   2   0   3   -2.90    2.10
  -3   0  -3   12.70   16.60
  -3   0  -3    0.00    3.60
   3   0   3    1.30    5.30
  -3   0  -3   -5.40    6.10
  -3   0  -3    1.30    5.60
   3   0   3    2.60    4.10
   3   0   3    2.80    3.50
  -3   0  -3   -2.10    2.50
  -4   0  -3   -9.70    4.30
  -4   0  -3   -1.80    2.50
  -4   0  -3    7.80    8.10
   4   0   3   -5.60    1.80
  -4   0  -3    3.90    5.20
  -4   0  -3   -8.50    4.40
   4   0   3   -2.00    3.70
  -5   0  -3    3.10    5.40
  -5   0  -3    7.90   18.30
   5   0   3    3.40    4.60
   5   0   3   -1.60    4.40
  -5   0  -3   -2.40    4.60
   5   0   3   -3.10    3.30
  -5   0  -3   -3.60    2.10
   6   0   3    4.90    6.40
  -6   0  -3   12.10   20.10
   6   0   3    6.30    6.60
  -6   0  -3   -6.50    5.10
  -6   0  -3   -2.70    4.40
  -6   0  -3   -0.90    4.00
  -7   0  -3    5.00   11.10
   7   0   3    4.20    7.00
  -7   0  -3    3.50    7.40
   7   0   3    1.10    6.30
  -7   0  -3    4.10    7.80
  -7   0  -3    7.40   19.60
  -8  -1   3   22.20   13.00
  -8   1   3   -5.70    5.40
  -8   1   3   14.70   11.80
  -7  -1   3   -2.30    4.60
  -7  -1   3   -2.00    5.00
  -7   1   3   -0.70    3.30
  -7   1   3    3.90    6.90
  -7   1   3    1.30    6.60
  -7   1   3    3.30    3.10
  -6  -1   3   48.30   10.60
  -6  -1   3   32.60    9.80
  -6  -1   3   49.20   14.80
  -6  -1   3   29.10    5.90
  -6  -1   3   18.40   11.00
  -6   1   3   34.70   13.60
  -6   1   3   57.59   15.60
  -6   1   3   12.00   10.50
  -6   1   3   51.99    9.00
  -6   1   3   36.20   15.70
  -5  -1   3  200.38   25.40
   5  -1  -3  239.48   12.60
  -5  -1   3  175.98   23.80
  -5  -1   3  187.78   25.20
   5  -1  -3  228.28   29.50
  -5  -1   3  228.98   13.80
  -5   1   3  187.48   32.10
  -5   1   3  242.18   28.70
  -5   1   3  243.68   39.10
  -5   1   3  251.97   32.90
  -4  -1   3  241.68   19.40
  -4  -1   3  265.87   20.70
  -4  -1   3  230.78   15.50
   4  -1  -3  283.07   24.80
  -4  -1   3  268.47   13.20
  -4  -1   3  233.58   29.80
  -4   1   3  220.38   32.60
  -4   1   3  232.48   28.70
  -4   1   3  274.57   15.40
  -4   1   3  250.97   21.20
  -4   1   3  221.88   31.40
   3  -1  -3  242.08   22.70
   3  -1  -3  248.78   11.50
  -3  -1   3  250.27   19.90
   3  -1  -3  266.27   12.20
  -3   1   3  259.97   13.20
  -3   1   3  258.17   21.90
  -3   1   3  287.97   25.20
  -2  -1   3 1938.81   75.49
   2  -1  -3 2080.09   67.19
   2  -1  -3 2029.80   84.09
   2  -1  -3 2047.30   67.39
  -2   1   3 2054.49   79.89
  -2   1   3 2046.40   85.69
  -1  -1   3    9.50    6.70
   1  -1  -3   12.20    3.50
   1  -1  -3   15.70    9.50
   1  -1  -3   11.20    2.50
  -1  -1   3   15.10    3.50
   1  -1  -3   11.30    2.50
  -1  -1   3    8.00    2.70
  -1   1   3   16.30    3.80
   1   1  -3    6.50    6.40
  -1   1   3   13.50    4.30
  -1   1   3   24.60   12.20
   1   1  -3   14.40    3.40
   0  -1  -3  104.39   25.20
   0  -1   3   93.09   13.60
   0  -1   3   98.49   11.10
   0  -1   3   98.29   22.70
   0   1   3   68.49    9.20
   0   1   3  135.09   30.10
   0   1  -3   84.19   22.90
   0   1   3  104.39   15.30
  -1  -1  -3  683.23   30.60
   1  -1   3  714.33   32.70
   1  -1   3  721.43   35.00
   1  -1   3  739.03   64.99
   1  -1   3  658.33   41.60
  -1  -1  -3  709.03   34.40
  -1  -1  -3  765.32   44.10
  -1  -1  -3  714.73   66.49
   1   1   3  637.54   41.10
   1   1   3  633.74   30.20
  -1   1  -3  724.83   35.20
  -1   1  -3  740.43   64.79
  -1   1  -3  679.83   31.80
   1   1   3  634.94   76.89
   1   1   3  709.73   34.20
  -1   1  -3  666.23   41.80
  -2  -1  -3   53.49   24.90
   2  -1   3   67.39   12.20
   2  -1   3   44.80   13.20
  -2  -1  -3   92.39   14.60
  -2  -1  -3   77.99   11.10
  -2  -1  -3   67.29   16.60
   2  -1   3   71.19   28.60
   2  -1   3   47.50   10.60
  -2  -1  -3   52.19   23.30
  -2   1  -3   34.40   19.90
   2   1   3   39.00   12.60
  -2   1  -3   59.69   16.20
  -2   1  -3   58.29   11.50
   2   1   3   56.09   10.80
   2   1   3   63.99   10.60
  -2   1  -3   40.70    9.00
  -3  -1  -3  120.09   18.40
  -3  -1  -3  121.69   16.20
   3  -1   3  117.19   18.20
  -3  -1  -3  145.39   44.90
  -3  -1  -3  136.59   41.60
   3  -1   3  103.69   20.60
   3  -1   3  106.19   16.90
  -3  -1  -3  103.09   23.50
  -3   1  -3  108.89   17.60
   3   1   3  113.59   21.10
  -3   1  -3   74.49   18.70
  -3   1  -3  124.49   40.60
   3   1   3   91.19   15.00
  -3   1  -3  106.19   16.70
   3   1   3  104.59   17.00
   4  -1   3  154.48   22.80
  -4  -1  -3  240.88   64.49
  -4  -1  -3  150.28   30.50
  -4  -1  -3  137.09   21.10
  -4  -1  -3  170.38   22.20
  -4  -1  -3  182.68   53.29
   4  -1   3  200.68   29.20
  -4   1  -3  171.78   23.70
  -4   1  -3  186.88   35.20
  -4   1  -3  190.18   25.10
   4   1   3  169.08   25.80
   4   1   3  155.68   22.60
  -4   1  -3  154.28   56.59
  -4   1  -3  134.09   49.90
   5  -1   3   24.50    9.00
   5  -1   3   19.30    9.10
  -5  -1  -3   18.10   26.90
   5  -1   3   15.90    9.50
  -5  -1  -3   30.10   18.00
  -5  -1  -3   16.50    9.40
  -5  -1  -3   21.80    9.80
  -5   1  -3   23.60   15.40
  -5   1  -3    6.80    7.20
   5   1   3   35.30   11.60
   5   1   3   11.60    6.10
  -5   1  -3    7.30   16.70
  -5   1  -3    9.00    7.40
   5   1   3   27.90   10.80
  -6  -1  -3    0.40    3.90
  -6  -1  -3    1.60   13.20
  -6  -1  -3   18.90    9.80
  -6  -1  -3   33.80   18.40
   6  -1   3   30.10   12.40
  -6   1  -3   39.20   21.00
  -6   1  -3   10.70    8.00
   6   1   3   30.20   11.60
  -6   1  -3   25.10   27.70
  -6   1  -3   18.40   10.70
   6   1   3   13.30    9.60
   7  -1   3    6.10   10.20
  -7  -1  -3   32.50   12.80
  -7  -1  -3    1.90    9.40
  -7  -1  -3    8.10    8.90
  -7  -1  -3   -8.80   10.50
   7  -1   3   -3.10    4.00
  -7   1  -3    9.80    9.40
   7   1   3   16.20    9.70
  -7   1  -3   14.20   10.10
  -7   1  -3   11.60   26.10
  -7   1  -3   11.50   14.30
  -8  -2   3   -2.80    4.90
  -8   2   3   -1.90    6.40
  -8   2   3    5.90   10.50
  -7  -2   3   65.29   20.50
  -7  -2   3   63.99   17.50
  -7   2   3   57.09    9.90
  -7   2   3   30.90   15.30
  -7   2   3   64.09   19.60
  -7   2   3   27.00   14.50
  -7   2   3   55.09   17.80
  -6  -2   3    3.00    2.80
   6  -2  -3    6.30    2.90
  -6  -2   3   -3.80    3.30
  -6  -2   3   -2.30    4.20
   6  -2  -3    7.70    3.50
  -6   2   3    6.90    4.50
  -6   2   3   10.00    9.50
  -6   2   3   -4.50    3.50
  -6   2   3    0.20    8.10
  -6   2   3   -2.80    6.10
  -5  -2   3  133.49   19.70
   5  -2  -3  111.19    9.70
  -5  -2   3  121.49   19.20
   5  -2  -3  113.69   20.80
  -5  -2   3  112.19   18.50
  -5  -2   3   85.19   15.40
  -5  -2   3   95.99    8.50
  -5   2   3   79.39   24.00
  -5   2   3  128.79   22.10
  -5   2   3  107.19   29.30
  -5   2   3  101.59   12.80
  -5   2   3   72.89   17.10
  -4  -2   3   57.79   11.40
  -4  -2   3   22.80    7.10
  -4  -2   3   47.70    7.80
  -4  -2   3   47.10   11.10
  -4  -2   3   46.60    5.70
   4  -2  -3   42.30    6.80
   4  -2  -3   54.29   12.70
   4  -2  -3   43.90   16.70
  -4   2   3   53.89    8.40
  -4   2   3   43.50   11.90
  -4   2   3   32.90   13.80
  -4   2   3   36.80    9.80
   3  -2  -3    3.90    2.80
  -3  -2   3    6.50    3.60
   3  -2  -3   16.40    9.60
  -3  -2   3    6.00    1.80
   3  -2  -3    5.30    2.50
  -3   2   3    1.80    3.30
  -3   2   3   11.20    3.90
  -3   2   3    9.50    7.40
  -3   2   3    8.80    6.00
  -3   2   3    8.70    4.60
  -2  -2   3  114.09    5.90
   2  -2  -3  148.89   25.00
  -2  -2   3   95.19   10.90
   2  -2  -3   99.09    7.90
  -2  -2   3  103.59    6.00
   2  -2  -3  109.69    8.50
  -2  -2   3  112.19   10.80
  -2   2   3  125.59   23.20
  -2   2   3  102.39   11.30
  -2   2   3  111.69    9.30
   2   2  -3  143.39   16.90
  -2   2   3   92.49   14.20
  -1  -2   3 1776.82   62.69
   1  -2  -3 1774.42   65.09
   1  -2  -3 1876.61   93.79
  -1  -2   3 1730.03   84.39
   1  -2  -3 1765.32   66.99
   1  -2  -3 1785.12   63.89
  -1   2   3 1870.71   96.29
   1   2  -3 1836.42   85.39
  -1   2   3 1787.42   70.59
   0  -2  -3 1218.68   55.59
   0  -2  -3 1193.28   79.59
   0  -2   3 1242.68   77.19
   0  -2   3 1124.19   43.70
   0  -2  -3 1221.48   47.30
   0  -2   3 1114.79   52.59
   0  -2   3 1040.10   45.60
   0   2   3 1269.57   56.99
   0   2   3 1274.67   82.69
   0   2  -3 1135.89   43.80
   0   2  -3 1100.69   45.90
   0   2   3 1025.90   45.10
   0   2  -3 1197.88   76.59
   0   2  -3 1098.29   51.79
   1  -2   3 1951.90   84.29
   1  -2   3 1771.02   72.49
   1  -2   3 1739.63   70.09
  -1  -2  -3 1768.12   71.59
   1  -2   3 1931.51  116.09
  -1  -2  -3 1826.62   83.89
  -1  -2  -3 1757.82  116.49
  -1   2  -3 1957.60   84.59
   1   2   3 2055.19  122.49
   1   2   3 1816.42   66.99
   1   2   3 1838.62   83.49
  -1   2  -3 1823.72   69.99
   1   2   3 1984.80   72.89
  -1   2  -3 1812.32  114.59
  -1   2  -3 1887.61   73.39
   2  -2   3   17.20   17.00
   2  -2   3    6.20    5.60
  -2  -2  -3   19.90    9.40
   2  -2   3    7.70    5.30
   2  -2   3    6.10    7.00
  -2  -2  -3    8.40   13.40
  -2  -2  -3    8.50    5.00
  -2  -2  -3    9.50    4.10
   2   2   3   16.90    5.80
  -2   2  -3    9.90   13.90
   2   2   3   44.40   12.90
  -2   2  -3   11.80    8.30
  -2   2  -3   20.20    7.50
   2   2   3   21.70    7.80
  -2   2  -3   28.60    7.80
  -3  -2  -3  555.54   35.30
  -3  -2  -3  429.96   78.29
   3  -2   3  608.84   91.89
  -3  -2  -3  570.64   46.30
   3  -2   3  497.35   41.00
   3  -2   3  537.15   35.80
  -3  -2  -3  563.84   31.40
   3  -2   3  474.55   33.60
  -3  -2  -3  571.54   87.89
  -3   2  -3  578.94   89.59
   3   2   3  550.04   34.40
   3   2   3  537.55   32.30
  -3   2  -3  565.74   46.70
  -3   2  -3  498.95   34.20
  -3   2  -3  520.75   34.20
   3   2   3  543.65   40.70
  -4  -2  -3  128.49   18.20
  -4  -2  -3   98.39   17.30
   4  -2   3  147.19   23.90
  -4  -2  -3  183.88   57.99
  -4  -2  -3   83.89   23.40
  -4  -2  -3   92.99   36.90
   4  -2   3  121.99   23.20
  -4   2  -3   92.69   24.50
   4   2   3   74.59   16.50
  -4   2  -3  114.29   19.40
   4   2   3  111.49   18.10
  -4   2  -3  109.29   19.70
  -4   2  -3  101.49   42.30
  -5  -2  -3  429.46   93.59
   5  -2   3  456.85   35.80
  -5  -2  -3  367.46   33.00
  -5  -2  -3  418.96   58.49
   5  -2   3  410.76   31.90
   5  -2   3  416.26   37.80
  -5  -2  -3  366.76   30.50
  -5   2  -3  465.05   37.10
  -5   2  -3  519.15   66.59
  -5   2  -3  401.16   34.30
   5   2   3  423.26   33.30
   5   2   3  419.86   25.80
  -5   2  -3  395.06   85.59
   5   2   3  373.26   33.10
  -5   2  -3  576.34  109.59
  -6  -2  -3   24.00   26.70
   6  -2   3   16.70   10.90
  -6  -2  -3   29.00   12.40
  -6  -2  -3   20.60    9.70
  -6  -2  -3   13.30   13.50
  -6  -2  -3   21.90   29.50
   6  -2   3   13.50   10.80
   6   2   3   37.70   12.40
  -6   2  -3   -1.80    9.80
  -6   2  -3   10.70   10.20
  -6   2  -3   23.30   16.70
  -6   2  -3   29.80   12.30
   6   2   3    7.50    8.30
  -6   2  -3   22.10   28.60
   7  -2   3    2.30    6.40
  -7  -2  -3   23.60   19.00
  -7  -2  -3    5.60    7.20
  -7  -2  -3   -3.40   13.50
  -7  -2  -3    8.30    8.40
   7  -2   3    1.20    8.00
  -7   2  -3   -7.60    2.90
  -7   2  -3   -5.00   13.80
   7   2   3   12.80    8.70
  -7   2  -3    0.70    8.90
  -7   2  -3    6.00    8.20
  -8  -3   3   97.49   21.90
  -8   3   3   75.49   22.90
  -8   3   3   45.30   21.60
  -7  -3   3   16.70    9.70
  -7  -3   3   46.80   18.30
  -7   3   3   49.40   22.50
  -7   3   3    9.00   10.00
  -7   3   3   31.60   14.70
  -7   3   3   28.40    7.90
  -7   3   3   35.40   17.00
   6  -3  -3  463.95   24.70
  -6  -3   3  475.95   35.80
   6  -3  -3  482.45   24.10
  -6  -3   3  477.95   23.00
  -6  -3   3  470.35   39.70
   6  -3  -3  430.36   39.90
  -6   3   3  446.46   28.00
  -6   3   3  486.35   42.30
  -6   3   3  371.36   56.79
  -6   3   3  539.45   44.20
  -5  -3   3  959.80   37.50
  -5  -3   3  998.10   51.89
   5  -3  -3  927.91   40.80
  -5  -3   3  882.11   48.90
  -5  -3   3  792.32   49.60
  -5  -3   3  916.61   51.79
  -5   3   3  889.11   56.99
  -5   3   3  941.51   77.69
  -5   3   3  913.91   42.80
  -5   3   3  885.71   54.59
   4  -3  -3   16.60    5.40
  -4  -3   3   22.20    6.20
  -4  -3   3    4.60    5.30
  -4  -3   3    3.20    4.40
   4  -3  -3   37.90   17.50
  -4  -3   3   29.90    8.50
  -4  -3   3   21.20    4.50
   4  -3  -3   19.90    9.40
  -4   3   3   20.60    8.50
  -4   3   3    9.70   10.70
  -4   3   3   15.00    5.00
  -4   3   3   15.60    7.10
   3  -3  -3  897.71   38.30
   3  -3  -3  865.81   48.10
   3  -3  -3  849.22   64.59
  -3  -3   3  884.31   33.50
  -3  -3   3  905.41   41.30
  -3  -3   3  909.91   33.70
   3  -3  -3  902.71   37.00
  -3  -3   3  876.11   47.20
  -3   3   3  908.51   49.40
  -3   3   3  920.21   44.60
  -3   3   3  963.00   67.99
  -3   3   3  898.11   45.30
  -3   3   3  924.71   39.10
   2  -3  -3 1947.21   70.79
   2  -3  -3 1872.81   69.69
  -2  -3   3 1965.70   98.29
  -2  -3   3 1959.80   66.99
   2  -3  -3 1950.60  103.09
  -2  -3   3 1889.21   66.19
  -2   3   3 2042.20   80.79
   2   3  -3 1968.30   87.89
  -2   3   3 1895.51   79.59
  -2   3   3 2038.00   78.59
  -2   3   3 2040.10  106.69
   1  -3  -3  754.92   33.40
  -1  -3   3  762.32   32.70
   1  -3  -3  819.92   37.30
   1  -3  -3  697.53   68.79
  -1  -3   3  774.02   35.30
  -1  -3   3  768.82   54.29
   1  -3  -3  774.92   39.10
  -1   3   3  724.53   59.99
   1   3  -3  758.32   32.30
  -1   3   3  764.62   41.10
   1   3  -3  833.62   56.19
  -1   3   3  848.82   34.10
   0  -3   3  540.65   28.20
   0  -3  -3  582.84   56.19
   0  -3  -3  592.04   28.50
   0  -3   3  620.84   55.09
   0  -3  -3  569.24   36.70
   0  -3   3  537.95   25.60
   0  -3   3  555.14   34.00
   0   3  -3  526.15   52.19
   0   3   3  547.75   36.30
   0   3  -3  548.95   33.10
   0   3  -3  571.84   28.60
   0   3  -3  542.45   25.50
   0   3   3  590.84   56.19
  -1  -3  -3 6315.57  270.27
   1  -3   3 6031.30  263.57
  -1   3  -3 5856.01  260.07
  -1   3  -3 5706.73  213.88
  -2  -3  -3   13.70   14.60
  -2  -3  -3   18.70    9.50
  -2  -3  -3   12.60    6.20
   2  -3   3   21.40    8.00
   2  -3   3    8.80    6.10
  -2  -3  -3   15.30    5.10
   2  -3   3   26.60   10.90
   2  -3   3    1.50    9.80
   2   3   3    5.90    3.90
  -2   3  -3   19.40    7.30
   2   3   3    6.90    5.10
  -2   3  -3   15.90    9.00
   2   3   3   10.40    7.60
  -2   3  -3   29.50   21.20
  -2   3  -3    3.00    4.10
   3  -3   3  548.85   36.20
   3  -3   3  544.25   43.30
  -3  -3  -3  530.55   34.90
  -3  -3  -3  628.44   96.39
  -3  -3  -3  569.64   47.00
  -3  -3  -3  515.15   29.60
   3  -3   3  522.85   84.79
   3  -3   3  577.04   37.80
   3   3   3  534.75   31.70
  -3   3  -3  533.95   35.70
  -3   3  -3  403.26   75.49
  -3   3  -3  551.14   36.10
  -3   3  -3  511.75   55.19
   3   3   3  548.05   41.60
   3   3   3  542.75   34.20
   4  -3   3    0.90    3.50
  -4  -3  -3   45.60   28.00
  -4  -3  -3    9.80   13.90
  -4  -3  -3   11.50    7.50
  -4  -3  -3    4.70    4.60
   4  -3   3   12.30    8.20
  -4  -3  -3   12.50   10.70
   4  -3   3    1.70    6.20
   4   3   3    9.10    7.60
  -4   3  -3   -1.40    5.10
   4   3   3    6.20    4.90
  -4   3  -3    3.30    5.50
  -4   3  -3   -2.70    6.70
  -4   3  -3    1.70    5.10
  -5  -3  -3   -3.10    2.40
  -5  -3  -3    0.70   16.20
  -5  -3  -3   -0.90    4.00
   5  -3   3   -6.90    2.30
   5  -3   3   -2.20    3.70
  -5  -3  -3    6.70   10.60
   5  -3   3   -0.50    4.10
  -5   3  -3   -2.30    4.40
   5   3   3    1.80    3.00
  -5   3  -3   -6.00    1.90
   5   3   3    8.80    6.50
  -5   3  -3   -7.70    7.80
  -5   3  -3   -0.60    5.40
   5   3   3   -0.60    4.00
  -5   3  -3   -5.10    8.10
  -6  -3  -3   -9.10    8.10
  -6  -3  -3    8.90    8.20
  -6  -3  -3    0.60    5.40
  -6  -3  -3    5.70    9.60
  -6  -3  -3   -7.80    9.30
   6  -3   3    6.70    7.80
  -6   3  -3    0.70   15.20
  -6   3  -3   -4.60    4.00
   6   3   3    2.10    5.70
   6   3   3   13.10    8.30
  -6   3  -3   -7.30   10.30
  -6   3  -3   -5.50    5.80
  -6   3  -3   12.80    8.40
   7  -3   3    5.40    9.60
  -7  -3  -3   27.80   33.70
  -7  -3  -3    5.30    8.10
   7  -3   3    5.60    8.20
  -7  -3  -3    2.20    9.80
  -7  -3  -3    1.60    6.10
  -7   3  -3    5.40    8.80
  -7   3  -3   -6.00   16.40
  -7   3  -3   -4.10    7.50
   7   3   3    2.20    5.80
   7   3   3    5.10    9.10
  -7   3  -3    1.00    6.90
  -8  -4   3   17.40   22.70
  -8  -4   3    2.40    5.80
  -8   4   3    9.10   13.70
  -8   4   3   -0.40    6.20
  -7  -4   3   26.80   10.60
  -7  -4   3    8.30    9.50
   7  -4  -3   15.70    5.40
   7  -4  -3   23.20    5.70
  -7   4   3   28.10   16.10
  -7   4   3   14.90   15.70
  -7   4   3    9.10   14.30
  -7   4   3    6.00    9.30
  -7   4   3   26.10    8.30
   6  -4  -3  196.28   15.50
  -6  -4   3  179.78   16.80
  -6  -4   3  181.28   23.80
   6  -4  -3  162.28   28.10
  -6  -4   3  123.19   16.40
  -6  -4   3  178.98   29.50
   6  -4  -3  151.18   17.20
  -6  -4   3  175.38   12.80
  -6   4   3  174.68   44.00
  -6   4   3  176.68   20.70
  -6   4   3  180.58   44.40
  -6   4   3  203.08   33.90
  -6   4   3  249.78   37.40
   5  -4  -3  422.06   38.10
  -5  -4   3  474.75   23.80
  -5  -4   3  410.66   36.40
  -5  -4   3  499.45   40.00
   5  -4  -3  500.55   28.50
   5  -4  -3  535.25   72.29
  -5  -4   3  513.45   36.20
  -5  -4   3  453.05   35.40
  -5   4   3  443.16   65.99
  -5   4   3  458.75   38.70
  -5   4   3  556.44   42.90
  -5   4   3  423.76   27.90
   4  -4  -3  455.25   63.79
   4  -4  -3  398.56   33.10
   4  -4  -3  379.06   23.80
  -4  -4   3  366.96   34.70
   4  -4  -3  383.26   22.50
  -4  -4   3  417.76   25.90
  -4  -4   3  386.26   20.00
  -4  -4   3  357.36   33.50
  -4   4   3  372.36   30.50
  -4   4   3  395.66   24.60
  -4   4   3  370.86   56.99
  -4   4   3  405.66   34.20
   3  -4  -3   19.20    7.10
   3  -4  -3   39.90   17.50
  -3  -4   3   11.60    3.50
   3  -4  -3   13.90    4.10
  -3  -4   3   10.80    4.10
  -3  -4   3    4.10    5.90
  -3  -4   3   13.70    3.80
   3  -4  -3    1.40    3.30
  -3   4   3    0.20    6.70
  -3   4   3   13.60    7.80
   3   4  -3   18.70    9.50
  -3   4   3    7.20    4.00
  -3   4   3   23.80    8.70
  -3   4   3   10.10    6.50
   2  -4  -3  634.34   30.20
   2  -4  -3  577.34   55.49
   2  -4  -3  624.34   30.40
  -2  -4   3  714.13   50.79
  -2  -4   3  592.24   27.10
   2  -4  -3  629.94   31.40
  -2  -4   3  630.44   28.10
   2  -4  -3  685.43   32.00
   2   4  -3  788.42   53.79
  -2   4   3  657.43   37.70
  -2   4   3  631.44   36.30
  -2   4   3  707.73   61.99
  -2   4   3  661.23   39.30
  -1  -4   3  159.88   31.10
   1  -4  -3  145.09   20.30
   1  -4  -3  182.88   37.80
  -1  -4   3  146.89   16.60
   1  -4  -3  126.99   11.60
  -1  -4   3  132.49    9.10
  -1  -4   3  148.59   12.10
   1  -4  -3  145.09   17.80
  -1   4   3  144.79   21.00
   1   4  -3  139.59   29.60
  -1   4   3  133.69   32.20
   1   4  -3  133.29   11.40
  -1   4   3  156.08   12.60
   0  -4   3  522.35   28.50
   0  -4  -3  502.45   36.40
   0  -4   3  453.65   60.29
   0  -4  -3  474.65   64.59
   0  -4   3  476.35   33.30
   0  -4   3  519.85   25.20
   0  -4  -3  545.25   28.40
   0   4   3  578.24   38.30
   0   4  -3  496.05   27.90
   0   4  -3  604.54   71.39
   0   4   3  489.05   27.20
   0   4  -3  518.45   33.10
   0   4   3  476.75   65.09
   0   4  -3  521.25   24.80
   1  -4   3 1100.39   52.49
  -1  -4  -3 1247.28   53.99
   1  -4   3 1249.18   96.99
   1  -4   3 1150.08   62.19
   1  -4   3 1151.28   51.09
  -1  -4  -3 1104.29   92.89
  -1  -4  -3 1132.79   63.19
   1   4   3 1191.08   51.89
  -1   4  -3 1095.59   60.89
  -1   4  -3 1302.07  117.19
  -1   4  -3 1142.79   50.19
  -1   4  -3 1167.28   53.09
   1   4   3 1064.49   92.79
   1   4   3 1101.99   62.19
  -2  -4  -3  320.67   63.89
   2  -4   3  371.46   27.10
   2  -4   3  360.96   26.90
  -2  -4  -3  304.57   39.80
   2  -4   3  331.87   64.39
   2  -4   3  355.36   40.30
  -2  -4  -3  384.96   26.20
   2   4   3  324.67   19.60
  -2   4  -3  359.96   40.80
   2   4   3  487.65   94.29
  -2   4  -3  292.97   59.39
  -2   4  -3  301.27   25.10
   2   4   3  293.17   34.60
   2   4   3  312.97   24.00
  -3  -4  -3   71.89   13.90
   3  -4   3   44.40   28.60
   3  -4   3   79.09   15.90
  -3  -4  -3   73.39   34.30
   3  -4   3  102.79   23.30
  -3  -4  -3   71.89   11.30
  -3  -4  -3   58.79   17.50
   3  -4   3   81.89   16.90
   3   4   3   43.10   27.30
  -3   4  -3   93.19   17.20
  -3   4  -3   98.49   17.70
   3   4   3   95.59   16.40
   3   4   3   99.99   21.00
  -3   4  -3   74.99   19.60
  -3   4  -3  148.89   46.40
  -4  -4  -3  107.89   15.60
  -4  -4  -3   96.89   39.90
  -4  -4  -3   88.59   25.10
  -4  -4  -3  167.78   55.69
   4  -4   3  102.39   19.60
  -4  -4  -3  123.09   19.90
   4  -4   3   82.29   18.20
   4  -4   3   97.69   22.20
   4  -4   3   98.59   49.70
   4   4   3   74.59   17.30
  -4   4  -3   70.49   15.70
  -4   4  -3  116.39   27.30
   4   4   3  107.29   17.50
  -4   4  -3   77.09   16.30
  -5  -4  -3   20.00    8.00
  -5  -4  -3    8.30   11.20
  -5  -4  -3   24.20   10.80
   5  -4   3   29.40   12.40
  -5  -4  -3   38.30   30.60
   5  -4   3   32.40   13.50
  -5   4  -3   11.70   21.50
  -5   4  -3   12.90    9.30
   5   4   3   23.10    9.50
  -5   4  -3   19.60   10.50
   5   4   3   14.20    8.90
  -5   4  -3   55.89   31.60
  -6  -4  -3  240.88   33.60
  -6  -4  -3  277.77   53.19
   6  -4   3  253.07   47.30
  -6  -4  -3  252.17   75.79
   6  -4   3  306.47   38.30
  -6  -4  -3  316.87   34.60
  -6  -4  -3  140.49   52.79
   6   4   3  263.67   39.20
  -6   4  -3  270.27   39.10
  -6   4  -3  389.56   91.59
  -6   4  -3  221.28   75.89
  -6   4  -3  274.97   51.99
  -6   4  -3  227.58   33.70
   6   4   3  248.58   32.50
  -7  -4  -3   17.90   26.30
  -7  -4  -3   21.80   18.30
   7  -4   3    7.60   12.20
  -7  -4  -3   24.60   13.70
   7  -4   3    2.40    6.40
  -7  -4  -3   14.60    9.50
   7   4   3    8.50    7.50
  -7   4  -3   -6.30   13.20
  -7   4  -3    1.70    6.60
  -7   4  -3   13.30   14.50
   7   4   3   25.30   13.10
  -7   4  -3    0.10    7.60
  -7  -5   3   42.10   12.00
  -7  -5   3   36.70   17.10
   7  -5  -3   28.00    6.90
  -7   5   3   44.20   11.10
  -7   5   3   42.70   26.50
  -7   5   3   31.90   14.50
  -7   5   3   22.20   19.70
  -6  -5   3  229.48   15.70
  -6  -5   3  175.08   23.30
  -6  -5   3  295.17   39.50
  -6  -5   3  212.38   28.70
   6  -5  -3  184.58   20.80
  -6  -5   3  229.18   30.20
  -6   5   3  235.08   37.50
  -6   5   3  239.78   53.69
  -6   5   3  222.58   28.70
  -6   5   3  195.88   34.80
   5  -5  -3    3.70    8.70
   5  -5  -3    3.10    5.20
  -5  -5   3   -3.60    2.90
  -5  -5   3    0.10    5.30
  -5  -5   3   -2.30    2.30
   5  -5  -3    0.50    3.70
  -5  -5   3    0.20    4.60
   5  -5  -3    1.90    2.40
  -5  -5   3    1.70    3.10
  -5   5   3   -2.80    2.80
  -5   5   3    2.90    7.00
  -5   5   3   10.10   13.30
  -5   5   3    4.30    3.80
   4  -5  -3    7.00    4.80
   4  -5  -3   15.00    5.50
  -4  -5   3   20.10    5.20
   4  -5  -3   20.50    8.60
  -4  -5   3   12.80    6.80
   4  -5  -3    3.80   10.80
  -4  -5   3   12.70    4.40
  -4  -5   3    6.60    4.20
  -4  -5   3   14.80    9.90
  -4   5   3   18.10   18.40
  -4   5   3   18.70    8.60
  -4   5   3    3.40    4.10
   4   5  -3   15.00   11.20
  -4   5   3   16.10    8.10
   3  -5  -3  214.58   26.00
  -3  -5   3  200.58   34.40
  -3  -5   3  221.88   14.80
   3  -5  -3  214.58   16.50
   3  -5  -3  230.18   18.30
  -3  -5   3  241.78   15.10
  -3  -5   3  234.28   15.30
   3  -5  -3  259.47   49.70
   3   5  -3  236.48   38.10
  -3   5   3  182.78   26.50
  -3   5   3  191.18   41.90
  -3   5   3  251.07   29.10
  -3   5   3  224.28   18.00
  -3   5   3  261.07   30.10
  -2  -5   3  498.15   47.90
   2  -5  -3  439.86   30.40
  -2  -5   3  498.05   24.50
  -2  -5   3  513.55   25.80
   2  -5  -3  439.26   25.90
   2  -5  -3  429.06   62.59
   2  -5  -3  550.44   31.40
  -2   5   3  516.05   71.29
  -2   5   3  545.45   34.60
  -2   5   3  529.95   34.00
   2   5  -3  511.45   49.20
  -2   5   3  514.25   36.50
  -1  -5   3 1083.69   40.30
   1  -5  -3 1058.39   53.09
  -1  -5   3 1086.59   80.09
   1  -5  -3 1082.09   46.90
   1  -5  -3 1062.29   57.29
  -1  -5   3 1044.70   51.39
  -1  -5   3 1037.60   46.10
   1  -5  -3 1223.18   90.19
   1   5  -3 1103.79   46.10
  -1   5   3 1003.80   46.00
  -1   5   3 1003.90   83.39
   1   5  -3 1068.19   78.49
  -1   5   3 1135.49   49.99
  -1   5   3 1075.79   59.19
   0  -5  -3 2035.70   92.09
   0  -5  -3 1980.50   76.29
   0  -5   3 1913.31   72.19
   0  -5  -3 2067.19  128.79
   0  -5   3 1999.70  123.79
   0  -5   3 2022.30   87.49
   0  -5   3 1950.90   77.29
   0   5  -3 1884.91   76.39
   0   5  -3 1926.81   71.49
   0   5   3 1965.20   90.99
   0   5   3 1993.60  129.29
   0   5  -3 1876.31   84.19
   0   5  -3 2018.20  125.09
   0   5   3 1829.52   74.99
  -1  -5  -3  157.88   25.50
   1  -5   3  252.47   51.79
   1  -5   3  186.58   20.70
  -1  -5  -3  159.18   18.60
   1  -5   3  164.48   25.50
  -1  -5  -3  200.68   48.30
   1  -5   3  172.48   20.40
  -1   5  -3  157.98   19.70
   1   5   3  168.48   19.30
   1   5   3  174.48   27.60
  -1   5  -3  169.58   26.20
  -1   5  -3  208.08   17.00
  -1   5  -3  175.18   44.70
   1   5   3  140.29   39.80
   2  -5   3  591.94   37.50
  -2  -5  -3  560.44   87.69
   2  -5   3  576.74   45.50
   2  -5   3  612.54   37.50
   2  -5   3  559.44   88.49
  -2  -5  -3  622.24   36.10
  -2  -5  -3  648.24   48.40
  -2   5  -3  562.24   35.70
  -2   5  -3  468.15   79.99
   2   5   3  650.73   94.59
   2   5   3  532.25   33.90
   2   5   3  610.24   45.40
  -2   5  -3  603.34   37.50
   2   5   3  605.24   28.70
  -2   5  -3  591.04   45.90
   3  -5   3 1588.44  138.19
   3  -5   3 1817.02   83.49
  -3  -5  -3 1859.91  148.09
  -3  -5  -3 1856.11   80.99
   3  -5   3 1844.32   85.49
  -3  -5  -3 1840.92  100.19
  -3   5  -3 1657.13   95.99
   3   5   3 1779.92   71.79
   3   5   3 2006.40  150.58
  -3   5  -3 1838.72   83.29
  -3   5  -3 1877.31  148.39
  -3   5  -3 1673.73   81.19
   3   5   3 1804.22   79.19
   3   5   3 1918.21   92.79
  -4  -5  -3  508.35   37.40
  -4  -5  -3  523.95   62.89
  -4  -5  -3  579.64  104.69
   4  -5   3  567.54   40.70
   4  -5   3  432.36   58.79
   4  -5   3  549.35   99.89
  -4  -5  -3  550.24   32.40
   4  -5   3  563.44   62.49
   4   5   3  537.35   33.50
  -4   5  -3  538.15   39.60
  -4   5  -3  392.76   83.49
  -4   5  -3  485.25   39.00
   4   5   3  623.64   42.70
  -4   5  -3  512.25   60.59
  -5  -5  -3   51.59   21.70
  -5  -5  -3  108.89   21.30
  -5  -5  -3  100.59   47.10
   5  -5   3   69.19   19.90
   5  -5   3   89.89   21.10
  -5  -5  -3   87.09   14.80
   5  -5   3   80.99   40.80
  -5   5  -3   50.79   42.40
  -5   5  -3  118.39   23.90
  -5   5  -3  100.19   20.90
   5   5   3  111.99   19.90
   5   5   3   94.19   18.40
  -5   5  -3   74.59   24.50
   6  -5   3   34.70   13.50
  -6  -5  -3   16.40   10.20
  -6  -5  -3   48.70   12.50
   6  -5   3   37.90   15.40
  -6  -5  -3    6.20   16.40
  -6  -5  -3   42.40   22.10
  -6  -5  -3   31.50   34.50
  -6   5  -3   54.99   17.60
   6   5   3   47.90   13.60
  -6   5  -3   65.99   39.80
  -6   5  -3   34.20   13.60
  -6   5  -3   19.60   17.30
   6   5   3   39.10   13.10
  -6   5  -3   23.10   31.70
  -7  -5  -3   -0.30    4.40
  -7  -5  -3    4.20   13.20
   7  -5   3    1.50    6.80
   7  -5   3   -1.40    7.00
  -7  -5  -3    5.40    8.40
  -7  -5  -3   -8.20   11.10
   7   5   3   -1.80    5.20
  -7   5  -3    4.30   22.00
  -7   5  -3   11.80   10.60
  -7   5  -3    1.90   10.90
   7   5   3    2.30    6.40
  -7   5  -3    7.80   10.10
   7  -6  -3   91.29   15.20
   7  -6  -3   52.79   12.80
  -7  -6   3   61.49    8.30
  -7  -6   3   82.09   25.20
  -7  -6   3   74.29   15.10
  -7  -6   3   79.99    9.00
  -7   6   3   45.10   27.80
  -7   6   3   89.09   16.70
  -7   6   3   86.09   27.30
  -7   6   3   80.19   23.50
  -6  -6   3  112.69   24.50
   6  -6  -3  114.29   39.20
  -6  -6   3  109.99   13.30
  -6  -6   3  111.69   13.90
  -6  -6   3  129.49   18.60
   6  -6  -3  109.19   16.20
   6  -6  -3  122.19   18.30
  -6  -6   3   99.09   23.90
  -6  -6   3   96.59   23.60
  -6   6   3  160.88   32.30
  -6   6   3   85.89   35.40
  -6   6   3   71.09   21.10
  -6   6   3  126.79   19.90
  -5  -6   3   -0.20    4.80
  -5  -6   3   -3.70    4.30
   5  -6  -3    9.90   16.10
   5  -6  -3   12.00    6.90
  -5  -6   3    4.40    3.90
   5  -6  -3   -2.00    2.50
  -5  -6   3    5.50    3.90
  -5  -6   3   -4.10    3.90
   5  -6  -3   14.90    9.50
  -5   6   3   -3.50    4.60
  -5   6   3   -3.80    7.90
  -5   6   3    4.30    5.10
  -5   6   3   19.20    9.90
   4  -6  -3   -2.70    2.10
  -4  -6   3   -1.10    1.80
   4  -6  -3    3.70    5.00
  -4  -6   3    7.20    8.70
   4  -6  -3   10.10   16.10
  -4  -6   3   -0.10    2.80
  -4  -6   3    3.40    4.60
   4  -6  -3    0.20    2.50
  -4  -6   3    1.90    2.10
  -4   6   3   -2.50    5.10
   4   6  -3   -4.50    2.40
  -4   6   3   -3.20    2.70
  -4   6   3   -5.80    1.40
  -4   6   3    6.40    4.90
   3  -6  -3   23.60    6.70
  -3  -6   3   25.20    5.90
   3  -6  -3   32.90    7.60
   3  -6  -3   28.20    7.40
   3  -6  -3   33.70   10.10
  -3  -6   3   31.20    5.10
  -3  -6   3   28.10    6.20
   3  -6  -3   32.10   19.30
  -3  -6   3   15.50   12.40
   3   6  -3   22.10   14.10
  -3   6   3   67.09   28.70
  -3   6   3   23.50    9.40
  -3   6   3   24.30    9.90
  -3   6   3   34.80    8.20
   2  -6  -3 2585.94  101.89
   2  -6  -3 2618.24  151.78
  -2  -6   3 2400.56   97.39
  -2  -6   3 2465.25   89.69
  -2  -6   3 2411.36  134.59
   2  -6  -3 2409.36  103.39
   2  -6  -3 2517.25   93.39
   2   6  -3 2402.76  135.69
  -2   6   3 2213.38  106.69
  -2   6   3 2580.44  105.39
  -2   6   3 2619.34  154.18
  -2   6   3 2412.36  101.09
  -1  -6   3  434.46   62.39
   1  -6  -3  450.05   27.80
   1  -6  -3  431.46   32.20
  -1  -6   3  454.75   31.80
   1  -6  -3  510.75   72.39
  -1  -6   3  432.06   26.30
   1  -6  -3  423.56   26.60
   1  -6  -3  459.55   36.00
  -1  -6   3  457.55   23.80
  -1   6   3  497.05   38.50
  -1   6   3  532.95   75.29
  -1   6   3  429.26   28.10
  -1   6   3  446.86   26.50
   1   6  -3  443.96   26.20
   1   6  -3  333.77   64.19
   1   6  -3  449.36   20.30
   0  -6  -3  131.79   24.00
   0  -6  -3  136.69   37.90
   0  -6   3  139.89   22.30
   0  -6   3  155.68   13.30
   0  -6   3  157.78   18.40
   0  -6   3   97.59   32.80
   0  -6  -3  153.48   18.00
   0   6  -3  118.99   19.60
   0   6   3  135.49   17.00
   0   6  -3  119.09   16.40
   0   6  -3  122.49   35.90
   0   6  -3  166.38   12.90
   0   6   3   98.99   20.40
   1  -6   3  351.36   26.10
  -1  -6  -3  322.77   24.50
   1  -6   3  354.06   24.70
  -1  -6  -3  334.07   42.10
   1  -6   3  243.98   32.50
  -1  -6  -3  314.87   62.79
  -1   6  -3  395.36   33.80
   1   6   3  326.47   23.90
   1   6   3  239.08   53.99
  -1   6  -3  305.97   24.70
  -1   6  -3  369.76   24.50
   1   6   3  329.87   39.80
  -1   6  -3  411.76   71.69
   2  -6   3 1309.07   63.49
  -2  -6  -3 1269.97   77.09
   2  -6   3 1325.27  117.19
  -2  -6  -3 1421.26  121.39
   2  -6   3 1272.07   63.29
  -2  -6  -3 1220.08   60.19
  -2   6  -3  988.00  124.49
  -2   6  -3 1355.86   62.89
   2   6   3 1304.67   74.49
   2   6   3 1186.18  113.19
  -2   6  -3 1223.58   62.29
   2   6   3 1261.27   50.29
   2   6   3 1363.26   61.19
  -2   6  -3 1303.07   75.99
  -3  -6  -3  570.94   61.89
   3  -6   3  480.95   54.59
  -3  -6  -3  531.25   92.69
  -3  -6  -3  463.65   34.20
   3  -6   3  481.95   37.60
   3  -6   3  660.23  108.49
   3  -6   3  451.85   35.90
   3   6   3  490.75   41.90
   3   6   3  568.74   35.90
  -3   6  -3  561.14   61.09
   3   6   3  473.55   87.19
   3   6   3  608.84   30.10
  -3   6  -3  547.65   38.50
  -3   6  -3  466.65   90.19
  -4  -6  -3   79.09   24.80
   4  -6   3   51.99   16.30
   4  -6   3   69.49   37.10
   4  -6   3   56.69   15.70
  -4  -6  -3   37.30   11.50
  -4  -6  -3   10.40   16.90
   4  -6   3   37.70   15.50
  -4  -6  -3   32.50    8.30
  -4   6  -3   67.69   17.10
  -4   6  -3   41.50   18.50
  -4   6  -3   42.80   14.00
  -4   6  -3   31.90   29.90
   4   6   3   16.20   19.20
   4   6   3   38.60    9.50
   4   6   3   30.20   12.10
   5  -6   3   23.80   30.30
  -5  -6  -3    0.40    4.80
  -5  -6  -3   -2.10    2.50
   5  -6   3   -6.10    3.40
  -5  -6  -3   13.40   20.70
  -5   6  -3   -4.00    3.80
   5   6   3    2.00    3.80
  -5   6  -3   24.20   17.30
   5   6   3   -5.20    3.60
  -5   6  -3    1.00    5.20
   6  -6   3  101.89   16.10
  -6  -6  -3  119.59   35.20
  -6  -6  -3  120.09   55.69
  -6  -6  -3   89.69   47.80
   6  -6   3  150.18   31.00
   6  -6   3  107.99   21.00
  -6  -6  -3  154.28   27.00
   6  -6   3  138.49   26.80
  -6  -6  -3  119.79   19.20
  -6   6  -3  121.29   24.90
  -6   6  -3   82.89   45.00
   6   6   3  148.39   24.30
  -6   6  -3  113.29   33.90
   6   6   3  151.08   24.50
  -6   6  -3  128.49   27.40
  -7  -6  -3    1.20    4.90
  -7  -6  -3    3.30    7.10
   7  -6   3    9.70   10.40
  -7  -6  -3   -2.90   10.40
  -7  -6  -3    7.00   21.10
   7  -6   3   -5.90    5.60
  -7   6  -3    5.60   11.60
  -7   6  -3   -0.90    5.80
   7   6   3    3.90    6.20
  -7   6  -3   -0.90    6.70
  -7   6  -3   22.40   38.60
   7   6   3    4.70    6.80
   7  -7  -3    1.60    3.60
  -7  -7   3    0.90    3.10
  -7  -7   3   -2.10    6.10
  -7  -7   3    3.10    2.70
  -7  -7   3    1.70    4.00
   7  -7  -3   -0.90    4.20
  -7   7   3    1.70    4.30
  -7   7   3   -0.70    7.60
  -7   7   3    9.10    8.20
   6  -7  -3   -5.70    5.40
  -6  -7   3    3.70    8.90
   6  -7  -3    5.20    5.40
   6  -7  -3    6.80    9.40
  -6  -7   3    1.10    3.40
  -6  -7   3    1.20    8.80
  -6  -7   3   -0.80    3.10
  -6  -7   3   -5.80    4.20
   6  -7  -3   -0.90    4.10
  -6  -7   3    1.40    3.60
  -6   7   3    4.00    4.90
  -6   7   3    0.90    8.30
  -6   7   3    1.40    6.10
   5  -7  -3   36.50   23.90
   5  -7  -3   69.99   19.00
  -5  -7   3   46.10    9.80
  -5  -7   3   50.09    8.80
   5  -7  -3   83.69   15.70
  -5  -7   3   29.20   17.10
   5  -7  -3   52.19   11.20
  -5  -7   3   41.50    9.00
  -5  -7   3   49.80   15.90
  -5   7   3   47.00   17.00
  -5   7   3   71.49   15.30
  -5   7   3   62.99   17.40
   4  -7  -3  141.89   20.30
   4  -7  -3  175.88   49.70
  -4  -7   3  150.38   17.00
  -4  -7   3  161.78   17.70
  -4  -7   3  154.28   11.00
  -4  -7   3  136.59   34.20
  -4  -7   3  165.48   25.00
   4  -7  -3  155.18   27.20
   4  -7  -3  111.09   16.40
  -4   7   3  171.48   29.20
  -4   7   3  169.48   21.40
   4   7  -3  160.08   38.10
  -4   7   3  195.88   30.30
  -4   7   3  169.18   48.10
   3  -7  -3  533.55   34.30
  -3  -7   3  550.54   30.10
  -3  -7   3  629.14   76.59
  -3  -7   3  563.64   22.10
   3  -7  -3  572.44   87.09
   3  -7  -3  532.95   35.30
   3  -7  -3  575.84   32.80
  -3  -7   3  549.25   30.60
   3  -7  -3  564.84   36.80
   3  -7  -3  618.94   41.50
   3   7  -3  560.04   74.69
  -3   7   3  576.64   34.80
  -3   7   3  521.45   41.60
  -3   7   3  555.44   40.50
  -3   7   3  511.85   81.09
   2  -7  -3 1726.83  127.99
  -2  -7   3 1773.22   60.29
   2  -7  -3 1871.11   84.59
   2  -7  -3 1743.53   75.79
  -2  -7   3 1840.92   71.59
   2  -7  -3 1773.52   74.19
  -2  -7   3 1654.23  115.49
  -2  -7   3 1832.22   73.39
   2  -7  -3 1911.91   88.49
  -2   7   3 1801.52   81.49
  -2   7   3 1871.71   87.69
   2   7  -3 1937.71  123.79
  -2   7   3 1860.51   93.69
  -2   7   3 1653.13  127.69
   1  -7  -3  510.15   41.10
  -1  -7   3  512.75   30.70
   1  -7  -3  466.75   30.70
  -1  -7   3  486.15   24.20
   1  -7  -3  544.35   38.60
   1  -7  -3  581.54   83.39
  -1  -7   3  505.45   36.30
  -1  -7   3  384.26   63.59
   1  -7  -3  535.45   31.40
  -1   7   3  457.75   31.30
   1   7  -3  568.84   31.50
  -1   7   3  555.14   43.50
   1   7  -3  503.85   23.00
  -1   7   3  612.84   33.00
  -1   7   3  519.35   80.49
   0  -7  -3  284.77   22.40
   0  -7  -3  330.37   75.89
   0  -7   3  293.37   20.20
   0  -7   3  313.77   37.10
   0  -7   3  314.17   61.79
   0  -7  -3  214.68   32.80
   0  -7   3  326.47   24.70
   0   7   3  303.77   22.70
   0   7   3  290.37   61.89
   0   7   3  308.67   39.90
   0   7  -3  325.07   24.00
   0   7  -3  285.77   32.90
   0   7  -3  291.57   19.20
   0   7  -3  227.38   51.59
   1  -7   3  121.29   41.80
  -1  -7  -3  153.38   20.20
   1  -7   3  159.58   21.90
  -1  -7  -3  137.89   25.80
   1  -7   3  139.09   26.90
  -1  -7  -3  135.69   41.80
   1  -7   3  154.88   19.70
   1   7   3  165.78   20.50
   1   7   3  248.08   59.79
  -1   7  -3  148.89   44.20
  -1   7  -3  122.49   19.00
   1   7   3  122.69   25.80
  -1   7  -3  124.39   16.60
  -1   7  -3  110.59   22.50
  -2  -7  -3   70.19   16.90
   2  -7   3   82.49   35.90
   2  -7   3   60.39   15.10
   2  -7   3   40.00   14.30
  -2  -7  -3   50.49   29.90
  -2  -7  -3   66.89   20.80
   2  -7   3   65.39   14.40
   2   7   3   75.99   10.10
   2   7   3   76.19   13.80
  -2   7  -3   58.19   13.00
   2   7   3   44.00   14.80
   2   7   3   63.29   31.30
  -2   7  -3   93.49   38.50
  -2   7  -3   48.00   12.50
  -2   7  -3   70.39   18.90
  -3  -7  -3    5.80    8.30
   3  -7   3   -2.40    3.70
   3  -7   3   -1.70    5.40
  -3  -7  -3   22.20   24.70
  -3  -7  -3   -0.70    3.50
   3  -7   3   -4.10    3.00
   3  -7   3   -3.80    6.80
   3   7   3   -0.70    2.30
   3   7   3    7.40   17.40
  -3   7  -3    7.20    4.90
   3   7   3    1.40    5.30
  -3   7  -3    2.70    6.10
  -3   7  -3    0.80    3.80
   3   7   3    2.60    5.20
  -3   7  -3   -7.30    4.70
   4  -7   3   16.60   10.40
  -4  -7  -3   43.80   18.40
   4  -7   3   77.39   42.80
   4  -7   3   45.10   18.00
  -4  -7  -3   18.20    8.30
   4  -7   3   51.99   16.10
  -4  -7  -3   30.20   27.60
  -4   7  -3    0.60   10.70
   4   7   3   31.20   28.00
  -4   7  -3   28.40   10.80
   4   7   3    5.70    6.70
   4   7   3   19.10    6.60
  -4   7  -3   12.30   11.70
  -4   7  -3   36.90   13.00
  -5  -7  -3   -1.30    8.60
  -5  -7  -3   16.70    9.50
  -5  -7  -3   22.20    7.40
   5  -7   3   12.30    8.80
   5  -7   3   44.50   36.70
   5  -7   3    1.00    6.20
  -5  -7  -3   14.60   23.10
   5   7   3    6.10    7.10
  -5   7  -3   13.70    8.60
   5   7   3   12.70    6.90
  -5   7  -3   13.30   13.70
  -6  -7  -3   -5.20   10.70
   6  -7   3    0.60   16.60
   6  -7   3   18.70    9.60
  -6  -7  -3   20.80   12.30
   6  -7   3   37.20   15.20
  -6  -7  -3   20.90    7.80
  -6  -7  -3   30.80   30.10
  -6  -7  -3    7.10   14.30
   6  -7   3   17.00    8.60
   6  -7   3    0.90    5.90
  -6   7  -3   -5.20   11.00
  -6   7  -3   -4.20    3.60
   6   7   3    3.90    6.80
  -6   7  -3   -9.70    6.30
   6   7   3    5.10    6.20
  -6   7  -3   34.00   14.20
  -7  -7  -3   -5.40    8.50
  -7  -7  -3   12.90    9.40
  -7  -7  -3   -5.20   11.40
   7  -7   3    4.20   11.00
  -7  -7  -3    0.50    4.60
   7  -7   3    9.50    9.10
  -7   7  -3   15.10   12.00
   7   7   3   -0.40    5.60
  -7   7  -3    7.00    8.90
  -7   7  -3  -11.60   10.10
   7   7   3   19.90   11.50
  -7   7  -3   23.50   33.60
  -7  -8   3   52.49   21.80
  -7  -8   3   19.30    9.30
  -7  -8   3   47.30    9.20
   7  -8  -3   37.60   10.60
  -7  -8   3   55.79   10.00
  -7  -8   3   49.30   10.00
   7  -8  -3   56.99   14.10
  -7   8   3   81.19   23.80
  -7   8   3   63.49   24.20
  -7   8   3   35.90   11.90
   6  -8  -3    6.80    6.80
  -6  -8   3    4.00    4.60
  -6  -8   3    3.80    3.50
   6  -8  -3   -2.50    3.50
   6  -8  -3   11.30   21.60
  -6  -8   3    9.20   11.50
  -6  -8   3   -3.90    5.30
  -6  -8   3    0.40    7.10
   6  -8  -3   -2.90    4.00
  -6   8   3   -1.40    6.90
  -6   8   3    3.00    5.80
  -6   8   3    3.10   13.30
  -6   8   3    2.20    7.30
  -5  -8   3  233.98   36.50
   5  -8  -3  252.87   62.19
   5  -8  -3  264.17   30.60
   5  -8  -3  227.18   36.40
  -5  -8   3  348.67   59.89
  -5  -8   3  317.17   17.00
  -5  -8   3  317.27   23.10
   5  -8  -3  270.27   23.60
  -5  -8   3  309.17   22.70
   5   8  -3  248.98   50.29
  -5   8   3  334.07   46.00
  -5   8   3  268.97   30.60
  -5   8   3  321.77   42.90
   4  -8  -3    5.70    5.20
  -4  -8   3    3.00    1.60
  -4  -8   3   11.00    8.30
   4  -8  -3   10.00    5.70
  -4  -8   3   14.90    6.10
   4  -8  -3   10.40    4.70
   4  -8  -3   32.90   25.20
   4  -8  -3    9.80    7.00
  -4  -8   3    8.20    5.40
   4  -8  -3    3.10    4.40
  -4  -8   3   28.90   19.90
  -4   8   3    0.70    5.30
  -4   8   3    9.90    6.90
  -4   8   3   28.60   11.20
  -4   8   3   -4.30    4.10
   4   8  -3   22.40   17.50
  -3  -8   3   64.69   26.00
   3  -8  -3   72.59   15.70
   3  -8  -3   73.59   17.50
   3  -8  -3   66.69   15.20
   3  -8  -3   75.49   33.80
   3  -8  -3   81.09   14.10
  -3  -8   3   80.09   12.60
  -3  -8   3   69.39   11.90
  -3   8   3   47.40   26.60
  -3   8   3   60.59   16.10
  -3   8   3   71.09   13.60
  -3   8   3   92.89   20.80
   2  -8  -3    3.80    5.80
   2  -8  -3    6.40    6.90
   2  -8  -3    7.60   13.90
  -2  -8   3    4.50    3.10
  -2  -8   3    7.00    3.90
  -2  -8   3    3.80    1.70
   2  -8  -3   -0.10    2.60
   2  -8  -3   15.60    5.60
  -2  -8   3    7.70   12.70
  -2   8   3    3.00    8.00
  -2   8   3    1.20    9.30
  -2   8   3   12.60    8.80
   2   8  -3   -0.90    8.10
  -2   8   3   10.00    6.80
  -1  -8   3  140.99   19.20
   1  -8  -3   79.89   33.00
   1  -8  -3   97.29   16.10
   1  -8  -3  159.18   20.00
  -1  -8   3   94.99   19.30
   1  -8  -3  108.09   22.50
  -1  -8   3  104.59   34.60
  -1  -8   3  106.29    9.80
   1  -8  -3  122.29   22.00
   1   8  -3  102.19   15.60
   1   8  -3  129.99    9.90
  -1   8   3   74.29   29.80
  -1   8   3  152.98   21.60
   0  -8   3 1597.24   65.59
   0  -8  -3 1618.44   70.69
   0  -8   3 1465.85  122.29
   0  -8   3 1624.04   72.49
   0  -8  -3 1450.55   86.19
   0  -8   3 1745.13   87.59
   0  -8  -3 1271.17  117.99
   0   8   3 1552.24  128.89
   0   8  -3 1683.73   72.29
   0   8  -3 1535.85   79.69
   0   8   3 1641.44   66.49
   0   8  -3 1528.85   63.49
   0   8   3 1619.04   70.19
   0   8  -3 1593.64  126.19
   1  -8   3  439.06   50.49
  -1  -8  -3  462.45   31.80
  -1  -8  -3  406.16   49.70
  -1  -8  -3  336.97   69.99
   1  -8   3  488.35   31.90
   1  -8   3  446.66   32.90
   1  -8   3  624.24   96.49
   1   8   3  492.45   87.99
  -1   8  -3  512.15   42.20
   1   8   3  413.26   51.69
   1   8   3  470.15   31.70
  -1   8  -3  454.55   32.60
  -1   8  -3  430.46   80.09
   2  -8   3  144.09   29.70
  -2  -8  -3  174.78   24.10
  -2  -8  -3  157.98   51.19
   2  -8   3  149.99   22.10
   2  -8   3  173.48   54.49
   2  -8   3  224.88   28.70
  -2  -8  -3  195.38   36.00
   2   8   3  157.68   30.60
  -2   8  -3  181.48   23.70
  -2   8  -3  126.69   46.90
  -2   8  -3  188.58   34.10
   2   8   3  171.58   22.70
   2   8   3  166.78   12.40
  -2   8  -3  194.78   25.70
   2   8   3  253.27   65.99
   3  -8   3  512.45   40.20
  -3  -8  -3  470.05   92.79
   3  -8   3  504.25   39.00
  -3  -8  -3  373.76   52.99
  -3  -8  -3  498.55   36.10
   3  -8   3  545.95   60.79
   3  -8   3  389.86   83.89
  -3   8  -3  562.84  105.69
  -3   8  -3  394.96   53.19
   3   8   3  515.25   45.00
  -3   8  -3  515.95   38.50
   3   8   3  419.46   32.70
  -3   8  -3  479.35   37.70
   4  -8   3  136.59   56.19
  -4  -8  -3   96.09   26.80
   4  -8   3   98.69   21.40
  -4  -8  -3   70.39   16.40
  -4  -8  -3   83.49   42.30
   4  -8   3   91.69   22.00
   4  -8   3   78.89   24.10
  -4   8  -3   96.69   24.80
   4   8   3   94.89   14.00
   4   8   3  106.39   22.30
  -4   8  -3   72.09   24.40
  -4   8  -3   50.49   33.70
  -4   8  -3  112.59   22.30
   4   8   3   51.39   35.40
   5  -8   3  203.38   36.20
   5  -8   3  216.78   69.59
   5  -8   3  259.37   35.80
  -5  -8  -3  145.99   57.49
  -5  -8  -3  236.38   45.70
  -5  -8  -3  165.18   26.30
   5   8   3  209.38   28.80
  -5   8  -3  198.48   32.90
  -5   8  -3  249.88   48.20
   5   8   3  183.28   22.50
  -5   8  -3  194.98   31.10
  -6  -8  -3   55.89   17.40
  -6  -8  -3   28.50   19.20
  -6  -8  -3   38.80   30.80
   6  -8   3    7.20   17.80
   6  -8   3   54.89   16.10
   6  -8   3   40.60   13.60
  -6  -8  -3   49.30   42.60
   6   8   3   61.49   16.10
  -6   8  -3   49.60   24.80
  -6   8  -3   31.10   14.00
  -6   8  -3   60.59   19.60
   6   8   3   50.29   12.70
  -7  -8  -3   38.70   24.30
  -7  -8  -3   -9.70   18.40
  -7  -8  -3   23.40   13.10
  -7   8  -3   21.60   19.00
  -7   8  -3   36.50   15.70
   7   8   3   29.80   12.90
  -7   8  -3    0.70    7.40
   7   8   3   11.30    8.60
  -7  -9   3    2.30    4.50
  -7  -9   3   24.40   23.70
   7  -9  -3    4.50    6.80
   7  -9  -3    5.30    5.90
  -7  -9   3    4.90    5.30
  -7  -9   3    9.70    4.00
  -7   9   3   16.50   12.00
  -7   9   3   15.70   14.40
  -6  -9   3   57.99   11.50
   6  -9  -3   17.80   13.20
  -6  -9   3   44.30   19.50
  -6  -9   3   42.70   22.60
   6  -9  -3   44.80   13.30
  -6  -9   3   30.00    9.20
  -6  -9   3   56.89   24.70
   6  -9  -3   34.40   25.70
   6  -9  -3   29.20   10.30
  -6  -9   3   38.30    5.90
  -6   9   3   39.30   20.10
  -6   9   3   27.30   11.60
  -6   9   3   21.10   23.50
  -6   9   3   28.60   14.50
  -5  -9   3   25.20   15.10
  -5  -9   3   23.50   19.40
  -5  -9   3   27.80    9.00
   5  -9  -3   29.00   11.80
  -5  -9   3   31.20    9.60
   5  -9  -3   -3.80   11.70
   5   9  -3    9.90   16.60
  -5   9   3   45.40   18.40
  -5   9   3   39.30   16.00
  -5   9   3   20.70    9.00
  -4  -9   3  216.08   24.10
  -4  -9   3  288.27   40.10
   4  -9  -3  273.67   36.90
   4  -9  -3  265.47   29.20
   4  -9  -3  215.28   26.00
   4  -9  -3  231.98   29.60
   4  -9  -3  198.98   59.39
  -4  -9   3  144.89   43.50
  -4  -9   3  224.58   19.90
   4  -9  -3  180.18   23.50
   4   9  -3  232.38   53.69
  -4   9   3  279.77   68.99
  -4   9   3  280.67   31.90
  -4   9   3  190.88   34.00
  -4   9   3  217.38   33.60
   3  -9  -3  120.69   44.10
  -3  -9   3   88.19   14.20
  -3  -9   3  102.39   15.80
  -3  -9   3   81.49   35.70
   3  -9  -3   74.79   19.30
   3  -9  -3  113.69   21.70
   3  -9  -3  100.69   17.10
   3  -9  -3   94.59   16.80
   3  -9  -3   96.19   20.30
  -3   9   3   85.69   21.40
   3   9  -3   73.69   30.90
  -3   9   3   82.69   35.80
  -3   9   3  124.49   23.20
  -2  -9   3   37.60    9.30
  -2  -9   3   35.40    9.00
   2  -9  -3   72.09   14.40
  -2  -9   3   48.00    4.10
   2  -9  -3   49.60   15.40
   2  -9  -3   43.60   15.30
  -2  -9   3   17.30   18.70
   2  -9  -3   45.70   11.20
   2  -9  -3   69.69   33.60
  -2   9   3   43.20   14.00
   2   9  -3   48.80   25.60
  -2   9   3   43.40   13.00
  -2   9   3   11.50   10.10
  -2   9   3   42.50   26.80
   1  -9  -3  458.35   31.60
   1  -9  -3  546.95   58.49
   1  -9  -3  518.45   87.29
  -1  -9   3  422.46   24.00
  -1  -9   3  567.74   34.90
   1  -9  -3  476.15   33.70
   1  -9  -3  489.75   40.60
  -1  -9   3  443.76   77.19
   1   9  -3  466.75   81.29
   1   9  -3  455.55   31.70
   1   9  -3  479.95   23.50
  -1   9   3  582.44   94.29
  -1   9   3  572.14   48.80
  -1   9   3  457.35   32.50
   0  -9   3 2956.70  133.39
   0  -9  -3 2859.31  116.29
   0  -9  -3 3046.10  140.59
   0  -9   3 3014.00  193.28
   0  -9   3 2850.51  118.59
   0  -9   3 2853.01  110.59
   0  -9  -3 2903.51  193.28
   0   9   3 3377.06  113.69
   0   9  -3 3138.09  195.58
   0   9   3 2985.20  116.49
   0   9  -3 2834.62  108.49
   0   9  -3 2988.40  117.99
   0   9  -3 2978.00  131.39
   0   9   3 3063.19  140.89
   0   9   3 2845.42  192.48
   1  -9   3   35.40   28.10
   1  -9   3   20.50    9.40
  -1  -9  -3   35.90   16.80
   1  -9   3   45.60   12.10
  -1  -9  -3   60.59   33.60
  -1  -9  -3   37.10   10.70
   1  -9   3   30.20   15.30
  -1   9  -3   47.40   11.20
   1   9   3   58.69   31.10
  -1   9  -3   47.10   15.50
   1   9   3   84.39   23.40
   1   9   3   53.99   12.30
  -1   9  -3   31.80   25.40
  -1   9  -3   42.60   12.50
   2  -9   3   -5.60    1.80
   2  -9   3    1.90    4.60
  -2  -9  -3   -1.10   12.60
  -2  -9  -3   12.40   10.60
   2  -9   3    0.80   13.00
   2  -9   3   17.70    9.90
  -2  -9  -3    5.20    5.10
  -2   9  -3   -0.60    6.20
   2   9   3    4.00    2.80
   2   9   3    1.60   15.40
  -2   9  -3    6.60    5.90
  -2   9  -3    7.80   15.30
   2   9   3    2.50    4.40
   2   9   3   -5.80    2.50
  -2   9  -3    7.30    6.50
   3  -9   3   62.09   19.80
   3  -9   3   31.00   26.80
  -3  -9  -3   61.79   21.10
   3  -9   3   55.79   15.30
  -3  -9  -3   67.79   38.20
  -3  -9  -3   96.59   18.20
   3  -9   3  101.99   25.30
  -3   9  -3   60.69   20.30
   3   9   3   76.99   10.30
  -3   9  -3   84.69   17.90
  -3   9  -3   83.29   18.70
   3   9   3   76.39   15.30
   3   9   3   71.49   21.50
  -3   9  -3   58.19   39.00
   4  -9   3   -6.40    3.10
  -4  -9  -3   -4.30    2.70
   4  -9   3   -6.30    2.70
  -4  -9  -3   -0.90    6.20
   4  -9   3    3.80   17.60
  -4  -9  -3   -5.80   11.90
   4  -9   3    2.90    5.60
  -4   9  -3    6.80    7.70
   4   9   3    0.60    4.50
   4   9   3   17.40   23.50
   4   9   3    2.70    2.60
  -4   9  -3    6.60    9.00
  -4   9  -3   -2.30    3.00
  -4   9  -3   -2.40   13.30
   5  -9   3  198.78   73.39
   5  -9   3  143.19   31.80
  -5  -9  -3  180.68   28.80
  -5  -9  -3   70.39   48.20
  -5  -9  -3  177.78   43.30
   5  -9   3  166.28   32.40
   5  -9   3  209.08   34.00
   5  -9   3  123.49   28.40
   5   9   3  205.28   28.30
  -5   9  -3  212.28   80.39
  -5   9  -3  170.58   29.70
  -5   9  -3  194.78   44.20
   5   9   3  146.79   78.79
   5   9   3  156.68   18.90
  -6  -9  -3   20.30   12.70
  -6  -9  -3   24.10   28.70
   6  -9   3   11.40   10.20
   6  -9   3   15.30   14.20
  -6  -9  -3    2.60   17.10
   6  -9   3    2.40   16.70
  -6  -9  -3   22.50   20.60
  -6   9  -3   17.20   12.50
   6   9   3   22.20   11.50
  -6   9  -3   11.80   15.20
   6   9   3   16.50    8.40
  -6   9  -3    6.50    8.50
  -6   9  -3   -3.80   13.50
  -7  -9  -3   12.50   11.10
  -7  -9  -3   11.10   15.30
   7  -9   3    9.80    8.90
  -7  -9  -3   -8.40   13.40
   7   9   3    0.40    6.30
  -7   9  -3   23.30   21.90
  -7   9  -3   -0.10    7.50
   7   9   3    7.10    7.00
  -7   9  -3    5.50    9.80
   7 -10  -3    0.20    5.30
  -7 -10   3   -3.00    7.30
  -7 -10   3    6.30   12.80
  -7 -10   3    3.20    5.10
  -7 -10   3   -0.90    4.00
  -7  10   3    1.10    9.00
  -7  10   3    6.40    9.80
   6 -10  -3    3.40    7.10
  -6 -10   3   18.20   13.20
   6 -10  -3   -2.10    4.50
  -6 -10   3    4.30    5.70
  -6 -10   3   19.80   19.60
   6 -10  -3   41.20   29.60
  -6 -10   3   -2.70    3.60
  -6  10   3    3.50    8.60
  -6  10   3   -8.50    7.90
  -6  10   3   12.50   12.70
  -6  10   3    6.30    8.30
  -5 -10   3   31.70    9.60
   5 -10  -3    7.40    7.10
  -5 -10   3   27.50    9.10
  -5 -10   3    9.80   12.70
   5 -10  -3   22.00   26.10
   5 -10  -3   13.60    9.30
  -5 -10   3   28.70   15.90
  -5  10   3    1.50    5.90
  -5  10   3   10.50    7.40
  -5  10   3   36.40   18.40
   5  10  -3   13.20   17.80
  -4 -10   3   12.80   11.30
  -4 -10   3    5.90   12.50
   4 -10  -3   10.70    7.80
  -4 -10   3    9.30    6.10
   4 -10  -3   12.00    8.10
   4 -10  -3   16.90    9.60
  -4 -10   3    4.80    5.50
   4 -10  -3    3.40    5.10
   4 -10  -3   18.70   23.80
   4  10  -3   16.20   19.00
  -4  10   3   13.10   11.40
  -4  10   3    8.00    8.90
  -4  10   3   27.30    9.90
  -4  10   3    3.80   17.00
  -3 -10   3   38.90   17.70
  -3 -10   3   40.90   11.20
  -3 -10   3   28.80    9.10
   3 -10  -3   28.00   12.50
  -3 -10   3    5.90   11.70
   3 -10  -3   60.09   14.90
   3 -10  -3  111.49   46.70
  -3  10   3   77.49   18.80
   3  10  -3   61.29   30.70
  -3  10   3   47.90   16.50
   2 -10  -3  324.57   73.09
  -2 -10   3  350.26   27.90
  -2 -10   3  351.46   26.40
   2 -10  -3  334.27   41.50
  -2 -10   3  375.36   42.40
  -2 -10   3  360.26   15.50
   2 -10  -3  322.27   28.40
   2 -10  -3  335.77   47.10
   2 -10  -3  351.06   27.90
  -2 -10   3  407.76   76.69
  -2  10   3  366.66   79.69
  -2  10   3  429.46   50.39
   2  10  -3  408.76   80.69
  -2  10   3  347.17   31.20
   1 -10  -3  140.99   26.70
  -1 -10   3  119.09   13.70
   1 -10  -3  194.38   57.89
  -1 -10   3  143.79   27.60
   1 -10  -3  147.39   21.40
   1 -10  -3  132.99   28.80
   1 -10  -3  155.78   22.20
  -1 -10   3  113.99   18.40
  -1 -10   3  163.98   50.49
   1  10  -3  137.49   11.40
   1  10  -3  149.79   21.90
  -1  10   3  196.68   55.99
  -1  10   3  133.69   30.30
  -1  10   3  134.39   19.60
   1  10  -3  198.88   56.09
   0 -10  -3    0.80    4.60
   0 -10   3   10.50    6.40
   0 -10   3    2.10    3.70
   0 -10  -3   -2.90    6.30
   0 -10  -3  -11.00    7.30
   0 -10   3    0.80    5.40
   0 -10   3   -6.80    4.10
   0  10   3   10.10    9.80
   0  10  -3    2.70    5.50
   0  10  -3    3.00   13.50
   0  10   3  -13.70    3.90
   0  10  -3   -1.20    4.70
   0  10  -3    1.60    3.40
   0  10   3    3.90    4.50
   0  10   3    1.30    4.40
  -1 -10  -3  557.04   37.80
   1 -10   3  638.44  108.59
   1 -10   3  557.14   37.00
  -1 -10  -3  435.66   89.49
   1 -10   3  622.24   41.70
   1 -10   3  481.75   55.79
  -1 -10  -3  575.64   67.49
   1  10   3  588.64  104.69
   1  10   3  598.24   65.09
  -1  10  -3  388.26   82.29
  -1  10  -3  658.43   51.39
  -1  10  -3  554.84   39.40
   1  10   3  515.85   36.10
  -1  10  -3  531.05   35.10
  -2 -10  -3   12.00   10.80
   2 -10   3    9.30    9.80
  -2 -10  -3   10.60   19.60
  -2 -10  -3   -2.20    4.30
   2 -10   3   -2.00    3.90
   2 -10   3   -5.30    4.60
   2 -10   3    4.50    6.50
  -2  10  -3    2.30    6.20
  -2  10  -3    2.30    4.70
  -2  10  -3   -9.90    4.80
  -2  10  -3    8.30    5.70
   2  10   3   -4.30    6.90
   2  10   3   -5.40    3.10
   2  10   3    4.00    5.00
   3 -10   3  240.18   33.90
   3 -10   3  179.28   36.40
  -3 -10  -3  133.39   52.59
   3 -10   3  271.97   37.60
   3 -10   3  422.06   97.09
  -3 -10  -3  215.48   43.80
   3  10   3  273.17   41.80
   3  10   3  196.28   14.10
  -3  10  -3  351.26   87.19
  -3  10  -3  167.78   26.90
  -3  10  -3  187.18   28.80
   3  10   3  230.38   29.30
   4 -10   3   62.89   44.00
  -4 -10  -3  132.09   55.49
  -4 -10  -3   66.39   17.40
   4 -10   3   78.09   19.80
   4 -10   3  144.89   34.20
  -4 -10  -3   73.69   27.50
  -4  10  -3   75.99   25.40
  -4  10  -3  179.48   66.79
  -4  10  -3   84.29   20.80
   4  10   3  102.79   13.00
   4  10   3   94.39   47.50
   4  10   3  110.19   21.20
  -4  10  -3  123.89   24.70
   5 -10   3   -7.80   10.60
  -5 -10  -3    5.60    7.80
   5 -10   3    8.40    9.90
  -5 -10  -3   21.80   43.10
   5 -10   3   10.50   10.90
   5 -10   3    6.50   10.20
  -5 -10  -3   16.20   15.30
   5 -10   3    2.80    6.70
   5  10   3   31.30   11.90
  -5  10  -3   12.10   14.60
   5  10   3   19.80   28.60
  -5  10  -3   -2.70   10.60
  -5  10  -3   20.60   13.10
  -5  10  -3   24.50   12.20
   5  10   3   14.30    5.70
   6 -10   3    6.90   10.10
  -6 -10  -3   28.80   14.00
  -6 -10  -3   -4.10    9.20
   6 -10   3    2.60   24.90
  -6 -10  -3   50.59   44.10
   6 -10   3    4.00    7.70
   6 -10   3    1.60    6.30
   6 -10   3   12.20   11.50
  -6  10  -3   17.80   12.80
  -6  10  -3   44.20   25.10
   6  10   3   30.90   14.70
  -6  10  -3   23.40   14.40
   6  10   3   24.60    7.90
  -6  10  -3    3.50   20.50
   7 -10   3   30.60   15.10
  -7 -10  -3   10.50   10.90
  -7 -10  -3   -1.30   18.40
   7  10   3   24.00    8.30
  -7  10  -3    6.40   11.10
   7  10   3   -0.80    5.40
  -7  10  -3    7.80   11.30
  -7  10  -3   -6.10    8.20
  -7 -11   3   20.90    9.10
  -7 -11   3   10.20    6.70
  -7 -11   3   -1.00   11.60
   7 -11  -3    9.90    9.10
  -7 -11   3   18.40   15.60
  -7  11   3    1.50    8.60
  -7  11   3    1.90    9.30
  -6 -11   3   -1.10    4.60
   6 -11  -3    5.90    9.00
  -6 -11   3   -3.10    7.80
   6 -11  -3    0.50    5.70
   6 -11  -3    6.20   14.60
   6 -11  -3   -0.70    4.60
  -6 -11   3    0.60    4.30
  -6  11   3   -4.60    6.40
  -6  11   3   -5.80    8.70
  -6  11   3    1.40    7.40
   6  11  -3    4.40   12.40
   5 -11  -3   51.99   15.00
  -5 -11   3   39.50   11.70
  -5 -11   3   43.70   20.20
  -5 -11   3   55.59   13.60
   5 -11  -3   16.30   11.30
  -5 -11   3   28.70   24.10
   5 -11  -3   55.89   35.80
   5 -11  -3   59.29   16.30
  -5  11   3   30.60   13.40
  -5  11   3    8.90   21.60
  -5  11   3   28.00   16.70
   5  11  -3   43.90   27.40
  -5  11   3   39.40   13.80
   4 -11  -3   14.00   20.90
  -4 -11   3   11.20   10.80
  -4 -11   3    2.30    5.30
   4 -11  -3   -1.00    4.20
  -4 -11   3   -6.40    4.80
   4 -11  -3   13.00   10.00
  -4 -11   3    1.50    4.70
  -4  11   3   -2.90   12.30
   4  11  -3   -5.50    5.10
  -4  11   3   17.30    9.90
  -3 -11   3  164.28   22.30
  -3 -11   3  211.78   57.09
   3 -11  -3  234.08   36.90
  -3 -11   3  166.08   33.10
   3 -11  -3  168.58   27.40
   3 -11  -3  194.58   27.70
  -3 -11   3  226.08   28.00
   3 -11  -3  174.48   32.90
   3 -11  -3  152.48   61.59
   3 -11  -3  195.38   26.30
  -3  11   3  169.38   57.19
  -3  11   3  177.38   35.00
  -3  11   3  188.98   28.50
   3  11  -3  172.58   51.59
  -2 -11   3 1062.59   56.89
  -2 -11   3 1079.89   55.19
  -2 -11   3 1005.10  128.49
   2 -11  -3 1052.19   68.39
  -2 -11   3 1044.70   38.20
  -2 -11   3  877.71   62.89
   2 -11  -3 1095.49   57.39
   2 -11  -3 1036.00  141.99
   2 -11  -3 1081.49   74.39
   2 -11  -3 1060.09   59.49
   2  11  -3 1107.79  138.09
  -2  11   3  959.00  136.49
  -1 -11   3   17.40    5.60
  -1 -11   3   10.60    6.40
  -1 -11   3   12.40   10.70
   1 -11  -3    9.70    7.10
  -1 -11   3   24.90   21.70
   1 -11  -3   30.70   16.50
   1 -11  -3   -4.40    3.70
   1 -11  -3   36.40   11.20
   1 -11  -3   21.60   12.80
  -1  11   3   12.00    7.30
   1  11  -3   10.90    7.20
   1  11  -3   27.90    6.30
  -1  11   3    8.30    9.60
   1  11  -3   -8.20    4.40
  -1  11   3   10.30   17.40
   0 -11   3  266.77   32.70
   0 -11   3  264.97   39.40
   0 -11   3  350.16   80.69
   0 -11  -3  298.77   34.40
   0 -11  -3  293.27   32.90
   0 -11  -3  459.05   92.49
   0 -11  -3  257.97   43.60
   0 -11   3  296.67   23.50
   0  11  -3  217.18   34.50
   0  11   3  330.17   25.30
   0  11   3  343.97   81.49
   0  11   3  275.27   43.10
   0  11  -3  256.87   77.79
   0  11  -3  331.17   28.80
   0  11   3  263.27   30.60
   0  11  -3  277.17   21.70
  -1 -11  -3 1057.39   58.79
   1 -11   3 1136.49   76.89
  -1 -11  -3 1040.50   77.89
   1 -11   3  760.52  123.09
  -1 -11  -3 1006.20  142.89
   1 -11   3 1033.60   57.09
   1  11   3 1054.39   57.89
  -1  11  -3  970.50  142.79
  -1  11  -3  866.81   66.89
   1  11   3 1037.70   76.69
   1  11   3 1296.57   51.49
  -1  11  -3 1013.80   54.69
  -1  11  -3 1075.39   60.79
   1  11   3 1477.45  177.78
  -2 -11  -3   15.60    8.70
  -2 -11  -3   24.40   15.20
   2 -11   3   -5.00    8.60
  -2 -11  -3   16.90   23.90
   2 -11   3   11.80    8.80
   2 -11   3   28.70   11.10
   2 -11   3   12.10   11.50
   2  11   3   -7.10    5.30
   2  11   3    3.60    5.20
  -2  11  -3    7.70   19.60
  -2  11  -3    5.90    6.60
  -2  11  -3   -0.40    4.60
   2  11   3    3.10    8.80
  -2  11  -3   18.30   10.80
  -3 -11  -3  193.58   28.70
   3 -11   3  165.58   28.90
   3 -11   3  158.48   62.79
   3 -11   3  189.58   30.20
  -3 -11  -3  225.48   70.29
   3 -11   3  116.29   30.50
  -3  11  -3  109.79   57.69
  -3  11  -3  198.28   30.30
  -3  11  -3  222.68   32.50
   3  11   3  168.98   60.69
   3  11   3  178.78   26.50
  -3  11  -3  192.88   37.60
   3  11   3  153.28   11.90
   4 -11   3   51.19   20.40
   4 -11   3   88.89   22.50
  -4 -11  -3   33.90   13.00
  -4 -11  -3   18.70   23.90
  -4 -11  -3   49.90   22.90
   4 -11   3   18.50   28.40
  -4  11  -3   68.49   24.00
   4  11   3   15.10   20.20
   4  11   3   44.60    7.70
   4  11   3   50.39   14.60
  -4  11  -3   62.69   17.10
  -4  11  -3   50.79   15.50
  -4  11  -3   98.19   52.79
  -5 -11  -3   86.59   31.10
   5 -11   3   48.20   19.90
   5 -11   3   49.50   17.70
   5 -11   3   78.39   23.30
   5 -11   3   69.89   25.60
  -5 -11  -3   52.49   16.10
   5 -11   3   36.80   35.90
  -5  11  -3   20.40   24.90
  -5  11  -3   72.09   21.80
  -5  11  -3   32.70   21.30
   5  11   3   18.70   29.30
   5  11   3   60.69    9.80
  -5  11  -3   56.49   18.80
   6 -11   3   10.50   11.20
   6 -11   3    3.60    9.00
  -6 -11  -3   -3.40    5.50
  -6 -11  -3    0.70   12.30
   6 -11   3   -6.60    3.80
   6 -11   3    0.90    6.40
  -6 -11  -3   -7.50   11.20
  -6  11  -3   -7.30    5.70
   6  11   3    1.20    3.10
  -6  11  -3    6.20    9.80
  -6  11  -3   -4.40    4.90
  -7 -12   3   -4.50    8.30
  -7 -12   3   15.90   17.10
  -7 -12   3    1.60    5.50
   7 -12  -3   -1.10    5.50
  -7 -12   3    9.60    6.90
  -7  12   3    4.50   11.50
  -7  12   3    0.40    9.10
  -6 -12   3    6.10   10.00
   6 -12  -3   -2.20    4.80
   6 -12  -3   -3.90    7.30
  -6 -12   3    3.20    6.40
  -6 -12   3   -3.80    3.90
  -6 -12   3   -6.00    8.00
   6 -12  -3    0.80    5.20
  -6  12   3   -5.60    4.30
   6  12  -3    1.00   13.10
  -6  12   3    6.50   11.00
  -5 -12   3   12.20   18.20
   5 -12  -3   -0.10    6.60
   5 -12  -3    9.00    7.60
   5 -12  -3  -11.40    8.00
  -5 -12   3    9.00   10.00
  -5 -12   3    4.40    5.80
   5 -12  -3    3.70    5.80
   5 -12  -3    7.30    6.10
  -5 -12   3   20.60    9.00
   5 -12  -3   11.90    9.20
   5  12  -3    4.10   13.20
  -5  12   3   17.70   25.50
  -5  12   3   -4.00    6.30
  -5  12   3   19.00   14.20
  -4 -12   3    5.80    5.40
   4 -12  -3    8.70    9.30
   4 -12  -3    5.90    5.90
  -4 -12   3   -2.30   10.20
  -4 -12   3   -1.90    4.10
  -4 -12   3    0.00    7.60
   4 -12  -3   -5.70    7.80
   4 -12  -3   -4.10    3.60
  -4  12   3   -5.50    9.70
  -4  12   3   -1.10    6.70
   4  12  -3    5.10   13.20
  -4  12   3    3.60    7.40
   3 -12  -3   20.80   10.70
   3 -12  -3    9.30    7.00
  -3 -12   3    5.40    4.90
  -3 -12   3   -2.60    5.30
   3 -12  -3  -12.40    5.80
   3 -12  -3    6.20    6.30
  -3 -12   3    3.30    5.90
  -3 -12   3    3.20    7.40
   3 -12  -3   -4.70    2.50
   3 -12  -3   15.10    9.60
   3  12  -3   -2.50    9.80
  -3  12   3    3.20    8.70
  -3  12   3   -8.30    7.10
  -3  12   3    3.50    6.70
  -2 -12   3  565.74   37.80
   2 -12  -3  636.44  115.29
  -2 -12   3  492.05   55.39
   2 -12  -3  618.14   51.49
  -2 -12   3  520.05   22.50
  -2 -12   3  551.34   39.00
   2 -12  -3  681.83   73.39
  -2 -12   3  644.04  107.89
   2 -12  -3  577.14   39.60
   2 -12  -3  457.55   38.20
  -2  12   3  423.96   95.19
   2  12  -3  274.17   77.99
  -2  12   3  560.24   41.90
  -1 -12   3   14.70   17.80
   1 -12  -3   13.20   10.20
   1 -12  -3    4.10    9.00
  -1 -12   3   29.00   13.60
   1 -12  -3   16.00    8.00
  -1 -12   3    7.40    6.00
  -1 -12   3   24.90    7.10
   1 -12  -3   23.80    9.70
  -1  12   3   13.80    8.40
   1  12  -3   19.80    5.40
   1  12  -3   15.80   18.50
   1  12  -3   38.90   11.90
  -1  12   3   17.20   24.50
   0 -12   3  729.53   41.70
   0 -12   3  613.64   54.99
   0 -12  -3  740.83   64.49
   0 -12  -3  637.84  109.59
   0 -12   3  826.42   50.89
   0 -12  -3  791.52   49.70
   0 -12  -3  712.03   57.79
   0 -12  -3  719.53   46.40
   0 -12   3 1006.30  165.68
   0  12   3  514.15  102.79
   0  12   3  723.93   64.29
   0  12  -3  726.43   47.40
   0  12  -3  858.11  133.09
   0  12  -3  687.93   55.09
   0  12   3  723.13   42.70
   1 -12   3    1.70    5.40
  -1 -12  -3   -1.90    6.30
   1 -12   3    0.00    3.80
  -1 -12  -3    5.50    8.60
   1 -12   3    7.20    9.10
   1 -12   3   40.00   30.80
  -1 -12  -3   -2.40    3.50
  -1  12  -3  -11.90    5.20
  -1  12  -3   -4.50    1.60
  -1  12  -3   10.90    5.50
   1  12   3   -5.30    7.30
   1  12   3   -1.40    2.40
   1  12   3   -5.20    1.30
  -1  12  -3    1.90    6.20
   1  12   3    2.50    7.80
  -2 -12  -3    5.50    7.00
   2 -12   3    0.60   14.00
   2 -12   3   -3.20    2.50
   2 -12   3    0.10    5.60
  -2 -12  -3   -1.40   10.90
  -2 -12  -3    5.70   11.20
   2 -12   3    2.50    7.60
  -2  12  -3    8.20    6.80
  -2  12  -3   -9.40    6.70
   2  12   3   -3.10    2.40
   2  12   3   -0.80    2.10
  -2  12  -3   -2.70    3.40
  -2  12  -3    2.20    6.40
   2  12   3    2.30   14.20
   3 -12   3  278.97   38.10
  -3 -12  -3  252.97   33.50
  -3 -12  -3  252.57   48.40
   3 -12   3  206.58   33.20
   3 -12   3  217.88   40.60
  -3 -12  -3  166.28   63.09
  -3  12  -3  217.88   31.60
  -3  12  -3  350.26   95.89
  -3  12  -3  204.18   42.20
   3  12   3  261.67   76.69
   3  12   3  185.78   27.10
   3  12   3  206.88   13.80
  -3  12  -3  284.17   38.60
  -4 -12  -3  187.98   46.60
  -4 -12  -3  255.47   80.79
   4 -12   3  185.08   39.00
  -4 -12  -3  189.88   30.40
   4 -12   3  219.08   36.30
   4 -12   3  213.48   76.79
   4  12   3  123.59   54.69
  -4  12  -3  142.09   27.30
  -4  12  -3  212.28   75.89
  -4  12  -3  258.67   48.90
  -4  12  -3  228.58   35.10
   4  12   3  173.08   27.50
   5 -12   3    0.70    8.50
   5 -12   3    8.50    9.30
  -5 -12  -3   34.80   39.40
   5 -12   3   27.00   16.80
   5 -12   3    8.30   13.00
  -5 -12  -3   -4.10    8.40
   5 -12   3   -6.00   10.10
  -5 -12  -3    4.00    8.00
  -5  12  -3    2.60   10.80
  -5  12  -3   28.10   15.10
   5  12   3    1.40   20.50
   5  12   3   13.60    5.30
  -5  12  -3   -9.20   10.80
  -5  12  -3   17.60   13.10
   6 -12   3    1.40    8.50
   6 -12   3   11.20   10.70
  -6 -12  -3   -4.50   12.10
  -6 -12  -3   -4.00    4.80
  -6 -12  -3   11.80   18.80
   6 -12   3   11.70   10.30
   6  12   3   -2.10    5.30
   6  12   3   -7.30   12.60
  -6  12  -3   -5.70    6.20
  -6  12  -3    4.20    9.50
  -6  12  -3   -7.20    4.80
   7 -13  -3   46.70   16.50
  -7 -13   3  104.19   40.30
  -7 -13   3   35.60   24.00
  -7 -13   3   50.39   13.50
  -7 -13   3   47.90   13.70
  -7  13   3   71.69   30.10
  -6 -13   3   20.20    9.80
  -6 -13   3   -2.60    8.00
   6 -13  -3   11.50    8.30
  -6 -13   3   -1.60    9.40
  -6 -13   3    6.10    7.80
  -6  13   3   -2.10    7.10
   6  13  -3   27.50   29.50
  -6  13   3    2.30    9.40
   5 -13  -3  298.87   37.20
   5 -13  -3  338.67   38.70
  -5 -13   3  298.67   34.60
  -5 -13   3  321.17   54.09
  -5 -13   3  272.47   70.79
   5 -13  -3  308.77   38.60
   5 -13  -3  252.77   40.00
  -5 -13   3  348.47   30.40
   5  13  -3  298.77   76.69
  -5  13   3  394.26  101.19
  -5  13   3  316.37   47.70
  -5  13   3  326.77   53.89
   4 -13  -3  173.38   32.30
   4 -13  -3  197.08   31.40
  -4 -13   3  183.38   59.79
  -4 -13   3  144.59   24.30
   4 -13  -3  261.37   78.59
  -4 -13   3  166.08   24.70
  -4 -13   3  180.68   40.20
   4 -13  -3  142.19   31.30
  -4  13   3  176.18   37.70
   4  13  -3  204.98   62.39
  -4  13   3  199.98   35.10
  -3 -13   3   25.90   25.20
   3 -13  -3   67.69   22.10
  -3 -13   3   57.29   14.80
  -3 -13   3   91.89   18.30
   3 -13  -3   72.39   16.60
   3 -13  -3   42.30   38.80
   3 -13  -3  112.89   29.60
   3 -13  -3   61.09   16.70
  -3 -13   3   66.39   23.20
  -3  13   3   96.09   27.40
  -3  13   3   98.89   22.80
   3  13  -3   58.79   34.40
  -3  13   3   69.89   41.50
  -2 -13   3   -4.70    6.00
   2 -13  -3   10.80   18.30
   2 -13  -3   -3.90    2.80
   2 -13  -3   -0.50    5.90
  -2 -13   3    3.00    6.70
   2 -13  -3   -2.90    4.80
  -2 -13   3    9.40    6.20
  -2 -13   3   -2.50    3.70
  -2  13   3    0.50    5.00
  -2  13   3   -5.80    9.50
   1 -13  -3  437.36   60.89
  -1 -13   3  496.65   29.40
  -1 -13   3  381.46   88.49
   1 -13  -3  556.34   63.49
   1 -13  -3  604.54  115.49
   1 -13  -3  492.55   39.20
   1 -13  -3  500.85   38.40
  -1 -13   3  437.06   54.09
  -1 -13   3  412.96   34.50
  -1  13   3  544.85   38.80
   1  13  -3  571.04  108.39
  -1  13   3  544.85  108.39
   1  13  -3  511.45   27.50
   0 -13   3  198.88   24.50
   0 -13   3  176.48   34.60
   0 -13  -3  194.98   39.50
   0 -13  -3  205.68   64.99
   0 -13   3  152.48   58.69
   0 -13  -3  184.08   35.90
   0 -13  -3  277.07   35.50
   0  13   3  178.08   64.79
   0  13  -3  199.38   23.10
   0  13  -3  256.07   32.80
   0  13   3  174.08   23.20
   0  13  -3  342.27   86.49
   1 -13   3  166.88   61.89
   1 -13   3  113.59   19.90
   1 -13   3  102.19   28.50
  -1 -13  -3  159.18   25.70
  -1 -13  -3   71.09   42.20
   1 -13   3  118.99   24.10
  -1  13  -3  122.29   23.80
   1  13   3   96.79   15.70
  -1  13  -3  111.69   19.70
  -1  13  -3  131.09   56.79
   1  13   3  161.98   61.49
   1  13   3   90.59   18.80
   2 -13   3   31.20   15.70
  -2 -13  -3   21.30   24.90
   2 -13   3   32.60   13.00
  -2 -13  -3   21.00   10.50
   2 -13   3    7.10   22.70
   2 -13   3   47.80   15.00
  -2 -13  -3   46.30   21.20
  -2  13  -3    7.50   20.40
  -2  13  -3   16.70    9.40
  -2  13  -3   44.80   14.90
  -2  13  -3    6.30    9.90
   2  13   3   39.00   33.90
   2  13   3   37.10    8.40
   2  13   3   31.70   11.70
  -3 -13  -3   46.90   36.70
   3 -13   3   35.30   19.20
  -3 -13  -3   21.20   11.30
  -3 -13  -3    9.40   12.80
   3 -13   3   68.89   46.60
   3 -13   3   36.10   14.80
   3 -13   3   51.99   17.30
  -3  13  -3   22.30   28.00
  -3  13  -3   68.39   23.60
   3  13   3   27.90   31.60
  -3  13  -3   52.29   16.00
   3  13   3   36.90    6.60
   3  13   3   46.50    7.00
   3  13   3   32.50   12.40
  -3  13  -3   72.09   18.70
  -4 -13  -3   19.40   16.00
   4 -13   3   16.70   27.90
   4 -13   3   16.30   11.90
  -4 -13  -3   -7.30   11.90
   4 -13   3   29.90   18.50
   4 -13   3   33.10   19.90
  -4  13  -3   29.70   18.80
   4  13   3   -0.70   21.10
   4  13   3    8.00    8.20
  -4  13  -3   16.20   11.50
  -4  13  -3    1.70   21.80
  -5 -13  -3  144.49   44.30
   5 -13   3  280.27   43.60
  -5 -13  -3  188.88   33.00
   5 -13   3  229.38   45.60
  -5 -13  -3  173.68   70.29
   5 -13   3  194.68   42.60
   5 -13   3  216.28   40.30
  -5  13  -3  232.58   84.49
  -5  13  -3  227.38   38.50
  -5  13  -3  182.98   33.50
  -5  13  -3  167.48   41.60
   5  13   3  258.97   85.39
   6 -13   3  101.59   26.90
   6 -13   3   64.39   24.80
  -6 -13  -3   66.69   49.30
  -6 -13  -3  106.19   24.70
  -6 -13  -3   67.69   34.20
  -6  13  -3  115.59   37.60
   6  13   3   98.49   23.30
  -6  13  -3   75.59   24.10
   6  13   3   55.79   44.00
  -6  13  -3   86.99   25.70
  -6 -14   3   28.30   12.50
  -6 -14   3   34.60   20.90
  -6 -14   3    5.60   16.30
   6 -14  -3   36.10   15.80
   6  14  -3   60.29   52.39
  -6  14   3   36.00   18.20
  -6  14   3   40.80   23.90
   5 -14  -3   -3.50    4.40
  -5 -14   3    7.30   21.00
   5 -14  -3   -8.60    9.40
   5 -14  -3    1.10    8.50
  -5 -14   3   -2.90    8.40
   5 -14  -3    1.40    7.90
   5 -14  -3   -2.90    4.80
  -5 -14   3    0.80    5.40
  -5 -14   3    1.10    5.40
  -5  14   3   10.50   24.50
  -5  14   3    7.30    8.70
   5  14  -3   -1.60   13.50
  -5  14   3    4.50    9.40
  -4 -14   3   40.00   12.80
  -4 -14   3   55.39   39.80
   4 -14  -3   54.79   19.70
   4 -14  -3   37.40   40.50
  -4 -14   3   29.20   18.40
   4 -14  -3   16.00   14.20
   4 -14  -3   41.20   18.50
   4 -14  -3   50.09   16.10
   4  14  -3   -3.30    9.00
  -4  14   3   23.30   16.30
   3 -14  -3   48.80   19.60
   3 -14  -3   75.69   19.20
  -3 -14   3   19.50   17.90
  -3 -14   3   39.40   13.60
   3 -14  -3   91.99   27.10
  -3 -14   3   66.99   36.50
  -3 -14   3   72.69   16.30
   3 -14  -3   29.60   12.30
   3 -14  -3   87.29   43.20
  -3  14   3   41.80   15.50
  -3  14   3   58.09   22.10
   3  14  -3   43.60   36.60
  -3  14   3    8.20   18.60
  -2 -14   3   33.30   29.20
   2 -14  -3   53.69   16.30
   2 -14  -3   74.49   18.60
   2 -14  -3   56.79   19.10
  -2 -14   3   58.89   21.30
  -2 -14   3   57.09   14.60
   2 -14  -3   72.29   43.00
  -2 -14   3   66.39   16.80
   2 -14  -3   52.09   21.00
  -2  14   3   34.20   33.60
  -2  14   3   80.79   19.00
  -1 -14   3    5.00    4.30
  -1 -14   3    5.10    8.70
   1 -14  -3   -5.90    3.10
   1 -14  -3    1.60    7.00
   1 -14  -3    7.50    8.90
  -1 -14   3   -0.10    4.50
   1 -14  -3   22.20   10.50
   1 -14  -3    9.50   20.20
  -1 -14   3    1.10   15.20
  -1 -14   3   14.90    7.80
   1  14  -3    8.90   17.60
  -1  14   3    1.70    5.60
  -1  14   3   -7.20    8.60
   1  14  -3    1.80    3.00
   0 -14   3   81.59   47.00
   0 -14  -3   32.70   15.50
   0 -14   3   50.09   16.00
   0 -14   3   46.40   12.60
   0 -14  -3   51.39   39.70
   0 -14   3   70.39   23.30
   0 -14  -3   42.40   19.10
   0 -14  -3   52.49   15.20
   0 -14  -3   47.10   15.00
   0  14  -3   51.49   15.70
   0  14  -3   69.39   41.50
   0  14   3  108.49   50.69
   0  14  -3   59.09   12.40
   0  14   3   56.79   13.70
  -1 -14  -3  109.29   32.50
   1 -14   3   92.99   20.90
   1 -14   3   85.49   27.90
   1 -14   3   65.59   16.50
  -1 -14  -3  130.29   54.69
   1 -14   3   29.50   29.80
  -1 -14  -3  107.19   20.90
  -1 -14  -3   82.89   19.70
   1  14   3   80.69   14.40
   1  14   3  111.19   54.29
  -1  14  -3   59.99   41.40
  -1  14  -3   95.59   22.10
  -1  14  -3   39.50   17.80
  -1  14  -3  120.09   20.40
   2 -14   3   21.80   17.30
  -2 -14  -3    5.90   11.70
  -2 -14  -3   14.70    9.50
   2 -14   3   10.50   20.90
  -2 -14  -3    2.80   12.90
   2 -14   3   31.00   12.90
   2 -14   3    8.30    9.00
  -2  14  -3   16.50   14.10
   2  14   3   19.80    6.70
  -2  14  -3   15.10    8.50
   2  14   3   13.80    7.70
  -2  14  -3   30.50   13.40
  -2  14  -3    5.20   24.30
   2  14   3   19.90   29.70
  -3 -14  -3    0.90    5.30
   3 -14   3    6.90    9.10
   3 -14   3   -7.40    2.70
   3 -14   3   16.30   25.00
  -3 -14  -3   -2.40    7.40
  -3 -14  -3  -15.20    7.10
   3  14   3   -3.90    3.80
  -3  14  -3    3.40    7.90
  -3  14  -3    5.30   10.50
   3  14   3   -0.10    2.20
   3  14   3  -13.00    7.50
  -3  14  -3   -0.50    5.10
  -3  14  -3   -8.60    9.60
   4 -14   3   29.10   15.00
  -4 -14  -3    8.90    8.50
   4 -14   3   20.20   13.20
  -4 -14  -3   33.40   20.90
   4 -14   3    8.80   31.70
   4 -14   3   18.10   14.30
   4 -14   3   27.50   20.80
  -4 -14  -3   33.90   36.70
   4  14   3   21.80   30.30
  -4  14  -3   13.40   11.90
  -4  14  -3   17.30   12.30
  -4  14  -3   -0.20    6.70
   4  14   3   15.80    9.70
  -5 -14  -3   -0.90    5.50
  -5 -14  -3   -9.90    5.60
   5 -14   3    2.30   19.40
  -5 -14  -3    8.60   20.80
   5 -14   3    9.80   12.50
   5 -14   3    1.50    7.80
   5 -14   3    4.60   11.60
   5 -14   3   -2.80    8.30
  -5  14  -3    3.70    8.70
   5  14   3   -2.00    2.70
  -5  14  -3   -0.40   20.70
  -5  14  -3   -5.40    3.50
   5  14   3   -9.50   10.90
   6 -14   3   10.30   11.80
  -6 -14  -3  -12.90   14.20
  -6 -14  -3    7.30   16.20
   6 -14   3   -4.80    6.30
  -6 -14  -3   -4.00    5.30
   6 -14   3   -3.90    5.50
  -6  14  -3   -9.40    4.10
   6  14   3   18.10   11.70
   6  14   3   -2.90   20.80
  -6  14  -3    3.20   13.20
  -6  14  -3   -2.70    8.10
  -6 -15   3   -0.70   13.80
   6 -15  -3    2.50    7.90
  -6 -15   3   -0.40    6.10
  -6 -15   3   -0.10    5.60
  -6 -15   3    1.20   11.90
  -6  15   3    3.90    9.80
  -6  15   3   15.20   16.90
  -5 -15   3  128.79   52.39
  -5 -15   3  195.68   29.40
   5 -15  -3  112.29   60.99
  -5 -15   3  161.88   26.90
   5 -15  -3   97.69   22.90
   5 -15  -3  143.89   30.00
  -5 -15   3  155.78   41.20
   5 -15  -3  152.48   30.80
   5 -15  -3  120.49   27.70
  -5  15   3  149.29   40.60
   5  15  -3  162.88   63.69
  -5  15   3  165.88   70.69
  -5  15   3  125.39   29.70
   4 -15  -3    2.50    6.70
  -4 -15   3   -5.30    5.60
   4 -15  -3    9.50    8.60
  -4 -15   3   -2.30    3.90
  -4 -15   3   -9.50    7.70
   4 -15  -3  -12.50    9.40
  -4 -15   3   -2.30    5.20
   4 -15  -3   -0.70    7.20
   4 -15  -3   -6.70    2.70
  -4  15   3   -2.30    6.10
  -4  15   3   -7.00    9.30
  -4  15   3   -4.80    3.10
   4  15  -3   30.90   33.50
  -3 -15   3    4.30    9.80
  -3 -15   3   -1.50    3.70
   3 -15  -3   -7.80    7.30
   3 -15  -3    2.00    6.20
   3 -15  -3    7.40    8.40
  -3 -15   3    0.80    5.50
  -3 -15   3   -6.90    6.70
  -3 -15   3    0.00    7.60
   3 -15  -3   -4.80    4.60
   3 -15  -3   -5.40    4.20
   3  15  -3   -3.90   12.10
  -3  15   3   -0.10    6.60
  -3  15   3   25.80   12.10
[truncated: 1,157,783 more chars]
