# Supplementary material for: Arylboration of Enecarbamates for the Synthesis of Borylated Saturated N‐Heterocycles
Source: Angew Chem Int Ed Engl. 2022 Oct 17;61(46):e202212117. doi: 10.1002/anie.202212117 (PMC9643676; doi:10.1002/anie.202212117)
Supplement: Supplementary file 3 — Supporting Information [file ANIE-61-0-s003.cif]

 
data_21214
 
_audit_creation_method            'SHELXL-2018/3'
_shelx_SHELXL_version_number      '2018/3'
_chemical_name_systematic         ?
_chemical_name_common             ?
_chemical_melting_point           ?
_chemical_formula_moiety           'C27 H36 B N O4' 
_chemical_formula_sum
 'C27 H36 B N O4' 
_chemical_formula_weight          449.38

loop_
 _atom_type_symbol
 _atom_type_description
 _atom_type_scat_dispersion_real
 _atom_type_scat_dispersion_imag
 _atom_type_scat_source
 'C'  'C'   0.0033   0.0016
 'International Tables Vol C Tables 4.2.6.8 and 6.1.1.4'
 'H'  'H'   0.0000   0.0000
 'International Tables Vol C Tables 4.2.6.8 and 6.1.1.4'
 'B'  'B'   0.0013   0.0007
 'International Tables Vol C Tables 4.2.6.8 and 6.1.1.4'
 'N'  'N'   0.0061   0.0033
 'International Tables Vol C Tables 4.2.6.8 and 6.1.1.4'
 'O'  'O'   0.0106   0.0060
 'International Tables Vol C Tables 4.2.6.8 and 6.1.1.4'
 
_space_group_crystal_system       triclinic
_space_group_IT_number            2
_space_group_name_H-M_alt         'P -1'
_space_group_name_Hall            '-P 1'
 
_shelx_space_group_comment
;
The symmetry employed for this shelxl refinement is uniquely defined
by the following loop, which should always be used as a source of
symmetry information in preference to the above space-group names.
They are only intended as comments.
;
 
loop_
 _space_group_symop_operation_xyz
 'x, y, z'
 '-x, -y, -z'
 
_cell_length_a                    10.2678(13)
_cell_length_b                    11.4790(14)
_cell_length_c                    11.6940(13)
_cell_angle_alpha                 79.962(4)
_cell_angle_beta                  71.850(4)
_cell_angle_gamma                 86.356(4)
_cell_volume                      1289.6(3)
_cell_formula_units_Z             2
_cell_measurement_temperature     153(2)
_cell_measurement_reflns_used      9947
_cell_measurement_theta_min        2.37
_cell_measurement_theta_max       24.25

_exptl_crystal_description       'block'
_exptl_crystal_colour            'colourless'
_exptl_crystal_density_meas       ?
_exptl_crystal_density_method     ?
_exptl_crystal_density_diffrn     1.157          
_exptl_crystal_F_000              484
_exptl_transmission_factor_min    ?
_exptl_transmission_factor_max    ?
_exptl_crystal_size_max           0.271
_exptl_crystal_size_mid           0.133
_exptl_crystal_size_min           0.130
_exptl_absorpt_coefficient_mu     0.076
_shelx_estimated_absorpt_T_min    0.980
_shelx_estimated_absorpt_T_max    0.990
_exptl_absorpt_correction_type    multi-scan
_exptl_absorpt_correction_T_min   0.6968      
_exptl_absorpt_correction_T_max   0.7454 
_exptl_absorpt_process_details  
;
L. Krause, R. Herbst-Irmer, G.M. Sheldrick, D. Stalke,
"Comparison of silver and molybdenum microfocus X-ray sources for 
single-crystal structure determination"
J. Appl. Cryst. (2015), 48, 3-10.
doi:10.1107/S1600576714022985
;

_exptl_absorpt_special_details    ?
_diffrn_ambient_temperature       153(2)
_diffrn_radiation_wavelength      0.71073
_diffrn_radiation_type            MoK\a

_diffrn_source                   'microfocus sealed tube'
_diffrn_source_type              'Incoatec I\mS 3.0'
_diffrn_radiation_monochromator  'multilayer mirror'
_diffrn_measurement_device_type  'Bruker D8 VENTURE'
_diffrn_measurement_method       '\w and \f scans'
_diffrn_measurement_details  
 '1 deg frames measured for 1 s at detector distance of 50 mm' 
_diffrn_detector_area_resol_mean  7.3910

_diffrn_reflns_number             90511
_diffrn_reflns_av_unetI/netI      0.0422
_diffrn_reflns_av_R_equivalents   0.1241
_diffrn_reflns_limit_h_min        -12
_diffrn_reflns_limit_h_max        12
_diffrn_reflns_limit_k_min        -14
_diffrn_reflns_limit_k_max        14
_diffrn_reflns_limit_l_min        -14
_diffrn_reflns_limit_l_max        14
_diffrn_reflns_theta_min          1.857
_diffrn_reflns_theta_max          26.415
_diffrn_reflns_theta_full         25.242
_diffrn_measured_fraction_theta_max   0.999
_diffrn_measured_fraction_theta_full  1.000
_diffrn_reflns_Laue_measured_fraction_max    0.999
_diffrn_reflns_Laue_measured_fraction_full   1.000
_diffrn_reflns_point_group_measured_fraction_max   0.999
_diffrn_reflns_point_group_measured_fraction_full  1.000
_reflns_number_total              5302
_reflns_number_gt                 3505
_reflns_threshold_expression      'I > 2\s(I)'
_reflns_Friedel_coverage          0.000
_reflns_Friedel_fraction_max      .
_reflns_Friedel_fraction_full     .
 
_reflns_special_details
;
 Reflections were merged by SHELXL according to the crystal
 class for the calculation of statistics and refinement.
 
 _reflns_Friedel_fraction is defined as the number of unique
 Friedel pairs measured divided by the number that would be
 possible theoretically, ignoring centric projections and
 systematic absences.
;
 
_computing_data_collection       'BIS v6.2.9 (BrukerNano, 2018)'
_computing_cell_refinement       'SAINT V8.38A (BrukerNano, 2017)'
_computing_data_reduction        'SAINT V8.38A (BrukerNano, 2017)'
_computing_structure_solution    'XT, VERSION 2014/5'
_computing_structure_refinement  'SHELXL-2018/3 (Sheldrick, 2018)'
_computing_molecular_graphics    
;
C. B. Hübschle, G. M. Sheldrick and B. Dittrich
"ShelXle: a Qt graphical user interface for SHELXL"
J. Appl. Cryst., 44, (2011) 1281-1284.
;
_computing_publication_material  'APEX3 v2018.1-0 (BrukerNano, 2018)'

_refine_special_details           ?
_refine_ls_structure_factor_coef  Fsqd
_refine_ls_matrix_type            full
_refine_ls_weighting_scheme       calc
_refine_ls_weighting_details
'w=1/[\s^2^(Fo^2^)+(0.0449P)^2^+0.2640P] where P=(Fo^2^+2Fc^2^)/3'
_atom_sites_solution_primary      intrinsic
_atom_sites_solution_secondary    difmap
_atom_sites_solution_hydrogens    geom
_refine_ls_hydrogen_treatment     constr
_refine_ls_extinction_method      none
_refine_ls_extinction_coef        .
_refine_ls_number_reflns          5302
_refine_ls_number_parameters      305
_refine_ls_number_restraints      0
_refine_ls_R_factor_all           0.0757
_refine_ls_R_factor_gt            0.0413
_refine_ls_wR_factor_ref          0.1110
_refine_ls_wR_factor_gt           0.0967
_refine_ls_goodness_of_fit_ref    1.039
_refine_ls_restrained_S_all       1.039
_refine_ls_shift/su_max           0.001
_refine_ls_shift/su_mean          0.000
 
loop_
 _atom_site_label
 _atom_site_type_symbol
 _atom_site_fract_x
 _atom_site_fract_y
 _atom_site_fract_z
 _atom_site_U_iso_or_equiv
 _atom_site_adp_type
 _atom_site_occupancy
 _atom_site_site_symmetry_order  
 _atom_site_calc_flag
 _atom_site_refinement_flags_posn
 _atom_site_refinement_flags_adp
 _atom_site_refinement_flags_occupancy
 _atom_site_disorder_assembly
 _atom_site_disorder_group
O1 O 0.51391(11) 0.69177(9) 0.50050(9) 0.0323(3) Uani 1 1 d . . . . .
O2 O 0.63185(12) 0.80461(10) 0.32059(10) 0.0393(3) Uani 1 1 d . . . . .
O3 O 0.80619(12) 0.66281(9) 0.85055(9) 0.0358(3) Uani 1 1 d . . . . .
O4 O 0.82973(12) 0.86331(9) 0.80531(9) 0.0348(3) Uani 1 1 d . . . . .
N1 N 0.70867(13) 0.77354(11) 0.48579(11) 0.0279(3) Uani 1 1 d . . . . .
B1 B 0.82126(18) 0.76118(16) 0.76377(16) 0.0293(4) Uani 1 1 d . . . . .
C1 C 0.69572(15) 0.71842(13) 0.61223(13) 0.0261(3) Uani 1 1 d . . . . .
H1 H 0.694820 0.630512 0.618021 0.031 Uiso 1 1 calc R U . . .
C2 C 0.83182(16) 0.75393(13) 0.62829(13) 0.0285(4) Uani 1 1 d . . . . .
H2 H 0.901605 0.691466 0.601263 0.034 Uiso 1 1 calc R U . . .
C3 C 0.87358(17) 0.86673(14) 0.53443(14) 0.0320(4) Uani 1 1 d . . . . .
H3A H 0.973073 0.881066 0.512611 0.038 Uiso 1 1 calc R U . . .
H3B H 0.822231 0.936479 0.565567 0.038 Uiso 1 1 calc R U . . .
C4 C 0.83527(16) 0.83982(14) 0.42462(13) 0.0293(4) Uani 1 1 d . . . . .
H4 H 0.815695 0.915239 0.375179 0.035 Uiso 1 1 calc R U . . .
C5 C 0.61828(16) 0.76069(14) 0.42599(14) 0.0296(4) Uani 1 1 d . . . . .
C6 C 0.38475(17) 0.68909(15) 0.47111(16) 0.0375(4) Uani 1 1 d . . . . .
C7 C 0.29073(19) 0.62360(19) 0.58888(19) 0.0586(6) Uani 1 1 d . . . . .
H7A H 0.199037 0.618727 0.581008 0.088 Uiso 1 1 calc R U . . .
H7B H 0.285293 0.666117 0.656010 0.088 Uiso 1 1 calc R U . . .
H7C H 0.327054 0.543610 0.605765 0.088 Uiso 1 1 calc R U . . .
C8 C 0.3311(2) 0.81385(16) 0.44425(19) 0.0489(5) Uani 1 1 d . . . . .
H8A H 0.238168 0.810483 0.438621 0.073 Uiso 1 1 calc R U . . .
H8B H 0.391215 0.854519 0.366803 0.073 Uiso 1 1 calc R U . . .
H8C H 0.329156 0.857109 0.509997 0.073 Uiso 1 1 calc R U . . .
C9 C 0.4069(2) 0.62143(17) 0.36679(19) 0.0520(5) Uani 1 1 d . . . . .
H9A H 0.318608 0.609545 0.354994 0.078 Uiso 1 1 calc R U . . .
H9B H 0.449164 0.544421 0.385526 0.078 Uiso 1 1 calc R U . . .
H9C H 0.467434 0.666394 0.292129 0.078 Uiso 1 1 calc R U . . .
C10 C 0.56648(16) 0.75676(13) 0.70302(13) 0.0274(3) Uani 1 1 d . . . . .
C11 C 0.49437(18) 0.67424(15) 0.79930(14) 0.0362(4) Uani 1 1 d . . . . .
H11 H 0.527631 0.595134 0.808678 0.043 Uiso 1 1 calc R U . . .
C12 C 0.37379(19) 0.70601(17) 0.88236(16) 0.0459(5) Uani 1 1 d . . . . .
H12 H 0.324706 0.648535 0.947943 0.055 Uiso 1 1 calc R U . . .
C13 C 0.32521(19) 0.82037(17) 0.87002(16) 0.0447(5) Uani 1 1 d . . . . .
H13 H 0.242227 0.841733 0.926585 0.054 Uiso 1 1 calc R U . . .
C14 C 0.39685(18) 0.90391(16) 0.77567(16) 0.0399(4) Uani 1 1 d . . . . .
H14 H 0.364278 0.983320 0.767749 0.048 Uiso 1 1 calc R U . . .
C15 C 0.51654(17) 0.87190(14) 0.69234(15) 0.0336(4) Uani 1 1 d . . . . .
H15 H 0.565164 0.929698 0.626866 0.040 Uiso 1 1 calc R U . . .
C16 C 0.82714(19) 0.69969(15) 0.95749(14) 0.0365(4) Uani 1 1 d . . . . .
C17 C 0.79300(18) 0.83337(15) 0.93890(14) 0.0353(4) Uani 1 1 d . . . . .
C18 C 0.9776(2) 0.67471(18) 0.94644(18) 0.0542(5) Uani 1 1 d . . . . .
H18A H 0.996017 0.691609 1.019217 0.081 Uiso 1 1 calc R U . . .
H18B H 1.034938 0.725054 0.873979 0.081 Uiso 1 1 calc R U . . .
H18C H 0.998666 0.591373 0.938997 0.081 Uiso 1 1 calc R U . . .
C19 C 0.7362(2) 0.62781(17) 1.07137(16) 0.0554(6) Uani 1 1 d . . . . .
H19A H 0.741301 0.658434 1.142996 0.083 Uiso 1 1 calc R U . . .
H19B H 0.766637 0.544941 1.076157 0.083 Uiso 1 1 calc R U . . .
H19C H 0.641345 0.633267 1.069091 0.083 Uiso 1 1 calc R U . . .
C20 C 0.8766(2) 0.90893(16) 0.98374(17) 0.0492(5) Uani 1 1 d . . . . .
H20A H 0.861717 0.882785 1.071181 0.074 Uiso 1 1 calc R U . . .
H20B H 0.848134 0.991937 0.969664 0.074 Uiso 1 1 calc R U . . .
H20C H 0.974074 0.900923 0.939367 0.074 Uiso 1 1 calc R U . . .
C21 C 0.6414(2) 0.86239(19) 0.98888(17) 0.0524(5) Uani 1 1 d . . . . .
H21A H 0.614550 0.851565 1.078123 0.079 Uiso 1 1 calc R U . . .
H21B H 0.587739 0.809640 0.963914 0.079 Uiso 1 1 calc R U . . .
H21C H 0.624309 0.944693 0.956834 0.079 Uiso 1 1 calc R U . . .
C22 C 0.94615(16) 0.76956(14) 0.34440(13) 0.0303(4) Uani 1 1 d . . . . .
C23 C 1.06702(17) 0.82419(17) 0.27048(14) 0.0392(4) Uani 1 1 d . . . . .
H23 H 1.078506 0.906239 0.267522 0.047 Uiso 1 1 calc R U . . .
C24 C 1.17155(19) 0.7595(2) 0.20064(15) 0.0490(5) Uani 1 1 d . . . . .
H24 H 1.254159 0.797642 0.150601 0.059 Uiso 1 1 calc R U . . .
C25 C 1.1564(2) 0.64067(19) 0.20336(15) 0.0482(5) Uani 1 1 d . . . . .
H25 H 1.228213 0.596848 0.155655 0.058 Uiso 1 1 calc R U . . .
C26 C 1.0373(2) 0.58628(17) 0.27514(15) 0.0450(5) Uani 1 1 d . . . . .
H26 H 1.025989 0.504402 0.277051 0.054 Uiso 1 1 calc R U . . .
C27 C 0.93287(18) 0.65028(15) 0.34532(15) 0.0387(4) Uani 1 1 d . . . . .
H27 H 0.850594 0.611359 0.394980 0.046 Uiso 1 1 calc R U . . .
 
loop_
 _atom_site_aniso_label
 _atom_site_aniso_U_11
 _atom_site_aniso_U_22
 _atom_site_aniso_U_33
 _atom_site_aniso_U_23
 _atom_site_aniso_U_13
 _atom_site_aniso_U_12
O1 0.0287(6) 0.0360(6) 0.0369(6) -0.0045(5) -0.0164(5) -0.0054(5)
O2 0.0436(7) 0.0473(7) 0.0310(6) -0.0023(5) -0.0188(5) -0.0038(6)
O3 0.0503(7) 0.0316(6) 0.0319(6) -0.0106(5) -0.0188(5) 0.0005(5)
O4 0.0472(7) 0.0323(6) 0.0321(6) -0.0097(5) -0.0205(5) 0.0021(5)
N1 0.0260(7) 0.0349(7) 0.0247(7) -0.0043(5) -0.0100(6) -0.0048(6)
B1 0.0254(10) 0.0316(10) 0.0349(10) -0.0097(8) -0.0134(8) 0.0036(8)
C1 0.0282(9) 0.0272(8) 0.0249(8) -0.0055(6) -0.0103(7) -0.0014(7)
C2 0.0283(9) 0.0301(8) 0.0311(8) -0.0103(7) -0.0125(7) 0.0021(7)
C3 0.0305(9) 0.0330(9) 0.0352(9) -0.0091(7) -0.0112(7) -0.0048(7)
C4 0.0288(9) 0.0303(9) 0.0294(8) -0.0026(7) -0.0097(7) -0.0056(7)
C5 0.0315(9) 0.0306(9) 0.0301(9) -0.0078(7) -0.0128(7) 0.0004(7)
C6 0.0282(9) 0.0368(10) 0.0566(11) -0.0091(8) -0.0253(8) -0.0006(7)
C7 0.0342(11) 0.0627(14) 0.0781(15) 0.0044(11) -0.0215(10) -0.0149(10)
C8 0.0418(11) 0.0415(11) 0.0729(14) -0.0145(9) -0.0295(10) 0.0060(9)
C9 0.0552(13) 0.0456(11) 0.0775(14) -0.0246(10) -0.0454(11) 0.0058(9)
C10 0.0288(9) 0.0307(9) 0.0269(8) -0.0088(6) -0.0121(7) -0.0019(7)
C11 0.0427(11) 0.0331(9) 0.0313(9) -0.0067(7) -0.0077(8) -0.0040(8)
C12 0.0450(11) 0.0524(12) 0.0336(10) -0.0108(8) 0.0020(8) -0.0126(9)
C13 0.0334(10) 0.0589(13) 0.0430(11) -0.0249(9) -0.0046(8) 0.0004(9)
C14 0.0376(10) 0.0413(10) 0.0458(10) -0.0180(8) -0.0155(8) 0.0081(8)
C15 0.0342(10) 0.0329(9) 0.0350(9) -0.0063(7) -0.0115(7) -0.0026(7)
C16 0.0498(11) 0.0374(10) 0.0300(9) -0.0105(7) -0.0205(8) -0.0004(8)
C17 0.0467(11) 0.0373(9) 0.0292(9) -0.0117(7) -0.0189(8) 0.0015(8)
C18 0.0597(14) 0.0592(13) 0.0562(12) -0.0131(10) -0.0371(11) 0.0174(10)
C19 0.0809(16) 0.0486(12) 0.0363(10) -0.0073(9) -0.0150(10) -0.0102(11)
C20 0.0707(14) 0.0442(11) 0.0460(11) -0.0155(9) -0.0318(10) -0.0033(10)
C21 0.0500(12) 0.0665(14) 0.0485(11) -0.0290(10) -0.0192(10) 0.0166(10)
C22 0.0294(9) 0.0411(10) 0.0227(8) -0.0030(7) -0.0116(7) -0.0032(7)
C23 0.0356(10) 0.0530(11) 0.0300(9) -0.0014(8) -0.0129(8) -0.0081(8)
C24 0.0313(10) 0.0836(16) 0.0284(9) -0.0043(9) -0.0062(8) -0.0015(10)
C25 0.0453(12) 0.0718(14) 0.0304(10) -0.0149(9) -0.0159(9) 0.0185(10)
C26 0.0519(12) 0.0509(11) 0.0333(9) -0.0123(8) -0.0135(9) 0.0103(9)
C27 0.0393(10) 0.0426(10) 0.0334(9) -0.0089(8) -0.0082(8) -0.0014(8)
 
_geom_special_details
;
 All esds (except the esd in the dihedral angle between two l.s. planes)
 are estimated using the full covariance matrix.  The cell esds are taken
 into account individually in the estimation of esds in distances, angles
 and torsion angles; correlations between esds in cell parameters are only
 used when they are defined by crystal symmetry.  An approximate (isotropic)
 treatment of cell esds is used for estimating esds involving l.s. planes.
;
 
loop_
 _geom_bond_atom_site_label_1
 _geom_bond_atom_site_label_2
 _geom_bond_distance
 _geom_bond_site_symmetry_2
 _geom_bond_publ_flag
O1 C5 1.3488(18) . ?
O1 C6 1.4733(18) . ?
O2 C5 1.2157(18) . ?
O3 B1 1.361(2) . ?
O3 C16 1.4673(18) . ?
O4 B1 1.362(2) . ?
O4 C17 1.4708(18) . ?
N1 C5 1.3527(19) . ?
N1 C4 1.4619(19) . ?
N1 C1 1.4719(18) . ?
B1 C2 1.570(2) . ?
C1 C10 1.514(2) . ?
C1 C2 1.555(2) . ?
C1 H1 1.0000 . ?
C2 C3 1.532(2) . ?
C2 H2 1.0000 . ?
C3 C4 1.539(2) . ?
C3 H3A 0.9900 . ?
C3 H3B 0.9900 . ?
C4 C22 1.519(2) . ?
C4 H4 1.0000 . ?
C6 C9 1.509(2) . ?
C6 C7 1.515(3) . ?
C6 C8 1.518(2) . ?
C7 H7A 0.9800 . ?
C7 H7B 0.9800 . ?
C7 H7C 0.9800 . ?
C8 H8A 0.9800 . ?
C8 H8B 0.9800 . ?
C8 H8C 0.9800 . ?
C9 H9A 0.9800 . ?
C9 H9B 0.9800 . ?
C9 H9C 0.9800 . ?
C10 C11 1.382(2) . ?
C10 C15 1.386(2) . ?
C11 C12 1.388(2) . ?
C11 H11 0.9500 . ?
C12 C13 1.374(3) . ?
C12 H12 0.9500 . ?
C13 C14 1.376(2) . ?
C13 H13 0.9500 . ?
C14 C15 1.384(2) . ?
C14 H14 0.9500 . ?
C15 H15 0.9500 . ?
C16 C19 1.506(2) . ?
C16 C18 1.522(3) . ?
C16 C17 1.545(2) . ?
C17 C20 1.516(2) . ?
C17 C21 1.520(3) . ?
C18 H18A 0.9800 . ?
C18 H18B 0.9800 . ?
C18 H18C 0.9800 . ?
C19 H19A 0.9800 . ?
C19 H19B 0.9800 . ?
C19 H19C 0.9800 . ?
C20 H20A 0.9800 . ?
C20 H20B 0.9800 . ?
C20 H20C 0.9800 . ?
C21 H21A 0.9800 . ?
C21 H21B 0.9800 . ?
C21 H21C 0.9800 . ?
C22 C27 1.382(2) . ?
C22 C23 1.386(2) . ?
C23 C24 1.391(3) . ?
C23 H23 0.9500 . ?
C24 C25 1.376(3) . ?
C24 H24 0.9500 . ?
C25 C26 1.365(3) . ?
C25 H25 0.9500 . ?
C26 C27 1.388(2) . ?
C26 H26 0.9500 . ?
C27 H27 0.9500 . ?
 
loop_
 _geom_angle_atom_site_label_1
 _geom_angle_atom_site_label_2
 _geom_angle_atom_site_label_3
 _geom_angle
 _geom_angle_site_symmetry_1
 _geom_angle_site_symmetry_3
 _geom_angle_publ_flag
C5 O1 C6 120.63(12) . . ?
B1 O3 C16 106.72(12) . . ?
B1 O4 C17 106.49(12) . . ?
C5 N1 C4 121.26(12) . . ?
C5 N1 C1 124.87(12) . . ?
C4 N1 C1 113.77(12) . . ?
O3 B1 O4 113.72(14) . . ?
O3 B1 C2 121.90(14) . . ?
O4 B1 C2 124.36(15) . . ?
N1 C1 C10 112.66(12) . . ?
N1 C1 C2 102.48(11) . . ?
C10 C1 C2 115.05(12) . . ?
N1 C1 H1 108.8 . . ?
C10 C1 H1 108.8 . . ?
C2 C1 H1 108.8 . . ?
C3 C2 C1 103.57(12) . . ?
C3 C2 B1 117.05(13) . . ?
C1 C2 B1 113.74(13) . . ?
C3 C2 H2 107.3 . . ?
C1 C2 H2 107.3 . . ?
B1 C2 H2 107.3 . . ?
C2 C3 C4 103.05(12) . . ?
C2 C3 H3A 111.2 . . ?
C4 C3 H3A 111.2 . . ?
C2 C3 H3B 111.2 . . ?
C4 C3 H3B 111.2 . . ?
H3A C3 H3B 109.1 . . ?
N1 C4 C22 113.02(12) . . ?
N1 C4 C3 101.19(12) . . ?
C22 C4 C3 112.49(13) . . ?
N1 C4 H4 109.9 . . ?
C22 C4 H4 109.9 . . ?
C3 C4 H4 109.9 . . ?
O2 C5 O1 126.16(14) . . ?
O2 C5 N1 124.16(15) . . ?
O1 C5 N1 109.67(13) . . ?
O1 C6 C9 109.40(14) . . ?
O1 C6 C7 102.08(13) . . ?
C9 C6 C7 111.58(16) . . ?
O1 C6 C8 110.41(13) . . ?
C9 C6 C8 112.63(15) . . ?
C7 C6 C8 110.24(16) . . ?
C6 C7 H7A 109.5 . . ?
C6 C7 H7B 109.5 . . ?
H7A C7 H7B 109.5 . . ?
C6 C7 H7C 109.5 . . ?
H7A C7 H7C 109.5 . . ?
H7B C7 H7C 109.5 . . ?
C6 C8 H8A 109.5 . . ?
C6 C8 H8B 109.5 . . ?
H8A C8 H8B 109.5 . . ?
C6 C8 H8C 109.5 . . ?
H8A C8 H8C 109.5 . . ?
H8B C8 H8C 109.5 . . ?
C6 C9 H9A 109.5 . . ?
C6 C9 H9B 109.5 . . ?
H9A C9 H9B 109.5 . . ?
C6 C9 H9C 109.5 . . ?
H9A C9 H9C 109.5 . . ?
H9B C9 H9C 109.5 . . ?
C11 C10 C15 118.53(15) . . ?
C11 C10 C1 119.19(14) . . ?
C15 C10 C1 122.27(14) . . ?
C10 C11 C12 120.55(16) . . ?
C10 C11 H11 119.7 . . ?
C12 C11 H11 119.7 . . ?
C13 C12 C11 120.19(17) . . ?
C13 C12 H12 119.9 . . ?
C11 C12 H12 119.9 . . ?
C12 C13 C14 119.95(16) . . ?
C12 C13 H13 120.0 . . ?
C14 C13 H13 120.0 . . ?
C13 C14 C15 119.81(16) . . ?
C13 C14 H14 120.1 . . ?
C15 C14 H14 120.1 . . ?
C14 C15 C10 120.97(15) . . ?
C14 C15 H15 119.5 . . ?
C10 C15 H15 119.5 . . ?
O3 C16 C19 109.09(14) . . ?
O3 C16 C18 105.80(14) . . ?
C19 C16 C18 110.75(16) . . ?
O3 C16 C17 102.25(12) . . ?
C19 C16 C17 115.33(15) . . ?
C18 C16 C17 112.77(15) . . ?
O4 C17 C20 108.80(14) . . ?
O4 C17 C21 106.67(13) . . ?
C20 C17 C21 109.98(15) . . ?
O4 C17 C16 102.14(12) . . ?
C20 C17 C16 114.53(14) . . ?
C21 C17 C16 114.02(15) . . ?
C16 C18 H18A 109.5 . . ?
C16 C18 H18B 109.5 . . ?
H18A C18 H18B 109.5 . . ?
C16 C18 H18C 109.5 . . ?
H18A C18 H18C 109.5 . . ?
H18B C18 H18C 109.5 . . ?
C16 C19 H19A 109.5 . . ?
C16 C19 H19B 109.5 . . ?
H19A C19 H19B 109.5 . . ?
C16 C19 H19C 109.5 . . ?
H19A C19 H19C 109.5 . . ?
H19B C19 H19C 109.5 . . ?
C17 C20 H20A 109.5 . . ?
C17 C20 H20B 109.5 . . ?
H20A C20 H20B 109.5 . . ?
C17 C20 H20C 109.5 . . ?
H20A C20 H20C 109.5 . . ?
H20B C20 H20C 109.5 . . ?
C17 C21 H21A 109.5 . . ?
C17 C21 H21B 109.5 . . ?
H21A C21 H21B 109.5 . . ?
C17 C21 H21C 109.5 . . ?
H21A C21 H21C 109.5 . . ?
H21B C21 H21C 109.5 . . ?
C27 C22 C23 118.08(16) . . ?
C27 C22 C4 122.00(14) . . ?
C23 C22 C4 119.89(15) . . ?
C22 C23 C24 120.34(18) . . ?
C22 C23 H23 119.8 . . ?
C24 C23 H23 119.8 . . ?
C25 C24 C23 120.60(18) . . ?
C25 C24 H24 119.7 . . ?
C23 C24 H24 119.7 . . ?
C26 C25 C24 119.49(18) . . ?
C26 C25 H25 120.3 . . ?
C24 C25 H25 120.3 . . ?
C25 C26 C27 120.17(18) . . ?
C25 C26 H26 119.9 . . ?
C27 C26 H26 119.9 . . ?
C22 C27 C26 121.31(17) . . ?
C22 C27 H27 119.3 . . ?
C26 C27 H27 119.3 . . ?
 
loop_
 _geom_torsion_atom_site_label_1
 _geom_torsion_atom_site_label_2
 _geom_torsion_atom_site_label_3
 _geom_torsion_atom_site_label_4
 _geom_torsion
 _geom_torsion_site_symmetry_1
 _geom_torsion_site_symmetry_2
 _geom_torsion_site_symmetry_3
 _geom_torsion_site_symmetry_4
 _geom_torsion_publ_flag
C16 O3 B1 O4 -9.22(19) . . . . ?
C16 O3 B1 C2 169.11(14) . . . . ?
C17 O4 B1 O3 -10.57(18) . . . . ?
C17 O4 B1 C2 171.15(15) . . . . ?
C5 N1 C1 C10 -60.52(19) . . . . ?
C4 N1 C1 C10 123.15(13) . . . . ?
C5 N1 C1 C2 175.26(14) . . . . ?
C4 N1 C1 C2 -1.07(16) . . . . ?
N1 C1 C2 C3 24.73(14) . . . . ?
C10 C1 C2 C3 -97.89(14) . . . . ?
N1 C1 C2 B1 152.83(13) . . . . ?
C10 C1 C2 B1 30.22(18) . . . . ?
O3 B1 C2 C3 -169.56(15) . . . . ?
O4 B1 C2 C3 8.6(2) . . . . ?
O3 B1 C2 C1 69.6(2) . . . . ?
O4 B1 C2 C1 -112.23(17) . . . . ?
C1 C2 C3 C4 -38.84(15) . . . . ?
B1 C2 C3 C4 -164.87(13) . . . . ?
C5 N1 C4 C22 -78.66(18) . . . . ?
C1 N1 C4 C22 97.81(15) . . . . ?
C5 N1 C4 C3 160.83(13) . . . . ?
C1 N1 C4 C3 -22.70(16) . . . . ?
C2 C3 C4 N1 37.13(15) . . . . ?
C2 C3 C4 C22 -83.76(15) . . . . ?
C6 O1 C5 O2 -17.1(2) . . . . ?
C6 O1 C5 N1 163.57(13) . . . . ?
C4 N1 C5 O2 -2.2(2) . . . . ?
C1 N1 C5 O2 -178.27(14) . . . . ?
C4 N1 C5 O1 177.18(12) . . . . ?
C1 N1 C5 O1 1.1(2) . . . . ?
C5 O1 C6 C9 73.25(18) . . . . ?
C5 O1 C6 C7 -168.45(14) . . . . ?
C5 O1 C6 C8 -51.25(19) . . . . ?
N1 C1 C10 C11 140.34(14) . . . . ?
C2 C1 C10 C11 -102.68(16) . . . . ?
N1 C1 C10 C15 -38.87(19) . . . . ?
C2 C1 C10 C15 78.11(18) . . . . ?
C15 C10 C11 C12 0.8(2) . . . . ?
C1 C10 C11 C12 -178.46(15) . . . . ?
C10 C11 C12 C13 -0.4(3) . . . . ?
C11 C12 C13 C14 -0.6(3) . . . . ?
C12 C13 C14 C15 1.1(3) . . . . ?
C13 C14 C15 C10 -0.6(3) . . . . ?
C11 C10 C15 C14 -0.3(2) . . . . ?
C1 C10 C15 C14 178.94(15) . . . . ?
B1 O3 C16 C19 146.24(15) . . . . ?
B1 O3 C16 C18 -94.58(16) . . . . ?
B1 O3 C16 C17 23.66(17) . . . . ?
B1 O4 C17 C20 145.83(15) . . . . ?
B1 O4 C17 C21 -95.56(16) . . . . ?
B1 O4 C17 C16 24.37(16) . . . . ?
O3 C16 C17 O4 -28.81(15) . . . . ?
C19 C16 C17 O4 -147.05(14) . . . . ?
C18 C16 C17 O4 84.36(15) . . . . ?
O3 C16 C17 C20 -146.23(14) . . . . ?
C19 C16 C17 C20 95.53(19) . . . . ?
C18 C16 C17 C20 -33.1(2) . . . . ?
O3 C16 C17 C21 85.85(16) . . . . ?
C19 C16 C17 C21 -32.4(2) . . . . ?
C18 C16 C17 C21 -160.99(15) . . . . ?
N1 C4 C22 C27 -9.0(2) . . . . ?
C3 C4 C22 C27 104.86(17) . . . . ?
N1 C4 C22 C23 173.28(13) . . . . ?
C3 C4 C22 C23 -72.88(18) . . . . ?
C27 C22 C23 C24 -0.6(2) . . . . ?
C4 C22 C23 C24 177.24(15) . . . . ?
C22 C23 C24 C25 0.3(3) . . . . ?
C23 C24 C25 C26 0.2(3) . . . . ?
C24 C25 C26 C27 -0.4(3) . . . . ?
C23 C22 C27 C26 0.4(2) . . . . ?
C4 C22 C27 C26 -177.39(15) . . . . ?
C25 C26 C27 C22 0.1(3) . . . . ?
 
loop_
 _geom_hbond_atom_site_label_D 
 _geom_hbond_atom_site_label_H 
 _geom_hbond_atom_site_label_A 
 _geom_hbond_distance_DH 
 _geom_hbond_distance_HA 
 _geom_hbond_distance_DA 
 _geom_hbond_angle_DHA 
 _geom_hbond_site_symmetry_A 
 _geom_hbond_publ_flag
C8 H8B O2  0.98 2.41 2.978(2) 116.2 . yes
C9 H9C O2  0.98 2.52 3.081(2) 116.2 . yes
 
_refine_diff_density_max    0.181
_refine_diff_density_min   -0.196
_refine_diff_density_rms    0.039

_shelx_res_file
;
TITL 21214 in P-1
    21214.res
    created by SHELXL-2018/3 at 16:46:52 on 08-Sep-2021
CELL 0.71073 10.2678 11.4790 11.6940 79.962 71.850 86.356
ZERR 2.00 0.0013 0.0014 0.0013 0.004 0.004 0.004
LATT 1
SFAC C H B  N O
UNIT 54 72 2 2 8
TEMP -120.150
SIZE 0.130 0.133 0.271
ACTA
LIST 4
L.S. 12
FMAP 2
PLAN -5 0 0.00
HTAB
HTAB C8 O2
HTAB C9 O2
WPDB -1
BOND $H
CONF
WGHT    0.044900    0.264000
FVAR       0.84160
O1    5    0.513909    0.691768    0.500503    11.00000    0.02873    0.03597 =
         0.03687   -0.00455   -0.01640   -0.00536
O2    5    0.631847    0.804611    0.320593    11.00000    0.04357    0.04735 =
         0.03105   -0.00230   -0.01879   -0.00377
O3    5    0.806187    0.662814    0.850547    11.00000    0.05028    0.03161 =
         0.03188   -0.01062   -0.01881    0.00049
O4    5    0.829734    0.863312    0.805310    11.00000    0.04718    0.03227 =
         0.03209   -0.00971   -0.02048    0.00209
N1    4    0.708667    0.773538    0.485790    11.00000    0.02596    0.03490 =
         0.02473   -0.00432   -0.01003   -0.00484
B1    3    0.821255    0.761179    0.763768    11.00000    0.02538    0.03159 =
         0.03492   -0.00968   -0.01339    0.00359
C1    1    0.695723    0.718424    0.612232    11.00000    0.02824    0.02718 =
         0.02492   -0.00555   -0.01028   -0.00140
AFIX  13
H1    2    0.694820    0.630512    0.618021    11.00000   -1.20000
AFIX   0
C2    1    0.831825    0.753931    0.628288    11.00000    0.02832    0.03006 =
         0.03114   -0.01025   -0.01250    0.00210
AFIX  13
H2    2    0.901605    0.691466    0.601263    11.00000   -1.20000
AFIX   0
C3    1    0.873583    0.866725    0.534428    11.00000    0.03048    0.03298 =
         0.03522   -0.00908   -0.01117   -0.00478
AFIX  23
H3A   2    0.973073    0.881066    0.512611    11.00000   -1.20000
H3B   2    0.822231    0.936479    0.565567    11.00000   -1.20000
AFIX   0
C4    1    0.835274    0.839817    0.424618    11.00000    0.02880    0.03025 =
         0.02940   -0.00263   -0.00971   -0.00562
AFIX  13
H4    2    0.815695    0.915239    0.375179    11.00000   -1.20000
AFIX   0
C5    1    0.618280    0.760694    0.425991    11.00000    0.03151    0.03059 =
         0.03011   -0.00782   -0.01275    0.00043
C6    1    0.384746    0.689095    0.471114    11.00000    0.02822    0.03683 =
         0.05664   -0.00913   -0.02527   -0.00061
C7    1    0.290727    0.623602    0.588877    11.00000    0.03415    0.06268 =
         0.07809    0.00444   -0.02153   -0.01488
AFIX 137
H7A   2    0.199037    0.618727    0.581008    11.00000   -1.50000
H7B   2    0.285293    0.666117    0.656010    11.00000   -1.50000
H7C   2    0.327054    0.543610    0.605765    11.00000   -1.50000
AFIX   0
C8    1    0.331065    0.813855    0.444254    11.00000    0.04176    0.04148 =
         0.07289   -0.01450   -0.02949    0.00600
AFIX 137
H8A   2    0.238168    0.810483    0.438621    11.00000   -1.50000
H8B   2    0.391215    0.854519    0.366803    11.00000   -1.50000
H8C   2    0.329156    0.857109    0.509997    11.00000   -1.50000
AFIX   0
C9    1    0.406934    0.621431    0.366794    11.00000    0.05518    0.04561 =
         0.07746   -0.02465   -0.04544    0.00582
AFIX 137
H9A   2    0.318608    0.609545    0.354994    11.00000   -1.50000
H9B   2    0.449164    0.544421    0.385526    11.00000   -1.50000
H9C   2    0.467434    0.666394    0.292129    11.00000   -1.50000
AFIX   0
C10   1    0.566477    0.756764    0.703018    11.00000    0.02881    0.03075 =
         0.02689   -0.00881   -0.01211   -0.00189
C11   1    0.494371    0.674244    0.799297    11.00000    0.04275    0.03315 =
         0.03131   -0.00666   -0.00769   -0.00403
AFIX  43
H11   2    0.527631    0.595134    0.808678    11.00000   -1.20000
AFIX   0
C12   1    0.373794    0.706010    0.882365    11.00000    0.04496    0.05239 =
         0.03365   -0.01078    0.00203   -0.01262
AFIX  43
H12   2    0.324706    0.648535    0.947943    11.00000   -1.20000
AFIX   0
C13   1    0.325210    0.820373    0.870022    11.00000    0.03344    0.05894 =
         0.04298   -0.02493   -0.00458    0.00037
AFIX  43
H13   2    0.242227    0.841733    0.926585    11.00000   -1.20000
AFIX   0
C14   1    0.396854    0.903909    0.775675    11.00000    0.03762    0.04135 =
         0.04577   -0.01796   -0.01553    0.00814
AFIX  43
H14   2    0.364278    0.983320    0.767749    11.00000   -1.20000
AFIX   0
C15   1    0.516536    0.871905    0.692340    11.00000    0.03423    0.03290 =
         0.03500   -0.00631   -0.01145   -0.00259
AFIX  43
H15   2    0.565164    0.929698    0.626866    11.00000   -1.20000
AFIX   0
C16   1    0.827143    0.699685    0.957486    11.00000    0.04982    0.03745 =
         0.03005   -0.01055   -0.02053   -0.00039
C17   1    0.793001    0.833370    0.938904    11.00000    0.04670    0.03731 =
         0.02923   -0.01169   -0.01888    0.00150
C18   1    0.977590    0.674705    0.946436    11.00000    0.05966    0.05922 =
         0.05619   -0.01307   -0.03711    0.01741
AFIX 137
H18A  2    0.996017    0.691609    1.019217    11.00000   -1.50000
H18B  2    1.034938    0.725054    0.873979    11.00000   -1.50000
H18C  2    0.998666    0.591373    0.938997    11.00000   -1.50000
AFIX   0
C19   1    0.736167    0.627809    1.071372    11.00000    0.08092    0.04855 =
         0.03625   -0.00733   -0.01500   -0.01019
AFIX 137
H19A  2    0.741301    0.658434    1.142996    11.00000   -1.50000
H19B  2    0.766637    0.544941    1.076157    11.00000   -1.50000
H19C  2    0.641345    0.633267    1.069091    11.00000   -1.50000
AFIX   0
C20   1    0.876623    0.908933    0.983742    11.00000    0.07074    0.04424 =
         0.04595   -0.01554   -0.03176   -0.00326
AFIX 137
H20A  2    0.861717    0.882785    1.071181    11.00000   -1.50000
H20B  2    0.848134    0.991937    0.969664    11.00000   -1.50000
H20C  2    0.974074    0.900923    0.939367    11.00000   -1.50000
AFIX   0
C21   1    0.641443    0.862394    0.988881    11.00000    0.05004    0.06653 =
         0.04852   -0.02901   -0.01915    0.01664
AFIX 137
H21A  2    0.614550    0.851565    1.078123    11.00000   -1.50000
H21B  2    0.587739    0.809640    0.963914    11.00000   -1.50000
H21C  2    0.624309    0.944693    0.956834    11.00000   -1.50000
AFIX   0
C22   1    0.946151    0.769560    0.344396    11.00000    0.02939    0.04105 =
         0.02267   -0.00295   -0.01165   -0.00316
C23   1    1.067016    0.824185    0.270483    11.00000    0.03560    0.05302 =
         0.03004   -0.00139   -0.01293   -0.00810
AFIX  43
H23   2    1.078506    0.906239    0.267522    11.00000   -1.20000
AFIX   0
C24   1    1.171547    0.759474    0.200638    11.00000    0.03135    0.08358 =
         0.02843   -0.00427   -0.00617   -0.00153
AFIX  43
H24   2    1.254159    0.797642    0.150601    11.00000   -1.20000
AFIX   0
C25   1    1.156389    0.640672    0.203359    11.00000    0.04532    0.07175 =
         0.03035   -0.01488   -0.01594    0.01851
AFIX  43
H25   2    1.228213    0.596848    0.155655    11.00000   -1.20000
AFIX   0
C26   1    1.037340    0.586283    0.275140    11.00000    0.05194    0.05086 =
         0.03326   -0.01228   -0.01355    0.01031
AFIX  43
H26   2    1.025989    0.504402    0.277051    11.00000   -1.20000
AFIX   0
C27   1    0.932874    0.650281    0.345316    11.00000    0.03933    0.04260 =
         0.03336   -0.00888   -0.00818   -0.00138
AFIX  43
H27   2    0.850594    0.611359    0.394980    11.00000   -1.20000
AFIX   0
HKLF 4 1 1 0 0 0 1 0 0 0 1


REM  21214 in P-1
REM wR2 = 0.110964, GooF = S = 1.03883, Restrained GooF = 1.03883 for all data
REM R1 = 0.041276 for 3505 Fo > 4sig(Fo) and 0.075742 for all 5302 data
REM 305 parameters refined using 0 restraints

END

WGHT      0.0449      0.2641

REM Instructions for potential hydrogen bonds
HTAB C8 O2
HTAB C9 O2

REM Highest difference peak  0.181,  deepest hole -0.196,  1-sigma level  0.039
Q1    1   0.5717  0.7622  1.0139  11.00000  0.05    0.18
Q2    1   0.8076  0.7594  0.6957  11.00000  0.05    0.17
Q3    1   0.1552  0.7211  0.0433  11.00000  0.05    0.15
Q4    1   0.8219  0.5330  1.0796  11.00000  0.05    0.15
Q5    1   0.7135  0.6812  0.8798  11.00000  0.05    0.15
;
_shelx_res_checksum   14865

_shelx_hkl_file
;
  -1   0   0  116.39    7.90
  -1   0   0  131.09    9.50
  -1   0   0  103.49    5.90
  -1   0   0  119.49    5.60
  -1   0   0   93.19    5.80
  -1   0   0  124.89    7.40
  -1   0   0   82.19    7.80
  -1   0   0  121.09    7.70
  -1   0   0  118.69    7.20
  -1   0   0  119.19    8.30
   1   0   0  131.19    6.40
   1   0   0  102.49    7.20
   1   0   0  106.89    6.00
   1   0   0   85.69    7.10
   1   0   0  126.99    6.70
   1   0   0   97.49    6.70
   1   0   0  124.59    7.20
   1   0   0   97.49    8.60
   1   0   0  117.09    7.90
   1   0   0  107.69    6.90
   1   0   0  115.79    7.90
   1   0   0  112.89    7.00
   1   0   0   96.79   10.20
  -2   0   0  381.46   20.00
  -2   0   0  357.26   21.30
  -2   0   0  396.16   22.10
  -2   0   0  367.06   20.40
  -2   0   0  370.06   17.70
  -2   0   0  366.76   18.50
  -2   0   0  363.46   19.70
  -2   0   0  370.56   19.60
  -2   0   0  362.66   16.70
  -2   0   0  380.56   20.00
  -2   0   0  402.46   19.90
  -2   0   0  362.56   16.50
   2   0   0  361.76   19.40
   2   0   0  372.56   20.80
   2   0   0  364.56   16.90
   2   0   0  356.86   16.50
   2   0   0  379.66   21.70
   2   0   0  369.46   19.90
   2   0   0  354.36   19.60
   2   0   0  354.16   21.10
   2   0   0  368.26   17.60
   2   0   0  365.66   20.10
   2   0   0  338.27   18.40
   2   0   0  351.36   21.40
   2   0   0  389.66   19.90
   2   0   0  370.46   17.70
  -3   0   0  110.59   12.10
  -3   0   0  125.69   16.40
  -3   0   0  126.09    9.50
  -3   0   0  116.19    9.70
  -3   0   0  130.59   11.50
  -3   0   0  127.09   11.10
  -3   0   0  130.89   13.90
  -3   0   0  110.79   12.00
  -3   0   0  115.69    8.20
  -3   0   0  116.99    8.00
  -3   0   0  118.69   11.70
  -3   0   0  116.09   12.50
   3   0   0  122.09   11.10
   3   0   0  113.29    9.00
   3   0   0  121.99   12.60
   3   0   0  120.09   12.60
   3   0   0  141.29   14.50
   3   0   0  127.19   13.60
   3   0   0  107.69   12.00
   3   0   0  112.39    8.40
   3   0   0   99.09   12.30
   3   0   0  104.79    7.90
   3   0   0  121.49    9.20
   3   0   0  104.89    9.60
   3   0   0  108.79   10.70
   3   0   0  122.29   13.20
  -4   0   0  618.34   34.60
  -4   0   0  621.04   34.50
  -4   0   0  584.94   33.80
  -4   0   0  602.64   34.80
  -4   0   0  683.63   35.90
  -4   0   0  602.04   36.00
  -4   0   0  597.94   28.40
  -4   0   0  618.44   28.40
  -4   0   0  614.14   31.20
  -4   0   0  571.64   31.70
  -4   0   0  560.54   37.30
  -4   0   0  679.43   39.30
   4   0   0  595.24   30.70
   4   0   0  651.13   37.00
   4   0   0  594.64   38.10
   4   0   0  662.13   31.00
   4   0   0  642.54   35.00
   4   0   0  634.54   34.70
   4   0   0  615.14   33.00
   4   0   0  602.14   35.70
   4   0   0  603.94   29.30
   4   0   0  604.74   28.70
   4   0   0  584.94   35.60
   4   0   0  599.94   34.70
   4   0   0  688.73   35.70
   4   0   0  645.14   38.70
  -5   0   0  150.68   14.60
  -5   0   0  164.88   16.60
  -5   0   0  179.78   20.60
  -5   0   0  209.58   26.40
  -5   0   0  165.18   16.80
  -5   0   0  192.98    9.80
  -5   0   0  206.08   12.40
  -5   0   0  162.58   21.70
  -5   0   0  215.38   13.70
  -5   0   0  194.98   20.60
  -5   0   0  191.98   19.60
  -5   0   0  166.58   21.80
  -5   0   0  201.38   15.60
  -5   0   0  203.28   13.40
   5   0   0  137.49   20.50
   5   0   0  189.58   13.90
   5   0   0  175.68   13.00
   5   0   0  223.58   22.00
   5   0   0  209.68   23.70
   5   0   0  215.68   21.90
   5   0   0  194.08   19.30
   5   0   0  185.28   21.70
   5   0   0  182.38   14.40
   5   0   0  199.88   17.00
   5   0   0  168.48   17.00
   5   0   0  177.38   14.50
  -6   0   0  949.01   44.60
  -6   0   0  975.00   55.59
  -6   0   0  956.90   48.80
  -6   0   0 1014.80   39.20
  -6   0   0  979.30   50.69
  -6   0   0 1061.39   62.79
  -6   0   0  984.20   44.50
  -6   0   0  946.51   41.00
  -6   0   0 1029.00   55.29
  -6   0   0 1037.60   60.69
  -6   0   0  967.30   60.39
  -6   0   0  914.31   52.79
  -6   0   0  954.00   54.39
   6   0   0  970.40   56.29
   6   0   0  975.30   54.49
   6   0   0 1047.70   48.90
   6   0   0 1023.20   47.00
   6   0   0  932.71   45.40
   6   0   0  945.61   54.59
   6   0   0 1034.00   59.09
   6   0   0 1054.29   61.69
   6   0   0 1001.20   52.39
   6   0   0  927.91   56.59
  -7   0   0   18.60    6.80
  -7   0   0   32.00   11.40
  -7   0   0   22.20    5.60
  -7   0   0   44.20   15.00
  -7   0   0   39.10   13.80
  -7   0   0   24.70   15.00
  -7   0   0   32.80   10.50
   7   0   0   34.10   11.10
   7   0   0   26.70    8.10
   7   0   0   18.00   14.70
   7   0   0   30.00   14.30
   7   0   0   19.50    7.00
   7   0   0   23.00   15.60
  -8   0   0   31.20   20.70
  -8   0   0   28.90   21.60
  -8   0   0   39.30    8.50
  -8   0   0   70.89   17.20
   8   0   0   35.90   11.40
   8   0   0   21.50   17.00
   8   0   0   52.09   15.60
   8   0   0   16.40   19.90
   8   0   0   30.00   20.00
   8   0   0   42.40   12.20
   8   0   0   40.50   10.60
   8   0   0   39.10   17.60
   8   0   0   49.50   18.70
   8   0   0   48.30   10.80
  -9   0   0  578.94   48.10
  -9   0   0  520.75   41.50
  -9   0   0  545.65   30.70
  -9   0   0  514.55   60.19
   9   0   0  508.35   42.00
   9   0   0  465.75   51.29
   9   0   0  475.45   34.30
   9   0   0  530.45   40.50
   9   0   0  558.34   54.09
   9   0   0  580.14   35.10
   9   0   0  455.55   40.90
   9   0   0  513.05   58.99
   9   0   0  659.23   55.59
   9   0   0  503.15   49.99
 -10   0   0  -20.00   29.90
 -10   0   0   24.60    7.30
 -10   0   0   -8.70   19.40
 -10   0   0    8.70    7.90
  10   0   0   16.30    8.00
  10   0   0   44.30   33.20
  10   0   0   -9.50   32.10
  10   0   0   23.30    8.80
  10   0   0  -13.50   27.00
  10   0   0   10.60   22.00
  10   0   0   29.80   24.60
  10   0   0   13.30    9.40
  10   0   0   11.50    9.10
  10   0   0   44.70   25.60
  10   0   0    2.60    5.40
  10   0   0   50.69   17.40
 -11   0   0   -4.20    3.30
 -11   0   0    6.40    8.70
 -11   0   0   14.90   38.80
 -11   0   0  -17.80   24.00
  11   0   0   -3.00    3.90
  11   0   0   15.40   28.60
  11   0   0   -1.30    4.30
  11   0   0   -0.80    4.80
  11   0   0   27.80   48.40
  11   0   0   37.90   48.70
  11   0   0   23.70   31.20
  11   0   0    2.60    7.30
 -12   0   0   21.30   53.39
 -12   0   0    0.70    4.80
 -12   0   0   36.00   30.20
 -12   0   0   -0.60    2.70
  12   0   0   -2.40    6.60
  12   0   0   40.40   36.30
  12   0   0  -20.10   34.80
  12   0   0   -2.90    5.70
  12   0   0   34.20   37.80
  12   0   0   40.60   33.40
  12   0   0    5.40    9.20
  12   0   0   -4.30    3.50
  12  -1   0   -1.80    3.40
  12  -1   0    6.90    8.50
  12  -1   0   -2.40    4.20
  12  -1   0    7.30    7.40
  12  -1   0   41.10   38.10
  12  -1   0   -6.40   32.40
  12  -1   0   93.89   42.90
  12  -1   0   -6.40   28.00
 -12   1   0  -21.40   29.30
 -12   1   0    4.40    5.90
 -12   1   0    1.50   50.49
 -12   1   0    0.30    2.90
  11  -1   0   -3.80    6.60
  11  -1   0   51.49   44.70
  11  -1   0    6.40    7.40
  11  -1   0   12.30    8.90
  11  -1   0   -1.80   34.00
  11  -1   0   16.50   27.00
 -11   1   0   24.30    8.00
 -11   1   0   12.40   11.40
 -11   1   0    0.00   41.70
 -11   1   0    0.80   24.80
  10  -1   0  113.99   26.30
  10  -1   0   52.59   25.10
  10  -1   0   68.99   15.20
  10  -1   0   45.00   26.70
  10  -1   0   73.49   34.90
  10  -1   0   72.29   18.20
  10  -1   0   61.39   18.10
  10  -1   0   84.39   16.00
  10  -1   0  144.29   25.40
  10  -1   0   59.39   30.00
  10  -1   0   43.50   27.80
  10  -1   0   90.79   34.10
 -10   1   0   85.99   13.20
 -10   1   0   32.60   23.40
 -10   1   0   83.49   33.70
 -10   1   0   51.89   14.10
   9  -1   0   16.90   10.30
   9  -1   0   16.10    7.20
   9  -1   0   -6.60   15.80
   9  -1   0    9.30   17.60
   9  -1   0   43.40   22.50
   9  -1   0    7.40    6.10
   9  -1   0   80.19   26.80
   9  -1   0   18.30   24.70
   9  -1   0   15.80    9.90
   9  -1   0    5.50    6.90
  -9   1   0   -9.30   16.20
  -9   1   0    8.40    5.80
  -9   1   0   17.40    5.30
  -9   1   0   10.00   17.30
  -9   1   0    6.20   21.50
  -9   1   0   23.90    8.50
   8  -1   0   22.40    9.00
   8  -1   0   29.70   14.60
   8  -1   0   28.80    8.70
   8  -1   0   14.80   15.10
   8  -1   0   33.30    9.40
   8  -1   0   31.00   18.50
   8  -1   0   43.90   19.50
   8  -1   0   31.00   10.30
   8  -1   0   27.70   10.00
   8  -1   0   20.50   18.40
  -8   1   0   26.40   10.70
  -8   1   0   10.70   17.20
  -8   1   0   10.00    6.60
  -8   1   0   29.00    8.00
  -8   1   0   28.50    7.50
  -8   1   0  -30.50   22.40
  -8   1   0  -12.00   13.60
   7  -1   0  139.79   24.90
   7  -1   0  129.79   17.80
   7  -1   0  157.28   27.90
   7  -1   0   89.49   23.20
   7  -1   0  207.98   38.30
   7  -1   0  104.19   40.70
   7  -1   0  185.68   29.40
   7  -1   0  180.88   40.50
   7  -1   0  151.18   29.60
   7  -1   0  147.89   24.30
  -7   1   0  193.38   32.80
  -7   1   0  149.09   23.70
  -7   1   0  165.08   24.70
  -7   1   0  154.98   26.20
  -7   1   0  142.39   13.00
  -7   1   0  112.29   31.70
  -7   1   0  171.88   13.40
  -7   1   0  220.48   30.60
   6  -1   0    1.80    3.40
   6  -1   0    3.10    4.70
   6  -1   0   23.10    8.80
   6  -1   0    0.40   11.40
   6  -1   0   12.00   10.90
   6  -1   0   10.50    6.10
   6  -1   0    8.10    5.30
   6  -1   0   15.10   12.40
   6  -1   0   11.20    4.70
   6  -1   0    3.00    9.90
   6  -1   0  -16.90    8.50
   6  -1   0  -12.30   13.40
   6  -1   0    9.60    4.50
   6  -1   0   14.00   11.20
  -6   1   0   -6.50   13.50
  -6   1   0   34.50   17.90
  -6   1   0   10.70    4.40
  -6   1   0   17.10   11.00
  -6   1   0    7.60    4.20
  -6   1   0   -2.80    8.90
  -6   1   0    9.80    6.00
  -6   1   0    4.70    4.10
  -6   1   0   14.70    7.00
  -6   1   0   16.90   13.30
   5  -1   0   -1.10    8.10
   5  -1   0  -12.00   10.40
   5  -1   0    0.50    2.70
   5  -1   0   -0.70    2.00
   5  -1   0    6.80    8.00
   5  -1   0    9.40    8.80
   5  -1   0    4.10    7.90
   5  -1   0   -2.70    7.30
   5  -1   0   -3.60   10.50
   5  -1   0   -1.00    1.80
   5  -1   0    2.40    3.60
   5  -1   0    2.30    2.50
   5  -1   0   -4.00    7.90
   5  -1   0   -0.80    1.70
   5  -1   0   -1.50    2.40
   5  -1   0    0.20    2.20
  -5   1   0   -0.20   10.00
  -5   1   0   -2.20    1.40
  -5   1   0   -1.60    9.20
  -5   1   0   -1.40    1.60
  -5   1   0    2.80   10.40
  -5   1   0   17.90    8.70
  -5   1   0    2.20    3.50
  -5   1   0    1.50    2.40
  -5   1   0   -2.70    8.80
  -5   1   0    1.20    3.30
   4  -1   0 2605.04  110.09
   4  -1   0 2602.24  107.49
   4  -1   0 2718.83  108.59
   4  -1   0 2537.15  113.19
   4  -1   0 2545.35  115.39
   4  -1   0 2741.43  112.49
   4  -1   0 2725.83  112.49
   4  -1   0 2667.43  115.49
   4  -1   0 2682.73  105.99
   4  -1   0 2658.33  111.39
   4  -1   0 2654.13  111.79
  -4   1   0 2790.42  111.49
  -4   1   0 2638.14  111.29
  -4   1   0 2791.72  115.89
  -4   1   0 2698.83  110.99
  -4   1   0 2627.74  107.59
  -4   1   0 2723.23  111.89
  -4   1   0 2584.74  110.39
  -4   1   0 2518.25  114.59
   3  -1   0   50.19    5.50
   3  -1   0   57.19   10.50
   3  -1   0   53.19   11.60
   3  -1   0   45.80    9.90
   3  -1   0   66.79   10.80
   3  -1   0   69.39   10.70
   3  -1   0   50.29    7.80
   3  -1   0   49.40    8.80
   3  -1   0   53.19    5.30
   3  -1   0   51.09    9.40
   3  -1   0   55.89    8.40
   3  -1   0   55.99   10.20
   3  -1   0   45.60    9.20
   3  -1   0   67.59    8.80
  -3   1   0   52.89   10.10
  -3   1   0   52.29    9.80
  -3   1   0   44.10    8.50
  -3   1   0   47.80    5.20
  -3   1   0   40.90    8.20
  -3   1   0   45.20   10.60
  -3   1   0   67.09   10.60
  -3   1   0   51.09    5.30
  -3   1   0   46.90    8.60
  -3   1   0   61.69    8.70
   2  -1   0  961.40   42.80
   2  -1   0  982.70   39.20
   2  -1   0  997.10   43.10
   2  -1   0  920.71   44.70
   2  -1   0  931.51   44.80
   2  -1   0 1026.50   43.90
   2  -1   0  996.20   46.30
  -2   1   0  971.50   42.80
  -2   1   0 1014.00   45.40
  -2   1   0  952.10   39.30
  -2   1   0  929.81   40.90
  -2   1   0  964.90   42.90
  -2   1   0 1010.10   43.00
  -2   1   0  991.60   45.00
  -2   1   0  961.10   43.30
  -2   1   0 1011.80   46.00
   1  -1   0 3431.96  124.89
   1  -1   0 3303.77  125.39
   1  -1   0 3287.67  124.59
   1  -1   0 3253.67  125.59
   1  -1   0 3416.66  124.19
   1  -1   0 3198.28  124.39
  -1   1   0 3366.16  125.59
  -1   1   0 3403.46  125.69
  -1   1   0 3154.18  124.49
  -1   1   0 3223.68  124.49
  -1   1   0 3442.16  124.89
  -1   1   0 3285.27  124.09
  -1  -1   0 3607.24  132.89
  -1  -1   0 3183.08  132.89
  -1  -1   0 3484.05  132.69
  -1  -1   0 3499.65  132.99
  -1  -1   0 3499.15  132.59
  -1  -1   0 3567.34  132.19
  -1  -1   0 3662.83  131.79
  -1  -1   0 3512.75  132.19
   1   1   0 3651.73  132.89
   1   1   0 3531.05  132.19
   1   1   0 3619.34  132.39
   1   1   0 3590.14  134.29
   1   1   0 3490.95  132.99
   1   1   0 3605.74  132.89
   1   1   0 3569.14  133.29
   1   1   0 3510.85  131.99
   1   1   0 3578.84  133.19
  -2  -1   0 2270.17   88.69
  -2  -1   0 2113.59   89.49
  -2  -1   0 2306.67   89.79
  -2  -1   0 2259.77   90.99
  -2  -1   0 2165.08   88.99
  -2  -1   0 2220.88   88.89
  -2  -1   0 2241.78   87.79
   2   1   0 2262.37   88.89
   2   1   0 2315.47   91.09
   2   1   0 2233.08   88.79
   2   1   0 2245.68   89.99
   2   1   0 2233.08   86.49
   2   1   0 2136.49   88.89
   2   1   0 2260.27   83.29
   2   1   0 2338.87   89.29
   2   1   0 2260.47   88.69
   2   1   0 2275.37   90.79
  -3  -1   0  178.18   11.40
  -3  -1   0  177.98   10.60
  -3  -1   0  194.08   12.60
  -3  -1   0  186.68   15.70
  -3  -1   0  171.48   14.60
  -3  -1   0  189.28   12.20
  -3  -1   0  205.38   15.30
  -3  -1   0  166.58   16.80
  -3  -1   0  184.58   13.70
  -3  -1   0  184.68   16.10
  -3  -1   0  170.98   12.60
  -3  -1   0  186.88   15.20
  -3  -1   0  191.48   16.40
  -3  -1   0  184.28   14.20
   3   1   0  188.68   15.30
   3   1   0  174.78   10.90
   3   1   0  170.38   11.90
   3   1   0  173.98   11.80
   3   1   0  161.18   12.70
   3   1   0  163.48   15.40
   3   1   0  181.68   15.70
   3   1   0  174.08   10.70
   3   1   0  176.48   13.90
   3   1   0  186.68   15.10
   3   1   0  144.99   14.70
   3   1   0  179.88   14.00
   3   1   0  186.78   15.70
   3   1   0  198.48   16.90
   3   1   0  176.78   12.00
   3   1   0  188.88   16.70
  -4  -1   0   21.70    5.40
  -4  -1   0   16.00    8.00
  -4  -1   0   18.80    6.00
  -4  -1   0   19.70    4.40
  -4  -1   0    3.90    6.60
  -4  -1   0   15.90    7.10
  -4  -1   0   29.00    5.50
  -4  -1   0   31.60    6.60
  -4  -1   0   21.70    6.10
  -4  -1   0   20.70    8.40
  -4  -1   0   20.30    6.60
  -4  -1   0   19.70    7.70
  -4  -1   0    8.80    7.30
  -4  -1   0    9.70    8.10
   4   1   0   13.70    8.10
   4   1   0   26.40    5.70
   4   1   0   17.20    5.40
   4   1   0   18.10    6.10
   4   1   0   30.50    7.90
   4   1   0   26.20    8.50
   4   1   0   15.30    7.70
   4   1   0   49.00   11.90
   4   1   0   20.60    8.30
   4   1   0   19.70    5.10
   4   1   0   16.40    8.30
   4   1   0   18.90    4.40
   4   1   0   16.10    4.80
   4   1   0   14.00    4.30
   4   1   0   25.10    7.50
   4   1   0   14.30    7.60
  -5  -1   0    8.60    4.70
  -5  -1   0   11.40   11.20
  -5  -1   0   14.50    4.30
  -5  -1   0   16.30    9.00
  -5  -1   0   12.90    5.00
  -5  -1   0   10.70    3.50
  -5  -1   0   12.20    5.00
  -5  -1   0   10.90    8.20
  -5  -1   0   14.80    9.30
  -5  -1   0    4.50    8.30
  -5  -1   0   10.10    8.70
  -5  -1   0   18.90   10.20
  -5  -1   0    5.00    3.90
  -5  -1   0   19.00    5.70
   5   1   0    6.50   11.20
   5   1   0   10.30    5.40
   5   1   0    7.00    9.50
   5   1   0   21.30    8.10
   5   1   0   11.10    5.40
   5   1   0   11.70    4.10
   5   1   0   12.80    4.80
   5   1   0   27.50    9.90
   5   1   0   -6.30    8.40
   5   1   0    6.30    8.80
   5   1   0    2.20    8.50
   5   1   0   13.30   10.40
   5   1   0    7.30    4.30
   5   1   0   17.40    5.30
   5   1   0   15.10    7.60
   5   1   0   17.40    5.20
  -6  -1   0   50.99   16.50
  -6  -1   0   25.90    8.90
  -6  -1   0   32.20    8.80
  -6  -1   0   19.20   11.20
  -6  -1   0   17.50    8.10
  -6  -1   0   40.40   13.70
  -6  -1   0   30.70    8.30
  -6  -1   0   12.20   11.90
  -6  -1   0   18.50    5.30
  -6  -1   0   22.40   14.30
  -6  -1   0   25.20   13.10
  -6  -1   0   27.10    5.90
   6   1   0   23.60    8.30
   6   1   0   30.80   11.00
   6   1   0   19.00   15.00
   6   1   0   31.70    7.20
   6   1   0   13.30   16.40
   6   1   0   13.40    5.60
   6   1   0   14.90   11.30
   6   1   0   28.10    6.50
   6   1   0   29.40    8.20
   6   1   0   32.70   10.00
   6   1   0   19.30   11.50
   6   1   0   11.60   10.20
   6   1   0   19.10    6.30
   6   1   0   10.00   11.70
  -7  -1   0  257.37   28.00
  -7  -1   0  227.98   16.20
  -7  -1   0  242.48   16.60
  -7  -1   0  181.78   25.80
  -7  -1   0  220.58   19.80
  -7  -1   0  215.38   28.70
  -7  -1   0  185.08   28.10
  -7  -1   0  184.48   27.00
   7   1   0  244.78   32.10
   7   1   0  233.28   24.10
   7   1   0  293.97   31.50
   7   1   0  222.28   29.20
   7   1   0  214.58   26.60
   7   1   0  235.78   31.30
   7   1   0  239.48   38.60
   7   1   0  239.28   36.80
   7   1   0  232.48   34.50
   7   1   0  255.97   18.90
   7   1   0  255.87   23.60
   7   1   0  251.87   20.10
  -8  -1   0   -1.90   13.90
  -8  -1   0    4.90    3.70
  -8  -1   0   -6.60   18.10
  -8  -1   0    9.90   14.20
  -8  -1   0   -1.10    2.80
  -8  -1   0    4.10    5.90
  -8  -1   0    7.00   19.50
  -8  -1   0   -0.50    2.60
   8   1   0    1.30    4.40
   8   1   0    3.80    5.00
   8   1   0   -7.50   16.10
   8   1   0    3.70    4.20
   8   1   0    5.10   13.20
   8   1   0    0.60    3.30
   8   1   0    7.50    6.80
   8   1   0   13.10   19.30
   8   1   0   11.40   15.10
   8   1   0   -1.60   14.80
  -9  -1   0   21.80   22.40
  -9  -1   0    4.70    5.70
  -9  -1   0   -1.00   17.20
  -9  -1   0   25.40   17.90
  -9  -1   0   11.20    7.90
  -9  -1   0   -0.50    3.30
   9   1   0    1.90    4.60
   9   1   0    4.60    5.20
   9   1   0   -3.30   23.80
   9   1   0   18.10   19.00
   9   1   0   17.20   10.30
   9   1   0   -3.50    2.70
   9   1   0   -0.20   16.50
   9   1   0   21.60   19.30
   9   1   0    3.50    6.10
   9   1   0  -22.60   26.40
 -10  -1   0   13.30    7.80
 -10  -1   0   27.80    8.20
 -10  -1   0   12.70   21.70
 -10  -1   0    0.50   30.40
  10   1   0   25.40    9.30
  10   1   0   30.50   13.20
  10   1   0    9.80   10.30
  10   1   0    6.00   30.80
  10   1   0   31.10   12.00
  10   1   0   16.10   24.00
  10   1   0   30.70   36.80
  10   1   0   23.80    9.20
  10   1   0    0.80   23.20
  10   1   0  -22.20   21.10
 -11  -1   0    1.10    4.10
 -11  -1   0   -3.20   25.00
 -11  -1   0    0.60    4.80
 -11  -1   0    1.30   39.50
  11   1   0    6.40    8.70
  11   1   0   19.10   29.80
  11   1   0   17.10   30.00
  11   1   0   13.20    7.60
  11   1   0   11.20   47.20
 -12  -1   0  -18.60   54.39
 -12  -1   0    7.20    6.80
 -12  -1   0   -9.10   29.90
 -12  -1   0   -0.30    3.10
  12   1   0    8.70   10.00
  12   1   0   69.19   41.30
  12   1   0   -0.90    5.60
  12   1   0    3.80   35.20
  12   1   0    8.00    9.20
  12   1   0   -4.20   37.80
  12   1   0   32.40   34.60
  12  -2   0   -2.70    5.50
  12  -2   0   -1.40    3.80
  12  -2   0   -1.70    5.30
  12  -2   0  -11.80   35.70
  12  -2   0    1.60    5.80
  12  -2   0  -24.40   32.20
  12  -2   0   26.90   37.30
  12  -2   0   55.39   30.80
 -12   2   0   -0.70    4.50
 -12   2   0    0.40    3.60
 -12   2   0    6.10   53.99
 -12   2   0  -18.90   29.90
  11  -2   0   -3.00    3.30
  11  -2   0  -68.79   51.49
  11  -2   0   11.30   32.70
  11  -2   0   -9.10   25.80
  11  -2   0    0.70   28.00
  11  -2   0   -2.10    3.30
  11  -2   0    1.20    8.10
  11  -2   0   -2.50    3.50
 -11   2   0  -12.70   25.90
 -11   2   0  -18.20   40.40
 -11   2   0   -6.40    2.80
 -11   2   0   -1.30    4.20
  10  -2   0   24.40   22.10
  10  -2   0   26.70    9.50
  10  -2   0   12.60   22.40
  10  -2   0   15.10    7.60
  10  -2   0   14.90    9.60
  10  -2   0   11.60    8.60
  10  -2   0   37.20   24.80
  10  -2   0  -32.90   22.80
  10  -2   0   27.20   33.00
  10  -2   0   10.60    9.10
 -10   2   0   35.80   22.30
 -10   2   0   17.90   11.40
 -10   2   0   26.10    8.50
 -10   2   0   43.30   14.80
 -10   2   0   19.20    4.80
 -10   2   0   21.90   32.90
   9  -2   0  388.26   50.19
   9  -2   0  470.25   48.50
   9  -2   0  364.66   51.29
   9  -2   0  429.86   34.50
   9  -2   0  445.06   48.30
   9  -2   0  432.96   34.90
   9  -2   0  439.16   45.30
   9  -2   0  433.26   33.90
   9  -2   0  313.67   52.89
   9  -2   0  420.16   29.30
   9  -2   0  356.56   34.60
  -9   2   0  415.16   43.50
  -9   2   0  400.96   35.80
  -9   2   0  409.76   26.20
  -9   2   0  317.47   43.80
   8  -2   0  233.98   32.20
   8  -2   0  204.78   35.60
   8  -2   0  214.98   28.50
   8  -2   0  297.67   25.20
   8  -2   0  269.37   35.40
   8  -2   0  265.87   35.00
   8  -2   0  242.18   21.60
   8  -2   0  286.07   39.10
   8  -2   0  239.18   32.30
   8  -2   0  270.37   20.80
   8  -2   0  228.88   36.30
   8  -2   0  236.48   36.60
  -8   2   0  249.68   18.80
  -8   2   0  258.97   26.30
  -8   2   0  204.68   33.10
  -8   2   0  211.88   29.60
   7  -2   0   10.00    7.60
   7  -2   0    8.60   14.90
   7  -2   0   17.40   14.40
   7  -2   0    5.80    4.60
   7  -2   0   12.70   13.40
   7  -2   0   29.30    9.60
   7  -2   0   23.60    9.20
   7  -2   0    6.20    4.60
   7  -2   0    6.70    6.60
   7  -2   0   12.50   15.10
   7  -2   0   14.80   14.20
   7  -2   0   12.30   14.20
  -7   2   0    8.30   35.80
  -7   2   0   -1.10   12.00
  -7   2   0    4.10    4.50
  -7   2   0    0.40   12.50
  -7   2   0    6.80    4.70
  -7   2   0   19.00    6.10
  -7   2   0   14.50   19.50
  -7   2   0    2.60    7.60
   6  -2   0  390.66   27.10
   6  -2   0  343.37   29.00
   6  -2   0  396.26   33.30
   6  -2   0  364.56   22.90
   6  -2   0  366.96   36.00
   6  -2   0  371.86   32.70
   6  -2   0  331.17   21.80
   6  -2   0  353.96   33.40
   6  -2   0  385.26   32.90
   6  -2   0  408.76   27.00
   6  -2   0  383.16   29.20
   6  -2   0  368.46   36.80
  -6   2   0  369.86   37.50
  -6   2   0  390.16   29.30
  -6   2   0  360.46   33.70
  -6   2   0  400.86   35.20
  -6   2   0  408.66   22.30
  -6   2   0  343.67   28.40
  -6   2   0  367.96   23.50
  -6   2   0  318.97   34.30
  -6   2   0  317.47   25.00
  -6   2   0  347.27   30.90
   5  -2   0  627.54   42.90
   5  -2   0  693.33   40.30
   5  -2   0  645.34   42.40
   5  -2   0  707.23   43.00
   5  -2   0  724.43   43.20
   5  -2   0  674.93   36.80
   5  -2   0  695.83   33.50
   5  -2   0  592.54   44.80
   5  -2   0  743.93   45.80
   5  -2   0  640.14   40.90
   5  -2   0  694.83   34.00
   5  -2   0  689.33   41.30
   5  -2   0  643.64   35.70
   5  -2   0  738.13   38.40
  -5   2   0  669.53   42.50
  -5   2   0  688.43   37.40
  -5   2   0  649.34   45.60
  -5   2   0  730.13   42.60
  -5   2   0  646.04   42.30
  -5   2   0  768.32   47.00
  -5   2   0  717.63   33.10
  -5   2   0  667.13   33.50
  -5   2   0  662.33   39.80
  -5   2   0  666.53   40.30
   4  -2   0  165.78   20.20
   4  -2   0  129.99   10.70
   4  -2   0  120.39   17.90
   4  -2   0  159.28   13.30
   4  -2   0  154.28   12.80
   4  -2   0  162.08   18.50
   4  -2   0  145.89   14.10
   4  -2   0  123.59   16.90
   4  -2   0  117.29   16.60
   4  -2   0  171.98   13.10
   4  -2   0  156.48   11.10
   4  -2   0  141.49   18.90
  -4   2   0  101.69   13.70
  -4   2   0  164.78   15.70
  -4   2   0   98.29   15.00
  -4   2   0  166.98   20.50
  -4   2   0  128.19   18.70
  -4   2   0  122.19   16.90
  -4   2   0  139.19   15.70
  -4   2   0  129.89   12.10
  -4   2   0  150.68   10.80
   3  -2   0  517.85   32.00
   3  -2   0  514.95   25.90
   3  -2   0  456.95   28.50
   3  -2   0  476.95   23.50
   3  -2   0  484.15   25.80
   3  -2   0  488.15   30.10
   3  -2   0  541.35   29.30
   3  -2   0  525.15   28.30
   3  -2   0  514.85   31.10
   3  -2   0  467.15   28.00
   3  -2   0  551.34   30.80
   3  -2   0  489.45   23.80
  -3   2   0  480.55   28.00
  -3   2   0  512.35   23.60
  -3   2   0  461.65   29.40
  -3   2   0  518.95   28.40
  -3   2   0  484.75   26.00
  -3   2   0  479.25   30.70
  -3   2   0  521.25   29.40
  -3   2   0  463.05   25.40
  -3   2   0  544.05   29.60
  -3   2   0  498.15   29.90
  -3   2   0  499.75   31.80
   2  -2   0  360.86   22.80
   2  -2   0  339.77   20.30
   2  -2   0  373.46   18.70
   2  -2   0  337.87   17.00
   2  -2   0  398.06   22.90
   2  -2   0  343.07   17.00
   2  -2   0  364.56   20.20
   2  -2   0  363.16   20.60
   2  -2   0  362.56   21.10
   2  -2   0  385.06   22.30
   2  -2   0  377.36   18.70
   2  -2   0  401.46   21.90
  -2   2   0  325.97   24.60
  -2   2   0  335.37   20.00
  -2   2   0  342.57   17.20
  -2   2   0  334.57   16.90
  -2   2   0  346.97   21.20
  -2   2   0  367.06   21.60
  -2   2   0  376.26   23.30
  -2   2   0  387.06   22.90
  -2   2   0  362.86   21.90
  -2   2   0  313.27   22.80
  -2   2   0  387.66   23.60
  -2   2   0  353.16   22.30
   1  -2   0 2316.27   90.19
   1  -2   0 2278.87   89.89
   1  -2   0 2295.07   90.99
   1  -2   0 2276.67   89.49
   1  -2   0 2255.77   85.59
  -1   2   0 2208.88   89.19
  -1   2   0 2362.36   89.89
  -1   2   0 2358.76   90.79
  -1   2   0 2248.88   85.79
  -1  -2   0  240.88   17.30
  -1  -2   0  188.08   12.50
  -1  -2   0  216.08   12.70
  -1  -2   0  205.78   12.70
  -1  -2   0  189.08    9.80
  -1  -2   0  195.78   11.20
  -1  -2   0  198.48   13.10
  -1  -2   0  198.38   11.80
  -1  -2   0  192.78   12.60
  -1  -2   0  209.08   12.30
  -1  -2   0  188.48   10.70
  -1  -2   0  184.88   11.20
  -1  -2   0  200.78    9.70
  -1  -2   0  199.18   13.20
   1   2   0  199.28   12.90
   1   2   0  204.38   14.00
   1   2   0  195.58   11.60
   1   2   0  185.58   14.00
   1   2   0  208.08   13.40
   1   2   0  211.18   15.20
   1   2   0  199.98   12.50
   1   2   0  199.68   12.70
   1   2   0  186.38   12.60
   1   2   0  192.38    9.80
   1   2   0  196.48    9.70
   1   2   0  200.88   11.60
   1   2   0  202.58   12.60
   1   2   0  180.58   10.60
  -2  -2   0  131.99   10.60
  -2  -2   0  129.39   10.00
  -2  -2   0  141.29   12.20
  -2  -2   0  139.79   10.20
  -2  -2   0  152.48   13.20
  -2  -2   0  140.99    8.50
  -2  -2   0  153.38   10.40
  -2  -2   0  132.59   11.60
  -2  -2   0  143.19   11.30
  -2  -2   0  146.59    9.50
  -2  -2   0  136.49   10.00
  -2  -2   0  134.09    8.00
  -2  -2   0  155.78   12.70
  -2  -2   0  136.09   12.70
  -2  -2   0  127.59   12.40
  -2  -2   0  140.09   11.90
   2   2   0  135.29   11.70
   2   2   0  121.09   11.90
   2   2   0  143.59   10.60
   2   2   0  158.28   12.00
   2   2   0  135.69   10.60
   2   2   0  162.08   13.00
   2   2   0  154.88   10.90
   2   2   0  130.89    9.00
   2   2   0  150.48    8.80
   2   2   0  126.39   10.00
   2   2   0  147.49   12.70
   2   2   0  153.78   14.00
  -3  -2   0  230.38   18.80
  -3  -2   0  257.07   14.00
  -3  -2   0  247.78   16.00
  -3  -2   0  270.17   16.90
  -3  -2   0  269.27   18.00
  -3  -2   0  272.87   20.00
  -3  -2   0  261.77   18.10
  -3  -2   0  259.47   19.00
  -3  -2   0  272.97   17.40
  -3  -2   0  248.88   20.40
  -3  -2   0  277.67   20.20
  -3  -2   0  277.57   19.50
  -3  -2   0  295.17   20.70
  -3  -2   0  255.97   15.60
  -3  -2   0  259.47   13.60
   3   2   0  258.17   17.20
   3   2   0  283.17   15.90
   3   2   0  279.37   19.50
   3   2   0  253.87   20.30
   3   2   0  226.18   19.20
   3   2   0  250.87   20.40
   3   2   0  246.68   17.70
   3   2   0  273.57   19.70
   3   2   0  268.37   14.40
   3   2   0  256.57   16.20
   3   2   0  276.87   19.80
   3   2   0  281.67   14.70
   3   2   0  264.77   17.90
   3   2   0  254.17   18.70
   3   2   0  267.67   16.40
   3   2   0  251.87   19.90
   3   2   0  274.27   14.40
   3   2   0  244.88   12.20
  -4  -2   0  956.80   49.40
  -4  -2   0 1009.60   44.90
  -4  -2   0  952.20   46.50
  -4  -2   0  971.80   47.80
  -4  -2   0  945.91   44.00
  -4  -2   0  880.21   45.50
  -4  -2   0  950.00   48.70
  -4  -2   0  923.51   44.90
  -4  -2   0  968.60   50.29
  -4  -2   0  928.71   48.70
  -4  -2   0  911.41   39.90
  -4  -2   0  934.61   40.50
   4   2   0  964.50   49.30
   4   2   0  943.81   51.69
   4   2   0  964.90   41.70
   4   2   0  936.51   41.10
   4   2   0  990.30   43.70
   4   2   0  910.81   43.90
   4   2   0  887.81   48.50
   4   2   0 1002.60   48.60
   4   2   0  977.40   51.79
   4   2   0  968.40   49.30
   4   2   0  907.01   43.70
   4   2   0  956.50   38.00
   4   2   0  926.71   36.50
   4   2   0  990.60   51.39
   4   2   0  952.50   46.60
   4   2   0  948.41   48.90
   4   2   0  935.91   48.80
   4   2   0  897.71   46.80
  -5  -2   0  243.98   15.20
  -5  -2   0  268.97   24.20
  -5  -2   0  197.18   23.90
  -5  -2   0  217.48   18.00
  -5  -2   0  256.07   18.70
  -5  -2   0  249.08   21.10
  -5  -2   0  241.58   14.70
  -5  -2   0  264.27   23.20
  -5  -2   0  275.57   23.10
  -5  -2   0  275.97   24.10
  -5  -2   0  211.18   27.20
  -5  -2   0  229.08   25.50
  -5  -2   0  226.08   19.30
  -5  -2   0  233.28   17.60
   5   2   0  243.38   16.30
   5   2   0  240.98   17.60
   5   2   0  266.97   26.40
   5   2   0  270.97   24.10
   5   2   0  280.27   25.90
   5   2   0  248.18   24.90
   5   2   0  239.38   15.70
   5   2   0  261.47   24.30
   5   2   0  233.18   20.30
   5   2   0  215.88   24.40
   5   2   0  265.97   24.60
   5   2   0  252.07   21.30
   5   2   0  253.27   20.20
   5   2   0  222.88   17.40
   5   2   0  229.48   17.70
   5   2   0  249.58   26.50
  -6  -2   0  250.37   16.00
  -6  -2   0  230.48   15.20
  -6  -2   0  283.67   20.00
  -6  -2   0  228.38   21.80
  -6  -2   0  178.98   24.50
  -6  -2   0  208.48   28.30
  -6  -2   0  278.57   21.30
  -6  -2   0  246.38   19.60
  -6  -2   0  281.67   25.10
  -6  -2   0  266.87   34.60
  -6  -2   0  229.78   27.00
  -6  -2   0  223.98   29.90
  -6  -2   0  203.78   24.30
  -6  -2   0  247.58   21.50
   6   2   0  189.38   29.20
   6   2   0  268.67   32.00
   6   2   0  223.28   16.30
   6   2   0  266.57   28.30
   6   2   0  226.38   18.30
   6   2   0  261.47   29.70
   6   2   0  242.48   21.40
   6   2   0  252.47   29.10
   6   2   0  238.78   17.50
   6   2   0  245.08   22.70
   6   2   0  241.08   22.20
   6   2   0  193.08   26.50
   6   2   0  224.68   20.50
   6   2   0  289.27   36.40
  -7  -2   0   61.69   17.80
  -7  -2   0   74.09   13.40
  -7  -2   0   48.80   13.70
  -7  -2   0   53.09   15.30
  -7  -2   0   33.20   15.10
  -7  -2   0   59.29    9.50
  -7  -2   0   60.89    9.50
  -7  -2   0   77.59   14.10
  -7  -2   0   41.60   16.10
  -7  -2   0   76.89   21.30
   7   2   0   72.29   17.30
   7   2   0   58.99   17.40
   7   2   0   54.89   11.40
   7   2   0   55.49   18.40
   7   2   0   19.70   20.00
   7   2   0   40.80   11.50
   7   2   0   53.79   10.40
   7   2   0   34.30   15.50
   7   2   0   41.60   10.20
   7   2   0   64.79   20.20
  -8  -2   0   -8.00   19.10
  -8  -2   0   -0.80    2.30
  -8  -2   0   -1.50    3.00
  -8  -2   0   -2.70   21.00
  -8  -2   0    1.40    4.50
  -8  -2   0    7.40    5.90
  -8  -2   0   -8.50   13.90
  -8  -2   0  -14.00   14.00
   8   2   0   10.30   16.80
   8   2   0    9.10    6.40
   8   2   0   -5.60   19.40
   8   2   0   -1.60    1.90
   8   2   0    2.00    4.20
   8   2   0   -5.70   15.60
   8   2   0    0.00    2.80
   8   2   0    4.70   16.60
   8   2   0   -1.10    2.10
   8   2   0   -3.50   12.00
  -9  -2   0   51.59   20.70
  -9  -2   0   33.50    9.90
  -9  -2   0  -16.30   25.80
  -9  -2   0    0.30   25.10
  -9  -2   0   14.60   18.50
  -9  -2   0   30.40    8.20
  -9  -2   0   40.10   14.80
  -9  -2   0   23.10    6.30
   9   2   0   31.90   19.70
   9   2   0   25.00   24.70
   9   2   0   15.80   22.20
   9   2   0   59.89   27.80
   9   2   0   20.60   10.80
   9   2   0   37.50   10.90
   9   2   0   34.20   12.50
   9   2   0   47.50   11.60
   9   2   0   56.39   16.90
   9   2   0   43.60   20.90
 -10  -2   0   -4.50    2.00
 -10  -2   0    0.10    4.80
 -10  -2   0  -20.40   33.60
 -10  -2   0    1.30    3.60
 -10  -2   0  -39.80   20.90
 -10  -2   0  -21.10   19.60
  10   2   0  -18.80   25.00
  10   2   0   -1.50    4.40
  10   2   0   -2.30    2.30
  10   2   0    0.90    5.70
  10   2   0    2.90    6.20
  10   2   0   22.80   24.90
  10   2   0   -1.90    3.30
  10   2   0   12.70   23.60
  10   2   0   39.40   33.00
  10   2   0   39.30   29.00
 -11  -2   0   93.69   43.70
 -11  -2   0   23.10   25.90
 -11  -2   0   48.40   15.10
 -11  -2   0   69.69   30.70
 -11  -2   0   66.89   12.00
 -11  -2   0   30.80   12.30
  11   2   0   71.19   34.30
  11   2   0   26.90   26.10
  11   2   0   49.30   17.30
  11   2   0   56.29   18.30
  11   2   0  -34.50   39.20
  11   2   0   53.99   13.80
  11   2   0   38.20   14.50
  11   2   0   83.49   36.10
 -12  -2   0   11.20   30.40
 -12  -2   0   -1.10    3.10
 -12  -2   0  105.19   56.69
 -12  -2   0   -0.60    4.70
  12   2   0   19.80   38.70
  12   2   0  -34.50   30.90
  12   2   0   -3.80   33.80
  12   2   0   11.10   11.10
  12   2   0    7.40    9.20
  12   2   0    1.70    5.80
  11  -3   0   18.10   26.00
  11  -3   0  -19.30   27.40
  11  -3   0    2.90    5.10
  11  -3   0    5.00   28.00
  11  -3   0  -27.30   32.60
  11  -3   0   -1.60    5.00
  11  -3   0    3.60    7.20
  11  -3   0    0.40    4.70
 -11   3   0    4.00   19.90
 -11   3   0    4.10    3.20
 -11   3   0   22.70   13.00
 -11   3   0    3.30    5.20
 -11   3   0    7.40   41.00
 -11   3   0   24.90   27.40
  10  -3   0   76.69   36.80
  10  -3   0   52.69   28.50
  10  -3   0   89.89   16.90
  10  -3   0   60.69   16.20
  10  -3   0   34.90   12.30
  10  -3   0   77.29   28.90
  10  -3   0   37.60   25.30
  10  -3   0   90.19   21.80
  10  -3   0   29.20   87.79
  10  -3   0   47.00   26.10
 -10   3   0   44.10   12.50
 -10   3   0   61.69   11.70
 -10   3   0   79.09   33.00
 -10   3   0   10.90   23.10
   9  -3   0  -11.40   19.90
   9  -3   0    1.10    4.30
   9  -3   0   18.50   22.70
   9  -3   0   -0.30    3.10
   9  -3   0   13.70   17.40
   9  -3   0   -0.40    3.40
   9  -3   0  -21.20   25.80
   9  -3   0   -4.10    2.90
   9  -3   0   14.90   32.90
   9  -3   0   19.70   18.20
   9  -3   0    3.80    5.90
   9  -3   0    0.20    4.40
  -9   3   0   -0.80    3.00
  -9   3   0    6.50   19.20
  -9   3   0    2.70    5.00
  -9   3   0    5.00   23.90
   8  -3   0   55.39   24.10
   8  -3   0   45.60   19.20
   8  -3   0   57.89   16.80
   8  -3   0   56.79   12.40
   8  -3   0   55.39   21.40
   8  -3   0   44.30   17.70
   8  -3   0   64.19   12.30
   8  -3   0   80.99   28.30
   8  -3   0   67.29   14.70
   8  -3   0   57.09   21.20
   8  -3   0   68.79   15.00
   8  -3   0   74.29   18.40
  -8   3   0   87.19   14.10
  -8   3   0   61.99   20.70
  -8   3   0   22.20   21.00
  -8   3   0   68.69   15.40
   7  -3   0    5.00    4.20
   7  -3   0   16.70    8.10
   7  -3   0   14.30   14.40
   7  -3   0    7.20    5.60
   7  -3   0   22.90   13.90
   7  -3   0   21.80   14.30
   7  -3   0   -7.20   17.20
   7  -3   0   11.30    7.80
  -7   3   0   20.00   22.00
  -7   3   0   15.90    5.40
  -7   3   0    1.00   12.00
  -7   3   0    2.90    3.70
  -7   3   0    7.30    5.70
  -7   3   0    0.70   14.50
   6  -3   0   43.90   10.10
   6  -3   0   44.00   15.90
   6  -3   0   21.30   11.10
   6  -3   0   11.40   12.60
   6  -3   0   29.70   15.40
   6  -3   0   26.30    7.70
   6  -3   0   51.69   11.10
   6  -3   0   43.60   10.00
   6  -3   0   63.79   22.70
   6  -3   0   48.10    9.60
   6  -3   0   38.00   13.50
  -6   3   0   32.00    9.30
  -6   3   0   48.20    9.60
  -6   3   0   66.39   19.50
  -6   3   0   35.00   10.50
  -6   3   0   44.30   14.80
  -6   3   0   10.90   13.30
  -6   3   0   58.89   12.90
  -6   3   0   27.50   14.20
  -6   3   0   54.09   20.20
  -6   3   0   62.29   10.90
   5  -3   0  143.39   17.60
   5  -3   0  158.68   24.40
   5  -3   0  140.49   21.30
   5  -3   0  135.29   19.80
   5  -3   0  121.49   22.20
   5  -3   0  121.09   11.20
   5  -3   0  135.49   17.10
   5  -3   0  123.89   11.40
   5  -3   0  109.69   18.40
   5  -3   0  148.39   22.20
   5  -3   0  129.59   20.20
   5  -3   0  160.38   16.30
  -5   3   0  103.69   15.40
  -5   3   0  143.69   11.70
  -5   3   0  115.59   18.90
  -5   3   0  129.99   17.00
  -5   3   0  144.19   22.70
  -5   3   0  161.98   22.50
  -5   3   0  140.39   11.90
  -5   3   0  145.79   21.60
  -5   3   0  120.89   21.50
   4  -3   0  367.06   22.40
   4  -3   0  338.77   29.00
   4  -3   0  377.46   27.70
   4  -3   0  364.86   28.50
   4  -3   0  336.77   19.70
   4  -3   0  374.56   24.90
   4  -3   0  290.57   28.50
   4  -3   0  345.87   25.30
   4  -3   0  365.36   27.00
   4  -3   0  358.46   20.10
   4  -3   0  362.46   22.40
   4  -3   0  318.07   25.00
  -4   3   0  349.77   28.00
  -4   3   0  376.76   22.90
  -4   3   0  367.56   19.90
  -4   3   0  375.66   20.50
  -4   3   0  367.06   30.80
  -4   3   0  367.16   26.80
  -4   3   0  308.37   24.00
  -4   3   0  306.07   27.50
  -4   3   0  374.96   28.90
  -4   3   0  369.56   23.00
  -4   3   0  323.47   26.00
   3  -3   0  317.97   16.90
   3  -3   0  289.07   16.40
   3  -3   0  279.07   21.30
   3  -3   0  306.47   18.20
   3  -3   0  275.07   23.00
   3  -3   0  263.77   23.50
   3  -3   0  299.67   23.00
   3  -3   0  294.67   18.10
   3  -3   0  309.17   20.40
   3  -3   0  278.47   20.40
   3  -3   0  285.77   21.30
   3  -3   0  325.17   21.70
  -3   3   0  305.27   23.70
  -3   3   0  311.07   24.60
  -3   3   0  287.17   18.30
  -3   3   0  306.57   23.00
  -3   3   0  286.97   18.00
  -3   3   0  288.57   20.40
  -3   3   0  286.77   21.40
  -3   3   0  269.77   22.60
  -3   3   0  301.47   16.50
  -3   3   0  278.07   16.40
  -3   3   0  285.27   20.40
  -3   3   0  302.87   22.50
   2  -3   0 1626.44   63.09
   2  -3   0 1568.14   67.89
   2  -3   0 1621.84   70.99
   2  -3   0 1703.33   66.39
   2  -3   0 1614.04   73.09
   2  -3   0 1638.44   70.19
   2  -3   0 1641.04   69.89
   2  -3   0 1590.34   70.69
   2  -3   0 1843.62   73.39
  -2   3   0 1661.03   69.19
  -2   3   0 1635.44   72.29
  -2   3   0 1574.14   68.79
  -2   3   0 1605.24   70.49
  -2   3   0 1628.54   66.19
  -2   3   0 1576.14   69.89
  -2   3   0 1560.74   71.49
  -2   3   0 1664.63   69.29
  -2   3   0 1602.54   69.99
  -2   3   0 1620.84   66.29
   1  -3   0  566.54   27.70
   1  -3   0  576.14   26.50
   1  -3   0  571.84   24.40
   1  -3   0  598.74   29.30
   1  -3   0  589.64   29.70
   1  -3   0  612.64   30.10
   1  -3   0  565.74   25.50
   1  -3   0  579.84   24.90
   1  -3   0  601.94   30.10
  -1   3   0  565.74   25.00
  -1   3   0  537.95   26.10
  -1   3   0  552.74   24.30
  -1   3   0  604.04   25.40
  -1   3   0  588.04   30.10
  -1   3   0  585.14   30.40
  -1   3   0  580.74   25.90
  -1   3   0  576.84   30.10
  -1   3   0  587.94   28.50
  -1   3   0  562.04   28.90
  -1   3   0  557.04   27.80
   0  -3   0    0.20    2.90
   0  -3   0    0.20    1.60
   0  -3   0   -3.80    2.90
   0  -3   0    1.30    1.40
   0  -3   0    0.80    2.70
   0  -3   0    2.80    3.70
   0  -3   0   -0.90    1.30
   0  -3   0    7.60    3.90
   0  -3   0    5.30    2.30
   0  -3   0   -1.30    1.30
   0   3   0    0.60    1.50
   0   3   0    2.10    3.10
   0   3   0   -2.70    2.60
   0   3   0    0.00    3.70
   0   3   0    2.00    3.10
   0   3   0    4.20    2.30
   0   3   0   -0.30    3.30
   0   3   0    1.10    1.90
   0   3   0    2.00    1.50
   0   3   0    7.00    3.10
  -1  -3   0   78.39    9.30
  -1  -3   0   61.99    6.50
  -1  -3   0   79.99    8.90
  -1  -3   0   77.59   10.30
  -1  -3   0   69.69    5.50
  -1  -3   0   67.69   10.70
  -1  -3   0   87.69   10.50
  -1  -3   0   84.89    9.60
  -1  -3   0   86.39   10.50
  -1  -3   0   81.09    6.80
   1   3   0   66.89    5.70
   1   3   0   80.59    7.10
   1   3   0   56.39    8.40
   1   3   0   90.19    9.30
   1   3   0   73.89    6.90
   1   3   0   71.59    5.50
   1   3   0   85.49    7.70
   1   3   0   66.89    8.90
   1   3   0   79.69   10.00
   1   3   0   80.09   10.90
   1   3   0   72.39    7.00
   1   3   0   83.79   11.00
  -2  -3   0   63.99    5.40
  -2  -3   0   61.09    9.50
  -2  -3   0   73.99    8.30
  -2  -3   0   79.59   13.10
  -2  -3   0   56.19    8.60
  -2  -3   0   64.09    5.50
  -2  -3   0   70.69    8.90
  -2  -3   0   77.29   11.00
  -2  -3   0   74.99    7.40
  -2  -3   0   61.69    9.80
  -2  -3   0   83.09   10.40
  -2  -3   0   75.99   10.10
  -2  -3   0   56.79    9.50
  -2  -3   0   77.09   10.50
   2   3   0   65.49    5.80
   2   3   0   83.39    8.90
   2   3   0   54.49    8.80
   2   3   0   66.89   10.30
   2   3   0   50.79    7.70
   2   3   0   53.09    8.30
   2   3   0   53.19    9.80
   2   3   0   59.59   10.00
   2   3   0   76.89   10.10
   2   3   0   50.89    9.70
   2   3   0   72.99   12.50
   2   3   0   63.29    8.80
   2   3   0   72.69   10.70
   2   3   0   69.09    5.60
  -3  -3   0   15.70    6.30
  -3  -3   0   18.80    5.20
  -3  -3   0   10.40    2.90
  -3  -3   0   13.30    3.40
  -3  -3   0   16.90    6.90
  -3  -3   0   14.50    7.50
  -3  -3   0   -0.30    5.40
  -3  -3   0   14.90    4.50
  -3  -3   0   12.60    4.30
  -3  -3   0   17.30    4.00
  -3  -3   0   19.70    7.00
  -3  -3   0   11.30    6.60
  -3  -3   0   26.20    8.40
  -3  -3   0    9.90    7.00
  -3  -3   0   16.40    5.30
  -3  -3   0   15.60    4.50
   3   3   0    8.70    6.60
   3   3   0   12.30    3.70
   3   3   0    5.50    6.00
   3   3   0   10.80    3.80
   3   3   0   13.90    6.40
   3   3   0    3.30    6.70
   3   3   0   13.80    4.40
   3   3   0   15.30    5.30
   3   3   0   15.10    3.70
   3   3   0    8.40    4.20
   3   3   0   10.30    8.70
   3   3   0    7.90    6.30
   3   3   0   15.40    3.40
   3   3   0    5.60    5.10
  -4  -3   0  656.33   44.80
  -4  -3   0  659.33   41.20
  -4  -3   0  627.24   39.00
  -4  -3   0  683.83   37.30
  -4  -3   0  723.63   39.30
  -4  -3   0  708.53   34.60
  -4  -3   0  666.93   30.60
  -4  -3   0  690.13   31.60
  -4  -3   0  712.63   38.90
  -4  -3   0  707.23   35.90
  -4  -3   0  721.53   41.20
  -4  -3   0  685.03   42.30
  -4  -3   0  673.83   36.20
  -4  -3   0  731.03   40.10
  -4  -3   0  682.73   36.40
  -4  -3   0  703.23   40.70
   4   3   0  673.43   36.90
   4   3   0  680.53   34.00
   4   3   0  689.13   43.80
   4   3   0  713.63   38.00
   4   3   0  684.13   39.70
   4   3   0  720.73   40.10
   4   3   0  735.63   42.60
   4   3   0  608.04   39.30
   4   3   0  691.53   32.50
   4   3   0  660.73   41.90
   4   3   0  757.12   41.00
   4   3   0  676.43   29.50
   4   3   0  690.43   41.90
   4   3   0  694.23   38.70
   4   3   0  642.74   31.50
   4   3   0  671.73   37.10
   4   3   0  701.43   32.40
  -5  -3   0   65.19   13.60
  -5  -3   0   70.19    7.10
  -5  -3   0   55.19   13.80
  -5  -3   0   90.09   15.50
  -5  -3   0   70.59   14.60
  -5  -3   0   47.70   14.40
  -5  -3   0   94.99   17.80
  -5  -3   0   86.89   19.20
  -5  -3   0   75.69   16.20
  -5  -3   0   89.29   13.10
  -5  -3   0   73.09   12.40
  -5  -3   0   72.89    7.50
   5   3   0   47.40   15.00
   5   3   0   69.69   16.60
   5   3   0   76.69   16.40
   5   3   0   78.19    5.50
   5   3   0   81.19   12.30
   5   3   0   74.59   14.90
   5   3   0   87.69    8.90
   5   3   0   84.69   12.90
   5   3   0   71.49   10.60
   5   3   0   77.89    8.10
   5   3   0   70.89   15.70
   5   3   0   98.89   18.00
   5   3   0   67.69   12.90
   5   3   0   76.99   15.30
   5   3   0   81.89   14.60
   5   3   0   70.79   15.70
  -6  -3   0    3.90    4.40
  -6  -3   0    1.40   10.80
  -6  -3   0    0.60   13.00
  -6  -3   0    9.50   12.30
  -6  -3   0    0.20    2.10
  -6  -3   0    2.50    3.90
  -6  -3   0   17.80   11.20
  -6  -3   0   -0.60    1.80
  -6  -3   0   12.80   11.90
  -6  -3   0    3.60    4.00
  -6  -3   0    4.40   14.90
  -6  -3   0   13.20   10.70
  -6  -3   0    9.40    3.90
  -6  -3   0    2.70    3.90
   6   3   0    4.80   11.50
   6   3   0    2.10    2.90
   6   3   0    8.40   11.20
   6   3   0    4.50    3.70
   6   3   0    5.30    4.80
   6   3   0   -3.80   13.70
   6   3   0   -2.40   10.40
   6   3   0   -2.80    9.40
   6   3   0   -0.80    2.50
   6   3   0   -0.30    2.70
   6   3   0    4.20    3.80
   6   3   0    5.30    5.10
   6   3   0   20.00   16.30
   6   3   0  -17.00   12.00
  -7  -3   0   30.00   15.30
  -7  -3   0   27.40   15.70
  -7  -3   0   11.50   13.50
  -7  -3   0   17.60   18.10
  -7  -3   0   18.80    7.60
  -7  -3   0   25.80   16.00
  -7  -3   0   45.10    7.60
  -7  -3   0   30.30    9.30
  -7  -3   0   64.49   12.70
  -7  -3   0   32.70    7.50
   7   3   0   20.90   17.90
   7   3   0   40.20   14.60
   7   3   0    6.70   22.60
   7   3   0   35.90    9.20
   7   3   0   22.30   15.40
   7   3   0   37.60   10.60
   7   3   0   29.50    8.60
   7   3   0   51.39   14.90
   7   3   0   -2.90   14.70
   7   3   0   -2.00   17.60
   7   3   0   28.50   14.20
  -8  -3   0  214.78   26.60
  -8  -3   0  184.88   27.40
  -8  -3   0  212.08   28.40
  -8  -3   0  217.68   34.80
  -8  -3   0  187.08   30.20
  -8  -3   0  245.08   34.00
  -8  -3   0  195.78   23.60
  -8  -3   0  213.88   15.70
  -8  -3   0  189.48   28.20
  -8  -3   0  242.38   16.90
   8   3   0  218.48   30.10
   8   3   0  216.38   18.90
   8   3   0  231.48   26.00
   8   3   0  230.88   35.10
   8   3   0  149.88   28.70
   8   3   0  193.18   32.30
   8   3   0  236.98   32.30
   8   3   0  234.58   35.70
   8   3   0  213.78   30.60
   8   3   0  186.28   31.80
  -9  -3   0  193.08   25.60
  -9  -3   0  130.29   26.40
  -9  -3   0  142.79   13.20
  -9  -3   0  213.38   64.99
  -9  -3   0  101.89   27.80
  -9  -3   0  160.18   14.30
  -9  -3   0  196.58   33.40
   9   3   0  209.78   34.30
   9   3   0  148.09   16.50
   9   3   0  107.09   28.70
   9   3   0  172.68   34.20
   9   3   0  171.88   28.10
   9   3   0  178.58   40.30
   9   3   0  159.38   38.80
   9   3   0  155.08   34.80
   9   3   0  189.98   34.10
   9   3   0  173.18   26.90
 -10  -3   0   12.30    9.10
 -10  -3   0   26.70    7.90
 -10  -3   0   14.90   25.00
 -10  -3   0   12.20   22.10
 -10  -3   0   47.30   36.40
 -10  -3   0   32.70   12.00
  10   3   0   24.90   29.60
  10   3   0    8.90    7.20
  10   3   0   39.60   15.30
  10   3   0   25.40   24.10
  10   3   0   21.10   28.90
  10   3   0   16.10   10.70
  10   3   0   29.20   26.80
  10   3   0   15.10    9.90
 -11  -3   0   -0.50    3.70
 -11  -3   0   22.60   11.60
 -11  -3   0    5.10   28.10
 -11  -3   0    9.30    6.20
 -11  -3   0   -4.30   45.40
 -11  -3   0   17.40   26.20
  11   3   0    2.30    6.10
  11   3   0   40.20   38.60
  11   3   0   13.40   10.20
  11   3   0  -31.80   28.30
  11   3   0  -15.30   40.10
  11   3   0    7.40    8.80
  11   3   0   -0.30   28.70
  11  -4   0   15.10   29.70
  11  -4   0    8.40    7.70
  11  -4   0   -2.20    5.10
  11  -4   0   -4.70   25.40
  11  -4   0   19.90   32.50
  11  -4   0    2.60    5.70
 -11   4   0   15.10   27.80
 -11   4   0  -22.50   44.30
 -11   4   0    3.30    6.40
 -11   4   0    4.60    6.10
  10  -4   0   17.00   10.20
  10  -4   0   10.40   26.00
  10  -4   0    3.70   23.80
  10  -4   0   24.90   13.50
  10  -4   0   35.00   14.60
  10  -4   0   30.90   52.89
  10  -4   0   29.70   26.60
  10  -4   0  -12.40   21.80
  10  -4   0   34.30   10.90
  10  -4   0   28.10   12.20
 -10   4   0   26.00   25.20
 -10   4   0   78.79   38.10
 -10   4   0   37.30   10.10
 -10   4   0   17.90   11.50
   9  -4   0  -30.00   20.50
   9  -4   0    0.20   45.60
   9  -4   0   29.00    9.10
   9  -4   0    9.80    6.70
   9  -4   0   16.80    8.70
   9  -4   0   -4.50   17.30
   9  -4   0   46.00   28.70
   9  -4   0   -9.30   19.60
   9  -4   0    4.10   20.30
   9  -4   0   13.00    9.20
   9  -4   0    6.10    6.80
  -9   4   0  -16.60   23.30
  -9   4   0   20.90   21.10
  -9   4   0    6.30    5.40
  -9   4   0   31.90   12.30
   8  -4   0   80.49   23.60
   8  -4   0   78.59   22.70
   8  -4   0  135.99   21.60
   8  -4   0  132.49   14.30
   8  -4   0   80.79   25.60
   8  -4   0   91.69   31.60
   8  -4   0   61.39   19.80
   8  -4   0   97.59   18.50
   8  -4   0  144.09   25.80
   8  -4   0  127.39   20.80
  -8   4   0  189.38   33.80
  -8   4   0  111.79   23.60
  -8   4   0  122.29   26.30
  -8   4   0  137.59   13.50
   7  -4   0  310.27   27.40
   7  -4   0  296.37   23.90
   7  -4   0  246.58   38.50
   7  -4   0  269.37   20.20
   7  -4   0  271.07   34.40
   7  -4   0  266.57   23.10
   7  -4   0  268.17   37.20
   7  -4   0  226.88   32.40
   7  -4   0  249.78   34.70
   7  -4   0  218.38   30.00
  -7   4   0  202.08   30.80
  -7   4   0  322.67   41.90
  -7   4   0  264.67   33.70
  -7   4   0  241.08   18.50
   6  -4   0   42.80   14.30
   6  -4   0   66.99   13.00
   6  -4   0   70.09   13.10
   6  -4   0  103.49   19.90
   6  -4   0   90.49   19.30
   6  -4   0   70.39   20.30
   6  -4   0   82.59   14.20
   6  -4   0   94.59   17.80
   6  -4   0   91.09   13.10
   6  -4   0   63.39   16.60
  -6   4   0   64.59   22.20
  -6   4   0   78.99   17.70
  -6   4   0  118.29   24.60
  -6   4   0   87.69   15.60
  -6   4   0   63.79   20.60
  -6   4   0   85.89   13.00
  -6   4   0   63.09   21.50
  -6   4   0  114.99   20.70
   5  -4   0  183.58   29.40
   5  -4   0  194.98   18.90
   5  -4   0  209.78   23.00
   5  -4   0  167.18   25.90
   5  -4   0  220.58   28.90
   5  -4   0  193.38   16.60
   5  -4   0  182.98   16.20
   5  -4   0  199.58   25.00
   5  -4   0  206.88   15.30
   5  -4   0  203.58   26.30
   5  -4   0  201.18   15.10
   5  -4   0  168.58   21.70
  -5   4   0  154.88   20.90
  -5   4   0  223.68   28.10
  -5   4   0  228.38   28.80
  -5   4   0  179.48   18.60
  -5   4   0  183.98   26.70
  -5   4   0  174.28   14.40
  -5   4   0  206.88   17.80
  -5   4   0  217.98   15.20
  -5   4   0  182.08   24.80
  -5   4   0  163.58   24.70
   4  -4   0  279.77   28.10
   4  -4   0  241.48   22.20
   4  -4   0  257.37   23.50
   4  -4   0  254.37   16.70
   4  -4   0  229.78   17.50
   4  -4   0  252.67   13.70
   4  -4   0  265.97   20.70
   4  -4   0  291.97   17.00
   4  -4   0  288.57   19.00
   4  -4   0  235.38   26.70
   4  -4   0  265.37   24.10
   4  -4   0  215.48   20.30
   4  -4   0  264.77   16.60
   4  -4   0  259.47   24.60
  -4   4   0  239.28   22.90
  -4   4   0  238.48   18.30
  -4   4   0  249.78   16.30
  -4   4   0  263.17   26.40
  -4   4   0  260.97   26.90
  -4   4   0  258.47   24.80
  -4   4   0  201.38   19.50
  -4   4   0  235.78   20.30
  -4   4   0  249.97   16.50
  -4   4   0  263.87   18.70
  -4   4   0  244.48   24.70
  -4   4   0  278.47   27.90
   3  -4   0   24.80    3.90
   3  -4   0   14.30    9.50
   3  -4   0   10.00    4.40
   3  -4   0   16.30    5.20
   3  -4   0   17.30    7.20
   3  -4   0   13.40    7.00
   3  -4   0   16.90    9.10
   3  -4   0   24.10    5.50
   3  -4   0   17.50    5.00
   3  -4   0   16.00    8.00
   3  -4   0   11.90    3.80
   3  -4   0   23.80    7.10
  -3   4   0    4.10    8.20
  -3   4   0    2.20    5.40
  -3   4   0    5.60    8.90
  -3   4   0   16.00    8.60
  -3   4   0   13.50   10.10
  -3   4   0   17.40    8.40
  -3   4   0   17.20    4.80
  -3   4   0   26.80    5.60
  -3   4   0   24.40    7.20
  -3   4   0   15.20    4.90
  -3   4   0   17.90    4.60
  -3   4   0   12.50    4.40
   2  -4   0  525.25   29.80
   2  -4   0  520.55   24.50
   2  -4   0  516.65   30.40
   2  -4   0  521.05   30.40
   2  -4   0  553.64   32.60
   2  -4   0  538.15   28.70
   2  -4   0  503.05   32.80
   2  -4   0  512.65   24.20
   2  -4   0  530.15   31.40
   2  -4   0  500.95   26.20
   2  -4   0  512.95   22.70
   2  -4   0  506.25   24.90
  -2   4   0  483.25   28.60
  -2   4   0  512.35   24.90
  -2   4   0  533.55   31.30
  -2   4   0  528.35   25.20
  -2   4   0  540.15   31.50
  -2   4   0  515.15   23.20
  -2   4   0  522.25   24.80
  -2   4   0  557.84   33.00
  -2   4   0  504.35   26.40
  -2   4   0  538.05   26.90
  -2   4   0  533.05   32.20
  -2   4   0  526.75   29.30
  -2   4   0  508.95   29.80
  -2   4   0  505.45   30.80
   1  -4   0   40.70    9.00
   1  -4   0   36.40    8.00
   1  -4   0   59.79   10.70
   1  -4   0   58.99    9.40
   1  -4   0   38.90    7.80
   1  -4   0   39.00    6.60
   1  -4   0   36.30    8.00
   1  -4   0   41.00    4.60
   1  -4   0   42.70    7.00
   1  -4   0   42.60    6.10
  -1   4   0   47.90    6.80
  -1   4   0   45.00    4.70
  -1   4   0   50.19   10.20
  -1   4   0   42.30    9.00
  -1   4   0   37.60    7.20
  -1   4   0   43.40    9.50
  -1   4   0   53.39    7.80
  -1   4   0   47.70    6.10
  -1   4   0   54.59   10.40
  -1   4   0   51.29    9.10
   0  -4   0 1672.23   76.29
   0  -4   0 1802.32   73.89
   0  -4   0 1771.52   73.39
   0  -4   0 1782.72   76.59
   0  -4   0 1733.83   75.19
   0  -4   0 1759.52   74.79
   0  -4   0 1822.82   76.69
   0  -4   0 1677.73   72.19
   0   4   0 1803.02   73.29
   0   4   0 1851.61   71.59
   0   4   0 1749.53   76.59
   0   4   0 1850.11   77.09
   0   4   0 1851.71   73.99
   0   4   0 1811.32   76.09
   0   4   0 1798.32   66.49
   0   4   0 1761.52   72.09
  -1  -4   0  178.98   15.50
  -1  -4   0  169.48   12.90
  -1  -4   0  160.78   14.60
  -1  -4   0  178.08   14.90
  -1  -4   0  159.08   12.40
  -1  -4   0  174.88   12.60
  -1  -4   0  192.08   17.10
  -1  -4   0  142.59   13.70
  -1  -4   0  191.38   12.30
  -1  -4   0  157.98    9.80
  -1  -4   0  161.78   10.10
  -1  -4   0  156.68   15.10
   1   4   0  154.88   14.00
   1   4   0  184.48   14.50
   1   4   0  166.98   10.50
   1   4   0  165.78   12.30
   1   4   0  136.19   13.90
   1   4   0  165.28    9.90
   1   4   0  167.18   12.20
   1   4   0  164.58   15.70
   1   4   0  155.78   14.40
   1   4   0  149.88   11.60
   1   4   0  159.48   14.00
  -2  -4   0  461.15   22.50
  -2  -4   0  465.25   25.60
  -2  -4   0  482.75   22.10
  -2  -4   0  531.65   29.60
  -2  -4   0  496.65   29.00
  -2  -4   0  527.75   31.00
  -2  -4   0  461.75   25.10
  -2  -4   0  496.95   27.90
  -2  -4   0  482.05   32.00
  -2  -4   0  456.85   26.70
  -2  -4   0  474.95   28.40
  -2  -4   0  473.85   27.00
  -2  -4   0  444.16   24.20
  -2  -4   0  482.95   28.20
   2   4   0  469.65   27.00
   2   4   0  455.25   29.00
   2   4   0  482.45   26.40
   2   4   0  489.95   29.10
   2   4   0  453.25   24.40
   2   4   0  524.05   29.90
   2   4   0  463.75   27.90
   2   4   0  477.55   26.40
   2   4   0  469.45   26.10
   2   4   0  490.75   23.10
   2   4   0  495.25   22.80
   2   4   0  513.75   30.10
   2   4   0  505.05   30.40
   2   4   0  443.96   30.70
  -3  -4   0  417.16   25.80
  -3  -4   0  375.36   24.70
  -3  -4   0  400.86   26.70
  -3  -4   0  367.46   19.90
  -3  -4   0  431.86   32.90
  -3  -4   0  394.06   29.00
  -3  -4   0  347.77   26.70
  -3  -4   0  329.97   38.00
  -3  -4   0  400.66   26.90
  -3  -4   0  413.46   29.70
  -3  -4   0  386.76   19.40
  -3  -4   0  380.06   23.10
  -3  -4   0  423.66   24.10
  -3  -4   0  387.96   22.20
  -3  -4   0  342.47   23.10
  -3  -4   0  385.36   26.80
   3   4   0  446.86   28.10
   3   4   0  376.76   26.80
   3   4   0  395.16   28.50
   3   4   0  440.26   25.20
   3   4   0  403.76   24.70
   3   4   0  431.46   25.20
   3   4   0  399.86   28.60
   3   4   0  416.76   22.60
   3   4   0  391.36   25.20
   3   4   0  378.56   20.00
   3   4   0  391.26   31.30
   3   4   0  380.56   27.60
   3   4   0  427.76   21.20
   3   4   0  378.56   27.40
  -4  -4   0  251.97   21.20
  -4  -4   0  237.68   13.60
  -4  -4   0  246.88   22.30
  -4  -4   0  220.08   19.10
  -4  -4   0  221.28   14.10
  -4  -4   0  202.08   16.80
  -4  -4   0  207.28   17.40
  -4  -4   0  237.18   20.20
  -4  -4   0  265.17   28.70
  -4  -4   0  212.08   16.00
  -4  -4   0  245.68   22.80
  -4  -4   0  202.38   21.00
  -4  -4   0  218.18   22.70
  -4  -4   0  240.98   21.50
  -4  -4   0  228.48   17.70
   4   4   0  235.98   26.70
   4   4   0  248.28   24.10
   4   4   0  195.08   17.50
   4   4   0  190.48   20.80
   4   4   0  231.08   15.10
   4   4   0  214.78   18.90
   4   4   0  204.28   22.20
   4   4   0  202.98   22.20
   4   4   0  216.48   18.00
   4   4   0  241.68   22.60
   4   4   0  235.48   18.80
   4   4   0  213.58   14.20
   4   4   0  219.58   22.90
   4   4   0  219.68   16.00
  -5  -4   0   69.29   12.50
  -5  -4   0   57.89    8.00
  -5  -4   0   36.60   15.30
  -5  -4   0   82.19   15.10
  -5  -4   0   64.79    9.40
  -5  -4   0   44.60   13.20
  -5  -4   0   61.49   12.10
  -5  -4   0   41.90   15.30
  -5  -4   0   57.09   11.40
  -5  -4   0   43.00   15.90
  -5  -4   0   56.79   15.80
  -5  -4   0   64.49   11.00
  -5  -4   0   73.89   15.90
  -5  -4   0   55.89   14.50
  -5  -4   0   41.80   12.60
  -5  -4   0   73.19   17.20
   5   4   0   49.50   10.40
   5   4   0   24.20   10.70
   5   4   0   51.89    9.60
   5   4   0   50.79   12.10
   5   4   0   50.39    9.10
   5   4   0   60.29   16.20
   5   4   0   46.10   11.20
   5   4   0   41.70    9.90
   5   4   0   39.30   17.00
   5   4   0   36.40   12.20
   5   4   0   45.80   13.50
   5   4   0   61.09   16.90
   5   4   0   66.19   17.00
  -6  -4   0   40.00   14.50
  -6  -4   0   66.19   15.10
  -6  -4   0   44.80    8.00
  -6  -4   0   51.09   17.30
  -6  -4   0   59.79   12.60
  -6  -4   0   37.90    7.00
  -6  -4   0   37.10   15.10
  -6  -4   0   43.90    9.90
   6   4   0   51.29   13.00
   6   4   0   53.09    9.50
   6   4   0   47.20    9.70
   6   4   0   73.39   21.00
   6   4   0   35.50   10.30
   6   4   0   39.40   12.00
   6   4   0   50.29   15.30
   6   4   0   42.10   16.80
   6   4   0   36.60    9.00
   6   4   0   52.99   17.30
   6   4   0   28.50    8.30
   6   4   0   59.59   19.60
   6   4   0   47.90    5.80
   6   4   0   46.70   17.60
  -7  -4   0  178.98   26.40
  -7  -4   0  183.88   23.00
  -7  -4   0  163.78   12.50
  -7  -4   0  171.18   13.60
  -7  -4   0  144.39   24.00
  -7  -4   0  128.09   28.20
  -7  -4   0  162.18   28.20
  -7  -4   0  153.68   25.60
  -7  -4   0  158.38   20.60
  -7  -4   0  130.19   21.40
   7   4   0  155.68   35.80
   7   4   0  138.49   25.00
   7   4   0  178.38   31.50
   7   4   0  203.18   33.70
   7   4   0  163.58   29.00
   7   4   0  173.78   25.80
   7   4   0  156.28   15.10
   7   4   0  214.08   33.90
  -8  -4   0   30.50   18.70
  -8  -4   0  -33.40   14.60
  -8  -4   0   -1.90    1.80
  -8  -4   0    2.80    5.00
  -8  -4   0   -1.70    2.80
  -8  -4   0   -7.60   16.30
  -8  -4   0  -22.40   21.50
  -8  -4   0    8.50   20.20
  -8  -4   0   -0.10    3.40
  -8  -4   0    4.10    4.00
   8   4   0   23.90   20.00
   8   4   0   -6.40    1.90
   8   4   0   -0.30    3.60
   8   4   0  -18.10   19.00
   8   4   0    2.30   17.40
   8   4   0   -2.50    2.40
   8   4   0  -26.30   14.70
   8   4   0   -1.50    3.30
  -9  -4   0   33.00   26.10
  -9  -4   0    1.50    5.10
  -9  -4   0   -0.20    4.10
  -9  -4   0   50.89   21.20
  -9  -4   0   20.10   21.60
  -9  -4   0   17.80    6.30
  -9  -4   0   11.50    7.30
  -9  -4   0   11.00    5.50
  -9  -4   0    6.20   28.80
  -9  -4   0   22.10   21.20
   9   4   0    8.90   21.90
   9   4   0    2.90    6.80
   9   4   0  -19.00   22.90
   9   4   0  -18.00   20.10
   9   4   0   11.30    6.80
   9   4   0    6.40    6.10
   9   4   0   16.00   11.80
   9   4   0    1.90   21.00
 -10  -4   0   44.20   10.00
 -10  -4   0   26.00   23.40
 -10  -4   0   17.20   25.90
 -10  -4   0   65.79   27.80
 -10  -4   0   33.70   11.60
 -10  -4   0  -51.59   60.59
  10   4   0   42.40   15.00
  10   4   0  -10.00   26.10
  10   4   0   54.99   28.00
  10   4   0   36.60   10.70
  10   4   0   45.20   16.00
  10   4   0   42.80   23.60
  10   4   0   44.20   16.30
  10   4   0    8.80   31.30
 -11  -4   0   -1.30   27.20
 -11  -4   0   19.60   29.70
 -11  -4   0   24.20   11.30
 -11  -4   0   36.70    8.80
 -11  -4   0  -45.50   73.59
  11   4   0   31.70   16.80
  11   4   0   -4.30   30.00
  11   4   0   19.50   54.19
  11   4   0   34.50   14.40
  11   4   0    6.20   42.70
  11   4   0   41.20   17.70
  11   4   0   22.10   14.30
  11   4   0   36.80   33.00
  11  -5   0  -26.60   32.10
  11  -5   0    0.40   29.40
  11  -5   0    4.00    6.60
  11  -5   0   28.50   29.70
  11  -5   0    1.50    6.70
  11  -5   0   -0.90    4.50
  11  -5   0   25.90   31.60
  11  -5   0   -1.20    5.60
 -11   5   0   15.40   31.10
 -11   5   0   52.99   39.50
 -11   5   0   -4.30    3.60
 -11   5   0    8.90    7.40
  10  -5   0   27.20   10.10
  10  -5   0   15.90   27.90
  10  -5   0    3.20   23.90
  10  -5   0   40.50   14.70
  10  -5   0   26.80   11.80
  10  -5   0    9.20   23.10
  10  -5   0   12.40   28.70
  10  -5   0   15.50    9.30
 -10   5   0   36.90    9.90
 -10   5   0   25.30   30.70
 -10   5   0    0.00   25.70
 -10   5   0   31.70   14.00
   9  -5   0    3.30    5.00
   9  -5   0  -12.90   20.50
   9  -5   0   10.50    7.70
   9  -5   0   13.50   20.90
   9  -5   0   -1.60    3.50
   9  -5   0   -7.30   22.90
   9  -5   0   58.19   46.00
   9  -5   0    3.40    6.40
   9  -5   0   10.00   18.60
   9  -5   0    3.00    7.30
  -9   5   0   18.80    7.10
  -9   5   0   -1.30   21.30
  -9   5   0   16.50   21.50
  -9   5   0    4.20    6.80
   8  -5   0   -0.70   15.60
   8  -5   0   11.10    7.40
   8  -5   0   29.10    9.80
   8  -5   0    1.40   32.70
   8  -5   0   25.20   10.40
   8  -5   0   58.49   20.90
   8  -5   0   22.60   13.40
   8  -5   0   23.20   18.00
   8  -5   0   20.70    7.50
   8  -5   0   27.40   19.00
  -8   5   0    9.10    7.30
  -8   5   0   21.50    7.20
  -8   5   0   -1.10   18.50
  -8   5   0   29.00   18.70
   7  -5   0   -3.60   13.80
   7  -5   0    7.50   13.90
   7  -5   0  -24.30   23.80
   7  -5   0    2.40   15.90
   7  -5   0   -1.60    2.90
   7  -5   0    4.60    4.30
   7  -5   0   -4.70    2.10
   7  -5   0   10.80   13.80
   7  -5   0   -3.70    2.30
   7  -5   0   -4.50    1.10
  -7   5   0   -0.90   14.10
  -7   5   0   -2.40    3.10
  -7   5   0   -3.40   13.20
  -7   5   0   -2.20    1.90
   6  -5   0  160.28   29.10
   6  -5   0  155.78   17.80
   6  -5   0  201.28   16.60
   6  -5   0  197.18   12.90
   6  -5   0  212.18   18.80
   6  -5   0  222.38   29.20
   6  -5   0  156.98   23.50
   6  -5   0  230.38   33.10
   6  -5   0  233.28   30.40
   6  -5   0  171.68   31.60
   6  -5   0  171.08   26.20
   6  -5   0  246.08   38.20
  -6   5   0  230.18   20.50
  -6   5   0  228.88   17.00
  -6   5   0  198.98   27.90
  -6   5   0  197.98   31.50
   5  -5   0    4.00    8.70
   5  -5   0   10.70    4.80
   5  -5   0   11.10   14.20
   5  -5   0    6.20    4.30
   5  -5   0    2.40    7.70
   5  -5   0    3.90    4.30
   5  -5   0    7.40    5.50
   5  -5   0   10.20    5.00
   5  -5   0    0.10    7.70
   5  -5   0    2.30   11.00
  -5   5   0  -13.10   10.30
  -5   5   0   -3.90   14.10
  -5   5   0   14.80    5.80
  -5   5   0    2.40    3.20
  -5   5   0    9.50    4.30
  -5   5   0    3.30    3.10
  -5   5   0    1.10    3.20
  -5   5   0  -23.40   17.00
  -5   5   0   -8.10    8.90
  -5   5   0   -8.70   16.20
  -5   5   0   -9.70   14.80
  -5   5   0    5.70    4.60
   4  -5   0   70.79   10.80
   4  -5   0   89.79   19.10
   4  -5   0   55.99   14.70
   4  -5   0   59.99   14.00
   4  -5   0   64.89   15.20
   4  -5   0   64.99    8.20
   4  -5   0   73.59   13.70
   4  -5   0   95.69   12.70
   4  -5   0   76.79    5.90
   4  -5   0   76.99   15.60
   4  -5   0   58.99   10.20
   4  -5   0   70.99   19.20
  -4   5   0   59.69    9.80
  -4   5   0   47.90   10.70
  -4   5   0   68.29   16.50
  -4   5   0   49.60   15.30
  -4   5   0   81.29   13.30
  -4   5   0   63.09   10.90
  -4   5   0   82.19   15.50
  -4   5   0   63.19   16.10
  -4   5   0   40.60   15.60
  -4   5   0   64.89   16.30
  -4   5   0   86.39   16.70
  -4   5   0   70.99   10.40
   3  -5   0  796.12   36.00
   3  -5   0  751.22   45.70
   3  -5   0  838.12   46.00
   3  -5   0  736.03   47.50
   3  -5   0  709.33   35.70
   3  -5   0  817.22   39.00
   3  -5   0  742.33   32.30
   3  -5   0  800.32   44.20
   3  -5   0  757.52   43.10
   3  -5   0  789.42   41.40
   3  -5   0  791.42   44.30
   3  -5   0  758.12   34.20
  -3   5   0  734.03   42.60
  -3   5   0  805.32   39.30
  -3   5   0  730.83   45.30
  -3   5   0  772.72   45.10
  -3   5   0  715.13   45.00
  -3   5   0  770.62   42.70
  -3   5   0  816.12   36.80
  -3   5   0  747.53   41.80
  -3   5   0  828.92   46.20
  -3   5   0  814.32   39.50
  -3   5   0  773.42   36.40
  -3   5   0  773.02   47.70
   2  -5   0 1738.83   73.09
   2  -5   0 1777.82   81.29
   2  -5   0 1885.81   81.19
   2  -5   0 1682.33   81.39
   2  -5   0 1852.41   80.79
   2  -5   0 1850.01   72.79
   2  -5   0 1929.11   82.89
   2  -5   0 1759.12   84.29
   2  -5   0 1764.22   75.59
   2  -5   0 1943.01   78.99
  -2   5   0 1767.22   83.59
  -2   5   0 1786.02   79.39
  -2   5   0 1827.12   82.09
  -2   5   0 1891.81   82.99
  -2   5   0 1748.23   73.09
  -2   5   0 1845.42   75.99
  -2   5   0 1809.12   73.19
  -2   5   0 1851.71   74.19
  -2   5   0 1870.91   79.89
  -2   5   0 1796.12   81.09
  -2   5   0 1819.52   83.49
  -2   5   0 1794.52   71.59
  -2   5   0 1641.24   74.99
  -2   5   0 1910.11   80.09
   1  -5   0   24.70    7.70
   1  -5   0   45.10    7.00
   1  -5   0   52.49   10.90
   1  -5   0   33.80   10.00
   1  -5   0   44.90    7.80
   1  -5   0   45.40    7.10
   1  -5   0   40.00    7.50
   1  -5   0   50.89   11.50
   1  -5   0   45.40    9.50
   1  -5   0   38.90    9.40
  -1   5   0   28.90    5.80
  -1   5   0   44.60    7.50
  -1   5   0   30.80    8.10
  -1   5   0   34.30   10.20
  -1   5   0   26.30    8.30
  -1   5   0   48.30    6.80
  -1   5   0   22.10    9.00
  -1   5   0   46.00    9.10
  -1   5   0   44.40    6.70
  -1   5   0   44.20    7.20
  -1   5   0   29.60    8.00
  -1   5   0   35.00   10.70
   0  -5   0   27.40    5.10
   0  -5   0   17.80    7.60
   0  -5   0   39.40   10.20
   0  -5   0   26.10    6.40
   0  -5   0   26.40    8.50
   0  -5   0   43.30    8.80
   0  -5   0   64.59   14.50
   0  -5   0   26.40    8.90
   0  -5   0   19.60    7.70
   0  -5   0   24.00    4.80
   0   5   0   13.10    7.40
   0   5   0   36.10   10.90
   0   5   0   14.80    8.30
   0   5   0   32.90    6.40
   0   5   0   27.80    5.30
   0   5   0   24.00   10.20
   0   5   0   29.00    5.40
   0   5   0   25.30    8.70
   0   5   0   29.60    8.10
   0   5   0   40.60    8.60
   0   5   0   24.80    3.00
   0   5   0   22.20    5.30
   0   5   0   15.00    7.80
  -1  -5   0   77.89   12.30
  -1  -5   0   39.80    9.90
  -1  -5   0   59.19   12.20
  -1  -5   0   64.09   12.10
  -1  -5   0   75.89   14.10
  -1  -5   0   65.29    9.20
  -1  -5   0   58.99    5.80
  -1  -5   0   44.50    8.50
  -1  -5   0   66.69   10.60
  -1  -5   0   53.69   11.00
  -1  -5   0   61.19    6.10
  -1  -5   0   54.09   10.90
   1   5   0   70.69   12.30
   1   5   0   41.50    6.90
   1   5   0   42.50    9.10
   1   5   0   51.89   12.00
   1   5   0   57.09    5.70
   1   5   0   66.59    6.70
   1   5   0   49.40    9.60
   1   5   0   77.29   10.60
   1   5   0   90.69   14.10
   1   5   0   53.89    8.60
   1   5   0   57.39    9.00
  -2  -5   0   28.30    2.00
  -2  -5   0   28.20    6.00
  -2  -5   0   26.80    8.80
  -2  -5   0   30.00    5.10
  -2  -5   0   14.70    7.90
  -2  -5   0   30.20    7.40
  -2  -5   0   30.90    5.80
  -2  -5   0   34.10    4.00
  -2  -5   0   25.20    5.90
  -2  -5   0   19.40    9.50
  -2  -5   0   37.20    8.80
  -2  -5   0   21.40    8.50
  -2  -5   0   17.80    8.20
  -2  -5   0    8.40    6.60
   2   5   0   27.50    8.50
   2   5   0   25.90    5.40
   2   5   0   17.60    8.30
   2   5   0   15.60    6.80
   2   5   0   21.10    6.10
   2   5   0   32.40    6.40
   2   5   0   24.50    6.40
   2   5   0   23.30    6.30
   2   5   0    2.70    8.70
   2   5   0   41.00    8.40
   2   5   0   38.80   10.40
   2   5   0   24.40   11.40
  -3  -5   0  479.65   25.50
  -3  -5   0  391.46   29.10
  -3  -5   0  414.86   25.60
  -3  -5   0  424.36   28.00
  -3  -5   0  432.36   26.20
  -3  -5   0  441.96   27.40
  -3  -5   0  445.36   27.80
  -3  -5   0  419.16   21.30
  -3  -5   0  442.96   32.30
  -3  -5   0  410.56   28.90
  -3  -5   0  432.16   28.10
  -3  -5   0  504.85   34.40
  -3  -5   0  413.86   32.30
  -3  -5   0  447.56   22.60
  -3  -5   0  429.26   29.90
  -3  -5   0  452.35   31.60
   3   5   0  462.75   27.40
   3   5   0  410.46   24.50
   3   5   0  423.16   28.10
   3   5   0  430.26   22.40
   3   5   0  358.66   32.80
   3   5   0  449.56   30.70
   3   5   0  434.46   31.70
   3   5   0  450.35   32.40
   3   5   0  440.66   23.30
   3   5   0  391.46   29.70
   3   5   0  481.45   32.40
   3   5   0  455.25   30.90
   3   5   0  475.05   28.10
   3   5   0  479.65   28.10
  -4  -5   0  168.48   20.60
  -4  -5   0  134.29   19.60
  -4  -5   0  135.49   17.30
  -4  -5   0  135.79   19.60
  -4  -5   0  142.69   13.90
  -4  -5   0  125.79   18.00
  -4  -5   0  148.29   10.40
  -4  -5   0  151.38   22.80
  -4  -5   0  156.98   13.30
  -4  -5   0  141.99   11.10
  -4  -5   0  143.89   22.40
  -4  -5   0  145.19   13.90
  -4  -5   0  171.98   24.60
  -4  -5   0  157.68   21.80
  -4  -5   0  149.09   20.20
  -4  -5   0   93.69   17.60
   4   5   0  167.28   22.80
   4   5   0  185.88   21.30
   4   5   0  107.49   18.30
   4   5   0  127.39   11.30
   4   5   0  131.89   11.00
   4   5   0  142.09   14.40
   4   5   0  135.39   22.10
   4   5   0  141.99   25.20
   4   5   0  157.78   22.90
   4   5   0  157.28   19.80
   4   5   0  153.98   17.00
   4   5   0  145.89   21.50
   4   5   0  112.39   19.40
   4   5   0  162.38   21.60
  -5  -5   0    7.90    4.30
  -5  -5   0    9.20    3.70
  -5  -5   0   14.30    7.30
  -5  -5   0   28.30   14.70
  -5  -5   0   11.70   10.90
  -5  -5   0   25.00   14.10
  -5  -5   0   -3.30    9.90
  -5  -5   0    9.30    6.10
  -5  -5   0    8.90    5.70
  -5  -5   0   18.00    6.80
  -5  -5   0   15.80    9.80
  -5  -5   0   11.00    4.20
  -5  -5   0  -18.90   10.90
  -5  -5   0    9.90   11.30
   5   5   0    6.80    4.70
   5   5   0   15.40    5.20
   5   5   0   16.60    5.10
   5   5   0  -12.20   12.80
   5   5   0   21.10    6.70
   5   5   0   14.50    5.80
   5   5   0   18.70    8.30
   5   5   0    3.00   15.50
   5   5   0   -9.40    8.90
   5   5   0   15.30   10.90
   5   5   0  -11.00   14.60
   5   5   0    7.10   10.60
  -6  -5   0   -1.50    1.40
  -6  -5   0   -4.30   10.20
  -6  -5   0    3.40    3.80
  -6  -5   0    5.30   12.00
  -6  -5   0  -26.10   13.60
  -6  -5   0   -2.10    1.70
  -6  -5   0    3.80    4.70
  -6  -5   0   -8.60   13.10
  -6  -5   0    4.20    3.30
  -6  -5   0   -4.40   11.90
  -6  -5   0   -2.90    1.30
  -6  -5   0   -2.30   12.20
   6   5   0    7.20   13.00
   6   5   0   -0.20    2.60
   6   5   0  -14.10   11.70
   6   5   0    3.50    4.70
   6   5   0   -8.30   12.30
   6   5   0    3.10    3.80
   6   5   0   -2.60    1.70
   6   5   0   -0.50    2.70
   6   5   0  -20.20    9.90
   6   5   0   -3.60   17.60
   6   5   0    1.80    2.30
   6   5   0    2.50   11.20
  -7  -5   0   14.30   18.10
  -7  -5   0   32.30   10.70
  -7  -5   0   15.30    5.60
  -7  -5   0   17.60   14.50
  -7  -5   0   26.90    9.20
  -7  -5   0  -12.20   15.90
   7   5   0    9.30   16.60
   7   5   0   -0.80   14.70
   7   5   0   17.80    3.90
   7   5   0   -0.90   13.70
   7   5   0   33.20   10.70
   7   5   0   13.70    6.90
   7   5   0   26.70    8.00
   7   5   0    5.70    9.80
  -8  -5   0  193.18   30.40
  -8  -5   0  160.38   28.10
  -8  -5   0  224.88   15.90
  -8  -5   0  134.19   29.50
  -8  -5   0  238.38   35.20
  -8  -5   0  170.08   25.00
  -8  -5   0  269.67   23.80
  -8  -5   0  218.88   42.00
   8   5   0  214.88   39.20
   8   5   0  294.97   44.10
   8   5   0  256.97   34.20
   8   5   0  279.77   38.70
   8   5   0  175.58   34.40
   8   5   0  234.78   20.00
   8   5   0  169.08   33.60
   8   5   0  279.77   37.00
  -9  -5   0   -1.20   26.40
  -9  -5   0   56.09   14.80
  -9  -5   0   43.50   25.70
  -9  -5   0   30.60   20.90
  -9  -5   0   40.40   22.80
  -9  -5   0   63.09   10.30
  -9  -5   0   79.39   12.40
  -9  -5   0   37.30   12.70
  -9  -5   0   57.49   14.50
  -9  -5   0   61.99   35.70
   9   5   0  119.99   35.20
   9   5   0   68.89   14.10
   9   5   0   51.09   26.90
   9   5   0   18.40   21.10
   9   5   0   53.09   15.80
   9   5   0   70.89   18.30
   9   5   0   88.89   22.30
   9   5   0   42.50   25.70
 -10  -5   0   40.10   12.20
 -10  -5   0  105.29   44.60
 -10  -5   0   42.70    9.30
 -10  -5   0   50.29   29.30
 -10  -5   0   48.60   27.50
 -10  -5   0   11.80    8.60
 -10  -5   0   29.50   24.60
 -10  -5   0   18.50    9.60
  10   5   0   23.20   28.00
  10   5   0   39.60   16.40
  10   5   0   53.39   13.90
  10   5   0   61.19   33.70
  10   5   0   29.30   28.60
  10   5   0   22.10   10.70
  10   5   0   51.29   16.20
  10   5   0   -3.00   31.90
 -11  -5   0    0.60    4.10
 -11  -5   0    7.10   28.50
 -11  -5   0    4.70    7.00
 -11  -5   0    7.80   30.90
 -11  -5   0    3.60    4.80
 -11  -5   0  -50.99   55.29
  11   5   0   28.00   33.90
  11   5   0  -20.30   34.60
  11   5   0   -3.30    3.90
  11   5   0    2.00    6.00
  11   5   0    8.80    8.60
  11   5   0   -8.50   29.30
  11  -6   0   32.70   28.60
  10  -6   0    3.60   23.50
  10  -6   0    9.70   19.10
  10  -6   0   -2.30    4.40
  10  -6   0   42.10   29.80
  10  -6   0    2.60    5.40
  10  -6   0    3.00   26.80
  10  -6   0  -15.90   26.40
  10  -6   0   18.30    8.70
  10  -6   0    7.20    4.80
  10  -6   0    2.30    6.30
 -10   6   0    8.00    7.50
 -10   6   0    1.10    4.90
 -10   6   0   24.70   32.80
 -10   6   0   12.90   30.30
   9  -6   0    0.70   18.70
   9  -6   0    4.00    6.40
   9  -6   0  -34.10   21.30
   9  -6   0   -1.40    4.00
   9  -6   0    5.90   20.60
   9  -6   0  -21.70   24.10
   9  -6   0    5.40    5.50
   9  -6   0   -1.80    3.30
   9  -6   0    1.00   14.60
   9  -6   0    0.40    3.30
  -9   6   0  -22.00   25.00
  -9   6   0   -1.80    4.70
  -9   6   0   26.40   23.70
  -9   6   0    2.00    5.50
   8  -6   0   11.90   18.40
   8  -6   0    4.70    5.70
   8  -6   0  -14.90   16.00
   8  -6   0    9.20   16.40
   8  -6   0   22.10   12.00
   8  -6   0    5.30    5.70
   8  -6   0    5.70    5.30
   8  -6   0   -2.30   18.00
   8  -6   0   16.20   10.60
   8  -6   0    5.00    6.20
   8  -6   0  -20.50   38.10
   8  -6   0    9.20    4.10
  -8   6   0   15.50    8.80
  -8   6   0  -37.60   18.30
  -8   6   0    2.10   17.90
  -8   6   0    4.90    5.20
   7  -6   0  511.25   38.30
   7  -6   0  465.15   40.60
   7  -6   0  517.15   34.90
   7  -6   0  492.95   43.60
   7  -6   0  406.16   43.70
   7  -6   0  547.15   64.59
   7  -6   0  538.35   31.90
   7  -6   0  571.54   46.70
  -7   6   0  490.05   38.60
  -7   6   0  396.46   47.00
   6  -6   0  453.15   30.40
   6  -6   0  419.46   37.70
   6  -6   0  436.96   27.20
   6  -6   0  407.86   38.20
  -6   6   0  467.45   41.70
  -6   6   0  366.56   39.40
  -6   6   0  432.56   34.10
  -6   6   0  453.55   27.40
   5  -6   0   11.90    7.00
   5  -6   0   21.00    6.40
   5  -6   0   -3.10    6.10
   5  -6   0    4.10   12.10
   5  -6   0   16.50    5.80
   5  -6   0   15.70   11.10
   5  -6   0   10.40   17.10
   5  -6   0   20.70    7.30
   5  -6   0   17.20    3.60
   5  -6   0   29.80   12.90
  -5   6   0   27.50    8.30
  -5   6   0   13.90    8.60
  -5   6   0    6.60   12.90
  -5   6   0   -0.30   20.30
  -5   6   0   -3.10   16.90
  -5   6   0   -2.00   11.50
  -5   6   0   13.80    6.70
  -5   6   0   20.20    6.50
  -5   6   0   26.30   18.80
  -5   6   0    7.80    6.60
   4  -6   0  117.89   23.70
   4  -6   0  100.99   20.10
   4  -6   0  126.69   21.00
   4  -6   0   39.70   23.70
   4  -6   0   93.99   16.70
   4  -6   0   90.19   21.80
   4  -6   0   72.89   17.20
   4  -6   0   63.29   17.80
   4  -6   0  105.99    7.20
   4  -6   0   71.79   14.00
   4  -6   0  104.69   10.60
   4  -6   0  138.69   17.50
  -4   6   0   84.99   12.40
  -4   6   0  104.79   15.70
  -4   6   0   62.89   12.50
  -4   6   0   75.79   12.90
  -4   6   0   79.19   20.00
  -4   6   0   80.39   16.80
  -4   6   0   63.99   19.20
  -4   6   0   51.69   13.90
  -4   6   0   86.49   21.40
  -4   6   0   84.39   20.50
   3  -6   0    4.50    4.60
   3  -6   0    5.20    3.60
   3  -6   0    5.40    8.60
   3  -6   0   17.40   11.70
   3  -6   0    6.40    6.80
   3  -6   0   -6.20    8.10
   3  -6   0   11.90    4.80
   3  -6   0   17.60   14.30
   3  -6   0    2.40    2.90
   3  -6   0    3.70    3.20
  -3   6   0    9.40   13.00
  -3   6   0    5.40    9.20
  -3   6   0    0.80   13.30
  -3   6   0   10.40    6.70
  -3   6   0   11.00    6.20
  -3   6   0   13.00   13.00
  -3   6   0    3.40    9.30
  -3   6   0    4.50    3.50
  -3   6   0    5.20    3.90
  -3   6   0    9.10    3.60
  -3   6   0   11.50   11.40
  -3   6   0    5.00    3.80
   2  -6   0  392.66   29.60
   2  -6   0  373.76   23.20
   2  -6   0  344.57   22.50
   2  -6   0  336.57   25.50
   2  -6   0  336.57   26.60
   2  -6   0  365.76   24.60
   2  -6   0  367.66   20.30
   2  -6   0  404.96   29.40
   2  -6   0  322.07   29.90
   2  -6   0  382.26   34.20
  -2   6   0  408.26   30.50
  -2   6   0  364.56   25.40
  -2   6   0  337.97   29.60
  -2   6   0  365.06   25.50
  -2   6   0  360.76   32.80
  -2   6   0  365.06   29.30
  -2   6   0  413.36   23.60
  -2   6   0  381.56   29.80
  -2   6   0  349.96   23.60
  -2   6   0  343.47   22.40
  -2   6   0  356.46   20.70
  -2   6   0  336.37   19.40
   1  -6   0   64.09   14.10
   1  -6   0  103.79   15.00
   1  -6   0  116.79   14.60
   1  -6   0  105.59   17.60
   1  -6   0  138.99   13.90
   1  -6   0  108.09   17.10
   1  -6   0  102.49   13.10
   1  -6   0  126.39    9.90
  -1   6   0   85.89   14.40
  -1   6   0  120.29   16.20
  -1   6   0  100.29    9.40
  -1   6   0   98.09    8.70
  -1   6   0  104.79   17.90
  -1   6   0  133.49   19.10
  -1   6   0  104.39   16.90
  -1   6   0  156.28   12.50
  -1   6   0  114.79   14.90
  -1   6   0   88.59   12.70
  -1   6   0  135.99   10.60
  -1   6   0   94.29   15.80
   0  -6   0  342.57   18.60
   0  -6   0  333.27   18.50
   0  -6   0  323.47   24.80
   0  -6   0  318.97   26.40
   0  -6   0  307.97   26.60
   0  -6   0  368.56   23.70
   0  -6   0  324.37   21.50
   0  -6   0  325.87   22.50
   0  -6   0  316.87   26.00
   0  -6   0  308.57   26.40
   0   6   0  356.96   26.80
   0   6   0  348.87   18.50
   0   6   0  337.47   20.50
   0   6   0  341.67   26.90
   0   6   0  360.16   27.20
   0   6   0  339.57   27.00
   0   6   0  330.07   23.10
   0   6   0  330.77   22.20
   0   6   0  333.57   19.20
   0   6   0  309.27   26.20
   0   6   0  309.17   24.40
   0   6   0  308.47   20.70
  -1  -6   0   28.10    9.40
  -1  -6   0   33.90   10.80
  -1  -6   0   39.80   12.00
  -1  -6   0   42.70    9.00
  -1  -6   0   64.09   10.70
  -1  -6   0   50.89    9.20
  -1  -6   0   46.40    6.90
  -1  -6   0   66.09   12.60
  -1  -6   0   43.70    9.10
  -1  -6   0   49.10   12.90
  -1  -6   0   53.39    7.80
  -1  -6   0   33.70   12.20
   1   6   0   50.59    9.20
   1   6   0   52.69   11.10
   1   6   0   39.80    8.40
   1   6   0   86.39   15.30
   1   6   0   58.59    9.30
   1   6   0   34.90    9.10
   1   6   0   74.59   15.00
   1   6   0   32.40   10.00
   1   6   0   57.59    6.10
   1   6   0   47.30    8.00
   1   6   0   62.39   13.60
   1   6   0   94.59   16.70
   1   6   0   63.49   10.70
   1   6   0   32.30    7.60
  -2  -6   0  140.19   19.20
  -2  -6   0  233.18   22.40
  -2  -6   0  175.98   19.50
  -2  -6   0  173.08   16.40
  -2  -6   0  163.58   23.80
  -2  -6   0  213.78   13.10
  -2  -6   0  197.68   17.40
  -2  -6   0  214.68   17.50
  -2  -6   0  183.28   21.60
  -2  -6   0  220.58   16.20
  -2  -6   0  243.18   21.90
  -2  -6   0  204.68   13.50
   2   6   0  180.18   24.70
   2   6   0  214.38   14.40
   2   6   0  220.78   18.30
   2   6   0  183.48   20.80
   2   6   0  219.68   22.20
   2   6   0  180.98   19.70
   2   6   0  211.08   21.30
   2   6   0  205.58   13.20
   2   6   0  180.48   15.80
   2   6   0  184.18   16.30
   2   6   0  201.68   16.60
   2   6   0  222.98   21.80
  -3  -6   0   86.69   14.60
  -3  -6   0   88.79   18.60
  -3  -6   0  116.49   20.50
  -3  -6   0  115.29   14.40
  -3  -6   0   72.99    8.70
  -3  -6   0   93.59   17.40
  -3  -6   0  100.69    5.50
  -3  -6   0   91.89   16.60
  -3  -6   0  122.39   19.30
  -3  -6   0  104.29    9.10
  -3  -6   0  105.69   17.70
  -3  -6   0  118.29   16.30
  -3  -6   0   92.99    8.30
   3   6   0   86.89   17.90
   3   6   0   92.49   18.40
   3   6   0   92.89    9.30
   3   6   0   87.39   15.50
   3   6   0   87.79   17.60
   3   6   0   97.99   19.50
   3   6   0  112.69   23.60
   3   6   0  127.59   20.10
   3   6   0  108.79   18.20
   3   6   0  129.09   18.10
   3   6   0   98.69   14.80
   3   6   0   93.59   14.90
  -4  -6   0   -2.30    1.10
  -4  -6   0    2.80    3.60
  -4  -6   0    3.40   11.30
  -4  -6   0    1.60    8.80
  -4  -6   0    0.00    8.50
  -4  -6   0    5.60    9.20
  -4  -6   0    3.00    4.00
  -4  -6   0    9.00   11.20
  -4  -6   0    2.00    2.70
  -4  -6   0   -8.90    8.90
  -4  -6   0   -0.90   12.90
  -4  -6   0    1.10    2.50
  -4  -6   0    2.50    3.50
  -4  -6   0    3.80    2.70
  -4  -6   0    1.10    3.10
  -4  -6   0   -4.10   10.30
   4   6   0    1.90    2.90
   4   6   0   -0.20    8.80
   4   6   0    3.00   10.20
   4   6   0   23.10   18.80
   4   6   0    4.00    3.00
   4   6   0   -1.60    1.80
   4   6   0   -0.40    2.40
   4   6   0    4.70    3.70
   4   6   0   -6.60    9.20
   4   6   0    0.50    3.50
   4   6   0   -0.30    2.30
   4   6   0   -2.70   12.80
   4   6   0    3.90    9.10
   4   6   0   12.10   14.20
  -5  -6   0   87.69    8.60
  -5  -6   0  100.89   19.40
  -5  -6   0   87.09   18.70
  -5  -6   0   76.69   20.10
  -5  -6   0   93.39   14.20
  -5  -6   0  102.79   23.50
  -5  -6   0  106.39   16.70
  -5  -6   0   72.19   17.60
  -5  -6   0  105.79    9.90
  -5  -6   0   79.89   17.70
  -5  -6   0  101.49   17.00
   5   6   0  111.79   19.00
   5   6   0   79.89   19.70
   5   6   0  120.99   16.50
   5   6   0   85.29   19.90
   5   6   0  142.39   25.80
   5   6   0   99.09   18.80
   5   6   0  122.59   20.80
   5   6   0   83.39   23.40
   5   6   0  112.69   11.40
   5   6   0   83.39   20.20
  -6  -6   0   11.30    6.30
  -6  -6   0   18.10   14.00
  -6  -6   0   20.10    5.50
  -6  -6   0    4.00   15.70
  -6  -6   0   16.00   15.20
  -6  -6   0   28.20    9.90
  -6  -6   0   17.40   14.80
  -6  -6   0   21.80    6.40
  -6  -6   0   10.80    6.40
  -6  -6   0   -5.80   14.60
  -6  -6   0   17.10   15.40
  -6  -6   0    7.20    5.30
   6   6   0   34.10   18.10
   6   6   0   12.10    6.50
   6   6   0    4.70    3.60
   6   6   0   33.70   16.80
   6   6   0   16.10   15.90
   6   6   0   33.00    8.70
   6   6   0   46.70   28.60
   6   6   0   19.80    9.20
   6   6   0   19.90    8.60
   6   6   0   15.70   20.40
   6   6   0   46.30   16.10
  -7  -6   0  -20.90   16.10
  -7  -6   0    9.20   19.50
  -7  -6   0    2.30    3.30
  -7  -6   0   -2.20   18.80
  -7  -6   0   17.50   17.30
  -7  -6   0    9.10    6.10
  -7  -6   0    6.90   18.20
  -7  -6   0    5.40    6.50
  -7  -6   0    0.40    3.10
  -7  -6   0    4.70    5.70
   7   6   0    1.90   15.10
   7   6   0   -0.30   15.80
   7   6   0    7.00    6.40
   7   6   0   15.30   18.40
   7   6   0    1.00   15.70
   7   6   0    3.60    4.10
   7   6   0    0.70    2.20
   7   6   0   15.30    7.90
   7   6   0   -1.00    2.20
   7   6   0    4.20   18.30
  -8  -6   0    9.60   22.30
  -8  -6   0    4.50    5.90
  -8  -6   0   11.50   22.90
  -8  -6   0  -15.70   18.20
  -8  -6   0    4.60    5.90
  -8  -6   0   -6.30   19.30
  -8  -6   0   11.30    4.50
  -8  -6   0    4.40    4.20
   8   6   0   22.10   10.70
   8   6   0   15.10    7.70
   8   6   0    3.20    4.80
   8   6   0    8.50   11.80
   8   6   0    6.20   22.30
   8   6   0   22.60   21.70
   8   6   0   28.90   19.40
   8   6   0   -0.60    2.30
   8   6   0   56.39   23.90
   8   6   0    3.40    2.10
  -9  -6   0   -4.00    2.20
  -9  -6   0  -20.00   22.80
  -9  -6   0  -28.20   24.70
  -9  -6   0   34.60   35.60
  -9  -6   0   -1.90    2.70
  -9  -6   0    3.80    4.20
  -9  -6   0  -32.50   28.90
  -9  -6   0   -4.50    2.40
  -9  -6   0   -1.40    4.10
  -9  -6   0   -8.60   22.20
   9   6   0   -3.20    3.90
   9   6   0   -7.40   29.90
   9   6   0   -1.40    2.40
   9   6   0    7.00   24.90
   9   6   0   -3.30    2.40
   9   6   0  -16.30   20.40
   9   6   0    3.00    5.50
   9   6   0   18.50   24.20
 -10  -6   0   29.30   30.40
 -10  -6   0    2.10    4.20
 -10  -6   0   17.50    9.60
 -10  -6   0   19.40   26.30
 -10  -6   0   -4.80   28.70
 -10  -6   0   15.10    9.90
 -10  -6   0   76.49   50.69
 -10  -6   0    5.90    5.00
  10   6   0    7.90    7.50
  10   6   0  -12.60   27.00
  10   6   0    3.40   34.40
  10   6   0  -12.20   31.80
  10   6   0   11.90   10.70
  10   6   0   17.00   25.50
  10   6   0    9.60    9.90
  10   6   0    1.90    4.70
 -11  -6   0    0.00    3.10
 -11  -6   0  -47.50   29.20
 -11  -6   0  -63.59   34.80
 -11  -6   0    1.00   30.20
 -11  -6   0    0.50    4.50
 -11  -6   0   61.09   37.40
 -11  -6   0   -5.50    2.40
 -11  -6   0   -1.50    3.90
 -11  -6   0    2.60    6.00
 -11  -6   0   33.20   63.49
  11   6   0   -2.60    5.10
  11   6   0  -25.70   33.70
  11   6   0   44.00   37.20
  11   6   0   66.69   36.30
  11   6   0    1.50    6.20
  11   6   0    2.40    4.70
  10  -7   0    8.30   28.50
  10  -7   0   -0.40   28.90
  10  -7   0   -0.30    4.50
  10  -7   0    9.80   10.30
  10  -7   0   -4.10   33.60
  10  -7   0    1.80    6.20
 -10   7   0   -0.40    5.20
 -10   7   0   16.50   36.30
 -10   7   0   -4.60   29.00
 -10   7   0   -2.30    3.30
   9  -7   0    3.30    4.30
   9  -7   0    1.80    5.10
   9  -7   0  -11.90   22.50
   9  -7   0  -35.30   20.80
   9  -7   0   -0.60   27.00
  -9   7   0   21.50   25.70
  -9   7   0    5.20    6.30
   8  -7   0   46.30   25.30
   8  -7   0   32.90    9.40
   8  -7   0   32.60   10.70
   8  -7   0   42.10   14.70
   8  -7   0    4.40   19.70
   8  -7   0   48.90   22.90
  -8   7   0   30.00   23.50
  -8   7   0   25.10    9.10
  -8   7   0   32.90    9.10
  -8   7   0   11.00   23.00
   7  -7   0   -1.30   14.20
   7  -7   0    8.10    6.40
   7  -7   0    1.10    4.40
   7  -7   0   -0.70   18.40
   7  -7   0   11.20   16.90
   7  -7   0   -3.00    2.40
  -7   7   0  -27.80   16.40
  -7   7   0   -0.40    5.10
  -7   7   0   29.00   19.90
  -7   7   0    4.60    5.40
   6  -7   0  263.87   37.10
   6  -7   0  220.58   18.40
   6  -7   0  142.29   33.40
   6  -7   0  270.27   36.40
   6  -7   0  256.17   21.80
   6  -7   0  256.27   24.60
   6  -7   0  226.48   32.50
   6  -7   0  217.18   33.00
  -6   7   0  206.78   32.20
  -6   7   0  251.87   19.70
  -6   7   0  167.68   24.30
  -6   7   0  184.38   30.80
   5  -7   0    3.20   11.30
   5  -7   0    1.10    3.50
   5  -7   0   12.10   12.80
   5  -7   0  -20.00   11.40
   5  -7   0   -6.20   20.30
   5  -7   0   -3.00    2.60
   5  -7   0   -0.70    3.30
   5  -7   0    8.10    4.90
  -5   7   0   -1.00    3.80
  -5   7   0   24.30   19.80
  -5   7   0    4.30   12.40
  -5   7   0    7.10    6.00
  -5   7   0    2.70    4.50
  -5   7   0   -6.20   14.60
   4  -7   0   57.79   15.80
   4  -7   0   87.39   18.80
   4  -7   0   46.50    9.90
   4  -7   0   55.89   20.30
   4  -7   0   65.89   17.80
   4  -7   0   68.09   15.40
   4  -7   0   69.99   15.20
   4  -7   0   81.19   12.20
  -4   7   0   56.79   11.90
  -4   7   0   67.39   21.40
  -4   7   0   76.09   16.20
  -4   7   0   65.89   21.90
  -4   7   0   71.19   17.90
  -4   7   0   50.69   18.90
  -4   7   0   67.69   11.80
  -4   7   0   38.60   12.20
  -4   7   0   53.29   11.30
  -4   7   0   57.39   17.80
   3  -7   0  166.48   15.10
   3  -7   0  142.99   22.50
   3  -7   0  108.49   26.70
   3  -7   0  142.09   24.00
   3  -7   0  127.69   17.70
   3  -7   0  155.88   14.10
   3  -7   0  123.39   19.30
   3  -7   0  114.39   28.00
  -3   7   0  159.98   14.10
  -3   7   0   97.09   16.70
  -3   7   0  107.89   20.70
  -3   7   0  113.19   16.00
  -3   7   0  183.58   23.70
  -3   7   0  183.68   15.90
  -3   7   0  157.78   23.90
  -3   7   0  147.29   17.80
  -3   7   0  180.88   25.70
   2  -7   0  109.69   17.80
   2  -7   0   95.59   18.00
   2  -7   0   97.29   18.70
   2  -7   0  103.69    9.90
   2  -7   0  102.99   14.80
   2  -7   0   58.69   17.40
   2  -7   0  109.29   10.20
   2  -7   0   96.79   16.80
  -2   7   0  102.39   18.70
  -2   7   0   82.39   16.70
  -2   7   0   89.29   13.40
  -2   7   0   80.39   12.90
  -2   7   0  108.79   13.00
  -2   7   0  110.99   17.70
  -2   7   0  103.49    9.90
  -2   7   0   97.89   19.20
  -2   7   0   90.99   14.50
  -2   7   0  104.99   10.30
  -2   7   0  112.29   20.80
  -2   7   0   99.69   20.40
   1  -7   0   54.89   14.00
   1  -7   0   48.30    8.00
   1  -7   0   58.29   15.40
   1  -7   0   62.99   11.70
   1  -7   0   41.90   12.00
   1  -7   0   62.19    9.40
   1  -7   0   37.70   14.60
   1  -7   0   72.29   13.50
  -1   7   0   48.50    8.90
  -1   7   0   54.89   12.90
  -1   7   0   63.69    9.50
  -1   7   0   65.79   16.10
  -1   7   0   68.59   10.40
  -1   7   0   57.19    4.60
  -1   7   0   36.00   12.00
  -1   7   0   62.39   14.10
  -1   7   0   43.30   10.20
  -1   7   0   61.19   13.00
  -1   7   0   98.99   18.70
  -1   7   0   51.79    8.60
   0  -7   0   30.50    7.80
   0  -7   0   20.70    5.90
   0  -7   0   23.30   11.40
   0  -7   0   30.70    6.20
   0  -7   0   43.30   10.20
   0  -7   0   12.50   13.50
   0  -7   0   12.30   10.10
   0  -7   0   32.00   12.50
   0  -7   0   13.40    9.30
   0  -7   0   26.80    8.50
   0   7   0   -1.60   12.70
   0   7   0   22.00    9.80
   0   7   0   35.90   12.40
   0   7   0   36.60    9.90
   0   7   0   22.10    6.40
   0   7   0   15.80   11.00
   0   7   0   40.30    7.20
   0   7   0    9.90    9.20
   0   7   0   24.50    5.70
   0   7   0   26.10    7.50
  -1  -7   0   16.60    5.90
  -1  -7   0   16.80    4.80
  -1  -7   0   25.80   10.50
  -1  -7   0   18.40    7.30
  -1  -7   0   17.60   10.50
  -1  -7   0   12.30   11.60
  -1  -7   0   21.20   12.50
  -1  -7   0   27.50    8.90
  -1  -7   0    7.10    4.50
  -1  -7   0   18.50    5.00
  -1  -7   0    0.30    9.90
  -1  -7   0   12.50   10.90
   1   7   0   18.20    6.20
   1   7   0   22.20   12.80
   1   7   0   11.70    7.40
   1   7   0   30.90   15.20
   1   7   0   22.80    6.80
   1   7   0   24.30   13.30
   1   7   0   38.60   11.50
   1   7   0   19.20    7.30
   1   7   0   18.20    6.20
   1   7   0   30.30    9.00
   1   7   0   15.60    4.80
   1   7   0   26.20   10.50
   1   7   0   18.70    5.50
   1   7   0    8.40   10.40
  -2  -7   0   -0.60    2.10
  -2  -7   0    8.30   11.70
  -2  -7   0   -1.30    1.50
  -2  -7   0    5.50    9.40
  -2  -7   0   -5.60   12.10
  -2  -7   0    2.00    2.50
  -2  -7   0    0.10   11.50
  -2  -7   0    4.70    7.80
  -2  -7   0    4.10    3.00
  -2  -7   0   -6.90    8.70
  -2  -7   0   -0.30    2.60
  -2  -7   0    1.10    2.20
   2   7   0   -1.00    2.60
   2   7   0   10.80   13.50
   2   7   0    7.60   13.50
   2   7   0   -2.60    7.90
   2   7   0    1.90    3.50
   2   7   0   -3.30    7.60
   2   7   0   -1.50    1.40
   2   7   0   -1.00    1.50
   2   7   0   11.80   10.80
   2   7   0   -1.80    2.30
   2   7   0   -2.30    8.40
   2   7   0    2.30    3.20
   2   7   0   21.30   14.70
   2   7   0    4.70    3.20
  -3  -7   0   17.60    5.70
  -3  -7   0   15.90    7.60
  -3  -7   0   16.20   11.60
  -3  -7   0   25.00    5.50
  -3  -7   0   12.70    9.60
  -3  -7   0    4.10   13.50
  -3  -7   0   -9.50    9.50
  -3  -7   0   16.80   13.40
  -3  -7   0   23.50    6.10
   3   7   0    8.40   10.60
   3   7   0   11.40   15.20
   3   7   0   14.60    5.80
   3   7   0   17.70    5.20
   3   7   0    8.90    6.30
   3   7   0    8.70    4.70
   3   7   0    7.20   18.60
   3   7   0   13.60   11.60
   3   7   0   23.30    8.60
   3   7   0   21.70    5.50
   3   7   0   20.60   10.40
   3   7   0    7.50   10.70
  -4  -7   0   84.39   18.40
  -4  -7   0   58.49   13.30
  -4  -7   0   46.90   15.20
  -4  -7   0   35.00   18.10
  -4  -7   0   55.69    9.20
  -4  -7   0   52.59    8.00
  -4  -7   0   33.00   14.90
  -4  -7   0   65.19   16.20
  -4  -7   0   62.69   13.00
  -4  -7   0   39.40   10.40
  -4  -7   0   61.89    4.70
  -4  -7   0   64.09   11.50
  -4  -7   0   59.09   17.30
  -4  -7   0   60.89    9.70
   4   7   0   71.99   12.40
   4   7   0   71.29   20.40
   4   7   0   48.10   15.70
   4   7   0   75.09   19.30
   4   7   0   47.20   13.80
   4   7   0   80.09   15.00
   4   7   0   62.69   14.20
   4   7   0   45.40   17.20
  -5  -7   0    6.70    4.30
  -5  -7   0    0.80    3.40
  -5  -7   0   11.70    3.10
  -5  -7   0   -5.10   13.00
  -5  -7   0    0.10    3.10
  -5  -7   0    4.90    5.40
  -5  -7   0    2.70    4.50
  -5  -7   0   10.50    9.30
  -5  -7   0  -11.20   12.80
  -5  -7   0    0.90    3.90
  -5  -7   0   -6.20   14.50
  -5  -7   0    7.70   13.60
  -5  -7   0    8.40   12.70
   5   7   0    7.90   12.60
   5   7   0   -1.40    2.70
   5   7   0   35.90   15.70
   5   7   0    8.20    6.30
   5   7   0    0.50   13.80
   5   7   0   -0.60   22.60
   5   7   0    7.80   12.70
   5   7   0    3.40    3.60
   5   7   0   10.30    7.00
   5   7   0    7.30    5.60
  -6  -7   0   23.50    5.20
  -6  -7   0    5.30    5.90
  -6  -7   0   14.40   12.60
  -6  -7   0   23.50   18.50
  -6  -7   0   15.80    6.90
  -6  -7   0    6.10   17.60
  -6  -7   0    8.30    6.60
  -6  -7   0   36.70   19.00
  -6  -7   0   32.10   18.10
  -6  -7   0    8.70   11.10
  -6  -7   0   16.40    5.20
  -6  -7   0   17.40    6.10
  -6  -7   0   10.60    7.30
  -6  -7   0    8.00   16.50
   6   7   0   13.30    6.30
   6   7   0   23.30   18.60
   6   7   0   11.40    7.70
   6   7   0   18.20    9.80
   6   7   0  -14.00   14.90
   6   7   0   12.50    5.80
   6   7   0   10.30   16.40
   6   7   0   30.80   17.30
  -7  -7   0   25.80   18.20
  -7  -7   0  -23.80   20.60
  -7  -7   0   -1.60    5.10
  -7  -7   0   -2.90    1.90
  -7  -7   0    4.70    3.70
  -7  -7   0   -1.80   19.10
  -7  -7   0    4.30   20.90
  -7  -7   0    0.50    4.80
  -7  -7   0   -0.10    4.10
  -7  -7   0  -10.10   19.10
  -7  -7   0   26.50   21.70
  -7  -7   0   19.80    9.20
   7   7   0   44.30   20.60
   7   7   0    0.80    4.80
   7   7   0   -0.50    2.20
   7   7   0   16.00   21.40
   7   7   0    5.40    5.10
   7   7   0   -3.60    1.30
   7   7   0    1.00    3.00
   7   7   0    2.90   20.20
   7   7   0  -23.50   20.40
   7   7   0   29.70   17.50
  -8  -7   0   20.00    8.70
  -8  -7   0   14.40   24.80
  -8  -7   0   -5.60   19.50
  -8  -7   0   16.00   24.90
  -8  -7   0    7.40    4.40
  -8  -7   0   28.40   24.10
  -8  -7   0  -10.40   15.10
  -8  -7   0    3.50    4.30
  -8  -7   0   10.80    7.80
   8   7   0    2.20    5.30
   8   7   0    8.50   23.10
   8   7   0   10.10    7.80
   8   7   0   24.80   23.70
   8   7   0   22.00   11.00
   8   7   0   17.20   22.50
   8   7   0   15.90    9.40
   8   7   0    4.30   19.70
   8   7   0   11.80    4.50
   8   7   0   56.39   25.10
  -9  -7   0    2.50    5.20
  -9  -7   0   45.00   21.40
  -9  -7   0  -14.40   24.20
  -9  -7   0   18.70   26.40
  -9  -7   0    2.40    5.50
  -9  -7   0    5.00   42.60
  -9  -7   0   -1.60    4.20
  -9  -7   0    0.60    3.70
  -9  -7   0   14.10   27.90
  -9  -7   0    4.60    4.50
   9   7   0   -0.20    3.40
   9   7   0    9.10   26.90
   9   7   0    2.80    5.50
   9   7   0  -32.30   32.20
   9   7   0   69.99   34.90
   9   7   0    4.10    6.50
   9   7   0   11.20   12.60
   9   7   0  -35.10   26.90
 -10  -7   0    1.30    4.20
 -10  -7   0  -25.10   27.70
 -10  -7   0   13.20   33.90
 -10  -7   0  -49.80   55.99
 -10  -7   0   -0.60    3.10
 -10  -7   0   68.59   32.40
 -10  -7   0    4.70    4.70
 -10  -7   0   -3.50    3.10
 -10  -7   0   -5.30    3.10
 -10  -7   0  -45.80   24.20
  10   7   0  -22.20   31.20
  10   7   0  -21.80   47.20
  10   7   0   10.70   10.40
  10   7   0   -4.10    4.10
  10   7   0    4.90   34.80
  10   7   0   11.90   27.90
  10   7   0   -0.70    5.70
  10   7   0   -0.20    5.20
  10  -8   0   28.80   29.50
   9  -8   0    7.70    6.90
   9  -8   0   19.60   27.00
   9  -8   0   36.10   24.80
   9  -8   0   12.50    9.00
   9  -8   0   14.20    8.30
   9  -8   0   37.00   27.40
  -9   8   0   -2.20   29.20
  -9   8   0    6.10    7.90
  -9   8   0  -39.30   32.40
  -9   8   0    6.60    7.20
   8  -8   0   -0.90    4.00
   8  -8   0    3.90    6.40
   8  -8   0    7.70   19.80
   8  -8   0    8.90   24.60
  -8   8   0   30.00   26.20
  -8   8   0   24.00    8.30
  -8   8   0   23.50   26.40
  -8   8   0   -1.00    4.50
   7  -8   0   95.09   20.20
   7  -8   0   81.19   14.40
   7  -8   0   94.29   17.30
   7  -8   0   66.29   24.90
   7  -8   0   56.39   22.10
   7  -8   0   83.39   24.50
  -7   8   0  114.89   31.10
  -7   8   0   59.19   27.80
  -7   8   0  100.89   16.30
  -7   8   0  111.29   25.40
   6  -8   0   64.99   21.60
   6  -8   0   77.59   13.10
   6  -8   0   63.99   22.80
   6  -8   0   75.89   15.10
   6  -8   0   32.70   16.00
   6  -8   0   72.89   14.90
  -6   8   0   40.30   12.00
  -6   8   0   79.19   21.80
  -6   8   0   40.90   21.00
  -6   8   0   70.49   12.30
   5  -8   0   15.30   12.90
   5  -8   0   16.80    6.30
   5  -8   0   13.90   15.00
   5  -8   0   37.90   17.00
   5  -8   0   44.30   10.40
   5  -8   0   29.70   17.50
  -5   8   0   45.80   14.20
  -5   8   0   29.00   17.60
  -5   8   0   39.40    9.80
  -5   8   0    3.20   17.10
   4  -8   0  200.98   20.50
   4  -8   0  202.28   29.80
   4  -8   0  253.47   34.20
   4  -8   0  233.18   17.20
   4  -8   0  183.08   26.30
   4  -8   0  211.68   30.90
   4  -8   0  156.38   32.30
   4  -8   0  281.97   21.60
  -4   8   0  255.87   23.90
  -4   8   0  127.29   26.50
  -4   8   0  218.28   17.90
  -4   8   0  156.08   24.70
  -4   8   0  136.29   20.20
  -4   8   0  264.37   35.10
   3  -8   0  180.48   26.00
   3  -8   0  167.08   22.50
   3  -8   0  162.08   24.90
   3  -8   0  174.38   28.80
  -3   8   0  166.08   13.00
  -3   8   0  137.09   26.00
  -3   8   0  177.08   15.30
  -3   8   0  181.68   17.20
  -3   8   0  174.98   20.30
  -3   8   0  210.48   29.50
   2  -8   0   22.00   12.90
   2  -8   0   43.30   13.90
   2  -8   0   42.80    9.50
   2  -8   0   39.80   11.00
   2  -8   0   66.19   13.60
   2  -8   0   74.59   16.30
   2  -8   0   50.59   18.60
   2  -8   0   43.00    8.70
  -2   8   0   12.40   10.70
  -2   8   0   47.20    8.80
  -2   8   0   17.90   19.60
  -2   8   0   36.70   14.40
  -2   8   0   38.90    8.10
  -2   8   0   34.20   15.30
  -2   8   0   40.90   10.00
  -2   8   0   52.69   14.60
  -2   8   0   20.90    8.00
  -2   8   0   45.70   10.20
  -2   8   0   35.30    9.30
  -2   8   0   55.69    5.10
   1  -8   0   18.90    7.50
   1  -8   0    9.10    6.20
   1  -8   0   -0.20   16.10
   1  -8   0   16.80   17.30
   1  -8   0   13.20   11.90
   1  -8   0    0.90    3.10
   1  -8   0    6.60    4.30
   1  -8   0   12.80   11.40
  -1   8   0    4.20   12.90
  -1   8   0   -5.20    9.80
  -1   8   0    5.30    4.60
  -1   8   0    3.50    3.50
  -1   8   0  -12.80    9.50
  -1   8   0    8.50    2.00
  -1   8   0    5.50    3.20
  -1   8   0   12.60   16.90
  -1   8   0   11.50    5.60
  -1   8   0    3.50    4.60
  -1   8   0    0.40    2.30
  -1   8   0   13.30   10.90
   0  -8   0   25.20   17.30
   0  -8   0   37.50    7.10
   0  -8   0   41.10   10.60
   0  -8   0   35.90    8.00
   0  -8   0   16.70   13.90
   0  -8   0   16.80   10.90
   0  -8   0   19.60   11.00
   0  -8   0   25.00    8.00
   0  -8   0   33.30    9.50
   0  -8   0   39.50   14.40
   0   8   0   32.50   13.10
   0   8   0    1.30   14.70
   0   8   0   50.09   12.20
   0   8   0   48.40   17.60
   0   8   0   26.30   13.00
   0   8   0   32.80    8.60
   0   8   0   43.10    9.50
   0   8   0   12.90    6.30
  -1  -8   0  105.99   20.90
  -1  -8   0   75.89   16.60
  -1  -8   0  138.79   21.50
  -1  -8   0   84.39    8.90
  -1  -8   0   77.99   13.80
  -1  -8   0   86.99   21.00
  -1  -8   0  117.59   17.90
  -1  -8   0   88.29   15.00
  -1  -8   0   74.09   18.10
  -1  -8   0   72.19   10.50
   1   8   0   44.00   10.20
   1   8   0   95.69   16.90
   1   8   0   49.00   15.20
   1   8   0   61.79   16.60
   1   8   0   57.29   17.60
   1   8   0   79.09   13.50
   1   8   0   66.79   23.10
   1   8   0   39.00   13.00
   1   8   0  110.29   15.70
   1   8   0   94.19   16.60
  -2  -8   0   87.39   21.70
  -2  -8   0   46.40   17.70
  -2  -8   0   48.80   15.40
  -2  -8   0   75.99    8.30
  -2  -8   0   74.89   14.60
  -2  -8   0   92.99   18.00
  -2  -8   0   61.39   19.60
  -2  -8   0   93.79   18.20
  -2  -8   0   77.09   11.00
  -2  -8   0   84.29   13.20
   2   8   0   63.89   13.10
   2   8   0   33.30   20.50
   2   8   0   53.79   15.80
   2   8   0   69.59   18.30
   2   8   0   54.09   11.30
   2   8   0   43.40   13.20
   2   8   0  108.19   19.40
   2   8   0   75.49   13.70
  -3  -8   0    4.10    5.20
  -3  -8   0    0.50    3.50
  -3  -8   0   -1.10    2.10
  -3  -8   0    9.20    5.60
  -3  -8   0  -10.30   11.60
  -3  -8   0  -11.20   11.50
  -3  -8   0   10.60   12.50
  -3  -8   0    3.20    3.30
  -3  -8   0    3.30   16.10
  -3  -8   0   15.30   14.10
   3   8   0    2.70   13.10
   3   8   0    4.80    4.50
   3   8   0   -7.20   10.90
   3   8   0   -5.30   10.90
   3   8   0   -0.80    8.50
   3   8   0   11.30    6.80
   3   8   0    8.40    5.40
  -4  -8   0   18.20   15.60
  -4  -8   0   37.00   15.20
  -4  -8   0   46.30   12.10
  -4  -8   0   39.00   16.80
  -4  -8   0   46.30    7.80
  -4  -8   0   47.10    3.20
  -4  -8   0   74.89   20.10
  -4  -8   0   56.29   11.40
  -4  -8   0   28.40    6.30
  -4  -8   0   47.50    9.10
  -4  -8   0   32.10   17.90
  -4  -8   0   28.10   10.00
  -4  -8   0   24.70   14.00
  -4  -8   0   55.29   14.60
   4   8   0   35.50   10.70
   4   8   0   42.90   11.20
   4   8   0   36.60   16.60
   4   8   0   35.20   15.10
   4   8   0   42.50   11.40
   4   8   0   42.40   16.10
   4   8   0   35.20    9.10
   4   8   0   58.19   19.80
  -5  -8   0   68.79    5.60
  -5  -8   0   71.69   22.20
  -5  -8   0   31.70   21.30
  -5  -8   0   40.00   22.80
  -5  -8   0   60.19   10.80
  -5  -8   0   61.09   14.50
  -5  -8   0   52.39   11.30
  -5  -8   0   42.40   19.60
  -5  -8   0   91.89   18.00
  -5  -8   0   46.20   15.70
  -5  -8   0   59.69    9.10
   5   8   0   70.79   15.30
   5   8   0   42.90   20.10
   5   8   0   85.19   13.90
   5   8   0   65.79   15.80
   5   8   0   47.20   17.40
   5   8   0   64.89   14.10
   5   8   0   64.69   20.50
   5   8   0   70.99   20.70
  -6  -8   0   10.40    5.10
  -6  -8   0    7.10    6.90
  -6  -8   0    7.70    4.60
  -6  -8   0   53.99   23.00
  -6  -8   0    7.60   16.90
  -6  -8   0   27.80   18.90
  -6  -8   0    4.20    3.00
  -6  -8   0   -3.40   20.60
  -6  -8   0   10.80    7.30
  -6  -8   0    2.90    4.60
  -6  -8   0    9.00    7.40
  -6  -8   0    9.00   22.70
  -6  -8   0  -10.90   17.60
  -6  -8   0    1.70   11.10
   6   8   0   18.70   18.80
   6   8   0    2.20    6.20
   6   8   0   20.10    8.30
   6   8   0  -31.40   16.50
   6   8   0   -0.90    4.40
   6   8   0   -8.60   14.90
   6   8   0   22.50   20.10
   6   8   0    3.70    5.00
  -7  -8   0  119.79   34.30
  -7  -8   0  105.49   10.70
  -7  -8   0  125.19   19.90
  -7  -8   0   92.59   29.90
  -7  -8   0  139.09   28.60
  -7  -8   0  103.09    9.20
  -7  -8   0   92.59   29.20
  -7  -8   0  129.39   22.60
  -7  -8   0  100.19   20.50
  -7  -8   0   84.59   25.60
  -7  -8   0   86.29   18.80
  -7  -8   0  114.69   24.50
  -7  -8   0  120.19   12.20
   7   8   0  113.19   15.70
   7   8   0  119.29   24.80
   7   8   0  170.18   33.50
   7   8   0   72.99   28.80
   7   8   0   65.99   27.30
   7   8   0  127.09   25.00
   7   8   0  126.09   32.30
   7   8   0   80.59   18.40
   7   8   0  104.59   16.90
   7   8   0   84.39   26.40
  -8  -8   0   45.20   27.00
  -8  -8   0   20.10   10.50
  -8  -8   0   23.60    7.40
  -8  -8   0   10.10   28.70
  -8  -8   0    6.80    7.30
  -8  -8   0   36.90   27.10
  -8  -8   0   15.50    8.60
  -8  -8   0   13.80   23.30
  -8  -8   0   15.30    9.20
   8   8   0   28.30    9.80
   8   8   0   31.20   13.50
   8   8   0   -2.40   26.00
   8   8   0   11.50    8.60
   8   8   0   -4.10   26.50
   8   8   0   10.50    9.40
   8   8   0  -27.90   28.70
   8   8   0    3.70   24.00
   8   8   0   17.30    6.50
   8   8   0   11.40   29.30
  -9  -8   0   11.50    6.00
  -9  -8   0   13.90    5.50
  -9  -8   0    0.40   26.60
  -9  -8   0   -8.60   22.90
  -9  -8   0    4.40    6.00
  -9  -8   0   22.60   11.00
  -9  -8   0   -4.20   27.30
  -9  -8   0   33.40   32.20
   9   8   0   12.70   33.30
   9   8   0   11.20    8.00
   9   8   0   15.50   12.30
   9   8   0   23.40   28.60
   9   8   0   11.70    8.80
   9   8   0   24.00   14.60
   9   8   0   12.80   29.70
   9   8   0  -56.39   30.90
 -10  -8   0    3.90    7.90
 -10  -8   0    5.70    5.70
 -10  -8   0   -2.30   36.10
 -10  -8   0  -43.50   30.80
 -10  -8   0   -9.60   26.90
 -10  -8   0    4.50    4.90
 -10  -8   0   29.00   12.30
 -10  -8   0  -82.99   58.19
 -10  -8   0  -11.50   29.70
 -10  -8   0   -0.20    3.40
  10   8   0   20.70   12.30
  10   8   0    6.40   30.60
  10   8   0   32.40   36.40
  10   8   0    6.90    7.50
  10   8   0    1.50    6.00
  10   8   0  -11.80   36.40
   9  -9   0    8.10    8.10
   9  -9   0   -3.60   26.70
   9  -9   0   44.90   14.50
   9  -9   0   16.20    8.80
   9  -9   0   37.80   28.30
   9  -9   0  -42.00   30.80
  -9   9   0   10.50   11.70
  -9   9   0   25.00    9.70
  -9   9   0   11.80   32.10
  -9   9   0   51.99   36.40
   8  -9   0   15.10    7.70
   8  -9   0    5.60   24.80
   8  -9   0   29.60   21.50
   8  -9   0   -6.90   25.40
   8  -9   0   15.50   11.80
   8  -9   0   24.40   10.30
  -8   9   0    0.20    5.40
  -8   9   0   30.50    9.60
  -8   9   0   -3.20   27.40
  -8   9   0   -9.10   27.70
   7  -9   0  -23.80   18.60
   7  -9   0   -5.50   19.70
   7  -9   0   -6.50   22.50
   7  -9   0    2.20    4.20
   7  -9   0    0.50    2.40
   7  -9   0   -1.10    3.10
  -7   9   0   26.00    8.20
  -7   9   0    8.10   24.30
  -7   9   0   -1.90    4.50
  -7   9   0    2.70   21.50
   6  -9   0   19.30   20.80
   6  -9   0   54.59   23.10
   6  -9   0   63.09   16.60
   6  -9   0   60.59   26.30
   6  -9   0   35.30    9.70
   6  -9   0   59.89   14.60
  -6   9   0   54.89   25.50
  -6   9   0   32.10   11.60
  -6   9   0   24.20   21.80
  -6   9   0   38.90   10.00
   5  -9   0  -14.20   15.30
   5  -9   0    0.00    3.40
   5  -9   0    9.70   16.40
   5  -9   0   27.00   18.50
   5  -9   0    6.90    6.80
   5  -9   0   -2.20    3.70
  -5   9   0    6.00   18.00
  -5   9   0   18.20   11.00
  -5   9   0    1.10    4.00
  -5   9   0   14.60   17.30
   4  -9   0   17.60   15.70
   4  -9   0   10.60   17.50
  -4   9   0   11.30   14.50
  -4   9   0   18.60   17.20
  -4   9   0    0.70    4.70
   3  -9   0   -8.80   12.30
   3  -9   0   -1.80    2.10
   3  -9   0    1.70    3.80
   3  -9   0    6.90   15.30
   3  -9   0    0.30   12.30
   3  -9   0    6.60    5.60
  -3   9   0    2.10    5.00
  -3   9   0   -1.30    2.60
  -3   9   0  -12.20   14.90
  -3   9   0    0.30    3.80
  -3   9   0    0.40    2.50
  -3   9   0    9.30   21.30
  -3   9   0   -6.40   10.60
  -3   9   0    0.60    3.40
  -3   9   0   -9.40   11.50
  -3   9   0   12.90   15.30
   2  -9   0   59.19   15.80
   2  -9   0   47.70    9.80
   2  -9   0   39.60   14.10
   2  -9   0   58.99   13.60
   2  -9   0   49.20   11.70
   2  -9   0   34.20   16.30
  -2   9   0    6.20   15.50
  -2   9   0   52.79   10.50
  -2   9   0   51.59    4.80
  -2   9   0   29.30   17.70
  -2   9   0   37.50   16.00
  -2   9   0   41.60   16.50
  -2   9   0   37.20    9.40
  -2   9   0   51.39   13.60
  -2   9   0   38.30   10.70
  -2   9   0   35.70   10.70
   1  -9   0  113.69   22.10
   1  -9   0  195.38   14.90
   1  -9   0  186.68   19.20
   1  -9   0  174.58   21.20
   1  -9   0  141.49   24.20
   1  -9   0  162.58   25.30
  -1   9   0  149.39   21.60
  -1   9   0  163.08   12.30
  -1   9   0  273.87   33.70
  -1   9   0  145.29   25.90
  -1   9   0  157.48   15.20
  -1   9   0  172.18    8.00
  -1   9   0  203.08   20.60
  -1   9   0  184.08   15.70
  -1   9   0  127.59   23.20
   0  -9   0   39.80   16.70
   0  -9   0    2.10   15.20
   0  -9   0   40.20   12.40
   0  -9   0   54.09   11.50
   0  -9   0   50.29    9.30
   0  -9   0   40.20   15.70
   0   9   0   36.20   10.00
   0   9   0   54.49   10.60
   0   9   0   47.40   16.80
   0   9   0   61.39   15.00
   0   9   0   34.10   19.90
   0   9   0   33.30   16.70
   0   9   0   37.70   10.20
   0   9   0   41.00   17.00
  -1  -9   0  147.59   13.10
  -1  -9   0  145.29   22.70
  -1  -9   0  133.39   20.30
  -1  -9   0  119.79   26.00
  -1  -9   0  139.99   22.00
  -1  -9   0   99.99   22.50
   1   9   0  155.98   24.20
   1   9   0  139.59   13.70
   1   9   0  165.38   27.30
   1   9   0  170.98   24.10
   1   9   0  139.29   20.00
   1   9   0  161.88   21.40
   1   9   0  106.69   23.00
   1   9   0  135.49   25.10
   1   9   0  135.89   21.40
  -2  -9   0   96.09   19.70
  -2  -9   0   55.79   23.90
  -2  -9   0   93.09   13.60
  -2  -9   0   69.89   15.70
  -2  -9   0   33.10   20.20
  -2  -9   0   68.49   11.60
  -2  -9   0   91.39   19.80
  -2  -9   0   77.59   21.60
   2   9   0   45.90   10.80
   2   9   0   46.40   19.40
   2   9   0  110.09   23.90
   2   9   0  109.49   17.90
   2   9   0   73.99   18.80
   2   9   0   67.39   12.00
   2   9   0   72.39   18.00
   2   9   0   82.39   17.30
  -3  -9   0  166.68   20.50
  -3  -9   0   93.79   21.60
  -3  -9   0  127.29   24.10
  -3  -9   0  102.39   24.40
  -3  -9   0  146.79   12.70
  -3  -9   0  155.48   23.30
  -3  -9   0  154.78   13.20
  -3  -9   0  145.09   25.10
  -3  -9   0  119.59   19.60
  -3  -9   0  133.59   29.50
   3   9   0  125.59   20.10
   3   9   0  112.09   23.00
   3   9   0  129.69   20.70
   3   9   0  158.78   14.80
   3   9   0  123.29   24.20
   3   9   0  102.19   23.40
   3   9   0  132.69   27.00
   3   9   0  147.49   23.50
  -4  -9   0  -10.80   15.30
  -4  -9   0   -4.50   16.60
  -4  -9   0    6.50    5.90
  -4  -9   0    4.90    5.90
  -4  -9   0   20.90   16.80
  -4  -9   0   -1.10    2.70
  -4  -9   0   -4.30   20.40
  -4  -9   0   -5.30   18.10
  -4  -9   0    4.90    5.20
  -4  -9   0    9.30    4.50
  -4  -9   0  -11.20   15.70
  -4  -9   0    5.20    5.00
   4   9   0    1.20   15.00
   4   9   0   17.80   14.00
   4   9   0   -3.30   15.40
   4   9   0    3.00    5.10
   4   9   0    1.90    5.40
   4   9   0   13.80   17.00
   4   9   0    9.60    6.00
   4   9   0    2.00    3.80
  -5  -9   0    4.40    5.70
  -5  -9   0   -0.40    2.90
  -5  -9   0   21.00   17.60
  -5  -9   0   -1.50    5.60
  -5  -9   0    3.50    4.30
  -5  -9   0   23.90   24.30
  -5  -9   0   -7.70   31.10
  -5  -9   0    5.60    6.10
  -5  -9   0  -21.70   15.20
  -5  -9   0   -6.70   19.10
  -5  -9   0   29.20   22.20
  -5  -9   0    1.20    3.70
   5   9   0   -0.70    3.60
   5   9   0    7.80    6.90
   5   9   0   43.50   21.50
   5   9   0    3.60    5.10
   5   9   0  -23.90   16.00
   5   9   0    4.70   18.60
   5   9   0    9.50   17.50
   5   9   0    2.70    7.40
  -6  -9   0   24.30   11.70
  -6  -9   0   38.30   20.90
  -6  -9   0    2.00   23.40
  -6  -9   0    0.00   20.60
  -6  -9   0    3.60    6.80
  -6  -9   0    7.90    6.30
  -6  -9   0   13.50    9.00
  -6  -9   0   20.20    4.10
  -6  -9   0   18.90   13.60
  -6  -9   0    4.10   25.50
  -6  -9   0    4.80    4.50
  -6  -9   0  -31.10   15.50
   6   9   0    3.70   19.50
   6   9   0   17.90    9.30
   6   9   0    9.30    7.90
   6   9   0   11.60   26.10
   6   9   0   30.10    9.40
   6   9   0   13.70   21.60
   6   9   0   26.50   20.90
   6   9   0   11.60    9.40
  -7  -9   0   12.60    8.50
  -7  -9   0    6.30    6.30
  -7  -9   0   71.19   30.30
  -7  -9   0   38.90   25.20
  -7  -9   0   24.70   24.50
  -7  -9   0   14.50    6.20
  -7  -9   0    7.10   15.00
  -7  -9   0   13.40    4.20
  -7  -9   0    6.30    6.20
  -7  -9   0  -37.90   21.00
  -7  -9   0  -27.30   43.90
   7   9   0   22.20   11.30
   7   9   0  -18.20   23.70
   7   9   0    6.90    5.00
   7   9   0   23.00   26.10
   7   9   0   34.10   40.20
   7   9   0   11.70    7.50
   7   9   0   21.70   23.40
   7   9   0   15.80   11.90
   7   9   0    2.30    5.20
   7   9   0   46.10   24.80
  -8  -9   0   13.30   26.10
  -8  -9   0    7.10    5.30
  -8  -9   0   -1.70    2.30
  -8  -9   0  -30.30   30.50
  -8  -9   0   56.79   33.20
  -8  -9   0    2.70    6.10
  -8  -9   0   -1.50    2.90
  -8  -9   0   39.40   27.20
  -8  -9   0   -4.40   18.50
  -8  -9   0    1.80    4.10
   8   9   0   -2.80    3.10
   8   9   0   -5.20   26.00
   8   9   0   -0.40    3.60
   8   9   0    1.20   29.90
   8   9   0   42.70   35.00
   8   9   0   -7.10    2.60
   8   9   0   19.10   23.20
   8   9   0   13.30    6.90
  -9  -9   0   11.20   29.60
  -9  -9   0  -13.70   36.90
  -9  -9   0   -2.10    4.30
  -9  -9   0    7.60    5.80
  -9  -9   0    9.20    8.50
  -9  -9   0    7.10    4.70
  -9  -9   0   -1.20   24.40
  -9  -9   0   26.70   33.30
   9   9   0    5.00    8.40
   9   9   0  -40.10   36.70
   9   9   0    4.60    6.50
   9   9   0   26.10   29.50
   9   9   0    6.90    7.50
   9   9   0   31.60   36.60
   8 -10   0   57.69   13.70
   8 -10   0   37.90   28.40
   8 -10   0   34.90   27.70
   8 -10   0   44.10   15.90
  -8  10   0   72.39   34.20
  -8  10   0   18.20   12.70
  -8  10   0   63.79   33.30
  -8  10   0   61.19   14.70
   7 -10   0   10.80    7.00
   7 -10   0   13.30   25.60
   7 -10   0   -2.80   21.90
   7 -10   0    1.40    5.80
   7 -10   0   -2.70    4.10
   7 -10   0  -27.10   26.00
  -7  10   0   25.80   29.20
  -7  10   0    8.40    7.00
  -7  10   0  -18.00   26.00
  -7  10   0    1.40    5.70
   6 -10   0   -8.40   24.20
   6 -10   0    5.90    6.70
   6 -10   0    7.50   20.00
   6 -10   0   26.50   24.30
   6 -10   0   -1.50    3.60
   6 -10   0   18.20    9.50
  -6  10   0   13.20   23.40
  -6  10   0  -12.90   20.50
  -6  10   0    2.60    5.00
  -6  10   0    6.80    7.40
   5 -10   0   48.90   14.50
   5 -10   0    6.60   18.70
   5 -10   0   73.49   27.50
   5 -10   0   54.89   14.00
  -5  10   0   30.80    9.20
  -5  10   0   43.20    9.00
  -5  10   0   43.40   21.50
  -5  10   0   31.40   18.80
  -5  10   0   26.40   10.70
  -5  10   0   44.10   25.00
   4 -10   0   10.80   18.90
   4 -10   0    0.60    4.00
   4 -10   0    2.50    4.90
   4 -10   0  -15.70   17.10
   4 -10   0   -3.70    1.70
   4 -10   0   18.10   17.90
  -4  10   0   27.70   15.70
  -4  10   0   -2.20    3.70
  -4  10   0   -9.60   18.30
  -4  10   0    2.50   18.50
  -4  10   0   -1.90    2.20
  -4  10   0   -6.70    2.70
   3 -10   0  197.08   30.50
   3 -10   0  235.58   21.80
   3 -10   0  264.77   25.30
   3 -10   0  279.57   19.80
   3 -10   0  166.58   28.80
   3 -10   0  172.68   33.30
  -3  10   0  242.78   13.90
  -3  10   0  150.88   26.10
  -3  10   0  213.08   17.20
  -3  10   0  212.18   34.10
  -3  10   0  261.27   20.40
  -3  10   0  252.57   26.80
  -3  10   0  249.38   25.30
   2 -10   0   46.10   18.80
   2 -10   0   28.50   18.70
   2 -10   0   31.10    9.40
   2 -10   0   52.39   10.40
   2 -10   0   24.40   14.50
   2 -10   0   52.39   13.40
  -2  10   0   35.30   11.30
  -2  10   0   46.00    4.40
  -2  10   0   10.40   17.40
  -2  10   0   26.50    8.00
  -2  10   0   54.09   15.70
  -2  10   0   49.30    9.80
  -2  10   0   26.70   20.30
  -2  10   0   46.40   19.30
  -2  10   0   20.00   24.70
  -2  10   0   31.60   10.30
   1 -10   0    0.70    3.40
   1 -10   0   22.30   16.10
   1 -10   0   -1.80    1.80
   1 -10   0    1.20   14.00
   1 -10   0    4.70    5.50
   1 -10   0   -7.10   11.00
  -1  10   0    2.90    4.80
  -1  10   0    3.40    4.50
  -1  10   0   18.20   16.00
  -1  10   0   -2.20    3.20
  -1  10   0   -7.40   20.10
  -1  10   0    1.50    4.70
  -1  10   0   -6.10   21.80
  -1  10   0    1.20   13.20
   0 -10   0    4.40   17.50
   0 -10   0   -4.10   14.70
   0 -10   0   17.40    9.30
   0 -10   0    5.20   15.00
   0 -10   0   12.10    7.50
   0 -10   0   24.10    7.20
   0  10   0    4.20    6.10
   0  10   0   19.40   22.60
   0  10   0   21.00    8.70
   0  10   0   14.20   16.80
   0  10   0    4.70    5.30
   0  10   0   -2.10   13.60
   0  10   0    7.70    6.00
   0  10   0   19.10   16.80
   0  10   0   16.80   15.20
   0  10   0   17.00    7.70
  -1 -10   0  288.47   38.10
  -1 -10   0  301.07   40.60
  -1 -10   0  269.97   19.80
  -1 -10   0  289.97   25.70
  -1 -10   0  304.77   27.20
  -1 -10   0  329.47   41.10
  -1 -10   0  240.58   31.30
   1  10   0  296.97   25.80
   1  10   0  299.77   24.70
   1  10   0  260.47   20.70
   1  10   0  339.27   43.60
   1  10   0  227.38   33.70
   1  10   0  266.27   26.20
   1  10   0  228.98   32.40
  -2 -10   0   22.50   10.40
  -2 -10   0   48.30   19.40
  -2 -10   0   22.40   16.30
  -2 -10   0   36.00   10.70
  -2 -10   0   35.60   10.20
  -2 -10   0   29.30   22.00
  -2 -10   0   35.70   16.80
  -2 -10   0   23.30    7.30
   2  10   0   38.10   11.80
   2  10   0   16.30    7.00
   2  10   0    6.40   15.70
   2  10   0   37.50   19.70
   2  10   0   12.10   17.60
   2  10   0   39.50    9.70
   2  10   0   16.20    8.60
   2  10   0   23.90   16.20
  -3 -10   0   28.20   11.00
  -3 -10   0   19.30   11.10
  -3 -10   0   22.30   21.70
  -3 -10   0   21.40    6.90
  -3 -10   0   31.40   18.60
  -3 -10   0   14.90    6.90
  -3 -10   0   37.80   18.80
  -3 -10   0   33.20   19.60
   3  10   0   32.10    9.40
   3  10   0   17.90    9.10
   3  10   0    4.00   19.70
   3  10   0   20.40    9.00
   3  10   0    6.80   16.30
   3  10   0   13.90    7.40
   3  10   0   26.80   16.90
   3  10   0    8.70   18.50
  -4 -10   0    6.00   17.70
  -4 -10   0   -0.50    3.20
  -4 -10   0   -0.10   18.50
  -4 -10   0    0.60    3.60
  -4 -10   0   -9.20   23.40
  -4 -10   0    1.50   17.20
  -4 -10   0   14.20   22.90
  -4 -10   0   -2.80    2.20
  -4 -10   0    1.20    5.00
  -4 -10   0   -0.40    4.00
   4  10   0    6.20    6.30
   4  10   0   -2.90    3.30
   4  10   0    8.60   15.60
   4  10   0   -0.20    4.70
   4  10   0   19.00   19.40
   4  10   0   14.50   19.40
   4  10   0   10.00    7.90
   4  10   0   -6.90   20.50
  -5 -10   0    8.20    7.50
  -5 -10   0   28.10    8.90
  -5 -10   0    4.20   21.50
  -5 -10   0   30.20   20.50
  -5 -10   0   31.60   12.10
  -5 -10   0  -15.30   21.00
  -5 -10   0   19.10   26.10
  -5 -10   0   24.20    7.60
  -5 -10   0   37.30   21.20
  -5 -10   0   14.70    9.30
   5  10   0    6.20    6.30
   5  10   0    8.70   20.40
   5  10   0  -16.50   23.70
   5  10   0   29.30   10.90
   5  10   0   -2.20   20.90
   5  10   0   18.10   11.20
   5  10   0    9.60    8.30
   5  10   0   27.00   21.80
  -6 -10   0  -20.40   23.40
  -6 -10   0   -3.40   22.40
  -6 -10   0   -0.80    3.60
  -6 -10   0    1.90    5.20
  -6 -10   0   -2.70    4.00
  -6 -10   0   24.00   29.80
  -6 -10   0   -8.30   25.60
  -6 -10   0    2.70    5.40
  -6 -10   0    2.10    5.70
  -6 -10   0    5.30   23.80
   6  10   0   -8.60   20.80
   6  10   0   -7.00    3.90
   6  10   0    4.20    5.60
   6  10   0   -3.20   28.40
   6  10   0   -3.40    2.30
   6  10   0   -7.10   26.00
   6  10   0  -34.50   24.60
   6  10   0    0.50    4.20
  -7 -10   0   45.80    6.10
  -7 -10   0   33.60   15.50
  -7 -10   0  -14.10   28.20
  -7 -10   0   51.69   16.00
  -7 -10   0   41.20   33.80
  -7 -10   0   52.79   10.80
  -7 -10   0   16.60   11.90
  -7 -10   0   54.39   15.70
  -7 -10   0   -7.80   27.00
  -7 -10   0   37.10   12.00
  -7 -10   0   43.00   37.00
  -7 -10   0   32.60   27.70
   7  10   0   63.59   18.80
   7  10   0   54.39   31.20
   7  10   0   94.39   32.30
   7  10   0   52.89   17.30
   7  10   0   21.80   29.20
   7  10   0   49.90   17.70
   7  10   0   59.59   31.30
   7  10   0   50.49   13.40
  -8 -10   0   39.40   33.00
  -8 -10   0   39.50    6.80
  -8 -10   0   20.80    9.70
  -8 -10   0   46.00   31.60
  -8 -10   0   49.00   16.30
  -8 -10   0   47.00   10.80
  -8 -10   0   -1.60   19.50
  -8 -10   0  -35.90   66.19
  -8 -10   0   14.80   10.60
  -8 -10   0    8.70   29.40
  -8 -10   0   48.90   35.70
   8  10   0    5.70   30.50
   8  10   0   47.50   35.80
   8  10   0   39.10   12.60
   8  10   0   50.39   17.60
   8  10   0   22.90   11.90
   8  10   0   10.00   28.70
   7 -11   0   -3.70    2.90
   7 -11   0   -1.60    4.10
   7 -11   0   25.10   28.70
   7 -11   0  -31.10   25.60
  -7  11   0   32.80   31.40
  -7  11   0  -13.90   31.80
  -7  11   0   -1.40    5.90
  -7  11   0    0.60    4.10
  -7  11   0  -29.80   27.10
  -7  11   0   -0.90    3.50
   6 -11   0  136.19   25.80
   6 -11   0  120.89   32.90
   6 -11   0  151.28   37.50
   6 -11   0  118.89   22.50
  -6  11   0  142.59   29.10
  -6  11   0  112.09   12.10
  -6  11   0  101.09   29.10
  -6  11   0  114.29   34.90
  -6  11   0   61.69   31.80
  -6  11   0   92.59   16.80
   5 -11   0  -17.10   23.90
   5 -11   0    1.40   21.60
   5 -11   0    2.80    5.20
   5 -11   0   -3.20    2.60
  -5  11   0   16.30   20.60
  -5  11   0   -0.60    2.90
  -5  11   0    6.60    6.90
  -5  11   0  -20.00   27.30
  -5  11   0    6.90   20.00
  -5  11   0    4.60    7.20
   4 -11   0    1.60   18.70
   4 -11   0  -20.20   21.20
   4 -11   0   -3.70    3.20
   4 -11   0    9.20    7.60
   4 -11   0    8.90    6.30
   4 -11   0   12.70   19.80
  -4  11   0   -6.50   22.90
  -4  11   0    2.30    3.20
  -4  11   0   13.50   17.20
  -4  11   0    3.00    5.60
  -4  11   0   11.00    7.60
  -4  11   0  -12.30   17.80
   3 -11   0   27.80    8.30
   3 -11   0   35.80   12.20
   3 -11   0    9.60    8.50
   3 -11   0   16.40   21.10
   3 -11   0   43.30   20.00
   3 -11   0   14.60   22.90
  -3  11   0   35.80   25.30
  -3  11   0   26.50   10.90
  -3  11   0   31.40    5.90
  -3  11   0   31.50   21.20
  -3  11   0   11.60    6.70
  -3  11   0    1.10   17.40
  -3  11   0   33.90    9.20
  -3  11   0   25.40   13.70
   2 -11   0   39.60    9.20
   2 -11   0   46.00   22.20
   2 -11   0   22.10   18.50
   2 -11   0   24.10   18.90
   2 -11   0   57.39   14.40
   2 -11   0   35.70   11.60
  -2  11   0   52.69   15.70
  -2  11   0   23.90   19.90
  -2  11   0   32.40    9.60
  -2  11   0   47.70   21.20
  -2  11   0   57.99    8.30
   1 -11   0   52.39   10.70
   1 -11   0   33.50   19.50
   1 -11   0   18.70   23.00
   1 -11   0  109.79   22.50
   1 -11   0   77.69   24.50
   1 -11   0   67.79   15.80
  -1  11   0   43.00   12.00
  -1  11   0   37.20   18.20
  -1  11   0   40.90   28.20
  -1  11   0   70.09   24.00
  -1  11   0   59.49   13.20
  -1  11   0   56.29   25.80
  -1  11   0   59.09   12.60
  -1  11   0   45.90   12.80
   0 -11   0   61.19   25.60
   0 -11   0   11.50   19.20
   0 -11   0   55.19   25.60
   0 -11   0   68.59   14.90
   0 -11   0   67.49   17.80
   0 -11   0   47.60    9.60
   0 -11   0   59.19   25.00
   0 -11   0   57.99   15.30
   0  11   0   58.39   15.50
   0  11   0   58.19   21.10
   0  11   0   57.69   23.70
   0  11   0   63.99   13.30
   0  11   0   39.40   14.50
   0  11   0   32.80   10.20
   0  11   0   41.40   27.70
   0  11   0   30.80   18.40
  -1 -11   0   54.49   14.00
  -1 -11   0   40.90   12.00
  -1 -11   0   14.50   18.30
  -1 -11   0   19.30   19.80
  -1 -11   0   56.69   26.30
  -1 -11   0   36.10   11.00
  -1 -11   0   88.69   25.00
  -1 -11   0   48.50    9.90
   1  11   0   47.60   21.70
   1  11   0   73.09   14.30
   1  11   0   52.29   17.30
   1  11   0   26.00   24.50
   1  11   0   38.20   12.80
   1  11   0   85.09   17.30
   1  11   0   54.49   13.70
   1  11   0   60.19   23.80
  -2 -11   0   24.60    9.50
  -2 -11   0   62.19   22.00
  -2 -11   0   39.00   10.80
  -2 -11   0   22.40   20.00
  -2 -11   0   33.70   12.90
  -2 -11   0   28.50   22.10
  -2 -11   0   42.80    9.40
  -2 -11   0   15.80   25.10
   2  11   0   20.40   21.70
   2  11   0   41.30   19.00
   2  11   0   24.40    8.50
   2  11   0   42.00   23.30
   2  11   0   27.90    9.40
   2  11   0   31.50    9.80
   2  11   0   42.50   23.10
   2  11   0   59.29   15.40
  -3 -11   0  127.89   23.10
  -3 -11   0  153.18   21.50
  -3 -11   0   95.39   31.20
  -3 -11   0  115.49   27.70
  -3 -11   0  162.58   32.10
  -3 -11   0  155.98   14.50
  -3 -11   0  116.59   21.30
  -3 -11   0   97.09   26.50
   3  11   0  111.99   29.40
   3  11   0   88.99   28.40
   3  11   0  172.78   31.10
   3  11   0  113.89   17.30
   3  11   0  137.39   33.30
   3  11   0   53.09   24.80
   3  11   0  130.39   23.10
   3  11   0  114.39   22.00
  -4 -11   0   46.70   26.50
  -4 -11   0   91.99   27.30
  -4 -11   0   55.99   16.00
  -4 -11   0   82.09   18.70
  -4 -11   0   47.30   30.80
  -4 -11   0   86.09   28.70
  -4 -11   0   50.89   26.70
  -4 -11   0   47.00   14.10
  -4 -11   0   81.39   15.10
  -4 -11   0   92.39   14.50
   4  11   0   78.19   16.20
   4  11   0   52.89   24.10
   4  11   0   93.79   19.60
   4  11   0   43.80   22.40
   4  11   0   94.79   16.60
   4  11   0   86.49   18.50
   4  11   0   42.10   26.60
   4  11   0   43.00   24.70
  -5 -11   0    8.90    7.50
  -5 -11   0    5.90    6.50
  -5 -11   0    1.80    5.00
  -5 -11   0   -8.10   26.90
  -5 -11   0   29.70   28.20
  -5 -11   0   14.90    7.80
  -5 -11   0   62.09   30.60
  -5 -11   0   -1.30   23.50
  -5 -11   0   27.60    8.40
  -5 -11   0  -14.20   23.20
   5  11   0  -12.40   23.70
   5  11   0   19.10    7.50
   5  11   0   41.90   26.50
   5  11   0   50.19   26.00
   5  11   0   10.90    7.80
   5  11   0    6.00    7.30
   5  11   0   19.70   29.60
   5  11   0   24.70   11.30
  -6 -11   0  -27.90   32.40
  -6 -11   0   29.20   27.40
  -6 -11   0   -1.90    3.40
  -6 -11   0   -2.60   27.00
  -6 -11   0    1.20    4.40
  -6 -11   0    0.40    3.80
  -6 -11   0    2.70    5.40
  -6 -11   0   12.10   25.10
  -6 -11   0  -17.50   30.80
  -6 -11   0   -3.10    4.00
   6  11   0   -1.40    2.50
   6  11   0  -46.70   28.40
   6  11   0   -3.30    5.00
   6  11   0  -21.70   28.70
   6  11   0  -34.10   24.30
   6  11   0  -13.00   26.40
   6  11   0   -4.90    3.30
   6  11   0   -2.20    4.20
  -7 -11   0    2.10    4.40
  -7 -11   0    9.50    9.40
  -7 -11   0   19.00   35.10
  -7 -11   0  -76.19   28.50
  -7 -11   0   -0.10    3.30
  -7 -11   0   -1.80    4.80
  -7 -11   0    2.50   32.40
  -7 -11   0   16.30   36.00
  -7 -11   0   11.90    8.90
  -7 -11   0  -20.60   32.30
   7  11   0   -3.90    3.50
   7  11   0   48.20   32.40
   7  11   0   17.20   34.30
   7  11   0  -13.40   27.40
   7  11   0   12.70   11.30
   7  11   0   -0.70    5.50
   6 -12   0    3.20   31.90
   6 -12   0  -36.70   28.10
   6 -12   0    0.50    6.40
   6 -12   0   12.80   27.60
   6 -12   0    1.50    5.60
   6 -12   0    6.00    6.30
  -6  12   0  -24.70   31.60
  -6  12   0    6.20    5.30
  -6  12   0   -0.20    3.90
  -6  12   0  -19.50   25.20
  -6  12   0   -3.90    3.00
  -6  12   0  -15.40   27.90
   5 -12   0   14.70   27.70
   5 -12   0   75.49   17.20
   5 -12   0   38.40   31.60
   5 -12   0   84.49   19.00
   5 -12   0   50.59   27.90
   5 -12   0   75.69   14.80
  -5  12   0   91.69   30.80
  -5  12   0   69.99   10.50
  -5  12   0   27.40   32.10
  -5  12   0   79.39   20.00
  -5  12   0   43.50   24.30
  -5  12   0   80.99   16.60
   4 -12   0    2.70    6.10
   4 -12   0   12.30   27.70
   4 -12   0    5.80   22.70
   4 -12   0  -20.20   22.90
   4 -12   0    2.70    5.40
   4 -12   0    3.70    7.00
  -4  12   0    1.80   27.30
  -4  12   0    8.70    6.80
  -4  12   0    6.90    4.10
  -4  12   0   22.30   18.80
  -4  12   0   -9.10   20.30
  -4  12   0    5.20    5.60
   3 -12   0   16.90   22.50
   3 -12   0   19.30   11.20
   3 -12   0  -11.30   24.90
   3 -12   0    7.30   26.10
   3 -12   0   24.70    9.40
   3 -12   0    7.80    6.20
  -3  12   0    9.80    7.20
  -3  12   0  -10.40   21.90
  -3  12   0  -14.00   30.70
  -3  12   0   16.30   10.20
  -3  12   0   18.40    4.00
  -3  12   0   13.40    7.10
  -3  12   0   17.90   20.80
  -3  12   0    5.70   14.70
   2 -12   0   -1.60    2.70
   2 -12   0   -2.00    5.00
   2 -12   0  -16.90   19.00
   2 -12   0   -4.40   25.10
   2 -12   0   -1.50   21.50
   2 -12   0    0.80    4.90
  -2  12   0  -18.00   17.90
  -2  12   0   -1.90    2.90
  -2  12   0   -2.40    4.50
  -2  12   0   -8.60   25.20
  -2  12   0  -21.90   31.50
  -2  12   0    1.00    4.30
   1 -12   0  -10.40   23.60
   1 -12   0  -18.40   18.50
   1 -12   0   -2.70    4.00
   1 -12   0    1.00    4.20
   1 -12   0   13.60   22.20
   1 -12   0   -1.00    3.50
  -1  12   0  -14.50   20.20
  -1  12   0    3.60    4.20
  -1  12   0    2.80    5.00
  -1  12   0  -16.80   20.70
  -1  12   0   -3.40    2.60
  -1  12   0   -1.90   18.20
   0 -12   0   26.70   11.20
   0 -12   0   24.00   23.40
   0 -12   0  -12.50   21.20
   0 -12   0    6.50    6.80
   0 -12   0   14.00    7.40
   0 -12   0   13.40   22.20
   0 -12   0   32.80   27.60
   0 -12   0    4.70    6.10
   0  12   0   10.60    7.40
   0  12   0   -1.90   22.10
   0  12   0   -2.50   19.50
   0  12   0   13.20    8.40
   0  12   0   -0.20   20.40
   0  12   0    8.30    7.00
   0  12   0    8.50    7.80
   0  12   0   33.60   28.70
  -1 -12   0   58.29   27.60
  -1 -12   0  134.39   26.80
  -1 -12   0   66.09   25.40
  -1 -12   0   97.59   18.60
  -1 -12   0   82.39   31.00
  -1 -12   0   68.49   30.60
  -1 -12   0  108.49   20.80
  -1 -12   0  133.89   13.90
   1  12   0   52.59   26.20
   1  12   0   38.30   25.30
   1  12   0  104.09   18.80
   1  12   0  173.48   33.90
   1  12   0   46.00   29.60
   1  12   0  143.39   27.40
   1  12   0  122.79   18.60
   1  12   0   88.59   18.30
  -2 -12   0    9.10    8.50
  -2 -12   0   25.90   29.70
  -2 -12   0    8.50    7.50
  -2 -12   0   18.70   23.10
  -2 -12   0   13.30    9.90
  -2 -12   0   27.10    8.20
  -2 -12   0   39.60   24.10
  -2 -12   0   52.99   27.10
   2  12   0   24.20    9.30
   2  12   0    4.40   21.40
   2  12   0    2.20    5.70
   2  12   0    7.00   25.40
   2  12   0   21.70    9.90
   2  12   0   -7.80   18.90
  -3 -12   0    4.70   24.70
  -3 -12   0   56.79   26.30
  -3 -12   0   10.50   28.80
  -3 -12   0    3.60    4.60
  -3 -12   0   16.30   10.40
  -3 -12   0    5.30    6.10
  -3 -12   0    0.50   27.00
   3  12   0    2.00    4.70
   3  12   0   29.70   11.70
   3  12   0   14.70    9.20
   3  12   0   28.90   29.70
   3  12   0    5.40   24.20
   3  12   0   13.80    8.40
   3  12   0   18.80   20.90
   3  12   0  -17.70   25.00
  -4 -12   0    4.80    7.00
  -4 -12   0   -4.40   27.90
  -4 -12   0   -1.50    3.90
  -4 -12   0  -29.50   28.80
  -4 -12   0    2.20   25.40
  -4 -12   0   -2.20    2.30
  -4 -12   0   35.60   26.50
  -4 -12   0   10.60    8.00
  -4 -12   0  -27.20   26.20
  -4 -12   0    4.00    5.00
   4  12   0  -13.00   43.00
   4  12   0    0.90   10.80
   4  12   0   -5.60   33.30
   4  12   0   -0.40   40.80
   4  12   0   -1.50    3.30
   4  12   0  -18.50   20.90
   4  12   0    3.50    5.50
  -5 -12   0   28.40   34.50
  -5 -12   0   12.60    9.60
  -5 -12   0   -4.60   32.60
  -5 -12   0   18.20   10.80
  -5 -12   0   20.10   27.50
  -5 -12   0    5.10    5.90
  -5 -12   0   40.50   33.40
  -5 -12   0   15.50    9.80
  -5 -12   0   15.10    7.30
  -5 -12   0   41.60   30.30
   5  12   0   22.90   10.40
   5  12   0   38.70   12.00
   5  12   0   21.80   12.40
   5  12   0   39.90   36.60
   5  12   0   39.20   34.40
   5  12   0    5.10   28.80
   5  12   0   14.80   30.20
   5  12   0   62.89   17.50
  -6 -12   0  -18.70   33.20
  -6 -12   0    2.60   29.40
  -6 -12   0   -0.80    3.10
  -6 -12   0   30.00   33.50
  -6 -12   0    3.80   45.50
  -6 -12   0    5.10    6.60
  -6 -12   0    2.60    5.00
  -6 -12   0    4.40    5.50
  -6 -12   0   -1.00    5.60
  -6 -12   0  -18.90   41.20
   6  12   0   -4.30    3.80
   6  12   0  -50.29   33.00
   6  12   0   10.10    9.00
   6  12   0    0.60    5.20
   6  12   0  -11.50   30.90
   6  12   0   -4.60   30.40
   4 -13   0   50.29   16.00
   4 -13   0   44.00   15.90
   4 -13   0   57.49   12.30
   4 -13   0   61.09   29.80
   4 -13   0   14.50   34.40
   4 -13   0   37.20   29.40
  -4  13   0   60.99    8.30
  -4  13   0   29.00   12.50
  -4  13   0   84.89   23.00
  -4  13   0   70.49   15.80
  -4  13   0   56.09   32.20
  -4  13   0    0.50   24.90
   3 -13   0   56.49   38.40
   3 -13   0   -7.00   27.70
   3 -13   0   26.10    9.40
   3 -13   0   30.40   14.60
   3 -13   0    2.70   27.70
   3 -13   0   44.80   15.50
  -3  13   0   19.10   30.60
  -3  13   0   30.10   26.50
  -3  13   0   33.60   11.70
   2 -13   0   10.50    9.60
   2 -13   0  -18.10   30.30
   2 -13   0    0.90    4.50
   2 -13   0    0.30    5.50
   2 -13   0   29.60   25.60
   2 -13   0  -32.30   25.60
  -2  13   0    0.70    5.60
  -2  13   0  -29.00   21.60
  -2  13   0    2.80    5.50
  -2  13   0  -20.90   28.00
   1 -13   0    4.60    6.40
   1 -13   0    7.90    8.60
   1 -13   0  -36.20   27.80
   1 -13   0   29.40   29.60
   1 -13   0   -6.00   31.60
   1 -13   0    2.40    5.80
   1 -13   0    4.20    6.40
   1 -13   0   11.00   28.30
  -1  13   0  -12.90   25.40
  -1  13   0    1.30    6.30
  -1  13   0   15.80    9.90
  -1  13   0   -6.20   27.50
  -1  13   0   11.40   22.80
  -1  13   0    6.80    8.10
   0 -13   0   39.40   12.10
   0 -13   0   58.59   16.90
   0 -13   0   46.50   28.00
   0 -13   0   53.49   32.20
   0 -13   0   59.79   16.70
   0 -13   0   39.20   27.10
   0 -13   0   34.40    9.80
   0 -13   0   56.99   32.70
   0  13   0   58.19   12.40
   0  13   0   64.89   15.90
   0  13   0   64.89   29.90
   0  13   0   76.09   20.20
   0  13   0   27.40   27.30
   0  13   0   32.20   29.10
  -1 -13   0   16.40   31.00
  -1 -13   0  -15.70   25.40
  -1 -13   0  -39.00   27.30
  -1 -13   0    2.20    5.00
  -1 -13   0  -11.20   27.10
  -1 -13   0   -1.40    3.60
  -1 -13   0   -1.10    4.00
   1  13   0   -0.20    5.40
   1  13   0   -0.80    6.40
   1  13   0    5.80   28.10
   1  13   0  -26.80   24.90
  -2 -13   0    7.20    6.50
  -2 -13   0   -5.40   27.90
  -2 -13   0  -28.00   29.00
  -2 -13   0    1.10    5.30
  -2 -13   0   -0.50    5.40
  -2 -13   0   21.30   26.50
  -2 -13   0    1.40    4.60
  -2 -13   0    2.70   30.10
   2  13   0   15.60   28.20
   2  13   0  -10.30   25.90
   2  13   0    5.40    7.60
   2  13   0    4.80    6.80
   2  13   0   -1.50    4.80
   2  13   0  -69.09   33.40
   2  13   0   14.40   11.20
   2  13   0   16.30   29.20
  -3 -13   0    5.20   28.70
  -3 -13   0   -2.20    3.90
  -3 -13   0    7.60    7.90
  -3 -13   0   10.70    8.90
  -3 -13   0   -7.80   27.70
  -3 -13   0    9.10   36.00
  -3 -13   0   17.30   33.90
  -3 -13   0   11.10    7.30
   3  13   0    2.50   23.90
   3  13   0   45.70   30.90
   3  13   0   42.70   32.20
   3  13   0    0.80    5.60
   3  13   0   30.90   12.50
   3  13   0   25.30   12.20
   3  13   0   15.90   16.00
   3  13   0    4.50   66.09
  -4 -13   0   55.29   30.90
  -4 -13   0   23.50   32.30
  -4 -13   0   10.10    6.90
  -4 -13   0   11.20   67.29
  -4 -13   0    6.30   32.40
  -4 -13   0    8.90    8.70
  -4 -13   0   16.90   41.50
  -4 -13   0    6.90    6.50
  -4 -13   0   31.30   20.10
   4  13   0   21.60   13.90
   4  13   0   46.90   33.10
   4  13   0   30.20   30.10
   4  13   0    9.10    8.40
   4  13   0   33.10   13.90
   4  13   0   11.50   34.50
   1 -14   0   18.30   37.60
   1 -14   0   10.10    7.60
   1 -14   0   20.70   12.60
   1 -14   0  -11.90   31.10
   1 -14   0   -4.80   38.20
   1 -14   0  -22.00   29.40
   1 -14   0   29.20   10.10
   1 -14   0    3.90    6.20
  -1  14   0  -11.70   31.80
  -1  14   0   16.30    9.90
  -1  14   0   16.10   30.80
  -1  14   0   23.70   31.40
  -1  14   0   28.50   10.80
  -1  14   0   13.00   10.40
   0 -14   0   15.60    7.00
   0 -14   0    6.50    8.60
   0 -14   0  -13.60   34.80
   0 -14   0   -1.40    5.00
   0 -14   0    6.50    6.40
   0 -14   0    4.50   32.60
   0 -14   0   37.30   37.10
   0 -14   0   40.40   31.10
   0  14   0    5.50   33.80
   0  14   0    8.40    9.70
   0  14   0    3.10    8.50
   0  14   0   20.50   32.10
   0  14   0   24.00   32.70
   0  14   0   18.80   10.10
  -1 -14   0   -0.40    4.90
  -1 -14   0   -5.00   35.70
  -1 -14   0   27.20   30.80
  -1 -14   0    1.00    5.90
  -1 -14   0    0.30    5.80
  -1 -14   0    6.60    8.80
  -1 -14   0  -17.20   36.60
  -1 -14   0  -13.10   32.00
   1  14   0   12.50   10.10
   1  14   0    1.80    6.30
   1  14   0   -2.10    4.30
   1  14   0    9.20   26.10
   1  14   0  -22.80   30.20
   1  14   0   12.20   30.30
   4  13  -1    3.10    6.90
   4  13  -1   -1.20   26.30
   4  13  -1    1.10    8.00
   4  13  -1   13.80    9.20
   4  13  -1  -15.60   31.60
   4  13  -1   -5.50   32.40
  -4 -13   1   15.10   10.00
  -4 -13   1   28.40   12.00
  -4 -13   1  -16.60   37.80
  -4 -13   1   22.40   12.10
  -4 -13   1   -0.80    2.80
  -4 -13   1    2.30   34.60
  -4 -13   1   10.90    6.80
  -4 -13   1   36.10   37.90
  -4 -13   1  -20.60   31.70
  -4 -13   1   40.50   40.60
   3  13  -1   56.89   34.20
   3  13  -1   -1.70    5.60
   3  13  -1   31.90   29.00
   3  13  -1   19.40   31.00
   3  13  -1   -3.80    2.20
   3  13  -1    1.00    5.20
  -3 -13   1   -1.50   35.50
  -3 -13   1   -6.10    4.50
  -3 -13   1   34.00   40.00
  -3 -13   1    8.10   33.20
  -3 -13   1    4.20    7.10
  -3 -13   1    1.00   28.80
  -3 -13   1    0.20    4.30
  -3 -13   1    5.20    7.60
  -3 -13   1   -0.70    2.40
  -3 -13   1   -4.40   29.70
   2  13  -1   -5.30   46.80
   2  13  -1   13.20   28.90
   2  13  -1    4.40    7.80
   2  13  -1   24.60   26.70
   2  13  -1    0.40    4.60
   2  13  -1   12.10    9.90
   2  13  -1  -11.70   26.60
  -2 -13   1   20.60   32.00
  -2 -13   1   44.20   29.00
  -2 -13   1   22.20   36.10
  -2 -13   1   -4.20    4.30
  -2 -13   1    6.90    6.40
  -2 -13   1    0.40    3.40
  -2 -13   1  -42.40   29.10
   1  13  -1   -4.40    4.00
   1  13  -1    0.00    3.30
   1  13  -1   19.30   26.40
   1  13  -1   11.10   30.20
   1  13  -1   -7.40   22.20
   1  13  -1  -62.99   33.40
   1  13  -1   -0.30    5.60
   1  13  -1    4.00    5.70
  -1 -13   1   -2.20    3.70
  -1 -13   1   -1.60   30.20
  -1 -13   1    1.20    4.50
  -1 -13   1   -0.20   35.70
  -1 -13   1  -22.60   26.20
  -1 -13   1   -0.50    3.70
  -1 -13   1  -11.90   26.90
  -1 -13   1   -0.10    5.60
   0  13  -1   -4.50    3.90
   0  13  -1  -28.60   26.60
   0  13  -1    0.90    4.40
   0  13  -1   -4.30    2.00
   0  13  -1   16.10   43.70
   0  13  -1  -13.90   26.80
   0  13  -1   -0.20    5.40
   0  13  -1   18.50   22.10
   0 -13   1    2.30    4.70
   0 -13   1   25.50   29.10
   0 -13   1   27.80   27.40
   0 -13   1   27.50   27.40
   0 -13   1   11.40   31.60
   0 -13   1    4.90    7.30
   0 -13   1    0.10    4.50
   0 -13   1    5.00    7.40
  -1  13  -1    5.00   10.70
  -1  13  -1    5.10    8.30
  -1  13  -1   28.60   28.00
  -1  13  -1  -27.90   40.30
  -1  13  -1  -45.40   26.60
  -1  13  -1   -1.60    4.00
   1 -13   1  -30.20   25.00
   1 -13   1   -0.20   31.80
   1 -13   1    0.40    5.40
   1 -13   1   -0.40    5.50
   1 -13   1  -14.10   27.30
   1 -13   1    0.50    4.40
  -2  13  -1   -3.60    4.10
  -2  13  -1    3.30   23.70
  -2  13  -1  -31.90   27.50
   2 -13   1    5.50    7.10
   2 -13   1   17.80   28.30
   2 -13   1   33.80   31.60
   2 -13   1   -3.40    3.00
  -3  13  -1    3.10    7.40
  -3  13  -1    4.10    6.70
  -3  13  -1   27.40   31.60
  -3  13  -1   20.90   28.70
   3 -13   1  -10.00   24.70
   3 -13   1   -1.30    5.20
   3 -13   1   12.80    9.10
   3 -13   1  -20.20   29.60
   3 -13   1  -26.30   26.60
   3 -13   1    3.90    5.30
  -4  13  -1    6.90   31.90
  -4  13  -1    3.90    6.90
  -4  13  -1   -2.50   26.30
  -4  13  -1   20.20    5.00
  -4  13  -1   14.70   10.20
  -4  13  -1   16.80   20.60
   4 -13   1   14.70   10.40
   4 -13   1  -40.80   32.00
   4 -13   1   20.50    7.60
   4 -13   1   27.10   29.20
   4 -13   1   62.19   30.60
   4 -13   1   21.50   11.20
   6  12  -1  -12.80   31.20
   6  12  -1   20.00   13.00
   5  12  -1   -8.60   29.90
   5  12  -1    8.20    8.40
   5  12  -1   -0.40   24.90
   5  12  -1    3.20    5.80
   5  12  -1  -15.60   31.50
   5  12  -1   26.60   10.10
  -5 -12   1  -23.20   39.60
  -5 -12   1  -74.79   59.69
  -5 -12   1   10.50   12.60
  -5 -12   1  -10.10   29.30
  -5 -12   1    8.90    7.20
  -5 -12   1   -0.30    3.00
  -5 -12   1    9.40    5.70
  -5 -12   1    0.10   29.50
  -5 -12   1    5.70    7.00
  -5 -12   1  -10.90   30.00
   4  12  -1    2.90    7.40
   4  12  -1    3.10   31.70
   4  12  -1  -45.80   28.50
   4  12  -1    6.90   22.50
   4  12  -1    5.80    8.00
   4  12  -1    0.10    3.00
  -4 -12   1   24.10   33.00
  -4 -12   1    5.80    7.70
  -4 -12   1   -2.40    4.30
  -4 -12   1    3.90    5.70
  -4 -12   1  -11.80   27.40
  -4 -12   1    9.70    7.10
  -4 -12   1   38.10   28.70
  -4 -12   1  -61.39   35.20
  -4 -12   1   -5.10   27.40
  -4 -12   1    5.00    5.10
   3  12  -1    9.00    7.70
   3  12  -1   19.60   12.40
   3  12  -1   25.20   34.00
   3  12  -1    6.40    9.70
   3  12  -1    9.80   32.80
   3  12  -1    6.40    6.80
   3  12  -1   -7.60   24.40
   3  12  -1   24.40   25.70
  -3 -12   1   22.60   25.90
  -3 -12   1    9.80    8.40
  -3 -12   1   -4.70   25.00
  -3 -12   1    4.20    5.20
  -3 -12   1    6.40    7.70
  -3 -12   1    1.10    4.70
  -3 -12   1   -8.10   31.00
  -3 -12   1    2.30    5.20
  -3 -12   1   15.30   29.80
  -3 -12   1    1.80   24.00
   2  12  -1    0.70    4.90
   2  12  -1  -18.20   18.90
   2  12  -1   17.70   25.10
   2  12  -1  -30.30   25.40
   2  12  -1    2.70    4.10
   2  12  -1    9.20   27.10
   2  12  -1   -3.80    2.60
   2  12  -1    4.90    6.10
  -2 -12   1   -1.00    3.10
  -2 -12   1  -12.60   26.80
  -2 -12   1    2.30   27.20
  -2 -12   1   -0.90    3.50
  -2 -12   1    7.30   24.00
  -2 -12   1   -3.20    2.60
  -2 -12   1   -0.20    3.80
  -2 -12   1   17.30   23.30
   1  12  -1   -1.90    3.20
   1  12  -1    4.70   24.90
   1  12  -1   -5.10    2.50
   1  12  -1    4.20    5.60
   1  12  -1  -42.90   22.00
   1  12  -1   -2.90   28.50
   1  12  -1    1.20    5.50
   1  12  -1    5.20   20.60
  -1 -12   1   -0.90    3.70
  -1 -12   1    6.60    6.50
  -1 -12   1  -17.90   21.50
  -1 -12   1    2.30    5.60
  -1 -12   1    2.70    6.40
  -1 -12   1  -11.80   25.90
  -1 -12   1   30.50   23.30
  -1 -12   1   25.70   28.20
   0  12  -1   -1.30    4.00
   0  12  -1  -10.00   16.00
   0  12  -1    2.10    6.00
   0  12  -1   -1.80   18.70
   0  12  -1    0.30    4.90
   0  12  -1    0.00    7.30
   0  12  -1    4.20   24.00
   0 -12   1  -12.30   23.60
   0 -12   1   39.40   29.40
   0 -12   1    2.50    4.70
   0 -12   1    5.20    6.90
   0 -12   1   -1.90    3.50
   0 -12   1  -12.80   21.70
   0 -12   1    0.20    3.20
   0 -12   1  -18.20   22.20
  -1  12  -1    3.60    6.30
  -1  12  -1  -18.70   23.60
  -1  12  -1    6.30   19.40
  -1  12  -1   19.10    7.80
  -1  12  -1   13.60   34.10
   1 -12   1   10.70    6.30
   1 -12   1    9.60    7.00
   1 -12   1   33.90   23.20
   1 -12   1   23.40   21.40
   1 -12   1   26.70   27.00
   1 -12   1   15.40   10.00
   1 -12   1    8.40   26.00
   1 -12   1    2.30    6.20
  -2  12  -1   -2.10    3.90
  -2  12  -1   -5.40   19.60
  -2  12  -1   -0.40   36.10
   2 -12   1   21.50   24.80
   2 -12   1   -0.40    3.90
   2 -12   1   32.30   26.80
   2 -12   1  -37.50   21.40
   2 -12   1   -0.40    4.40
   2 -12   1    3.50    6.20
  -3  12  -1    6.90    6.00
  -3  12  -1   18.90   23.70
  -3  12  -1   23.60   14.00
  -3  12  -1   -4.50   25.10
  -3  12  -1   28.40    9.40
  -3  12  -1   19.10    3.80
  -3  12  -1  -32.50   37.10
  -3  12  -1   20.40   14.30
   3 -12   1   -3.00   22.30
   3 -12   1   28.70    8.60
   3 -12   1   20.30   10.80
   3 -12   1   12.30    9.20
   3 -12   1   -3.10   23.00
   3 -12   1    5.20   27.60
  -4  12  -1   14.60    6.60
  -4  12  -1   18.40    4.90
  -4  12  -1   35.90   19.20
  -4  12  -1   21.10   22.40
  -4  12  -1   23.10   10.60
  -4  12  -1   49.99   26.10
   4 -12   1  -28.60   24.00
   4 -12   1   14.10   26.30
   4 -12   1   33.80    9.80
   4 -12   1    4.70    6.20
   4 -12   1   -0.40   26.60
   4 -12   1   23.20   12.30
  -5  12  -1   11.40    8.20
  -5  12  -1   34.10   26.20
  -5  12  -1   18.40   29.30
  -5  12  -1    6.00    7.20
   5 -12   1    0.40   26.20
   5 -12   1   29.40   30.00
   5 -12   1   13.60    9.20
   5 -12   1    8.90    8.80
   5 -12   1    9.30    7.00
   5 -12   1  -19.00   25.40
  -6  12  -1   58.69   30.60
  -6  12  -1   66.69   34.80
  -6  12  -1   90.39   13.00
  -6  12  -1   51.79   33.70
  -6  12  -1   73.89   16.80
  -6  12  -1   96.39   23.80
   6 -12   1   90.09   17.10
   6 -12   1   59.99   15.70
   6 -12   1   28.70   31.00
   6 -12   1   89.69   19.80
   6 -12   1   94.19   34.30
   6 -12   1   84.39   33.90
   7  11  -1  -86.59   30.90
   7  11  -1    2.60    5.50
   7  11  -1   -0.20    5.40
   7  11  -1   -0.30    8.30
   7  11  -1  -35.60   34.10
   7  11  -1  -23.20   28.30
  -7 -11   1  -45.80   33.90
  -7 -11   1    9.50   29.70
  -7 -11   1   -0.30    2.90
  -7 -11   1   -3.90    3.90
  -7 -11   1    3.50    5.00
  -7 -11   1   -0.50   39.80
   6  11  -1   25.40   31.70
   6  11  -1   34.10   30.50
   6  11  -1   -2.60    4.50
   6  11  -1    0.30    3.80
   6  11  -1    2.40    6.50
   6  11  -1   -4.10    3.20
   6  11  -1    5.80   36.70
   6  11  -1  -10.40   24.70
  -6 -11   1   47.70   31.10
  -6 -11   1  -18.10   28.60
  -6 -11   1    2.80    5.40
  -6 -11   1    7.70    6.00
  -6 -11   1   -7.40   27.90
  -6 -11   1    7.70    7.10
  -6 -11   1    4.80   32.80
  -6 -11   1    3.40    6.00
  -6 -11   1    3.50    4.60
  -6 -11   1   -1.70    2.40
  -6 -11   1  -25.50   32.80
  -6 -11   1   34.20   43.60
   5  11  -1   -3.70   25.20
   5  11  -1    9.40    6.90
   5  11  -1    7.40    9.70
   5  11  -1   -2.80   23.80
   5  11  -1    3.90    6.10
   5  11  -1  -21.80   28.60
   5  11  -1   18.90   28.00
   5  11  -1    0.80    4.10
  -5 -11   1   15.60   25.00
  -5 -11   1    2.80    5.70
  -5 -11   1    5.90    6.20
  -5 -11   1   -2.00    4.10
  -5 -11   1  -20.00   27.00
  -5 -11   1    7.60   25.30
  -5 -11   1    2.70    4.40
  -5 -11   1   -8.10   24.50
  -5 -11   1  -29.60   29.70
  -5 -11   1   11.70    7.40
   4  11  -1   57.09   13.10
   4  11  -1   32.80   22.60
   4  11  -1    4.50    6.80
   4  11  -1    5.20   26.40
   4  11  -1   24.30   10.70
   4  11  -1   27.30   27.60
   4  11  -1   56.39   25.30
   4  11  -1   45.90   15.60
  -4 -11   1   40.80   26.80
  -4 -11   1   43.90   32.20
  -4 -11   1   24.00    7.40
  -4 -11   1    2.20   22.30
  -4 -11   1   39.60   23.50
  -4 -11   1   59.29   16.90
  -4 -11   1   23.80    9.50
  -4 -11   1   37.60   13.00
   3  11  -1   -0.50    2.60
   3  11  -1   35.60   22.10
   3  11  -1    6.70    7.60
   3  11  -1  -23.20   20.70
   3  11  -1    1.10    5.00
   3  11  -1  -27.90   22.10
   3  11  -1    6.90    6.10
   3  11  -1    1.40   17.00
  -3 -11   1    5.00    5.90
  -3 -11   1    2.20    5.20
  -3 -11   1    3.90    6.10
  -3 -11   1  -11.40   21.70
  -3 -11   1   -0.40    3.30
  -3 -11   1   20.60   22.30
  -3 -11   1   15.30   20.60
  -3 -11   1    5.10   22.40
  -3 -11   1  -17.00   24.30
  -3 -11   1    0.10    4.50
   2  11  -1   12.70   20.00
   2  11  -1   -0.40    3.20
   2  11  -1   -0.30    4.00
   2  11  -1   17.00   21.40
   2  11  -1  -20.00   20.50
   2  11  -1   12.60   16.00
   2  11  -1   -2.60    3.30
   2  11  -1   -0.90    3.10
  -2 -11   1    1.10    4.00
  -2 -11   1   -8.80   20.60
  -2 -11   1   -3.90   19.90
  -2 -11   1   -0.40   20.10
  -2 -11   1    1.00    3.60
  -2 -11   1    0.80    4.40
  -2 -11   1  -15.20   21.20
  -2 -11   1   -1.30    4.20
   1  11  -1   55.19   14.20
   1  11  -1   39.20   19.60
   1  11  -1   35.80    9.40
   1  11  -1   65.39   24.90
   1  11  -1   21.20    9.80
   1  11  -1   24.80   21.00
   1  11  -1   44.90   12.70
   1  11  -1   65.49   23.90
  -1 -11   1   -1.30   19.20
  -1 -11   1   38.50   12.70
  -1 -11   1   38.40    8.10
  -1 -11   1   23.80   20.30
  -1 -11   1   43.10   12.40
  -1 -11   1   28.00   21.40
  -1 -11   1   35.70   27.00
  -1 -11   1   17.70    8.10
   0  11  -1    2.00    5.00
   0  11  -1    4.50    5.30
   0  11  -1   -3.30   14.90
   0  11  -1    6.20    5.70
   0  11  -1   10.30    7.60
   0  11  -1  -11.70   20.30
   0  11  -1    8.40   17.00
   0  11  -1   11.90   22.70
   0 -11   1    4.10    5.50
   0 -11   1   11.80    7.90
   0 -11   1  -30.30   20.90
   0 -11   1   20.20   17.70
   0 -11   1    2.30    4.00
   0 -11   1    5.20    5.70
   0 -11   1    8.30   20.20
   0 -11   1   40.70   23.90
  -1  11  -1   59.59   17.30
  -1  11  -1   62.19   26.00
  -1  11  -1   23.90   18.10
  -1  11  -1   51.79   10.90
  -1  11  -1   36.20   18.80
  -1  11  -1   48.50   14.50
   1 -11   1   42.60   11.00
   1 -11   1   70.39   16.00
   1 -11   1   64.99   11.10
   1 -11   1   73.59   26.90
   1 -11   1   17.70   18.10
   1 -11   1   51.79   20.80
  -2  11  -1   26.50    9.00
  -2  11  -1   17.70    8.30
  -2  11  -1   37.40   12.50
  -2  11  -1   38.50   25.50
  -2  11  -1   23.60   29.60
  -2  11  -1   17.00    9.70
  -2  11  -1   26.30   20.30
  -2  11  -1   -8.10   29.70
  -2  11  -1    4.40   13.40
   2 -11   1   11.50    7.90
   2 -11   1   19.10    8.40
   2 -11   1   35.60   19.70
   2 -11   1   42.40   24.00
   2 -11   1    8.60    5.50
   2 -11   1   42.70   22.50
  -3  11  -1    5.40    2.90
  -3  11  -1   15.90   17.60
  -3  11  -1    3.20    6.00
  -3  11  -1    2.00    4.60
  -3  11  -1   -3.70   13.30
  -3  11  -1   -0.10    4.90
  -3  11  -1  -65.29   29.00
  -3  11  -1   37.50   22.00
   3 -11   1    5.60    5.50
   3 -11   1    6.60   19.80
   3 -11   1   -3.50   19.10
   3 -11   1   16.70   22.70
   3 -11   1   31.10   11.60
   3 -11   1    5.20    6.40
  -4  11  -1   40.20   17.50
  -4  11  -1   31.30    6.10
  -4  11  -1   69.89   18.60
  -4  11  -1   38.90   10.50
  -4  11  -1   27.80   21.00
  -4  11  -1   48.40   26.90
   4 -11   1   61.99   25.40
   4 -11   1   60.69   24.40
   4 -11   1   25.50    9.90
   4 -11   1   40.10   22.20
   4 -11   1   19.20   20.60
   4 -11   1   37.50    9.70
  -5  11  -1  127.49   27.10
  -5  11  -1   32.70   26.80
  -5  11  -1  101.79   31.00
  -5  11  -1  111.69   18.50
   5 -11   1  112.09   31.40
   5 -11   1   84.79   16.20
   5 -11   1   59.59   28.80
   5 -11   1   77.89   15.90
   5 -11   1  104.19   21.60
   5 -11   1   32.50   25.10
  -6  11  -1   18.10   29.10
  -6  11  -1    1.30    4.50
  -6  11  -1  -26.30   21.20
  -6  11  -1   -8.30    3.00
   6 -11   1   27.50   27.00
   6 -11   1    6.00   25.50
   6 -11   1    1.90    5.90
   6 -11   1   -0.90    4.70
  -7  11  -1    0.90    6.50
  -7  11  -1   -1.40    5.10
  -7  11  -1  -17.80   32.50
  -7  11  -1   55.79   30.90
   7 -11   1   14.40   26.10
   7 -11   1  -42.10   29.60
   7 -11   1    0.40    5.40
   7 -11   1    2.40    5.30
   7 -11   1    2.60    5.70
   7 -11   1   -9.10   26.60
   8  10  -1  -17.70   34.10
   8  10  -1    6.90    9.60
   8  10  -1  -16.30   32.20
   8  10  -1   -4.10    3.30
   8  10  -1    4.30    8.40
   8  10  -1   -5.60   28.60
  -8 -10   1    7.30   20.50
  -8 -10   1   -0.20    3.10
  -8 -10   1  -15.20   32.10
  -8 -10   1    2.10    2.70
  -8 -10   1   -4.20    2.90
  -8 -10   1    2.30    5.80
  -8 -10   1  -41.20   39.20
  -8 -10   1  -60.39   42.30
   7  10  -1  -16.40   28.00
   7  10  -1    7.50    8.00
   7  10  -1    0.80    4.40
   7  10  -1  -24.30   23.80
   7  10  -1   -8.30   27.50
   7  10  -1    1.60    6.10
   7  10  -1  -21.10   29.00
   7  10  -1   15.80   11.40
  -7 -10   1   -0.30    3.50
  -7 -10   1  -12.40   35.00
  -7 -10   1  -21.50   30.60
  -7 -10   1   -0.80    2.70
  -7 -10   1   -4.50   25.20
  -7 -10   1   -1.90    4.90
  -7 -10   1   40.10   29.90
  -7 -10   1    8.90   15.70
  -7 -10   1  -20.70   35.00
  -7 -10   1    2.80    7.10
  -7 -10   1   -2.30    3.50
  -7 -10   1    1.00    2.20
   6  10  -1   12.50    9.50
   6  10  -1   23.00   27.10
   6  10  -1    6.00   27.40
   6  10  -1   18.30   11.70
   6  10  -1   14.20   26.10
   6  10  -1   10.90    7.40
   6  10  -1    7.00   28.40
  -6 -10   1    4.30    4.30
  -6 -10   1   61.79   32.20
  -6 -10   1  -24.90   28.10
  -6 -10   1    3.50   25.90
  -6 -10   1   13.00    8.10
  -6 -10   1    5.50    4.70
  -6 -10   1   14.70    9.90
  -6 -10   1   -2.20    2.80
  -6 -10   1    5.50   25.50
  -6 -10   1   12.80   24.60
  -6 -10   1    7.00    4.70
  -6 -10   1   34.00   29.80
   5  10  -1   63.99   25.00
   5  10  -1  100.89   18.50
   5  10  -1  101.69   17.00
   5  10  -1   82.89   24.20
   5  10  -1   82.09   18.50
   5  10  -1   44.70   25.00
   5  10  -1  146.29   25.40
   5  10  -1   72.99   24.10
  -5 -10   1  121.39   11.90
  -5 -10   1  101.09   22.70
  -5 -10   1   83.59   30.80
  -5 -10   1   79.39   30.90
  -5 -10   1   64.69   29.20
  -5 -10   1   77.19   24.60
  -5 -10   1   80.99   11.50
  -5 -10   1  111.59   20.70
  -5 -10   1   39.30   27.70
  -5 -10   1   88.79   21.00
  -5 -10   1   99.59   28.50
  -5 -10   1  111.39   19.00
   4  10  -1   38.70   23.50
   4  10  -1   24.00   10.70
   4  10  -1   38.20   13.40
   4  10  -1   17.30    9.10
   4  10  -1   26.30    8.60
   4  10  -1   66.29   26.00
   4  10  -1  -17.50   19.90
   4  10  -1   38.50   19.20
  -4 -10   1   23.30   21.80
  -4 -10   1   41.00    8.60
  -4 -10   1   54.39   16.00
  -4 -10   1   27.40   24.20
  -4 -10   1   22.30    6.60
  -4 -10   1   48.80   13.80
  -4 -10   1   27.90    9.50
  -4 -10   1   26.10   20.90
  -4 -10   1   -8.50   19.20
  -4 -10   1   14.20   21.30
  -4 -10   1    0.00   25.20
  -4 -10   1   26.80   10.80
   3  10  -1  113.59   28.10
   3  10  -1  243.28   31.40
   3  10  -1  200.88   17.50
   3  10  -1  209.88   31.90
   3  10  -1  187.58   33.10
   3  10  -1  157.08   31.10
   3  10  -1  123.79   28.40
   3  10  -1  177.38   26.20
  -3 -10   1  173.08   23.20
  -3 -10   1  194.88   29.70
  -3 -10   1  160.48   14.20
  -3 -10   1  141.39   31.00
  -3 -10   1  130.19   36.20
  -3 -10   1  179.28   14.50
  -3 -10   1   92.09   29.10
  -3 -10   1  113.89   28.80
  -3 -10   1  128.89   23.80
  -3 -10   1  146.99   33.20
  -3 -10   1  199.18   34.50
   2  10  -1    6.10   13.10
   2  10  -1    6.40    6.50
   2  10  -1   -9.70   16.20
   2  10  -1   12.50   18.10
   2  10  -1   -9.40   14.80
   2  10  -1    7.80    4.90
   2  10  -1    5.40    5.20
  -2 -10   1    3.10    5.00
  -2 -10   1    4.50    4.60
  -2 -10   1    4.90   16.80
  -2 -10   1  -22.60   19.70
  -2 -10   1   12.20    8.10
  -2 -10   1   17.00   16.10
  -2 -10   1    5.60    4.60
  -2 -10   1    2.90   19.00
   1  10  -1   12.70   17.40
   1  10  -1    8.20   12.60
   1  10  -1    6.20    5.00
   1  10  -1   -0.90    3.90
   1  10  -1    9.70   17.80
   1  10  -1   -0.80    2.60
   1  10  -1  -16.30   13.50
   1  10  -1   -2.60    2.60
  -1 -10   1  -24.30   17.10
  -1 -10   1   -3.00    2.60
  -1 -10   1    9.90    6.70
  -1 -10   1   -2.10   14.90
  -1 -10   1    4.00    5.80
  -1 -10   1   -2.30   14.40
  -1 -10   1  -12.30   18.50
  -1 -10   1    2.20    4.20
   0  10  -1   34.50   10.50
   0  10  -1   41.90   16.00
   0  10  -1   63.29   13.50
   0  10  -1   63.89   16.00
   0  10  -1   22.30   17.90
   0  10  -1   49.40   17.90
   0  10  -1   80.79   13.40
   0  10  -1   33.50   20.90
   0 -10   1   76.59   16.20
   0 -10   1   65.89   11.30
   0 -10   1   29.50   17.20
   0 -10   1   52.49   12.40
   0 -10   1   49.60   20.90
   0 -10   1   82.59   21.40
   0 -10   1   -2.70   19.70
   0 -10   1   39.90   11.90
  -1  10  -1   51.49   12.60
  -1  10  -1   57.19   15.10
  -1  10  -1   69.19   12.40
  -1  10  -1   27.30   18.90
  -1  10  -1   81.49   22.20
  -1  10  -1   39.00   18.30
  -1  10  -1    4.70   24.60
  -1  10  -1   56.79   12.30
   1 -10   1   36.00   16.90
   1 -10   1   97.89   23.80
   1 -10   1   78.29   15.40
   1 -10   1   68.19   16.10
   1 -10   1   70.09   11.20
   1 -10   1   79.09   23.70
  -2  10  -1    1.50   14.90
  -2  10  -1   24.50   20.30
  -2  10  -1    2.70    1.90
  -2  10  -1    4.80    5.10
  -2  10  -1    4.00   22.40
  -2  10  -1   -0.60    3.50
  -2  10  -1   13.30    9.40
  -2  10  -1   -1.20    3.30
  -2  10  -1    4.50    6.20
  -2  10  -1   37.10   18.50
   2 -10   1   -3.10    2.20
   2 -10   1    7.70    6.40
   2 -10   1   13.40   14.60
   2 -10   1   -3.10   14.90
   2 -10   1    7.20    4.90
   2 -10   1  -25.60   16.70
  -3  10  -1  138.39   22.90
  -3  10  -1  101.89   19.40
  -3  10  -1  155.38   15.40
  -3  10  -1   94.49   23.30
  -3  10  -1   90.19   25.80
  -3  10  -1   97.59   27.80
  -3  10  -1  136.49   17.90
  -3  10  -1   87.59   31.10
   3 -10   1  115.29   27.30
   3 -10   1  103.49   23.40
   3 -10   1  151.38   21.20
   3 -10   1  156.68   14.40
   3 -10   1  152.38   27.60
   3 -10   1  139.79   22.60
  -4  10  -1  240.68   20.20
  -4  10  -1  156.98   23.00
  -4  10  -1  169.08   31.80
   4 -10   1  223.08   35.70
   4 -10   1  189.08   31.70
   4 -10   1  247.68   22.00
   4 -10   1  209.98   32.20
   4 -10   1  225.08   29.90
   4 -10   1  263.27   19.50
  -5  10  -1   42.40   13.10
  -5  10  -1   45.10   10.90
  -5  10  -1  -13.70   22.10
  -5  10  -1   37.20   19.20
   5 -10   1   57.89   23.20
   5 -10   1   27.10   21.10
   5 -10   1   53.69   13.20
   5 -10   1   43.10   14.00
  -6  10  -1   67.69   19.40
  -6  10  -1   49.90   46.50
  -6  10  -1   76.79   22.30
  -6  10  -1    6.70   24.50
   6 -10   1   68.69   13.30
   6 -10   1   69.59   26.00
   6 -10   1   44.30   12.00
   6 -10   1   62.59   26.30
   6 -10   1   55.29   15.20
   6 -10   1   46.90   23.80
  -7  10  -1   89.89   32.10
  -7  10  -1   59.49   29.30
  -7  10  -1   37.00   11.00
  -7  10  -1   61.39   18.00
   7 -10   1   50.59   12.20
   7 -10   1   40.80   12.60
   7 -10   1   42.80   25.60
   7 -10   1   10.70   27.60
   7 -10   1   60.59   17.30
   7 -10   1    8.90   23.20
  -8  10  -1    5.30    6.30
  -8  10  -1   12.90   30.20
  -8  10  -1   27.90   34.60
  -8  10  -1   -5.00    3.20
   8 -10   1    3.10    6.80
   8 -10   1    1.70    6.00
   8 -10   1  -29.00   25.40
   8 -10   1  -28.30   29.80
   8 -10   1   -2.70    3.80
   8 -10   1  -14.00   26.60
   9   9  -1    1.90   28.90
   9   9  -1    1.40    7.00
   9   9  -1   12.80    9.10
   9   9  -1    2.40    7.20
   9   9  -1   -9.60   31.10
   9   9  -1   43.10   38.30
  -9  -9   1   -0.60    3.70
  -9  -9   1    3.00    4.90
  -9  -9   1    1.10   25.60
  -9  -9   1   81.19   43.20
  -9  -9   1    7.40    4.80
  -9  -9   1   33.80   33.50
  -9  -9   1    6.80    7.80
   8   9  -1   -8.50    2.80
   8   9  -1    1.00    5.20
   8   9  -1    0.10    4.20
   8   9  -1   18.70   32.00
   8   9  -1  -17.10   46.50
   8   9  -1  -20.30   27.60
   8   9  -1    1.80    5.80
   8   9  -1   -3.40    2.70
   8   9  -1  -20.90   31.30
   8   9  -1   -6.20   35.20
  -8  -9   1   -3.00   34.40
  -8  -9   1  -11.70   27.10
  -8  -9   1   -1.20    3.00
  -8  -9   1    9.20    6.90
  -8  -9   1    1.70    5.30
  -8  -9   1  -14.60   36.60
  -8  -9   1    4.00    5.80
  -8  -9   1  -46.90   30.10
  -8  -9   1    0.60    3.20
  -8  -9   1  -48.80   20.80
   7   9  -1   24.70   13.80
   7   9  -1   -2.60   26.20
   7   9  -1   30.80   12.50
   7   9  -1   32.60   30.90
   7   9  -1   28.30    9.60
   7   9  -1   24.60   12.10
   7   9  -1  -16.80   26.40
   7   9  -1   52.59   59.79
   7   9  -1  -10.40   42.90
  -7  -9   1   35.40   12.30
  -7  -9   1   44.10   31.80
  -7  -9   1   27.40   10.90
  -7  -9   1  -17.60   30.40
  -7  -9   1   41.00   17.00
  -7  -9   1   45.10   12.80
  -7  -9   1   42.10    7.00
  -7  -9   1   -1.80   23.40
  -7  -9   1   21.30   25.60
  -7  -9   1   30.10   13.80
   6   9  -1    6.60   17.20
   6   9  -1    0.00   22.90
   6   9  -1   45.40   13.80
   6   9  -1   44.70   42.30
   6   9  -1   28.60    9.20
   6   9  -1   28.00   10.00
   6   9  -1   35.10   24.50
  -6  -9   1    3.20   24.10
  -6  -9   1   -8.60   21.20
  -6  -9   1   -8.20   11.60
  -6  -9   1   12.40    8.10
  -6  -9   1   41.00   24.20
  -6  -9   1    9.70    8.10
  -6  -9   1   32.20   12.70
  -6  -9   1   28.30    4.80
  -6  -9   1   18.70   23.50
  -6  -9   1   22.30    9.60
   5   9  -1   44.60   14.70
   5   9  -1  -11.20   21.40
   5   9  -1   50.69   14.10
   5   9  -1   34.40    9.90
   5   9  -1    3.70   17.70
   5   9  -1   22.50   21.10
   5   9  -1   39.80   13.10
   5   9  -1    8.50   17.10
  -5  -9   1   44.80   12.00
  -5  -9   1   39.60   24.00
  -5  -9   1   41.20   12.00
  -5  -9   1  -23.50   19.10
  -5  -9   1   12.30   19.50
  -5  -9   1   31.90   11.30
  -5  -9   1   30.70   11.20
  -5  -9   1   69.99   24.20
  -5  -9   1   22.20   14.50
  -5  -9   1    2.70   20.40
  -5  -9   1   34.20   11.70
   4   9  -1   59.99   23.00
   4   9  -1  114.59   24.00
   4   9  -1   74.59   16.70
   4   9  -1   56.39   19.70
   4   9  -1   88.39   14.10
   4   9  -1   64.39   14.80
   4   9  -1   50.89   21.80
   4   9  -1   33.90   20.50
  -4  -9   1   71.59   16.30
  -4  -9   1   68.09   21.20
  -4  -9   1   77.89   12.30
  -4  -9   1   69.29   25.60
  -4  -9   1   73.89   11.50
  -4  -9   1   83.79   19.00
  -4  -9   1   99.19   20.80
  -4  -9   1   46.10   18.50
  -4  -9   1   33.40   23.50
  -4  -9   1   68.39   22.70
  -4  -9   1   41.60   23.60
  -4  -9   1  111.89   18.20
   3   9  -1   -8.50   17.00
   3   9  -1   40.20   11.20
   3   9  -1   48.30   13.30
   3   9  -1    7.40   15.90
   3   9  -1   33.40    8.40
   3   9  -1   -0.70   16.20
   3   9  -1   18.80   15.40
   3   9  -1   40.70   13.30
  -3  -9   1   47.30    9.50
  -3  -9   1   50.49   13.30
  -3  -9   1   -6.10   18.60
  -3  -9   1   20.20    6.00
  -3  -9   1   37.70   10.70
  -3  -9   1   61.29   21.80
  -3  -9   1   17.40    7.80
  -3  -9   1   26.50   16.00
  -3  -9   1   21.60    8.20
  -3  -9   1   39.50   18.30
  -3  -9   1   19.80   21.30
  -3  -9   1   15.20   16.20
   2   9  -1   92.39   13.70
   2   9  -1   82.09   21.60
   2   9  -1  105.09   20.10
   2   9  -1   72.89   20.40
   2   9  -1   85.69   21.60
   2   9  -1   77.69   14.70
   2   9  -1   43.50   16.50
   2   9  -1  110.49   18.60
  -2  -9   1   62.19   21.00
  -2  -9   1   81.89   11.90
  -2  -9   1   86.79   19.30
  -2  -9   1   68.19   13.50
  -2  -9   1   71.09   21.10
  -2  -9   1   47.90   19.80
  -2  -9   1  109.09   18.50
  -2  -9   1   77.79   23.00
  -2  -9   1   88.59   30.20
  -2  -9   1  100.89   17.70
   1   9  -1   82.99   13.00
   1   9  -1   60.49   17.90
   1   9  -1   59.29   13.40
   1   9  -1  102.99   18.80
   1   9  -1   53.99   16.00
   1   9  -1   65.39   18.80
   1   9  -1   33.50   17.40
   1   9  -1   59.99   11.80
  -1  -9   1   83.89   16.30
  -1  -9   1   85.29   17.50
  -1  -9   1   81.19   21.70
  -1  -9   1   84.69   11.80
  -1  -9   1   61.99   20.40
  -1  -9   1   56.79   21.10
  -1  -9   1   90.79   16.20
  -1  -9   1   45.20   19.80
  -1  -9   1  102.69   23.00
   0   9  -1   13.70   13.30
   0   9  -1   29.00    8.30
   0   9  -1   15.30    8.00
   0   9  -1   35.70    8.80
   0   9  -1   25.70    9.70
   0   9  -1   17.50   13.80
   0   9  -1   64.69   23.70
   0   9  -1   26.20   15.80
   0  -9   1   39.10   11.50
   0  -9   1   14.80   19.80
   0  -9   1   24.40   15.00
   0  -9   1   20.60    6.50
   0  -9   1   30.50   16.20
   0  -9   1   18.30    7.30
   0  -9   1   25.20   17.10
   0  -9   1   44.30   14.70
   0  -9   1   29.50    9.30
   0  -9   1   30.20    7.30
  -1   9  -1    0.60    3.40
  -1   9  -1    9.10   15.70
  -1   9  -1    0.90    3.20
  -1   9  -1   17.00   14.50
  -1   9  -1    3.10    9.40
  -1   9  -1    2.70    3.80
  -1   9  -1    6.50    5.10
  -1   9  -1    7.90   18.20
   1  -9   1    2.80    3.80
   1  -9   1   18.40   12.50
   1  -9   1    5.70   15.60
   1  -9   1    7.60   11.50
   1  -9   1    7.20    4.60
   1  -9   1    1.70    4.60
  -2   9  -1  121.19   24.50
  -2   9  -1  144.49   27.60
  -2   9  -1  135.39   18.00
  -2   9  -1  191.08   16.20
  -2   9  -1  153.58   24.50
  -2   9  -1  146.09   20.00
  -2   9  -1  131.39   25.00
   2  -9   1  160.28   13.40
   2  -9   1  160.48   21.30
   2  -9   1  125.59   26.60
   2  -9   1  107.89   17.20
   2  -9   1  124.29   21.10
   2  -9   1  159.88   24.80
  -3   9  -1   27.50   11.90
  -3   9  -1   19.90    8.00
  -3   9  -1   23.80   14.10
  -3   9  -1   16.80    7.20
  -3   9  -1   35.30    9.00
  -3   9  -1   -3.20   18.50
  -3   9  -1   20.10   21.90
  -3   9  -1   31.90   17.30
   3  -9   1   21.50    7.50
   3  -9   1   30.10    9.10
   3  -9   1   44.30   16.10
   3  -9   1   -3.40   14.40
   3  -9   1   26.80    7.50
   3  -9   1   22.60   13.60
  -4   9  -1   67.69   15.30
  -4   9  -1   63.09   13.80
  -4   9  -1   59.49   22.00
  -4   9  -1   58.49   12.40
  -4   9  -1   40.40   24.00
  -4   9  -1   58.59   18.60
   4  -9   1   62.29   12.50
   4  -9   1   46.30   18.40
   4  -9   1   74.99   20.40
   4  -9   1   56.49   13.10
  -5   9  -1  111.29   19.40
  -5   9  -1  102.79   26.90
  -5   9  -1  127.39   18.40
  -5   9  -1   71.79   19.90
   5  -9   1   80.39   22.10
   5  -9   1   87.69   23.10
   5  -9   1  111.09   18.40
   5  -9   1   60.99   22.30
   5  -9   1   71.29   15.80
   5  -9   1  117.09   12.50
  -6   9  -1   28.60   22.20
  -6   9  -1  108.69   23.50
  -6   9  -1   90.89   15.00
   6  -9   1   67.29   23.90
   6  -9   1  111.59   16.20
   6  -9   1   92.39   18.30
   6  -9   1   41.10   19.50
   6  -9   1   66.39   14.00
  -7   9  -1   13.10   25.10
  -7   9  -1    3.20    8.50
  -7   9  -1   15.10   25.30
  -7   9  -1    9.40    5.60
   7  -9   1   52.99   22.50
   7  -9   1   -0.70    4.20
   7  -9   1    9.20    9.80
   7  -9   1    2.20    5.30
   7  -9   1  -16.40   19.70
   7  -9   1    7.70   20.90
  -8   9  -1   42.50   29.40
  -8   9  -1   31.20   31.50
  -8   9  -1   56.59   17.30
  -8   9  -1   57.09   13.00
   8  -9   1   63.29   28.50
   8  -9   1   53.29   12.30
   8  -9   1   39.50   12.10
   8  -9   1   50.89   28.60
   8  -9   1   19.00   27.30
   8  -9   1   52.29   15.50
  -9   9  -1  -33.90   29.80
  -9   9  -1   69.19   39.30
  -9   9  -1   -5.00    3.70
  -9   9  -1    4.50    6.50
   9  -9   1  -14.70   28.90
   9  -9   1   -2.10    4.00
   9  -9   1   -6.40   27.40
   9  -9   1   31.80   25.40
   9  -9   1   -1.00    4.00
   9  -9   1    1.70    4.00
   9   8  -1    1.80    6.20
   9   8  -1   11.10    9.10
   9   8  -1   -8.10   27.90
   9   8  -1    8.40   33.50
   9   8  -1   39.00   28.30
   9   8  -1  -47.90   33.10
   9   8  -1    0.20    6.70
   9   8  -1   -2.20    4.00
   9   8  -1    7.70    4.60
   9   8  -1   23.10   35.00
  -9  -8   1    9.50   43.00
  -9  -8   1   23.20   11.20
  -9  -8   1    5.20   37.40
  -9  -8   1    4.00    4.20
  -9  -8   1   -1.80   31.30
  -9  -8   1  -21.20   30.50
  -9  -8   1    6.20    5.60
  -9  -8   1   12.10    9.60
  -9  -8   1    7.80   24.00
  -9  -8   1   10.40    5.30
   8   8  -1    9.40    9.00
   8   8  -1   -2.80    2.50
   8   8  -1    7.50   22.70
   8   8  -1   15.80   29.70
   8   8  -1    3.00   26.20
   8   8  -1   -1.80   33.10
   8   8  -1    5.40    5.50
   8   8  -1   -0.40    5.90
   8   8  -1    7.60    9.60
   8   8  -1  -14.40   25.80
  -8  -8   1  -22.40   25.70
  -8  -8   1    4.00    7.10
  -8  -8   1    6.10   18.70
  -8  -8   1   11.70    4.50
  -8  -8   1    3.80    4.30
  -8  -8   1   14.00   30.40
  -8  -8   1  -29.90   25.20
  -8  -8   1    9.40    8.20
  -8  -8   1    3.40   22.50
  -8  -8   1    6.90    4.10
   7   8  -1    6.50    6.00
   7   8  -1   18.40   23.80
   7   8  -1    9.90   21.50
   7   8  -1   -2.00    4.20
   7   8  -1   -3.20    2.60
   7   8  -1    8.30   22.80
   7   8  -1    4.70   18.40
   7   8  -1   -2.00    3.10
  -7  -8   1   11.10   19.50
  -7  -8   1  -23.60   14.60
  -7  -8   1   -0.40   21.40
  -7  -8   1    2.10    2.80
  -7  -8   1    4.10    4.00
  -7  -8   1   22.80   24.00
  -7  -8   1   -1.70    3.60
  -7  -8   1    0.20   22.10
  -7  -8   1    2.60   22.90
  -7  -8   1   -2.50    2.10
  -7  -8   1   15.00    9.00
  -7  -8   1   -0.30    2.80
  -7  -8   1  -11.10   21.70
  -7  -8   1    2.00    3.20
   6   8  -1    7.50   16.30
   6   8  -1   17.80   19.10
   6   8  -1   30.20   19.80
   6   8  -1   -3.60   20.10
   6   8  -1   24.40    9.20
   6   8  -1   -8.30   32.10
   6   8  -1   14.00    8.50
   6   8  -1    9.60    6.70
   6   8  -1   23.70    8.10
   6   8  -1    7.80    7.00
  -6  -8   1   32.00   24.60
  -6  -8   1   27.10    5.40
  -6  -8   1   31.40   20.30
  -6  -8   1   32.50   10.70
  -6  -8   1    5.70   18.20
  -6  -8   1   20.90    9.30
  -6  -8   1   20.20   12.50
  -6  -8   1   17.30    5.90
  -6  -8   1   37.40   19.90
  -6  -8   1    6.90   20.80
  -6  -8   1   23.10   10.10
  -6  -8   1   18.70    5.20
  -6  -8   1   17.50   20.60
  -6  -8   1   18.70   10.30
   5   8  -1  300.27   28.00
   5   8  -1  292.87   26.90
   5   8  -1  213.48   33.00
   5   8  -1  229.58   34.70
   5   8  -1  284.97   21.00
   5   8  -1  243.58   22.90
  -5  -8   1  214.08   29.60
  -5  -8   1  344.77   37.40
  -5  -8   1  301.57   33.20
  -5  -8   1  239.88   36.20
  -5  -8   1  255.77   22.50
  -5  -8   1  257.97   31.10
  -5  -8   1  257.57   22.90
  -5  -8   1  219.18   34.70
  -5  -8   1  199.18   27.40
  -5  -8   1  254.77   16.10
  -5  -8   1  262.77   17.70
  -5  -8   1  200.18   34.90
  -5  -8   1  273.67   13.80
   4   8  -1  254.17   23.90
   4   8  -1  127.49   19.00
   4   8  -1  216.58   17.10
   4   8  -1  160.58   24.60
   4   8  -1  145.89   25.40
   4   8  -1  186.58   28.50
   4   8  -1  158.48   23.10
   4   8  -1  107.09   23.60
  -4  -8   1  212.98   27.90
  -4  -8   1  166.78   31.70
  -4  -8   1  208.88   14.70
  -4  -8   1  161.08   24.10
  -4  -8   1  162.28   23.60
  -4  -8   1  146.89   24.20
  -4  -8   1  182.98   21.90
  -4  -8   1  165.48   27.30
  -4  -8   1  187.28   13.10
  -4  -8   1  261.37   36.10
  -4  -8   1  148.99   23.40
  -4  -8   1  261.77   37.80
   3   8  -1   47.60   10.10
   3   8  -1   31.80    9.20
   3   8  -1   74.59   20.80
   3   8  -1   25.50   12.80
   3   8  -1   43.50   17.50
   3   8  -1   45.40   10.50
   3   8  -1   23.00   12.30
   3   8  -1   81.79   16.30
  -3  -8   1   69.49   17.90
  -3  -8   1   40.60    9.90
  -3  -8   1   53.29   12.70
  -3  -8   1   55.09    9.10
  -3  -8   1   56.19   13.00
  -3  -8   1   56.99    8.90
  -3  -8   1   34.70   16.60
  -3  -8   1   51.29   18.00
  -3  -8   1   61.59   19.60
  -3  -8   1   38.50   16.10
  -3  -8   1   39.60   16.60
  -3  -8   1   52.69   13.40
   2   8  -1   13.00    9.00
   2   8  -1    2.90    5.40
   2   8  -1    0.60    3.80
   2   8  -1   10.80   12.40
   2   8  -1   -1.00    3.20
  -2  -8   1   26.90   12.20
  -2  -8   1    1.90    3.10
  -2  -8   1    7.10    4.70
  -2  -8   1    7.60   15.10
  -2  -8   1   25.50   15.70
  -2  -8   1    3.20    2.50
  -2  -8   1    0.30    2.30
  -2  -8   1    8.10   11.10
  -2  -8   1    0.60    2.30
  -2  -8   1   -7.00   12.60
   1   8  -1   -1.90    2.20
   1   8  -1    1.50   12.30
   1   8  -1   10.10   11.50
   1   8  -1    8.20   10.80
   1   8  -1   -2.40    2.60
   1   8  -1    1.10    2.80
   1   8  -1    3.50    4.30
   1   8  -1    2.10    4.90
   1   8  -1   -1.50    9.40
   1   8  -1   15.80   18.60
   1   8  -1  -17.50   15.00
   1   8  -1    2.90    3.60
  -1  -8   1    2.10   10.20
  -1  -8   1   -0.40    2.30
  -1  -8   1    2.70    4.00
  -1  -8   1   -6.10   11.60
  -1  -8   1    4.20   10.80
  -1  -8   1    4.60    4.40
  -1  -8   1    4.00    4.70
  -1  -8   1   -4.40   13.50
   0   8  -1    9.90    5.90
   0   8  -1   -0.30    9.30
   0   8  -1   31.70   18.40
   0   8  -1   12.70   10.80
   0   8  -1    5.40    3.90
   0   8  -1   12.00    7.00
   0   8  -1   15.10    6.40
   0   8  -1    7.20   17.70
   0  -8   1    7.80    4.10
   0  -8   1   20.80    7.70
   0  -8   1   15.90    5.10
   0  -8   1   19.50   13.70
   0  -8   1    6.80   15.00
   0  -8   1   16.20   14.30
   0  -8   1   17.00    6.90
   0  -8   1    9.70   10.70
   0  -8   1   25.70   12.80
  -1   8  -1  136.19   23.60
  -1   8  -1  141.49   21.30
  -1   8  -1  135.79   22.40
  -1   8  -1   89.99   20.20
  -1   8  -1  138.39   25.90
  -1   8  -1  156.38   14.50
  -1   8  -1  173.98   19.90
  -1   8  -1  138.09   12.70
   1  -8   1  136.69   12.20
   1  -8   1   95.79   21.30
   1  -8   1  146.09   12.10
   1  -8   1  122.39   19.50
   1  -8   1  143.89   21.90
   1  -8   1  156.98   20.50
   1  -8   1  169.88   25.80
   1  -8   1  148.89   19.00
  -2   8  -1   39.70   13.50
  -2   8  -1   28.90    8.00
  -2   8  -1   30.20    7.10
  -2   8  -1   24.40   16.00
  -2   8  -1   45.40   17.70
  -2   8  -1   14.10   12.60
  -2   8  -1   25.40    7.80
  -2   8  -1   25.80    8.30
  -2   8  -1   38.00   14.70
  -2   8  -1   58.09   19.40
   2  -8   1   42.70   14.20
   2  -8   1   32.60    8.40
   2  -8   1   34.00    7.80
   2  -8   1   19.30    7.50
   2  -8   1    5.90   11.20
   2  -8   1   26.90   13.30
  -3   8  -1   10.00   15.00
  -3   8  -1   -1.30    2.10
  -3   8  -1    1.80    4.10
  -3   8  -1   -1.00   19.20
  -3   8  -1    8.80   18.40
  -3   8  -1   24.50   14.30
  -3   8  -1    0.30    6.10
  -3   8  -1  -25.30   13.70
  -3   8  -1    2.10    3.70
  -3   8  -1    7.20    5.20
   3  -8   1    2.40    4.00
   3  -8   1    7.10   10.20
   3  -8   1   -1.00    2.70
   3  -8   1   -7.30   11.00
  -4   8  -1  127.29   25.80
  -4   8  -1   77.89   27.60
  -4   8  -1  110.99   19.60
  -4   8  -1  124.39   13.50
   4  -8   1  127.59   19.50
   4  -8   1   99.39   23.70
   4  -8   1  119.49   18.90
   4  -8   1  137.99   23.20
   4  -8   1  118.39   20.80
   4  -8   1  129.19   12.40
  -5   8  -1  -12.30   13.00
  -5   8  -1   14.70    9.30
  -5   8  -1   20.90   17.90
  -5   8  -1    8.40   21.30
  -5   8  -1    5.20    6.10
  -5   8  -1    7.90    5.60
   5  -8   1    7.10    6.30
   5  -8   1    6.60    5.00
   5  -8   1  -10.80   13.10
   5  -8   1   21.70   15.30
   5  -8   1   17.80    7.20
   5  -8   1   12.60   14.80
  -6   8  -1   23.70   20.40
  -6   8  -1   47.50   18.70
  -6   8  -1   54.29   13.20
  -6   8  -1   85.79   14.40
   6  -8   1   62.49   21.80
   6  -8   1   47.10   20.00
   6  -8   1   51.19   12.20
   6  -8   1   60.69   12.10
   6  -8   1   91.89   23.80
   6  -8   1   82.99   13.90
   6  -8   1   93.69   19.70
  -7   8  -1  120.89   31.60
  -7   8  -1  110.09   24.30
  -7   8  -1  139.49   20.20
  -7   8  -1   89.79   27.80
   7  -8   1   82.19   13.50
   7  -8   1   88.59   26.80
   7  -8   1   65.19   20.10
   7  -8   1   69.89   24.90
   7  -8   1   80.79   15.40
   7  -8   1   70.39   13.30
   7  -8   1   94.29   17.80
   7  -8   1  106.99    8.70
  -8   8  -1   -3.90    3.90
  -8   8  -1  -16.70   24.20
  -8   8  -1   44.40   26.20
  -8   8  -1    1.70    6.10
   8  -8   1   -6.80    3.90
   8  -8   1  -27.20   19.90
   8  -8   1    1.30    5.10
   8  -8   1   -1.20    3.90
   8  -8   1  -27.90   24.40
   8  -8   1    9.30   22.90
  -9   8  -1    1.00    6.80
  -9   8  -1  -31.70   30.20
  -9   8  -1    3.60    6.40
  -9   8  -1  -13.40   27.90
   9  -8   1   15.90   23.80
   9  -8   1   14.00   26.50
   9  -8   1   -0.60    4.30
   9  -8   1   10.50   23.30
   9  -8   1    5.70    7.30
   9  -8   1    3.30    6.80
 -10   8  -1    6.00    8.40
 -10   8  -1    8.50   10.60
 -10   8  -1  -47.20   36.90
 -10   8  -1  -17.30   31.10
  10  -8   1    3.30    9.20
  10  -8   1   18.70   10.40
  10  -8   1    1.00   42.40
  10  -8   1   -5.30   28.70
  10   7  -1   -4.50    2.00
  10   7  -1   -1.50    4.20
  10   7  -1    4.30   34.40
  10   7  -1  -52.69   26.00
  10   7  -1  -42.70   32.70
  10   7  -1   -6.50    4.00
 -10  -7   1  -21.70   27.00
 -10  -7   1   -4.40    3.90
 -10  -7   1   76.89   44.80
 -10  -7   1   -0.70    4.20
 -10  -7   1    0.50    3.80
 -10  -7   1   35.30   38.10
 -10  -7   1    9.30   34.70
 -10  -7   1   -1.80    3.60
   9   7  -1   13.90   13.70
   9   7  -1   11.50   29.00
   9   7  -1   -7.50   27.80
   9   7  -1    4.40    7.40
   9   7  -1    0.80   48.30
   9   7  -1   -0.20    4.90
   9   7  -1  -22.70   24.60
   9   7  -1    3.60    7.00
  -9  -7   1    6.10    7.80
  -9  -7   1  -24.00   23.30
  -9  -7   1   31.80   32.00
  -9  -7   1  -24.80   25.10
  -9  -7   1    0.60   25.70
  -9  -7   1    1.50    3.90
  -9  -7   1   -1.00    3.20
  -9  -7   1    9.00   21.60
  -9  -7   1    2.80    5.00
  -9  -7   1  -34.70   66.39
  -9  -7   1    1.50    3.00
   8   7  -1  -11.40   24.00
   8   7  -1  -13.80   23.00
   8   7  -1    3.80    8.20
   8   7  -1    8.60    4.40
   8   7  -1    6.10    5.70
   8   7  -1   -2.90   24.90
   8   7  -1    6.20    7.40
   8   7  -1   -8.80   19.10
   8   7  -1   -9.70   22.70
   8   7  -1   19.00    8.60
  -8  -7   1   12.10    7.90
  -8  -7   1   17.30    5.90
  -8  -7   1   -9.20   27.10
  -8  -7   1    2.60   21.20
  -8  -7   1  -19.30   18.10
  -8  -7   1   49.30   20.80
  -8  -7   1   25.20   10.60
  -8  -7   1    7.90    4.80
  -8  -7   1  -27.10   23.60
  -8  -7   1    7.10    3.90
   7   7  -1   25.40   10.30
   7   7  -1   19.60   21.60
   7   7  -1   11.90   21.40
   7   7  -1   22.40   11.60
   7   7  -1   40.30    9.80
   7   7  -1   19.40   18.50
   7   7  -1    4.40   25.90
   7   7  -1   44.00   21.20
   7   7  -1   32.60    8.20
   7   7  -1   17.10   10.80
  -7  -7   1   24.00   18.60
  -7  -7   1   27.60    9.10
  -7  -7   1  -23.40   20.20
  -7  -7   1   39.10    7.90
  -7  -7   1   38.80   13.90
  -7  -7   1   31.60    6.70
  -7  -7   1   30.50    6.00
  -7  -7   1   39.80   11.90
  -7  -7   1   34.60   25.40
  -7  -7   1   18.80   18.60
  -7  -7   1   42.20   23.40
  -7  -7   1   55.49   21.00
  -7  -7   1    9.90    7.30
  -7  -7   1   -6.80   14.90
   6   7  -1   28.90    8.50
   6   7  -1   28.40   10.20
   6   7  -1   37.40   19.40
   6   7  -1   27.10   24.00
   6   7  -1   29.90   10.60
   6   7  -1   40.60   12.70
   6   7  -1   67.19   22.00
   6   7  -1   34.90   19.90
   6   7  -1   31.80    8.50
   6   7  -1   15.40   15.60
  -6  -7   1   34.20   17.60
  -6  -7   1   29.20    5.70
  -6  -7   1   37.10   11.80
  -6  -7   1   46.40   23.30
  -6  -7   1   19.90   16.80
  -6  -7   1   18.60   19.60
  -6  -7   1   26.10    8.90
  -6  -7   1   39.80   22.60
  -6  -7   1   30.70   11.60
  -6  -7   1   31.30   18.60
  -6  -7   1   25.20   10.20
  -6  -7   1   48.10    7.30
  -6  -7   1   41.20    7.60
  -6  -7   1   46.00   14.00
   5   7  -1   83.29   24.40
   5   7  -1  109.39   11.60
   5   7  -1   77.59   19.40
   5   7  -1  114.99   22.70
   5   7  -1  163.98   28.20
   5   7  -1   80.29   14.50
   5   7  -1   74.89   16.80
   5   7  -1   97.89   14.70
   5   7  -1  110.09   19.80
   5   7  -1  100.89   19.40
  -5  -7   1   82.29   22.60
  -5  -7   1   82.79   14.90
  -5  -7   1   77.79   14.40
  -5  -7   1  102.89   20.00
  -5  -7   1  106.89   10.00
  -5  -7   1   98.99   18.40
  -5  -7   1  119.69   19.90
  -5  -7   1   74.99   22.10
  -5  -7   1   73.99   20.40
  -5  -7   1   79.89   15.80
  -5  -7   1  103.49    8.90
  -5  -7   1  144.49   27.00
  -5  -7   1  101.19    7.80
  -5  -7   1   84.49   18.20
   4   7  -1  150.48   25.10
   4   7  -1  296.77   47.30
   4   7  -1  101.69   21.10
   4   7  -1  216.58   27.00
   4   7  -1  165.18   23.00
   4   7  -1  184.48   17.60
   4   7  -1  171.38   14.40
   4   7  -1  122.89   21.60
   4   7  -1  155.28   22.30
  -4  -7   1  176.38   11.90
  -4  -7   1  165.08   21.20
  -4  -7   1  215.68   25.50
  -4  -7   1  177.88   23.60
  -4  -7   1  186.88    9.70
  -4  -7   1  160.48   16.10
  -4  -7   1  150.28   22.20
  -4  -7   1  143.99   26.90
  -4  -7   1  218.48   33.30
  -4  -7   1  160.28   22.90
  -4  -7   1  202.98   27.10
  -4  -7   1  157.48   27.50
  -4  -7   1  184.28   13.20
  -4  -7   1  119.69   23.40
   3   7  -1  157.18   25.10
   3   7  -1  211.08   19.10
   3   7  -1  141.39   21.00
   3   7  -1  165.08   13.40
   3   7  -1  161.98   23.30
   3   7  -1  151.68   23.40
   3   7  -1  165.68   12.60
   3   7  -1  159.98   15.80
   3   7  -1  145.19   23.20
  -3  -7   1  164.78   22.80
  -3  -7   1  187.98   23.30
  -3  -7   1  168.08    7.70
  -3  -7   1  155.18   11.90
  -3  -7   1  162.08   11.50
  -3  -7   1  206.58   25.90
  -3  -7   1  158.38   26.30
  -3  -7   1  176.48   27.30
  -3  -7   1  149.19   20.90
  -3  -7   1  155.68   24.30
  -3  -7   1  138.59   25.80
  -3  -7   1  128.59   19.10
  -3  -7   1  181.28   20.70
  -3  -7   1  153.68   11.50
   2   7  -1   38.60   12.10
   2   7  -1   38.00   12.80
   2   7  -1   38.40    8.30
   2   7  -1   63.29   20.20
   2   7  -1   59.99    8.90
   2   7  -1   41.90   15.10
   2   7  -1   61.79    9.40
   2   7  -1   62.79   12.30
   2   7  -1   50.49   19.20
   2   7  -1   42.70   13.50
   2   7  -1   54.39   11.50
   2   7  -1   64.89   13.10
   2   7  -1   58.49   12.80
   2   7  -1   27.10   13.20
  -2  -7   1   61.69    8.50
  -2  -7   1   65.59   14.70
  -2  -7   1   55.79    8.40
  -2  -7   1   59.19   16.20
  -2  -7   1   40.20   13.40
  -2  -7   1   53.39   13.50
  -2  -7   1   61.39   11.40
  -2  -7   1   60.79   12.40
  -2  -7   1   72.49   19.00
  -2  -7   1   45.30   10.30
   1   7  -1    3.70   11.10
   1   7  -1   -2.20    0.80
   1   7  -1    1.50    2.80
   1   7  -1   -0.60    2.40
   1   7  -1   -2.00    7.10
   1   7  -1    7.40    8.40
   1   7  -1   -0.20    8.00
   1   7  -1   -0.10    3.00
   1   7  -1   -9.30    9.20
   1   7  -1   -2.10    1.70
   1   7  -1   11.90   12.80
   1   7  -1    1.40    2.20
  -1  -7   1   25.80   12.60
  -1  -7   1   -2.40   11.10
  -1  -7   1    2.50    3.50
  -1  -7   1  -11.10   10.50
  -1  -7   1   -1.30    1.10
  -1  -7   1   -1.20   11.80
  -1  -7   1    1.10    2.20
  -1  -7   1   -0.20    7.40
  -1  -7   1  -12.20    8.30
  -1  -7   1   -1.10    1.70
  -1  -7   1    4.20    4.30
  -1  -7   1    1.80    3.30
   0   7  -1   -1.50    1.70
   0   7  -1   -0.90    7.90
   0   7  -1   16.20   13.00
   0   7  -1   -6.50    5.70
   0   7  -1    0.80    2.10
   0   7  -1    8.90   12.80
   0   7  -1   -2.60    7.40
   0   7  -1    1.20    3.20
   0   7  -1   -1.40    1.20
   0   7  -1    1.40   13.00
   0   7  -1   -0.60    2.10
   0   7  -1    0.30    2.40
   0  -7   1    8.00   12.50
   0  -7   1   -1.60    2.20
   0  -7   1  -11.30   10.10
   0  -7   1    5.20    8.50
   0  -7   1   -1.10    1.50
   0  -7   1   19.40   11.90
   0  -7   1   -2.90    7.10
   0  -7   1   -1.00    1.50
   0  -7   1    1.10    2.20
   0  -7   1    1.40    2.30
  -1   7  -1   40.40   14.40
  -1   7  -1   31.30    7.00
  -1   7  -1   10.80    9.60
  -1   7  -1   48.30   15.00
  -1   7  -1   27.00    7.90
  -1   7  -1   28.50    6.80
  -1   7  -1   23.10   12.80
  -1   7  -1   13.00    8.50
  -1   7  -1   25.60    5.60
  -1   7  -1   31.50    7.50
  -1   7  -1   29.80    6.90
  -1   7  -1   32.20   13.30
   1  -7   1   43.30    7.30
   1  -7   1   34.50   12.40
   1  -7   1   12.60    8.70
   1  -7   1   36.00   16.00
   1  -7   1   11.20   11.30
   1  -7   1   24.80   10.70
   1  -7   1   22.20    7.80
   1  -7   1   32.70    8.60
   1  -7   1   28.40    7.30
   1  -7   1   19.70    6.60
  -2   7  -1    5.40   14.80
  -2   7  -1   10.90    9.50
  -2   7  -1    1.40   11.00
  -2   7  -1   19.60   11.70
  -2   7  -1   11.60    4.20
  -2   7  -1   23.90   11.90
  -2   7  -1   10.50    4.80
  -2   7  -1    5.10    4.80
  -2   7  -1    7.60    4.40
  -2   7  -1   28.50   14.10
  -2   7  -1    9.00    5.00
  -2   7  -1   25.10    6.20
   2  -7   1   26.10    9.80
   2  -7   1    2.50    3.30
   2  -7   1  -12.90    8.00
   2  -7   1    7.10    4.10
   2  -7   1   15.60    6.10
   2  -7   1   13.10   15.60
   2  -7   1   13.80    5.40
   2  -7   1    6.30    3.60
   2  -7   1   -2.10   11.30
   2  -7   1   13.90    9.40
  -3   7  -1   40.50   14.90
  -3   7  -1   36.30   13.50
  -3   7  -1   30.90    8.40
  -3   7  -1   68.99   11.90
  -3   7  -1   53.89   17.50
  -3   7  -1   48.30   10.20
  -3   7  -1   52.39    9.40
  -3   7  -1   38.00    9.00
  -3   7  -1   42.50   13.90
  -3   7  -1   25.00   10.40
   3  -7   1   61.39   16.10
   3  -7   1   59.09   13.40
   3  -7   1   26.00   10.00
   3  -7   1   41.50   19.80
   3  -7   1   77.19   15.40
   3  -7   1   59.89   10.30
   3  -7   1   61.29   14.50
   3  -7   1   60.09   19.60
   3  -7   1   51.39    9.80
  -4   7  -1   63.59   14.70
  -4   7  -1   57.09   12.00
  -4   7  -1   39.00   21.00
  -4   7  -1   66.89   19.60
  -4   7  -1   48.70   20.80
  -4   7  -1   63.79   18.10
  -4   7  -1   39.50   17.20
  -4   7  -1   80.69   16.70
  -4   7  -1   81.79   16.10
  -4   7  -1   61.39   11.00
   4  -7   1   72.49   17.10
   4  -7   1   65.39   14.10
   4  -7   1   69.59   12.10
   4  -7   1   90.39   12.70
   4  -7   1   62.09   16.40
   4  -7   1   72.09   12.70
   4  -7   1   74.69   10.10
   4  -7   1   53.39   14.10
   4  -7   1   57.29   10.50
   4  -7   1   52.19   21.00
  -5   7  -1    4.30   12.10
  -5   7  -1    1.50    3.50
  -5   7  -1   10.20   14.60
  -5   7  -1    0.90    3.50
  -5   7  -1   -1.60    3.10
  -5   7  -1    0.90    2.80
  -5   7  -1   10.00   19.90
  -5   7  -1   -3.30   21.20
   5  -7   1   14.80   12.40
   5  -7   1  -26.60   20.60
   5  -7   1    1.10    4.10
   5  -7   1   -0.70    2.00
   5  -7   1  -12.70    8.10
   5  -7   1   -2.60    2.20
   5  -7   1    8.50   11.20
   5  -7   1   -2.10    2.40
   5  -7   1    0.20    3.30
   5  -7   1  -18.80   11.70
  -6   7  -1   26.20   10.00
  -6   7  -1   29.60    8.20
  -6   7  -1   18.50   16.90
  -6   7  -1   19.60   16.60
   6  -7   1   34.80    9.20
   6  -7   1   10.40   15.30
   6  -7   1   21.90    7.70
   6  -7   1   65.49   15.70
   6  -7   1   42.10    7.30
   6  -7   1   22.60   10.30
   6  -7   1   20.00   17.00
   6  -7   1   35.30   16.60
  -7   7  -1   24.60    8.20
  -7   7  -1   -6.10   18.60
   7  -7   1   23.90    8.00
   7  -7   1   -9.50   16.40
   7  -7   1   23.70   11.50
   7  -7   1   21.60    7.90
   7  -7   1   20.10    5.50
   7  -7   1    5.50    6.00
   7  -7   1    5.20   17.50
   7  -7   1  -14.90   14.70
  -8   7  -1    3.20    4.40
  -8   7  -1    7.30   17.20
  -8   7  -1    3.60    5.70
  -8   7  -1  -12.80   22.90
   8  -7   1    2.90    5.00
   8  -7   1    2.20   19.00
   8  -7   1   -3.00    2.90
   8  -7   1   20.70   20.00
   8  -7   1    3.70   17.90
   8  -7   1    0.30    2.80
   8  -7   1   -9.90   12.00
  -9   7  -1   24.10    8.80
  -9   7  -1   42.50   28.00
  -9   7  -1   -0.30   27.40
  -9   7  -1    8.70    9.80
   9  -7   1   21.00   23.60
   9  -7   1   -4.90   23.00
   9  -7   1    8.00    4.00
   9  -7   1   13.20    6.10
   9  -7   1   -1.60    3.30
   9  -7   1   -2.10   15.50
   9  -7   1    3.50    5.90
   9  -7   1   33.30   24.80
 -10   7  -1  -49.30   26.70
 -10   7  -1  -32.50   31.30
 -10   7  -1   -6.60    2.40
 -10   7  -1   -2.00    4.70
  10  -7   1   -2.50    3.70
  10  -7   1  -13.50   24.80
  10  -7   1    9.60    8.20
  10  -7   1  -16.00   29.20
  10  -7   1    5.90    4.10
  10  -7   1   32.20   28.90
  10  -7   1    3.60    6.50
  10  -7   1   13.20   19.20
  10   6  -1    4.50    8.80
  10   6  -1   40.40   40.10
  10   6  -1   12.60   31.70
  10   6  -1  -18.60   27.40
  10   6  -1    0.80    4.70
  10   6  -1    0.40    6.90
  10   6  -1   33.20   32.20
  10   6  -1    9.20   10.30
 -10  -6   1   61.69   28.90
 -10  -6   1  -19.70   30.50
 -10  -6   1    0.60    4.20
 -10  -6   1    1.70    3.40
 -10  -6   1    0.50    3.90
 -10  -6   1   -0.10    3.80
 -10  -6   1  -28.10   33.40
 -10  -6   1  -11.40   28.90
 -10  -6   1   -5.50    2.30
   9   6  -1   21.70   27.20
   9   6  -1    0.00    4.00
   9   6  -1   11.20    7.60
   9   6  -1   60.49   28.10
  -9  -6   1   -1.30    3.00
  -9  -6   1   37.30   12.60
  -9  -6   1    1.60    4.10
  -9  -6   1   11.50    8.60
  -9  -6   1   13.50    5.40
  -9  -6   1   18.30   26.40
  -9  -6   1  -49.70   40.80
  -9  -6   1    2.80   24.80
  -9  -6   1    4.80    3.40
  -9  -6   1  -27.30   23.40
  -9  -6   1   12.80   20.60
  -9  -6   1  -18.30   21.40
   8   6  -1   36.70   13.60
   8   6  -1   22.00   24.00
   8   6  -1   46.80   11.50
   8   6  -1   45.00   14.10
   8   6  -1   62.49   28.20
   8   6  -1   45.10    8.60
   8   6  -1   -4.10   17.40
   8   6  -1   46.50   14.40
   8   6  -1   56.19   21.90
   8   6  -1   39.60   22.80
  -8  -6   1   52.79    9.40
  -8  -6   1   38.50   28.70
  -8  -6   1   34.40    6.50
  -8  -6   1   43.90   14.30
  -8  -6   1   40.00   20.30
  -8  -6   1   60.19   14.60
  -8  -6   1   46.80   20.20
  -8  -6   1   26.50   21.40
  -8  -6   1   21.20   19.00
  -8  -6   1   53.39    8.80
  -8  -6   1   36.20   33.90
   7   6  -1   11.60   18.00
   7   6  -1  -11.10   18.40
   7   6  -1   -1.40    1.70
   7   6  -1    0.30   18.10
   7   6  -1   -3.60    1.60
   7   6  -1    1.70    4.30
   7   6  -1    3.00    6.40
   7   6  -1   27.50   19.60
   7   6  -1   12.10   18.20
   7   6  -1   -1.20    1.90
  -7  -6   1    0.60    2.70
  -7  -6   1   -0.40    2.60
  -7  -6   1    2.10    3.30
  -7  -6   1   23.10   14.50
  -7  -6   1    9.50   16.20
  -7  -6   1   -0.60    3.50
  -7  -6   1   -2.70   17.90
  -7  -6   1    3.70   20.30
  -7  -6   1    1.00    4.70
  -7  -6   1  -13.70   14.80
   6   6  -1  143.19   15.90
   6   6  -1   80.89   17.40
   6   6  -1  108.49   15.30
   6   6  -1   97.79   22.20
   6   6  -1   87.29   21.20
   6   6  -1  130.19   29.40
   6   6  -1  162.28   24.80
   6   6  -1   88.69   16.50
   6   6  -1   73.39   21.40
   6   6  -1   75.59   21.90
  -6  -6   1  123.39   21.50
  -6  -6   1   59.29   20.00
  -6  -6   1  132.09   10.70
  -6  -6   1  113.29   19.80
  -6  -6   1  104.69    9.00
  -6  -6   1  122.39   25.70
  -6  -6   1  105.99   24.20
  -6  -6   1   92.39   18.00
  -6  -6   1  128.99   10.00
  -6  -6   1  113.89   26.50
  -6  -6   1   88.29   18.30
  -6  -6   1  111.59   17.70
  -6  -6   1   95.99   17.70
  -6  -6   1  105.79   18.70
   5   6  -1   49.00   18.30
   5   6  -1    0.00    2.70
   5   6  -1    9.20   25.50
   5   6  -1    8.20   12.40
   5   6  -1    5.70    6.00
   5   6  -1    2.80   12.10
   5   6  -1    4.90   11.20
   5   6  -1    6.00    4.30
   5   6  -1    0.50   11.80
   5   6  -1    6.00    5.40
   5   6  -1    0.90    2.40
   5   6  -1    3.50    4.60
  -5  -6   1    5.20    4.80
  -5  -6   1   -0.40   14.50
  -5  -6   1    3.00   13.80
  -5  -6   1    4.60    3.10
  -5  -6   1    2.30    3.30
  -5  -6   1   15.00    4.90
  -5  -6   1    3.80    5.10
  -5  -6   1   17.70   13.40
  -5  -6   1    7.50    5.30
  -5  -6   1   20.60   13.00
  -5  -6   1   13.50    3.80
  -5  -6   1   18.30   12.10
  -5  -6   1  -11.20   11.60
  -5  -6   1  -10.00    8.40
   4   6  -1   99.89   15.20
   4   6  -1   77.99   16.30
   4   6  -1  109.29   16.80
   4   6  -1  134.89   19.70
   4   6  -1  133.59   17.60
   4   6  -1  117.39   10.90
   4   6  -1  129.79   22.80
   4   6  -1  114.79   18.70
   4   6  -1  106.59    9.80
   4   6  -1  142.59   27.20
   4   6  -1  132.39   22.60
   4   6  -1   93.49   19.90
  -4  -6   1  114.49    8.70
  -4  -6   1  102.19   16.50
  -4  -6   1  105.99   18.00
  -4  -6   1  122.89   22.70
  -4  -6   1   93.39   16.40
  -4  -6   1  108.69   13.70
  -4  -6   1  124.69   19.90
  -4  -6   1   92.49   20.10
  -4  -6   1  132.89   22.20
  -4  -6   1  106.59   17.00
  -4  -6   1   97.69   14.50
  -4  -6   1  136.09   24.10
  -4  -6   1  110.49    7.50
  -4  -6   1  105.59    9.30
   3   6  -1   59.79   12.10
   3   6  -1   43.50   10.00
   3   6  -1   47.90   11.40
   3   6  -1   46.20   12.20
   3   6  -1   32.50   17.30
   3   6  -1   34.40   12.50
   3   6  -1   40.40   10.10
   3   6  -1   46.20   19.20
   3   6  -1   29.10   12.00
   3   6  -1   36.80    7.10
   3   6  -1   38.20   12.70
   3   6  -1   41.20    9.60
  -3  -6   1   48.10   17.10
  -3  -6   1   39.30    7.00
  -3  -6   1   21.90   10.50
  -3  -6   1   38.10    8.30
  -3  -6   1   38.70   11.80
  -3  -6   1   34.70    7.80
  -3  -6   1   45.10    6.50
  -3  -6   1   36.60    9.10
  -3  -6   1   24.60   10.60
  -3  -6   1   43.50   11.20
  -3  -6   1   28.80   11.60
  -3  -6   1   42.10   13.40
  -3  -6   1   48.60   11.10
  -3  -6   1   37.90   14.50
   2   6  -1   31.60    9.60
   2   6  -1   26.60   12.60
   2   6  -1   33.20    9.30
   2   6  -1   52.99   11.80
   2   6  -1   38.30    9.30
   2   6  -1   47.00    7.90
   2   6  -1   38.80    7.90
   2   6  -1   32.80    7.50
   2   6  -1   89.29   22.10
   2   6  -1   15.00    9.90
   2   6  -1   63.99    8.70
   2   6  -1   25.30   10.20
  -2  -6   1   44.70   13.90
  -2  -6   1   60.59   12.20
  -2  -6   1   53.09    9.30
  -2  -6   1   47.50   14.60
  -2  -6   1   51.69   11.90
  -2  -6   1   45.10    9.10
  -2  -6   1   45.50    8.80
  -2  -6   1   53.29   10.90
  -2  -6   1   56.29    5.90
  -2  -6   1   35.50   10.90
  -2  -6   1   54.89    5.70
  -2  -6   1   25.20   11.20
   1   6  -1    9.90    9.70
   1   6  -1   10.90    7.80
   1   6  -1   14.60    7.60
   1   6  -1   15.10    5.50
   1   6  -1   16.40    5.60
   1   6  -1  -14.30   11.20
   1   6  -1    8.20   11.70
   1   6  -1   12.60    4.20
   1   6  -1   15.40    4.60
   1   6  -1   21.70    9.10
   1   6  -1   12.60    8.50
   1   6  -1   18.50    6.50
   1   6  -1   17.00    4.10
   1   6  -1   17.90    6.20
  -1  -6   1   23.00    8.30
  -1  -6   1   24.00   10.00
  -1  -6   1    2.60    3.30
  -1  -6   1   14.40    3.90
  -1  -6   1   13.60    5.50
  -1  -6   1   18.90    9.90
  -1  -6   1   -6.40    8.10
  -1  -6   1   12.30    3.70
  -1  -6   1   -2.80    9.20
  -1  -6   1   13.30    5.10
   0   6  -1  332.07   26.30
   0   6  -1  286.57   20.20
   0   6  -1  358.86   23.00
   0   6  -1  350.66   23.40
   0   6  -1  362.26   26.90
   0   6  -1  310.67   27.00
   0   6  -1  297.67   17.90
   0   6  -1  379.66   27.50
   0   6  -1  318.97   21.50
   0   6  -1  334.67   26.10
   0   6  -1  343.87   19.30
   0   6  -1  334.97   26.50
   0  -6   1  380.26   27.40
   0  -6   1  306.07   21.80
   0  -6   1  351.26   25.10
   0  -6   1  384.06   19.10
   0  -6   1  384.96   28.80
   0  -6   1  363.16   18.80
   0  -6   1  338.27   26.40
   0  -6   1  348.67   28.60
   0  -6   1  341.47   22.30
   0  -6   1  305.77   22.20
  -1   6  -1   11.20    4.20
  -1   6  -1   -4.90    9.30
  -1   6  -1   22.50    5.80
  -1   6  -1    8.90   11.30
  -1   6  -1   11.20    3.80
  -1   6  -1   -0.70    8.70
  -1   6  -1   -4.40    8.10
  -1   6  -1    4.40    3.60
  -1   6  -1    7.70    4.20
  -1   6  -1    9.70    7.00
  -1   6  -1   19.50    9.00
  -1   6  -1   16.00    5.20
   1  -6   1    9.70    5.50
   1  -6   1    4.70    3.50
   1  -6   1   20.00    9.70
   1  -6   1    6.20    6.20
   1  -6   1   11.40    3.80
   1  -6   1    3.60    6.60
   1  -6   1   10.60    4.40
   1  -6   1   18.40   10.40
   1  -6   1    5.60   11.00
   1  -6   1   13.60    4.30
  -2   6  -1  326.37   23.80
  -2   6  -1  319.97   23.80
  -2   6  -1  327.77   28.10
  -2   6  -1  307.77   24.80
  -2   6  -1  359.76   21.40
  -2   6  -1  357.96   29.70
  -2   6  -1  319.97   19.60
  -2   6  -1  334.07   28.00
  -2   6  -1  351.16   19.80
  -2   6  -1  328.57   20.20
  -2   6  -1  307.67   27.20
   2  -6   1  340.07   19.50
   2  -6   1  343.57   30.80
   2  -6   1  327.07   23.00
   2  -6   1  340.77   19.70
   2  -6   1  310.07   20.50
   2  -6   1  299.27   23.80
   2  -6   1  347.87   23.40
   2  -6   1  319.77   26.70
   2  -6   1  318.07   26.00
   2  -6   1  311.17   29.50
  -3   6  -1    4.20    2.80
  -3   6  -1    5.20    3.30
  -3   6  -1   12.90   11.20
  -3   6  -1   10.00    4.60
  -3   6  -1    7.10    4.50
  -3   6  -1    9.40   10.00
  -3   6  -1    3.20    3.20
  -3   6  -1  -14.10    9.50
  -3   6  -1    5.10    4.10
  -3   6  -1    5.30   13.30
  -3   6  -1   -2.50    6.20
  -3   6  -1   12.80    9.80
   3  -6   1    4.10    6.30
   3  -6   1    4.50    3.30
   3  -6   1    4.50    3.70
   3  -6   1    7.70   13.80
   3  -6   1    4.50    3.70
   3  -6   1    5.70    8.80
   3  -6   1   13.40    9.70
   3  -6   1   16.30    5.20
   3  -6   1    5.50   12.10
   3  -6   1   16.20    8.90
   3  -6   1    4.90    3.20
   3  -6   1    0.50    2.40
  -4   6  -1  171.08   21.10
  -4   6  -1  126.19   23.20
  -4   6  -1  159.68   24.20
  -4   6  -1  172.48   30.00
  -4   6  -1  166.78   15.00
  -4   6  -1  213.98   29.40
  -4   6  -1  178.08   28.80
  -4   6  -1  220.18   28.00
  -4   6  -1  198.18   20.10
  -4   6  -1  112.19   23.00
   4  -6   1  185.08   15.20
   4  -6   1  148.89   13.30
   4  -6   1  172.78   25.00
   4  -6   1  176.18   17.50
   4  -6   1  182.58   16.40
   4  -6   1  183.98   24.00
   4  -6   1  174.78   14.70
   4  -6   1  198.88   25.60
   4  -6   1  183.28   27.60
   4  -6   1  174.98   12.10
  -5   6  -1  144.19   29.70
  -5   6  -1  151.98   19.00
  -5   6  -1  132.19   23.80
  -5   6  -1   76.99   30.30
  -5   6  -1  122.19   18.80
  -5   6  -1  160.18   27.90
  -5   6  -1  130.29   13.00
  -5   6  -1  153.38   26.30
   5  -6   1  139.69   20.10
   5  -6   1  136.09   12.70
   5  -6   1  169.88   18.90
   5  -6   1  119.49   21.40
   5  -6   1  127.39   20.80
   5  -6   1  138.99   23.00
   5  -6   1  135.59   10.60
   5  -6   1  127.29   15.20
   5  -6   1   88.29   19.20
  -6   6  -1  150.78   26.70
  -6   6  -1  233.68   23.80
  -6   6  -1  225.48   18.10
  -6   6  -1  177.58   26.00
  -6   6  -1  148.89   28.10
  -6   6  -1  199.38   29.80
  -6   6  -1  175.98   36.00
  -6   6  -1  237.88   40.20
   6  -6   1  189.78   19.90
   6  -6   1  237.08   31.50
   6  -6   1  266.97   33.70
   6  -6   1  191.48   28.90
   6  -6   1  213.78   22.00
   6  -6   1  221.18   31.50
   6  -6   1  206.18   18.80
   6  -6   1  181.98   16.60
   6  -6   1  227.28   14.60
  -7   6  -1   57.69   22.80
  -7   6  -1   73.79   13.60
  -7   6  -1   29.00   10.60
  -7   6  -1   18.80   15.10
   7  -6   1   51.99   16.50
   7  -6   1   34.50   19.70
   7  -6   1   53.69   29.60
   7  -6   1   74.69   13.80
   7  -6   1   69.49   10.40
   7  -6   1   45.60   13.10
   7  -6   1   68.29   20.50
   7  -6   1   47.50   11.20
   7  -6   1   46.30   14.60
   7  -6   1   46.40   12.20
  -8   6  -1   74.79   14.00
  -8   6  -1   97.49   28.50
  -8   6  -1   55.19   16.60
  -8   6  -1   77.39   26.40
   8  -6   1   61.99   22.20
   8  -6   1   73.99   21.10
   8  -6   1   89.09   25.20
   8  -6   1   43.60   14.00
   8  -6   1   72.59   11.60
   8  -6   1   51.39   14.10
   8  -6   1   89.39   17.10
   8  -6   1   63.29   16.50
   8  -6   1   80.49   25.00
   8  -6   1   74.39   14.10
  -9   6  -1   41.00   10.40
  -9   6  -1   49.30   30.30
   9  -6   1   49.00   23.60
   9  -6   1   38.10   25.20
   9  -6   1   31.90   11.20
   9  -6   1   18.10    6.70
   9  -6   1   44.20   22.80
   9  -6   1   57.19   15.10
   9  -6   1   66.59   26.40
   9  -6   1   33.90   12.00
   9  -6   1   45.50   11.60
   9  -6   1   17.20   16.80
 -10   6  -1   23.40   14.00
 -10   6  -1   31.80   15.90
 -10   6  -1   -6.50   30.00
 -10   6  -1    3.70   50.39
  10  -6   1    9.80    9.10
  10  -6   1   15.10   28.30
  10  -6   1   12.80    9.20
  10  -6   1   -2.50   20.80
  10  -6   1   42.10   12.20
  10  -6   1   44.00   10.20
  10  -6   1    6.50   25.70
  10  -6   1    2.00   26.40
  10  -6   1   24.80   26.50
  10  -6   1   27.20   10.70
 -11   6  -1    1.90    6.70
 -11   6  -1   -1.70   29.50
 -11   6  -1   -1.60    3.70
 -11   6  -1    6.30   32.20
  11  -6   1  -46.80   31.20
  11  -6   1   -2.30    3.60
  11  -6   1   -0.10    4.40
  11  -6   1    1.50    6.70
  11  -6   1    2.30    6.80
  11  -6   1   -4.00    3.60
  11  -6   1    0.80   26.40
  11  -6   1    3.30   29.40
  11  -6   1   -8.60   32.00
  11  -6   1    7.20   33.00
  11   5  -1    0.80    4.80
  11   5  -1   18.20   35.80
  11   5  -1   -3.10    2.30
  11   5  -1   -7.10   28.70
  11   5  -1   -6.40    3.90
  11   5  -1  -41.20   38.80
 -11  -5   1  -26.90   32.60
 -11  -5   1    2.30    5.70
 -11  -5   1    8.20    7.90
 -11  -5   1   -0.50   35.60
  10   5  -1   12.30   11.90
  10   5  -1   26.70   26.80
  10   5  -1   39.20   34.30
  10   5  -1  -71.29   36.10
  10   5  -1   15.10    9.90
  10   5  -1  -16.00   31.00
  10   5  -1   13.70    8.20
  10   5  -1   16.80   11.50
 -10  -5   1    9.00   49.50
 -10  -5   1   12.40   24.80
 -10  -5   1    1.20    3.60
 -10  -5   1  -11.50   29.60
 -10  -5   1   10.70    7.60
 -10  -5   1  -16.90   49.10
 -10  -5   1   24.50    8.00
 -10  -5   1    9.60    8.40
 -10  -5   1  -14.70   28.10
   9   5  -1   12.40   29.60
   9   5  -1  -43.30   22.80
   9   5  -1   -2.30    3.20
   9   5  -1  -17.60   18.70
   9   5  -1    2.90    5.10
   9   5  -1    5.50    8.10
   9   5  -1   -0.10   24.20
   9   5  -1    2.40    5.00
  -9  -5   1   -0.50    4.50
  -9  -5   1    4.30   22.50
  -9  -5   1   22.90   35.60
  -9  -5   1   -2.00    2.00
  -9  -5   1   21.20   21.10
  -9  -5   1   17.40   23.00
  -9  -5   1   19.00   19.40
  -9  -5   1    5.20    4.10
  -9  -5   1   -1.30    2.60
  -9  -5   1    2.50    3.20
  -9  -5   1  -19.70   22.40
  -9  -5   1    5.00    5.00
   8   5  -1   39.50   24.80
   8   5  -1   12.80    9.70
   8   5  -1   -6.70   22.10
   8   5  -1   45.70   15.00
   8   5  -1   30.90    8.50
   8   5  -1   24.80   11.50
   8   5  -1   26.50   21.50
   8   5  -1    9.20   18.00
  -8  -5   1   12.40   29.20
  -8  -5   1   18.30    5.10
  -8  -5   1   22.80   10.20
  -8  -5   1   16.30   23.00
  -8  -5   1   36.90    8.20
  -8  -5   1   34.60   17.90
  -8  -5   1  -13.10   15.30
  -8  -5   1   31.40    7.60
  -8  -5   1   35.50   19.60
  -8  -5   1   37.50   21.10
  -8  -5   1   23.40    9.50
  -8  -5   1   17.50   10.60
   7   5  -1    9.20   13.90
   7   5  -1    0.70    2.20
   7   5  -1  -27.40   16.20
   7   5  -1    0.70    3.50
   7   5  -1   -7.00    3.80
   7   5  -1    7.90   16.30
   7   5  -1    2.90   15.80
   7   5  -1   -0.80    2.20
   7   5  -1  -19.50   12.90
   7   5  -1   -1.10    2.00
  -7  -5   1    0.80    2.50
  -7  -5   1    0.10    2.70
  -7  -5   1  -37.00   20.30
  -7  -5   1   19.90   14.00
  -7  -5   1   -9.00   14.40
  -7  -5   1   -0.10    3.40
  -7  -5   1  -13.20   15.90
  -7  -5   1   16.10   14.80
  -7  -5   1   -0.60    2.70
   6   5  -1  -11.10   13.40
   6   5  -1    2.70    3.80
   6   5  -1    0.80    3.90
   6   5  -1    2.20    3.40
   6   5  -1    5.60   12.50
   6   5  -1   15.70   14.20
   6   5  -1   -0.30    2.00
   6   5  -1   -1.70    2.00
   6   5  -1   18.70   13.50
   6   5  -1    5.70   12.10
  -6  -5   1  -15.70   15.00
  -6  -5   1    1.80    2.50
  -6  -5   1    6.30   13.90
  -6  -5   1   -7.90   11.60
  -6  -5   1    1.10    4.00
  -6  -5   1    1.70    2.50
  -6  -5   1   -1.90   10.30
  -6  -5   1   -9.30   11.50
  -6  -5   1   12.30   12.70
  -6  -5   1    2.00    3.60
  -6  -5   1    9.80    5.60
   5   5  -1   -3.20    2.60
   5   5  -1   15.60   11.60
   5   5  -1   -7.20    9.70
   5   5  -1   14.40   16.80
   5   5  -1    1.80    3.20
   5   5  -1    2.10    2.80
   5   5  -1   -1.90    1.70
   5   5  -1    2.60    4.10
   5   5  -1    2.20    9.10
   5   5  -1    3.80    3.10
   5   5  -1    1.20   11.30
   5   5  -1    1.00    2.90
   5   5  -1    1.90   15.40
   5   5  -1  -17.10   11.60
  -5  -5   1    1.80    3.80
  -5  -5   1   -0.10    1.60
  -5  -5   1  -10.80   11.00
  -5  -5   1    0.90    2.10
  -5  -5   1  -16.10    8.30
  -5  -5   1    8.10    5.30
  -5  -5   1   -0.40   11.20
  -5  -5   1    8.10   10.70
  -5  -5   1    4.60   10.90
  -5  -5   1   -4.60   11.20
  -5  -5   1    0.90   10.00
  -5  -5   1   -1.30    1.70
  -5  -5   1   -1.50    0.90
  -5  -5   1    2.20    4.10
   4   5  -1   18.10   11.10
   4   5  -1    4.40    3.20
   4   5  -1   12.10    4.30
   4   5  -1    9.80    4.00
   4   5  -1    0.40    8.30
   4   5  -1   30.90   13.60
   4   5  -1   15.30   15.90
   4   5  -1    7.80    5.40
   4   5  -1    4.00    8.80
   4   5  -1    7.80    5.30
   4   5  -1    8.30    5.20
   4   5  -1    6.50    8.70
  -4  -5   1    7.60    4.00
  -4  -5   1   11.90    5.80
  -4  -5   1   11.60    8.90
  -4  -5   1  -16.90    8.00
  -4  -5   1   14.30   12.50
  -4  -5   1    2.10   10.50
  -4  -5   1    5.80    7.00
  -4  -5   1   11.00   10.40
  -4  -5   1    5.30    8.60
  -4  -5   1   12.30    5.10
  -4  -5   1   14.80    5.60
  -4  -5   1   13.20   12.10
  -4  -5   1    7.80    2.90
  -4  -5   1    7.40    4.20
  -4  -5   1    3.60    3.10
  -4  -5   1    0.20    9.70
  -4  -5   1    7.90    2.80
  -4  -5   1   14.70    3.30
   3   5  -1   20.30    9.80
   3   5  -1   22.50   10.40
   3   5  -1   14.40    4.30
   3   5  -1    6.70    4.10
   3   5  -1    8.90   11.90
   3   5  -1   12.30    5.20
   3   5  -1   13.30    7.00
   3   5  -1    1.80    7.80
   3   5  -1    7.60    4.30
   3   5  -1    9.50    4.00
   3   5  -1    8.70   12.70
   3   5  -1   13.10    6.80
   3   5  -1    7.90    4.80
   3   5  -1    9.40    3.60
  -3  -5   1   -4.50    6.90
  -3  -5   1   14.30   11.20
  -3  -5   1   10.50    5.40
  -3  -5   1    4.70    8.10
  -3  -5   1   19.00    8.60
  -3  -5   1   12.00    5.50
  -3  -5   1   18.20    9.30
  -3  -5   1   14.50    3.90
  -3  -5   1    6.40    5.30
  -3  -5   1    4.40    3.50
  -3  -5   1   13.10    2.80
  -3  -5   1   16.90    5.60
  -3  -5   1   11.20    7.80
  -3  -5   1   15.50    8.60
  -3  -5   1   16.00    3.50
  -3  -5   1    7.00    4.10
   2   5  -1   19.00    8.80
   2   5  -1    4.70    5.40
   2   5  -1    7.10    7.90
   2   5  -1   -0.70    6.30
   2   5  -1   12.50    4.40
   2   5  -1   10.60    3.20
   2   5  -1    3.60    5.90
   2   5  -1   21.40    6.60
   2   5  -1   12.80    3.90
   2   5  -1    3.90    3.80
   2   5  -1    4.20    3.10
   2   5  -1   12.00   11.50
   2   5  -1    2.90    3.70
   2   5  -1    4.00    9.90
  -2  -5   1    8.80    7.30
  -2  -5   1   16.10    2.30
  -2  -5   1   13.50    4.40
  -2  -5   1    4.60    3.90
  -2  -5   1   23.20    4.50
  -2  -5   1   -2.60    5.20
  -2  -5   1   10.70    4.30
  -2  -5   1    4.30    8.70
  -2  -5   1   14.90    3.20
  -2  -5   1   13.90    7.20
  -2  -5   1   10.30    6.70
  -2  -5   1   13.80    5.20
  -2  -5   1   -1.70    6.20
  -2  -5   1   13.60    4.00
   1   5  -1   54.39    7.70
   1   5  -1   43.90   11.00
   1   5  -1   44.70   10.60
   1   5  -1   47.90    6.70
   1   5  -1   33.50    6.30
   1   5  -1   49.50    8.70
   1   5  -1   48.10    9.40
   1   5  -1   52.99   12.90
   1   5  -1   26.60    7.70
   1   5  -1   46.20   10.70
   1   5  -1   42.90    8.30
   1   5  -1   49.70   12.30
   1   5  -1   40.30    8.80
   1   5  -1   36.50    9.30
  -1  -5   1   49.50    9.20
  -1  -5   1   21.70    7.50
  -1  -5   1   42.90    6.10
  -1  -5   1   46.80    8.10
  -1  -5   1   37.80   10.10
  -1  -5   1   39.60    8.20
  -1  -5   1   45.40    9.10
  -1  -5   1   32.00    8.80
  -1  -5   1   45.40    9.80
  -1  -5   1   49.90    5.10
  -1  -5   1   55.89   12.60
  -1  -5   1   39.60   11.70
   0   5  -1  295.07   18.80
   0   5  -1  290.97   22.50
   0   5  -1  289.97   23.40
   0   5  -1  304.17   13.80
   0   5  -1  345.87   19.20
   0   5  -1  278.67   11.90
   0   5  -1  307.57   22.60
   0   5  -1  318.67   22.60
   0   5  -1  292.67   16.40
   0   5  -1  340.17   24.50
   0   5  -1  284.67   19.40
   0   5  -1  307.87   19.40
   0  -5   1  315.27   24.60
   0  -5   1  310.97   22.70
   0  -5   1  292.07   15.80
   0  -5   1  308.07   21.50
   0  -5   1  310.27   23.30
   0  -5   1  285.37   19.00
   0  -5   1  279.77   19.30
   0  -5   1  287.57   21.90
   0  -5   1  300.17   19.10
   0  -5   1  295.27   15.90
  -1   5  -1  856.91   39.70
  -1   5  -1  922.31   43.60
  -1   5  -1  835.82   38.00
  -1   5  -1  868.71   43.70
  -1   5  -1  831.12   44.00
  -1   5  -1  879.61   42.80
  -1   5  -1  914.01   47.00
  -1   5  -1  906.81   46.20
  -1   5  -1  884.91   40.20
  -1   5  -1  823.82   44.50
  -1   5  -1  832.12   45.50
  -1   5  -1  841.52   37.40
   1  -5   1  881.61   40.50
   1  -5   1  892.01   45.50
   1  -5   1  936.41   43.00
   1  -5   1  835.92   45.00
   1  -5   1  846.02   37.20
   1  -5   1  877.31   43.10
   1  -5   1  886.51   43.60
   1  -5   1  845.32   37.90
   1  -5   1  866.01   39.80
   1  -5   1  922.11   44.50
   1  -5   1  849.52   45.40
  -2   5  -1  524.35   32.30
  -2   5  -1  488.55   25.20
  -2   5  -1  459.75   25.20
  -2   5  -1  467.95   28.80
  -2   5  -1  482.95   24.80
  -2   5  -1  472.05   30.90
  -2   5  -1  488.45   26.10
  -2   5  -1  495.25   33.50
  -2   5  -1  533.25   33.80
  -2   5  -1  541.55   30.70
   2  -5   1  531.65   31.20
   2  -5   1  504.45   34.90
   2  -5   1  525.25   28.20
   2  -5   1  522.15   24.60
   2  -5   1  489.85   30.80
   2  -5   1  536.05   26.90
   2  -5   1  474.95   30.60
   2  -5   1  508.75   34.10
   2  -5   1  517.25   25.40
   2  -5   1  472.15   28.20
   2  -5   1  486.65   24.90
   2  -5   1  492.25   31.90
  -3   5  -1   41.80   10.80
  -3   5  -1   13.10    9.50
  -3   5  -1   25.30    6.00
  -3   5  -1   33.30   12.50
  -3   5  -1   12.30    8.90
  -3   5  -1   31.90   11.60
  -3   5  -1   13.40   10.40
  -3   5  -1   40.40    8.50
  -3   5  -1   30.70   12.40
  -3   5  -1   40.90   10.50
  -3   5  -1   19.70    5.50
  -3   5  -1   25.70    5.90
   3  -5   1   22.70    8.90
   3  -5   1   35.10    8.30
   3  -5   1   21.30    9.10
   3  -5   1   33.60    6.80
   3  -5   1   22.70    5.20
   3  -5   1   27.40    5.40
   3  -5   1   18.20   11.50
   3  -5   1   30.00    7.90
   3  -5   1   31.60    8.90
   3  -5   1   15.30    7.70
   3  -5   1   41.30    7.90
   3  -5   1   26.80   14.90
  -4   5  -1   10.00    4.40
  -4   5  -1   28.80    8.20
  -4   5  -1   13.00    6.00
  -4   5  -1   24.30   12.20
  -4   5  -1    7.20   11.90
  -4   5  -1   17.50    5.20
  -4   5  -1   24.70    6.60
  -4   5  -1   37.80   14.60
  -4   5  -1    7.80   12.20
  -4   5  -1    7.60    8.50
  -4   5  -1   27.40    9.10
  -4   5  -1   36.10   13.40
   4  -5   1    9.10   10.30
   4  -5   1   20.60    5.70
   4  -5   1   19.70    7.80
   4  -5   1   15.10    9.10
   4  -5   1   27.00    9.10
   4  -5   1   17.40   13.50
   4  -5   1   20.90    5.00
   4  -5   1   18.00    5.60
   4  -5   1   23.40    6.10
   4  -5   1   19.70    7.00
   4  -5   1   10.10   12.90
   4  -5   1   12.50    8.90
  -5   5  -1  114.79   23.90
  -5   5  -1  131.19   18.90
  -5   5  -1  143.09   23.80
  -5   5  -1  130.19   16.50
  -5   5  -1  149.29   27.20
  -5   5  -1  111.19   24.00
  -5   5  -1  128.49   14.40
  -5   5  -1  105.89   24.00
  -5   5  -1  111.09   18.10
  -5   5  -1  212.38   27.50
  -5   5  -1  163.68   26.60
  -5   5  -1  149.88   14.20
   5  -5   1  182.48   23.80
   5  -5   1  119.09   28.20
   5  -5   1  186.68   28.50
   5  -5   1  144.79   17.20
   5  -5   1  165.28   30.10
   5  -5   1  126.09   15.40
   5  -5   1  144.09   22.90
   5  -5   1  129.39   20.40
   5  -5   1  103.59   15.50
   5  -5   1  147.49   11.20
   5  -5   1  150.38   19.50
   5  -5   1  176.78   39.30
  -6   5  -1  449.06   34.80
  -6   5  -1  436.96   27.20
  -6   5  -1  436.66   35.50
  -6   5  -1  482.25   39.60
  -6   5  -1  475.35   42.50
   6  -5   1  482.55   34.60
   6  -5   1  461.45   29.70
   6  -5   1  435.16   24.90
   6  -5   1  476.15   38.20
   6  -5   1  477.55   30.50
   6  -5   1  506.75   41.40
   6  -5   1  464.65   37.50
   6  -5   1  510.15   41.70
   6  -5   1  447.66   27.40
  -7   5  -1    8.10    6.20
  -7   5  -1   16.70    6.40
  -7   5  -1   25.20   15.80
  -7   5  -1   22.50   14.20
   7  -5   1   10.10    5.50
   7  -5   1    9.70   15.00
   7  -5   1   11.30    9.00
   7  -5   1   10.90    5.60
   7  -5   1   19.60    9.20
   7  -5   1   13.50   15.40
   7  -5   1    6.30   14.80
   7  -5   1    5.60   11.00
   7  -5   1    2.10    6.70
   7  -5   1  -31.30   21.90
   7  -5   1   36.20   18.50
   7  -5   1   14.10    6.40
  -8   5  -1   64.79   26.30
  -8   5  -1   44.80   21.90
  -8   5  -1   42.60   10.30
  -8   5  -1   56.09   15.80
   8  -5   1   59.49   17.00
   8  -5   1   34.50   21.20
   8  -5   1   41.50   20.80
   8  -5   1    3.00   18.00
   8  -5   1   60.39   14.60
   8  -5   1   50.79   12.60
   8  -5   1   75.79   35.90
   8  -5   1    1.20   17.60
   8  -5   1   50.29   14.80
   8  -5   1   69.49   13.80
  -9   5  -1   37.20   25.90
  -9   5  -1   50.59   12.10
  -9   5  -1   43.30   14.60
  -9   5  -1   56.29   27.40
   9  -5   1   28.40   21.20
   9  -5   1   46.50   12.00
   9  -5   1   44.30   24.90
   9  -5   1   81.39   18.00
   9  -5   1   49.10   13.00
   9  -5   1   25.20   22.80
   9  -5   1   20.70    9.50
   9  -5   1   47.00   25.80
 -10   5  -1  -16.10   24.50
 -10   5  -1    2.60    5.80
 -10   5  -1   -0.70    2.70
 -10   5  -1  -30.40   28.80
  10  -5   1   -8.50   25.10
  10  -5   1  -17.50   22.40
  10  -5   1  -14.50   22.40
  10  -5   1   -3.50    2.90
  10  -5   1   -3.10    2.80
  10  -5   1   -5.30    1.60
  10  -5   1   16.50   26.50
  10  -5   1   -2.20    4.20
 -11   5  -1   13.90    9.40
 -11   5  -1  -19.10   31.50
 -11   5  -1  -18.40   37.10
  11  -5   1  -22.40   29.90
  11  -5   1   26.90   40.80
  11  -5   1    0.00    4.70
  11  -5   1  -22.40   26.20
  11  -5   1   15.80   10.70
  11  -5   1    5.20   10.70
  11   4  -1    2.60    5.70
  11   4  -1  -27.10   33.50
  11   4  -1    8.40    8.00
  11   4  -1  -95.19   34.40
  11   4  -1    6.50    7.40
  11   4  -1    2.30   26.40
 -11  -4   1    6.40    6.10
 -11  -4   1   21.20   56.59
 -11  -4   1   -3.70   25.00
 -11  -4   1   -8.90   33.10
 -11  -4   1   40.30   32.10
 -11  -4   1    7.40    6.80
 -11  -4   1   -0.50    3.00
 -11  -4   1   25.60   10.80
  10   4  -1  -17.60   31.50
  10   4  -1  -29.80   24.60
  10   4  -1    3.40    5.80
  10   4  -1   30.70   27.60
  10   4  -1   -3.50    2.30
  10   4  -1    3.40    6.80
 -10  -4   1    3.90   27.30
 -10  -4   1   13.10    8.60
 -10  -4   1   -0.40    3.70
 -10  -4   1  -12.50   42.50
   9   4  -1   82.59   28.60
   9   4  -1  106.29   23.40
   9   4  -1   94.79   21.60
   9   4  -1   78.89   18.90
   9   4  -1   31.10   26.50
   9   4  -1  128.49   32.00
   9   4  -1   91.09   33.20
   9   4  -1   90.59   15.90
  -9  -4   1   34.20   36.50
  -9  -4   1  105.59   10.10
  -9  -4   1   77.89   27.40
  -9  -4   1   69.09   29.10
  -9  -4   1   94.09    9.70
  -9  -4   1   81.69   38.30
  -9  -4   1   80.19   21.60
  -9  -4   1   80.79   24.50
  -9  -4   1   73.79   16.80
  -9  -4   1   86.99   19.70
   8   4  -1  -16.90   16.70
   8   4  -1   17.60   20.90
   8   4  -1    2.60   18.20
   8   4  -1  -57.89   25.70
   8   4  -1    3.20    5.10
   8   4  -1   25.00   20.10
   8   4  -1   -1.50    3.70
   8   4  -1   -0.20    3.60
   8   4  -1   -0.20    4.50
   8   4  -1    0.70    3.60
  -8  -4   1   19.10   17.90
  -8  -4   1   -1.00    2.00
  -8  -4   1   -0.50    2.90
  -8  -4   1   -0.10    3.50
  -8  -4   1   -0.40    2.70
  -8  -4   1   11.10   18.60
  -8  -4   1   22.60   25.40
  -8  -4   1    0.60    4.30
  -8  -4   1  -28.00   18.90
  -8  -4   1   -9.90   15.20
   7   4  -1    4.80    5.40
   7   4  -1   -2.20    2.00
   7   4  -1   13.40   16.00
   7   4  -1    6.70   20.60
   7   4  -1   -5.60   16.30
   7   4  -1    3.10   24.00
   7   4  -1   -8.70   14.90
   7   4  -1    0.20    3.90
   7   4  -1   -2.80    3.10
  -7  -4   1    4.00   18.90
  -7  -4   1    4.20    3.90
  -7  -4   1    0.90    2.40
  -7  -4   1   -0.70    2.20
  -7  -4   1   -6.50   13.50
  -7  -4   1    1.80   14.50
  -7  -4   1   -0.60    3.10
  -7  -4   1    1.10   12.50
  -7  -4   1  -17.60   13.70
  -7  -4   1    2.00    3.20
   6   4  -1   82.09   16.90
   6   4  -1   85.09   16.30
   6   4  -1   62.79    8.50
   6   4  -1   59.29   18.00
   6   4  -1   77.99   16.80
   6   4  -1   41.10   12.60
   6   4  -1   47.60   17.40
   6   4  -1   73.99   11.60
   6   4  -1   82.49   12.30
   6   4  -1   76.09   21.00
   6   4  -1   80.19   21.00
   6   4  -1   87.59   22.60
   6   4  -1   44.90   25.30
   6   4  -1   69.29   13.50
   6   4  -1   45.20   16.30
   6   4  -1   82.49   16.50
  -6  -4   1   50.19   16.10
  -6  -4   1   63.29   12.50
  -6  -4   1   66.09   14.50
  -6  -4   1   83.99   19.70
  -6  -4   1   69.89   14.20
  -6  -4   1   52.69   14.50
  -6  -4   1   69.39    6.70
  -6  -4   1   60.49    6.80
   5   4  -1   82.29   10.00
   5   4  -1   80.49   18.10
   5   4  -1   77.99   31.90
   5   4  -1   99.99   15.10
   5   4  -1  115.59   17.80
   5   4  -1   71.79   17.00
   5   4  -1   82.09   13.10
   5   4  -1   83.99   15.70
   5   4  -1   56.79   17.20
   5   4  -1  100.69   19.10
   5   4  -1   66.39   14.30
   5   4  -1  101.89   18.60
   5   4  -1   95.19    9.50
   5   4  -1   73.29   22.10
   5   4  -1   97.59   17.80
   5   4  -1   95.49   14.80
  -5  -4   1   91.89   14.60
  -5  -4   1   94.39    8.10
  -5  -4   1  101.89   15.90
  -5  -4   1  115.79   18.60
  -5  -4   1   94.99   15.30
  -5  -4   1   83.49   19.70
  -5  -4   1   70.09   17.70
  -5  -4   1  104.69   16.20
  -5  -4   1   82.69    7.20
  -5  -4   1   66.09   13.90
  -5  -4   1  134.69   23.60
  -5  -4   1   63.49   13.10
  -5  -4   1   79.09   17.80
  -5  -4   1   86.49   13.90
   4   4  -1   16.00    9.50
   4   4  -1   28.90    6.00
   4   4  -1   35.30   12.40
   4   4  -1   13.90    9.00
   4   4  -1   33.10    6.50
   4   4  -1   22.60    6.40
   4   4  -1   24.80   14.30
   4   4  -1   24.90   10.20
   4   4  -1    9.40   15.50
   4   4  -1   19.90    6.70
   4   4  -1   32.50    8.70
   4   4  -1   32.60    9.30
   4   4  -1   39.30   10.90
   4   4  -1   19.70    4.80
   4   4  -1   18.80   12.20
   4   4  -1   25.80    8.50
  -4  -4   1   31.90    5.00
  -4  -4   1   12.80    9.10
  -4  -4   1    8.20   10.20
  -4  -4   1   26.90   12.00
  -4  -4   1   24.70    7.30
  -4  -4   1    9.70    8.10
  -4  -4   1   23.40    9.20
  -4  -4   1   25.40    6.60
  -4  -4   1   21.90    4.50
  -4  -4   1   27.70    7.80
  -4  -4   1   20.70    9.10
  -4  -4   1   26.80    7.90
  -4  -4   1   14.30    5.10
   3   4  -1   69.49   12.00
   3   4  -1   78.19   13.10
   3   4  -1   56.59    9.70
   3   4  -1   99.39   14.40
   3   4  -1   57.49   10.10
   3   4  -1   77.89    7.40
   3   4  -1   86.39   14.90
   3   4  -1   86.19   12.00
   3   4  -1   83.09   16.60
   3   4  -1   51.39   10.60
   3   4  -1   94.09   18.20
   3   4  -1   81.99    7.10
   3   4  -1   59.49   12.80
   3   4  -1   59.19   13.10
  -3  -4   1   76.19   11.90
  -3  -4   1  120.89   14.50
  -3  -4   1   78.29    5.80
  -3  -4   1   73.59   11.40
  -3  -4   1   96.69    9.40
  -3  -4   1   72.99   10.50
  -3  -4   1   76.79   14.00
  -3  -4   1   78.19    6.00
  -3  -4   1   58.49   10.00
  -3  -4   1   65.59   11.10
  -3  -4   1   81.99    6.80
  -3  -4   1   96.29   17.00
  -3  -4   1   92.89   13.80
  -3  -4   1   91.79   14.00
  -3  -4   1   68.29   14.20
  -3  -4   1  121.69   17.80
   2   4  -1   12.40    5.70
   2   4  -1   20.20    5.30
   2   4  -1   15.80    8.30
   2   4  -1   20.30    7.40
   2   4  -1   15.30    8.60
   2   4  -1   12.40    8.90
   2   4  -1   18.90    5.40
   2   4  -1   22.20    5.80
   2   4  -1   19.60    4.30
   2   4  -1   21.50    6.20
   2   4  -1   11.40    9.50
   2   4  -1   20.30    7.30
   2   4  -1   19.90    7.20
   2   4  -1   16.40    5.30
   2   4  -1   10.50    4.50
   2   4  -1   15.20    3.80
  -2  -4   1   12.80    7.90
  -2  -4   1   16.20    2.60
  -2  -4   1   17.00    4.90
  -2  -4   1   18.20    8.20
  -2  -4   1    8.80    5.80
  -2  -4   1   30.30    6.40
  -2  -4   1   14.50    6.30
  -2  -4   1   10.60    4.00
  -2  -4   1   32.70    7.60
  -2  -4   1   22.10    3.70
  -2  -4   1   19.20    6.60
  -2  -4   1   25.50    6.50
  -2  -4   1   11.80    3.10
  -2  -4   1   25.60    7.00
  -2  -4   1   18.60    8.00
   1   4  -1   42.40    7.40
   1   4  -1   58.09   12.00
   1   4  -1   54.09    8.30
   1   4  -1   26.70    6.70
   1   4  -1   41.00    8.60
   1   4  -1   61.99    9.90
   1   4  -1   43.80    8.80
   1   4  -1   43.40    6.80
   1   4  -1   46.90    6.20
   1   4  -1   53.49    9.60
   1   4  -1   40.40    6.90
   1   4  -1   53.69   11.10
   1   4  -1   34.80    7.50
   1   4  -1   48.40    4.70
  -1  -4   1   47.40    9.40
  -1  -4   1   58.99    8.90
  -1  -4   1   48.20    4.70
  -1  -4   1   68.89    9.40
  -1  -4   1   44.20   10.50
  -1  -4   1   39.40    9.60
  -1  -4   1   28.40    7.70
  -1  -4   1   41.90    4.40
  -1  -4   1   62.99    9.30
  -1  -4   1   50.39    9.10
  -1  -4   1   49.70    4.90
  -1  -4   1   44.90    2.80
  -1  -4   1   52.29    8.50
  -1  -4   1   61.09    9.80
   0   4  -1  165.08   14.30
   0   4  -1  165.38   12.20
   0   4  -1  160.58    9.80
   0   4  -1  164.48   12.10
   0   4  -1  149.49   10.00
   0   4  -1  181.98   15.20
   0   4  -1  144.99   13.80
   0   4  -1  169.58    9.30
   0   4  -1  170.28   15.40
   0   4  -1  183.88   13.00
   0   4  -1  170.38    7.30
   0   4  -1  151.78   11.20
   0   4  -1  167.18   14.60
   0   4  -1  181.68   16.40
   0  -4   1  176.08   15.30
   0  -4   1  175.48   12.50
   0  -4   1  187.98   12.60
   0  -4   1  178.58   14.30
   0  -4   1  167.28    9.80
   0  -4   1  159.08   12.30
   0  -4   1  168.28   10.00
   0  -4   1  168.48   14.60
   0  -4   1  162.68   15.70
   0  -4   1  162.98   14.50
  -1   4  -1  132.89   13.50
  -1   4  -1  109.39    9.10
  -1   4  -1   84.99   12.60
  -1   4  -1  110.79    7.90
  -1   4  -1  126.19    9.20
  -1   4  -1  122.19   13.50
  -1   4  -1  107.99    8.20
  -1   4  -1  114.79   13.00
  -1   4  -1  119.29   10.40
  -1   4  -1  116.39   14.00
  -1   4  -1  128.69   12.80
  -1   4  -1  102.29   10.00
   1  -4   1  112.79   12.20
   1  -4   1   98.69   12.70
   1  -4   1  125.79   16.60
   1  -4   1  112.19    9.90
   1  -4   1  105.59    8.80
   1  -4   1  101.89   11.50
   1  -4   1   99.99   14.60
   1  -4   1  112.59    8.20
   1  -4   1  105.49   11.20
   1  -4   1  109.09    8.90
   1  -4   1  106.39   10.40
   1  -4   1  104.79    7.70
  -2   4  -1 1096.39   51.59
  -2   4  -1  963.60   54.99
  -2   4  -1 1022.30   49.00
  -2   4  -1 1148.69   54.39
  -2   4  -1 1108.29   47.50
  -2   4  -1 1076.49   46.30
  -2   4  -1 1132.09   55.39
  -2   4  -1 1200.28   52.59
  -2   4  -1 1113.29   46.80
  -2   4  -1 1084.49   52.89
   2  -4   1 1133.69   56.09
   2  -4   1 1100.09   53.59
   2  -4   1 1103.69   54.19
   2  -4   1 1200.78   51.39
   2  -4   1 1141.89   49.20
   2  -4   1 1207.78   52.79
   2  -4   1 1165.68   52.99
   2  -4   1 1141.69   46.10
   2  -4   1 1048.80   46.20
   2  -4   1 1084.49   46.60
   2  -4   1 1086.69   51.39
   2  -4   1 1079.69   47.30
  -3   4  -1  172.28   23.10
  -3   4  -1  152.58   16.00
  -3   4  -1  129.39   10.80
  -3   4  -1  131.69   18.10
  -3   4  -1  151.48   19.40
  -3   4  -1  134.79   10.60
  -3   4  -1  154.08   21.20
  -3   4  -1  125.29   10.20
  -3   4  -1  140.89   12.40
  -3   4  -1  157.88   17.30
  -3   4  -1  142.59   14.00
  -3   4  -1  131.29   13.60
   3  -4   1  127.09   16.10
   3  -4   1  107.99   15.40
   3  -4   1  165.78   14.20
   3  -4   1  157.28   17.10
   3  -4   1  128.49   14.30
   3  -4   1  128.29   12.30
   3  -4   1  117.19    9.80
   3  -4   1  133.79   10.50
   3  -4   1  159.68   20.90
   3  -4   1  151.18   10.30
   3  -4   1  140.29   11.00
   3  -4   1   92.09   16.00
  -4   4  -1   31.30    6.50
  -4   4  -1   29.00    8.50
  -4   4  -1   22.00   10.60
  -4   4  -1   20.10   10.80
  -4   4  -1   30.00   12.40
  -4   4  -1   38.80    7.60
  -4   4  -1   16.40    5.30
  -4   4  -1   23.70    6.60
  -4   4  -1   18.50   10.80
  -4   4  -1   31.50    9.50
  -4   4  -1   42.60    9.30
  -4   4  -1   45.00   13.60
   4  -4   1   21.90    6.00
   4  -4   1   17.10    7.90
   4  -4   1    5.70    7.60
   4  -4   1   27.60    9.30
   4  -4   1   20.00    5.00
   4  -4   1   28.10    8.90
   4  -4   1   19.60    7.00
   4  -4   1   34.40    6.70
   4  -4   1   30.70    6.80
   4  -4   1   21.80    5.30
   4  -4   1   82.09   17.00
   4  -4   1   33.30    7.20
   4  -4   1   34.20    9.90
   4  -4   1   30.70   12.70
  -5   4  -1   13.10   10.30
  -5   4  -1   19.20   10.10
  -5   4  -1   30.40    9.80
  -5   4  -1   30.70    7.20
  -5   4  -1   70.29   18.90
  -5   4  -1   37.00    7.80
  -5   4  -1   56.59   16.60
   5  -4   1   38.60    7.60
   5  -4   1   31.80   11.30
   5  -4   1   39.30   10.00
   5  -4   1   41.50    7.80
   5  -4   1   34.00   12.20
   5  -4   1   37.20    9.10
   5  -4   1   30.60   16.70
   5  -4   1   50.79   13.60
   5  -4   1   43.60    8.80
   5  -4   1   36.20    8.40
   5  -4   1   21.00    7.50
   5  -4   1   56.29   14.30
   5  -4   1   44.30   13.30
   5  -4   1   37.00   16.80
  -6   4  -1   83.29   18.10
  -6   4  -1   90.49   22.20
  -6   4  -1   71.79   23.00
  -6   4  -1   65.29   13.60
  -6   4  -1  125.79   22.80
  -6   4  -1   90.59   21.90
  -6   4  -1   85.39   14.00
  -6   4  -1   37.60   15.60
   6  -4   1   85.79   13.10
   6  -4   1   49.70   15.20
   6  -4   1   83.29   19.60
   6  -4   1   86.59   14.20
   6  -4   1   77.19   18.00
   6  -4   1   78.99   16.00
   6  -4   1   31.20   17.90
   6  -4   1   73.29   14.70
   6  -4   1   94.19   15.60
   6  -4   1   68.19   16.00
  -7   4  -1   42.20    9.30
  -7   4  -1   46.10   13.60
  -7   4  -1   20.00   16.70
  -7   4  -1   30.30   17.30
   7  -4   1   18.60   18.00
   7  -4   1   21.20   22.40
   7  -4   1   62.89   14.10
   7  -4   1    6.00   13.50
   7  -4   1   39.90   13.00
   7  -4   1   26.50   15.10
   7  -4   1   43.10    9.90
   7  -4   1   34.10   11.30
   7  -4   1   30.00   10.90
  -8   4  -1  100.59   15.60
  -8   4  -1   93.39   27.50
  -8   4  -1   92.99   21.60
  -8   4  -1   76.29   22.20
   8  -4   1   59.09   15.60
   8  -4   1   41.30   27.70
   8  -4   1   81.49   21.80
   8  -4   1   72.99   13.00
   8  -4   1   71.09   15.60
   8  -4   1   65.69   21.60
   8  -4   1   92.29   20.20
   8  -4   1   88.09   16.30
   8  -4   1   73.29   23.20
   8  -4   1   75.89   22.60
  -9   4  -1    5.90    6.20
  -9   4  -1   -0.60   21.20
  -9   4  -1   -7.70   21.20
  -9   4  -1    2.40    4.70
   9  -4   1  -25.90   36.20
   9  -4   1   -0.40    5.10
   9  -4   1    1.50    4.80
   9  -4   1  -32.20   18.10
   9  -4   1   38.10   22.50
   9  -4   1   30.30   17.60
   9  -4   1    7.60    7.90
   9  -4   1    1.30    4.20
   9  -4   1   -0.30    5.50
   9  -4   1  -16.80   16.70
 -10   4  -1   -9.10   27.30
 -10   4  -1   11.60    6.70
 -10   4  -1   -1.90    1.90
 -10   4  -1   33.90   25.80
  10  -4   1   -0.90    5.40
  10  -4   1   -3.10    2.40
  10  -4   1  -12.90   21.00
  10  -4   1   -2.70    3.60
  10  -4   1    7.20   33.80
  10  -4   1  -34.70   22.90
  10  -4   1   -3.50    3.70
  10  -4   1    9.30   26.40
  10  -4   1    1.20    3.10
  10  -4   1   38.80   26.50
 -11   4  -1    0.80    3.40
 -11   4  -1   -6.80   35.10
 -11   4  -1    9.70   42.90
 -11   4  -1   -0.80    7.40
  11  -4   1   11.90   25.50
  11  -4   1   -1.00    5.10
  11  -4   1    0.30   28.20
  11  -4   1   -0.20    4.60
  11  -4   1   10.30   29.90
  11  -4   1   -1.80    5.00
  11   3  -1   -5.10    5.20
  11   3  -1   11.60   25.60
  11   3  -1   39.10   43.00
  11   3  -1    9.70   36.30
  11   3  -1    1.00    8.00
  11   3  -1    1.10    5.70
 -11  -3   1  -21.50   58.59
 -11  -3   1    4.70    7.20
 -11  -3   1  -17.80   47.90
 -11  -3   1    0.70    3.50
 -11  -3   1   -3.80    3.80
 -11  -3   1   49.99   25.30
 -11  -3   1   -0.10    3.20
 -11  -3   1   -4.10   29.90
  10   3  -1   26.40    9.70
  10   3  -1   34.00   26.40
  10   3  -1   -0.70    5.40
  10   3  -1   31.90   12.60
  10   3  -1   11.90   13.50
  10   3  -1   -5.10   25.30
  10   3  -1   34.70   39.10
  10   3  -1   12.70   30.40
 -10  -3   1    5.10    6.70
 -10  -3   1   16.00    9.20
 -10  -3   1   12.10   25.20
 -10  -3   1   18.00    6.90
 -10  -3   1  -36.60   31.30
 -10  -3   1   -5.10   31.10
 -10  -3   1   57.19   40.10
   9   3  -1    9.30    7.80
   9   3  -1    3.80    5.10
   9   3  -1  -44.80   20.80
   9   3  -1    5.50    6.30
   9   3  -1   30.20   25.40
   9   3  -1    6.90    8.00
   9   3  -1    5.70    6.20
   9   3  -1  -18.90   33.70
   9   3  -1   20.60   23.20
   9   3  -1   10.30   20.30
  -9  -3   1  -17.00   30.20
  -9  -3   1   -3.70    2.80
  -9  -3   1    5.10    4.20
  -9  -3   1    9.00    5.70
  -9  -3   1   11.80    8.20
  -9  -3   1  -21.60   17.00
  -9  -3   1   22.90   20.60
  -9  -3   1   -8.20   27.20
   8   3  -1   27.00   18.80
   8   3  -1    9.90    6.90
   8   3  -1  -21.80   15.90
   8   3  -1    4.20   18.40
   8   3  -1   10.10    8.30
   8   3  -1   28.80   16.30
   8   3  -1    6.20    5.60
   8   3  -1    4.80    6.00
  -8  -3   1   24.70    6.30
  -8  -3   1    2.70   15.60
  -8  -3   1   18.70    5.00
  -8  -3   1    6.30    5.70
  -8  -3   1   20.30    9.00
  -8  -3   1   19.90    8.40
  -8  -3   1   28.10   16.10
  -8  -3   1   43.90   19.50
  -8  -3   1   12.00   23.00
  -8  -3   1    7.30   17.70
   7   3  -1   -3.60   14.30
   7   3  -1   -0.50   13.80
   7   3  -1    3.70    4.40
   7   3  -1   -1.10    2.00
   7   3  -1   30.50   15.30
   7   3  -1    5.30    5.30
   7   3  -1    7.10    5.90
   7   3  -1    6.30    4.70
   7   3  -1   31.00   20.10
   7   3  -1   10.60   11.40
  -7  -3   1    1.60    2.60
  -7  -3   1    1.70   11.40
  -7  -3   1   -2.60    1.40
  -7  -3   1    9.20   16.80
  -7  -3   1   -2.50   12.50
  -7  -3   1    2.20    3.10
  -7  -3   1    6.70   13.60
  -7  -3   1    2.90    4.80
  -7  -3   1    1.70    4.20
  -7  -3   1   10.90   16.00
   6   3  -1  116.79   22.60
   6   3  -1  115.39   19.50
   6   3  -1  105.49   10.60
   6   3  -1  162.58   20.40
   6   3  -1  120.09   21.90
   6   3  -1  129.59   25.10
   6   3  -1  126.89   17.30
   6   3  -1  129.79   23.20
   6   3  -1  105.49   22.00
   6   3  -1  146.39   21.90
   6   3  -1  126.59   24.60
   6   3  -1  130.29   11.90
  -6  -3   1  133.09   18.10
  -6  -3   1  120.09   23.00
  -6  -3   1  105.49   21.80
  -6  -3   1  127.69   10.00
  -6  -3   1  159.68   20.10
  -6  -3   1  116.99   18.30
  -6  -3   1  142.19   20.00
  -6  -3   1  120.29   21.80
  -6  -3   1  117.49    9.20
  -6  -3   1  109.99   18.50
   5   3  -1   59.49   11.40
   5   3  -1   63.49   17.50
   5   3  -1   58.39   16.30
   5   3  -1   80.69   15.80
   5   3  -1   46.80   10.20
   5   3  -1   44.30    8.10
   5   3  -1   51.19   14.10
   5   3  -1   52.09   13.80
   5   3  -1   52.09   13.20
   5   3  -1   51.79   16.10
   5   3  -1   56.59    9.60
   5   3  -1   68.59   13.00
   5   3  -1   55.39    8.70
   5   3  -1   56.39    7.00
  -5  -3   1   58.39   11.40
  -5  -3   1   37.00    9.20
  -5  -3   1   40.40   11.20
  -5  -3   1   55.69   13.00
  -5  -3   1   45.40   14.40
  -5  -3   1   53.99   16.60
  -5  -3   1   48.60    5.30
  -5  -3   1   44.70   11.20
  -5  -3   1   55.09    5.90
  -5  -3   1   32.60    8.30
  -5  -3   1   50.99   11.20
  -5  -3   1   44.20   13.40
   4   3  -1  459.05   32.90
   4   3  -1  480.45   28.90
   4   3  -1  461.35   30.30
   4   3  -1  449.76   27.60
   4   3  -1  503.25   34.50
   4   3  -1  457.85   28.80
   4   3  -1  440.26   22.90
   4   3  -1  460.45   30.70
   4   3  -1  442.26   32.00
   4   3  -1  468.25   28.10
   4   3  -1  467.05   26.50
   4   3  -1  455.55   31.90
   4   3  -1  471.55   23.40
   4   3  -1  429.26   32.00
  -4  -3   1  423.46   32.00
  -4  -3   1  462.95   33.10
  -4  -3   1  447.26   27.90
  -4  -3   1  444.16   20.80
  -4  -3   1  493.45   27.20
  -4  -3   1  452.05   26.40
  -4  -3   1  453.05   27.40
  -4  -3   1  445.26   26.90
  -4  -3   1  469.45   32.50
  -4  -3   1  447.46   26.30
  -4  -3   1  450.35   21.70
  -4  -3   1  468.25   34.40
  -4  -3   1  390.56   28.90
   3   3  -1   18.50    7.20
   3   3  -1   -0.80    6.10
   3   3  -1    8.40    3.00
   3   3  -1   13.30    4.60
   3   3  -1    7.00    7.30
   3   3  -1   16.30    4.70
   3   3  -1   16.10    3.70
   3   3  -1   12.00    3.40
   3   3  -1   16.70    6.70
   3   3  -1    6.50    3.50
   3   3  -1    6.70    4.10
   3   3  -1   -2.80    7.90
   3   3  -1   27.50   11.20
   3   3  -1    8.00    4.20
   3   3  -1    1.60    5.10
   3   3  -1   13.60    7.60
   3   3  -1    8.10    6.80
   3   3  -1   10.50    3.80
  -3  -3   1   13.70    4.50
  -3  -3   1   15.60    8.20
  -3  -3   1    8.00    5.40
  -3  -3   1    4.00    5.40
  -3  -3   1    7.30    2.40
  -3  -3   1   13.30    4.80
  -3  -3   1   13.70    4.50
  -3  -3   1    6.20    7.10
  -3  -3   1   13.30    7.80
  -3  -3   1    9.70    4.20
   2   3  -1    2.90    4.80
   2   3  -1   -1.40    3.80
   2   3  -1    0.00    1.50
   2   3  -1   -9.70    4.20
   2   3  -1   -0.60    1.00
   2   3  -1   -2.90    6.80
   2   3  -1   -4.30    3.20
   2   3  -1    0.70    1.80
   2   3  -1    3.10    2.30
   2   3  -1    0.80    1.90
   2   3  -1   -0.10    1.30
   2   3  -1    0.60    6.30
   2   3  -1   -2.10    3.60
   2   3  -1    0.70    1.70
  -2  -3   1    4.20    4.70
  -2  -3   1    2.50    1.90
  -2  -3   1   -1.40    3.50
  -2  -3   1    0.30    2.00
  -2  -3   1   -1.60    5.60
  -2  -3   1    0.50    5.30
  -2  -3   1   -0.90    0.90
  -2  -3   1   -6.70    3.20
  -2  -3   1   -1.50    1.00
  -2  -3   1   -1.40    4.80
  -2  -3   1   -4.80    3.60
  -2  -3   1    1.30    1.40
  -2  -3   1   -0.40    3.80
  -2  -3   1   -0.50    0.90
  -2  -3   1   -0.60    1.00
  -2  -3   1   -0.30    1.30
   1   3  -1  248.98   15.00
   1   3  -1  253.87   15.40
   1   3  -1  243.38   12.50
   1   3  -1  249.48   15.80
   1   3  -1  262.17   14.90
   1   3  -1  263.97   17.00
   1   3  -1  260.77   19.20
   1   3  -1  293.27   16.40
   1   3  -1  266.97   16.70
   1   3  -1  262.87   17.70
   1   3  -1  248.18   15.30
   1   3  -1  245.98   18.90
   1   3  -1  237.38   15.80
   1   3  -1  264.87   12.80
   1   3  -1  282.47   16.60
   1   3  -1  257.87   18.40
  -1  -3   1  256.77   12.20
  -1  -3   1  257.97   16.30
  -1  -3   1  242.18   18.40
  -1  -3   1  259.97   15.80
  -1  -3   1  258.57   10.90
  -1  -3   1  281.47   19.90
  -1  -3   1  285.67   15.90
  -1  -3   1  243.28   13.30
  -1  -3   1  254.17   14.50
  -1  -3   1  270.87   15.80
  -1  -3   1  247.28   13.00
  -1  -3   1  253.47   17.10
   0   3  -1   91.59    9.40
   0   3  -1   98.49    8.20
   0   3  -1   96.19    8.00
   0   3  -1   93.09    4.60
   0   3  -1   90.29    6.50
   0   3  -1  128.69   11.80
   0   3  -1  107.79    9.90
   0   3  -1   88.99    9.70
   0   3  -1   95.39    9.20
   0   3  -1   94.89    6.40
   0   3  -1   87.69    6.00
   0   3  -1   97.19    7.80
   0  -3   1   90.29   10.20
   0  -3   1   97.99    8.10
   0  -3   1  103.59    9.90
   0  -3   1   99.89    8.20
   0  -3   1   97.59    6.30
   0  -3   1   90.49    7.60
   0  -3   1   87.29    5.90
   0  -3   1   91.79    9.10
   0  -3   1   84.19    8.30
   0  -3   1   92.69    9.40
   0  -3   1   98.99    7.80
   0  -3   1   93.09   11.50
  -1   3  -1 2140.69   83.19
  -1   3  -1 2011.30   82.29
  -1   3  -1 1980.80   80.49
  -1   3  -1 1956.40   79.99
  -1   3  -1 2024.70   81.89
  -1   3  -1 1964.10   79.89
   1  -3   1 1977.20   80.09
   1  -3   1 2005.90   81.69
   1  -3   1 1901.91   80.09
   1  -3   1 1901.41   80.19
   1  -3   1 2018.10   82.79
   1  -3   1 1934.41   78.99
   1  -3   1 1945.21   81.19
   1  -3   1 2070.59   83.39
  -2   3  -1   87.29   11.60
  -2   3  -1   84.59    8.20
  -2   3  -1   94.89   10.60
  -2   3  -1  127.09   15.10
  -2   3  -1   91.09    7.60
  -2   3  -1   93.79    7.60
  -2   3  -1  101.69   11.40
  -2   3  -1  106.59   11.00
  -2   3  -1  108.39   15.00
  -2   3  -1   81.79    7.10
  -2   3  -1   77.49   11.70
  -2   3  -1   99.69    7.80
   2  -3   1  100.59   10.90
   2  -3   1  106.79   11.30
   2  -3   1  111.49   10.50
   2  -3   1  105.29   10.60
   2  -3   1   89.29    7.10
   2  -3   1  111.99   14.90
   2  -3   1   73.69   10.30
   2  -3   1   98.49    7.70
   2  -3   1  109.09    7.90
   2  -3   1  106.39    8.90
   2  -3   1  140.09   16.20
   2  -3   1  109.89    9.80
  -3   3  -1   41.70   10.70
  -3   3  -1   46.90    7.20
  -3   3  -1   51.29    8.80
  -3   3  -1   39.50    9.00
  -3   3  -1   36.90    7.70
  -3   3  -1   53.89    7.60
  -3   3  -1   29.40    6.40
  -3   3  -1   52.39    7.60
  -3   3  -1   23.60    7.70
  -3   3  -1   35.90    9.50
  -3   3  -1   56.19   11.80
  -3   3  -1   30.90   10.20
   3  -3   1   52.79    7.90
   3  -3   1   26.00   10.00
   3  -3   1   44.00    6.80
   3  -3   1   39.10    9.50
   3  -3   1   41.50    6.50
   3  -3   1   36.90    8.40
   3  -3   1   33.80    8.20
   3  -3   1   41.70    9.20
   3  -3   1   40.10    7.00
   3  -3   1   53.29    8.60
   3  -3   1   49.99    9.80
   3  -3   1   58.89   10.00
   3  -3   1   29.50    9.70
   3  -3   1   47.60    9.30
  -4   3  -1   67.19   11.40
  -4   3  -1   65.49    9.30
  -4   3  -1   65.39   10.00
  -4   3  -1   76.79   14.00
  -4   3  -1   72.89   14.90
  -4   3  -1   48.80   13.20
  -4   3  -1   49.30   13.20
  -4   3  -1   65.39   14.30
  -4   3  -1   67.39    9.80
  -4   3  -1   65.69   13.60
   4  -3   1   70.39    9.70
   4  -3   1   46.00   11.20
   4  -3   1   55.39   13.80
   4  -3   1   63.79   11.80
   4  -3   1   69.99   12.90
   4  -3   1   81.69   15.80
   4  -3   1   79.39   15.10
   4  -3   1   65.59    7.30
   4  -3   1   64.09    9.40
   4  -3   1   60.19   10.20
   4  -3   1   61.19   12.10
   4  -3   1   76.09   14.70
  -5   3  -1  180.88   25.10
  -5   3  -1  248.08   24.10
  -5   3  -1  231.08   16.30
  -5   3  -1  222.18   15.60
  -5   3  -1  237.38   28.40
  -5   3  -1  223.88   20.60
  -5   3  -1  203.38   18.10
  -5   3  -1  225.38   21.00
  -5   3  -1  216.48   27.00
  -5   3  -1  183.48   24.10
   5  -3   1  202.08   29.30
   5  -3   1  227.38   22.90
   5  -3   1  222.68   20.10
   5  -3   1  214.58   15.60
   5  -3   1  251.07   25.70
   5  -3   1  243.38   17.50
   5  -3   1  225.48   18.40
   5  -3   1  212.78   17.20
   5  -3   1  252.87   23.10
   5  -3   1  249.58   23.30
   5  -3   1  200.48   20.20
   5  -3   1  229.88   31.00
  -6   3  -1   -7.20    9.40
  -6   3  -1   -0.20   11.90
  -6   3  -1   18.30   17.00
  -6   3  -1    1.30    2.50
  -6   3  -1    2.10   17.00
  -6   3  -1    5.00    4.20
  -6   3  -1    2.60    3.40
  -6   3  -1   -0.80    2.40
  -6   3  -1   -1.20    2.10
  -6   3  -1   26.00   15.10
   6  -3   1    0.60    2.80
   6  -3   1   -0.40    2.20
   6  -3   1    5.40    4.40
   6  -3   1    1.70    3.00
   6  -3   1    1.60   10.80
   6  -3   1    3.70    4.70
   6  -3   1    0.30    9.40
   6  -3   1   -5.40    9.50
   6  -3   1    1.70    3.10
   6  -3   1   -0.30   10.00
   6  -3   1  -25.00   14.80
   6  -3   1   -2.90   12.90
  -7   3  -1    7.30   13.50
  -7   3  -1   10.00    5.30
  -7   3  -1   25.60   15.50
  -7   3  -1   12.80   18.30
   7  -3   1    5.30    5.60
   7  -3   1    5.70   10.10
   7  -3   1   11.20   13.40
   7  -3   1   -5.60   11.20
   7  -3   1    0.90    2.90
   7  -3   1    4.70    4.90
   7  -3   1    0.90   13.20
   7  -3   1   -2.70    2.30
   7  -3   1  -25.30   16.90
   7  -3   1   -0.50    3.40
  -8   3  -1   43.10    9.80
  -8   3  -1   64.49   16.20
  -8   3  -1   48.40   20.50
  -8   3  -1   27.90   20.20
   8  -3   1   35.50   15.50
   8  -3   1   52.19   12.10
   8  -3   1   58.09   21.70
   8  -3   1   61.19   15.10
   8  -3   1   48.70   15.20
   8  -3   1   57.39   20.50
   8  -3   1   86.69   23.60
   8  -3   1   62.49   14.80
   8  -3   1   25.80   25.50
   8  -3   1   70.69   13.50
  -9   3  -1    0.50   22.50
  -9   3  -1   22.60   20.90
  -9   3  -1   36.00   10.00
  -9   3  -1   20.10    8.90
   9  -3   1    2.90    7.10
   9  -3   1   25.00   22.00
   9  -3   1   40.30   21.60
   9  -3   1  -10.60   32.30
   9  -3   1   22.20    8.20
   9  -3   1   33.20   21.40
   9  -3   1   16.40   20.50
   9  -3   1   33.70   13.20
   9  -3   1   19.60    9.10
   9  -3   1   14.20    7.00
   9  -3   1   14.90   23.80
   9  -3   1    7.80    6.90
 -10   3  -1  120.19   18.00
 -10   3  -1   83.99   33.50
 -10   3  -1   58.29   18.80
 -10   3  -1   48.50   27.40
  10  -3   1   81.59   15.10
  10  -3   1   79.09   27.80
  10  -3   1  101.79   19.30
  10  -3   1   65.19   14.60
  10  -3   1  102.99   25.30
  10  -3   1  122.29   36.30
  10  -3   1   49.80   24.40
  10  -3   1   78.49   18.30
  10  -3   1   92.89   19.90
  10  -3   1   87.09   51.29
  10  -3   1   75.69   27.70
  10  -3   1   37.60   23.60
 -11   3  -1    1.40    6.90
 -11   3  -1    1.60    5.60
 -11   3  -1   59.59   30.30
 -11   3  -1  -17.90   25.60
 -11   3  -1  -45.30   35.40
 -11   3  -1    3.10    3.40
  11  -3   1    2.20    7.70
  11  -3   1   25.20   33.70
  11  -3   1   41.40   26.60
  11  -3   1    9.50    7.10
  11  -3   1    7.20    7.20
  11  -3   1    9.40   27.90
  11  -3   1    5.20    8.30
  11  -3   1  -13.30   28.30
 -12   3  -1   22.90   15.10
 -12   3  -1   60.09   53.39
 -12   3  -1    2.80    6.00
 -12   3  -1  -27.00   32.00
  12  -3   1   16.80   35.50
  12  -3   1   -0.10    5.40
  12  -3   1   48.80   35.00
  12  -3   1   -7.40    3.00
  12  -3   1    1.10    5.80
  12  -3   1    2.10    5.10
  12  -3   1    3.50   33.60
  12  -3   1  -20.20   31.10
  11   2  -1   -3.90    1.90
  11   2  -1   40.30   31.90
  11   2  -1   -5.20   24.20
  11   2  -1   18.60   44.10
  11   2  -1   -1.70    5.50
  11   2  -1    0.80    6.00
  11   2  -1   -1.30    4.70
  11   2  -1    2.80   30.10
 -11  -2   1    1.60    4.30
 -11  -2   1   -1.40    2.60
 -11  -2   1   -3.50    2.90
 -11  -2   1  -18.70   23.30
 -11  -2   1   -3.30   30.10
 -11  -2   1   14.80   64.89
 -11  -2   1   60.29   45.70
  10   2  -1    1.40    6.40
  10   2  -1    3.60    5.30
  10   2  -1  -40.10   28.90
  10   2  -1    1.10    5.00
  10   2  -1   17.80   21.80
  10   2  -1  -52.79   23.20
  10   2  -1    9.30   25.30
 -10  -2   1    4.00    6.10
 -10  -2   1  -26.50   34.40
 -10  -2   1    2.40    3.70
 -10  -2   1    6.00   28.20
 -10  -2   1  -17.50   20.30
 -10  -2   1  -21.40   23.70
 -10  -2   1   -2.20    3.30
 -10  -2   1   -1.70    2.80
   9   2  -1   -1.90    2.20
   9   2  -1    0.60    4.20
   9   2  -1    5.70    7.10
   9   2  -1   -9.20   16.20
   9   2  -1   -1.70    3.80
   9   2  -1  -21.10   18.30
   9   2  -1   25.00   21.40
   9   2  -1  -34.70   28.90
  -9  -2   1   -2.10    2.80
  -9  -2   1  -34.50   24.60
  -9  -2   1   -2.80    3.10
  -9  -2   1   14.90   20.40
  -9  -2   1   -5.20   16.00
  -9  -2   1   -0.50    4.00
   8   2  -1   60.39   14.50
   8   2  -1   63.09   17.50
   8   2  -1   15.60   24.30
   8   2  -1   53.29   20.60
   8   2  -1   44.30   24.10
   8   2  -1   63.19   12.60
   8   2  -1   42.10   11.20
   8   2  -1   43.60   20.30
   8   2  -1   65.59   16.20
  -8  -2   1   43.10   11.90
  -8  -2   1   77.89   21.60
  -8  -2   1   51.89    8.50
  -8  -2   1   30.90   15.40
  -8  -2   1   58.29    8.90
  -8  -2   1   75.39   21.50
  -8  -2   1   49.60   12.50
  -8  -2   1   64.89   24.30
   7   2  -1  -21.30   13.20
   7   2  -1   -0.80    1.90
   7   2  -1    1.80   17.70
   7   2  -1   10.70    7.00
   7   2  -1    9.70    5.70
   7   2  -1    2.20   13.10
   7   2  -1   22.40   14.50
   7   2  -1    9.50    5.50
   7   2  -1    1.30    3.00
   7   2  -1  -14.70   10.50
  -7  -2   1   19.10   14.80
  -7  -2   1    2.80    4.10
  -7  -2   1    1.70    3.60
  -7  -2   1    5.40    3.30
  -7  -2   1   17.90   14.10
  -7  -2   1   25.20   12.80
  -7  -2   1   26.70   16.20
  -7  -2   1    9.20   15.40
  -7  -2   1    6.20    3.80
  -7  -2   1    1.80    3.90
   6   2  -1  -16.70   11.10
   6   2  -1   10.60    5.60
   6   2  -1    2.70    4.80
   6   2  -1    5.00   15.90
   6   2  -1    4.30   15.70
   6   2  -1   -5.70   11.40
   6   2  -1    7.60    6.10
   6   2  -1   21.90   13.80
   6   2  -1    6.70    5.20
   6   2  -1   15.00   11.60
   6   2  -1    7.00    4.60
   6   2  -1   16.60   10.20
   6   2  -1    1.20    3.30
   6   2  -1    5.60    3.80
  -6  -2   1    2.30    3.80
  -6  -2   1    6.70    4.90
  -6  -2   1   12.70   12.20
  -6  -2   1    9.00    5.30
  -6  -2   1  -11.40   10.30
  -6  -2   1    8.20    3.40
  -6  -2   1   -2.50   10.50
  -6  -2   1   18.20   10.30
  -6  -2   1    7.70   16.90
  -6  -2   1   11.00    6.40
  -6  -2   1   11.60    4.10
  -6  -2   1  -16.30   11.20
   5   2  -1    1.90    3.40
   5   2  -1   15.10   13.10
   5   2  -1    4.20    2.90
   5   2  -1   -3.90    8.80
   5   2  -1    1.60    2.60
   5   2  -1    4.40    4.00
   5   2  -1   12.70    9.50
   5   2  -1    6.90    7.90
   5   2  -1    2.10    2.90
   5   2  -1    1.50    3.00
   5   2  -1    1.20    2.50
   5   2  -1   13.20   12.20
   5   2  -1    4.90    9.40
   5   2  -1   -2.70    7.70
  -5  -2   1    2.80    2.50
  -5  -2   1   13.80    9.60
  -5  -2   1   -0.10    1.70
  -5  -2   1    0.30    7.40
  -5  -2   1   29.00   13.90
  -5  -2   1    0.20    1.20
  -5  -2   1   14.80   10.20
  -5  -2   1    4.60    3.70
  -5  -2   1   -2.60    9.70
  -5  -2   1    9.40    8.20
  -5  -2   1    3.40    3.40
  -5  -2   1    3.20    3.40
  -5  -2   1    1.40    2.90
   4   2  -1  116.39   13.90
   4   2  -1  119.29   17.80
   4   2  -1  100.99   16.70
   4   2  -1  138.89   16.70
   4   2  -1   96.49   16.20
   4   2  -1   92.29   13.70
   4   2  -1   99.79   15.40
   4   2  -1  109.19    8.80
   4   2  -1   98.19   10.90
   4   2  -1   99.59   15.70
   4   2  -1  113.79    7.80
   4   2  -1   99.99   14.50
   4   2  -1  100.59   19.00
   4   2  -1  102.29    8.40
   4   2  -1  113.69   16.10
   4   2  -1  102.39   17.40
   4   2  -1  122.59   16.40
   4   2  -1  110.39   15.10
  -4  -2   1  113.79   14.30
  -4  -2   1  119.89   17.90
  -4  -2   1  102.89    7.40
  -4  -2   1  107.89   13.90
  -4  -2   1  122.69   19.10
  -4  -2   1  115.29   16.60
  -4  -2   1  106.29   12.90
  -4  -2   1  151.28   17.90
  -4  -2   1   96.29   13.70
  -4  -2   1  107.79   10.90
  -4  -2   1  122.99   14.40
  -4  -2   1   96.39    7.50
   3   2  -1   -3.30    4.10
   3   2  -1   -0.30    1.60
   3   2  -1    2.80    1.90
   3   2  -1    4.80    5.50
   3   2  -1    5.60    3.20
   3   2  -1   -5.70    4.00
   3   2  -1   -0.20    1.80
   3   2  -1    4.90    4.30
   3   2  -1   13.80    7.00
   3   2  -1    0.70    1.50
   3   2  -1    2.30    2.40
   3   2  -1    4.40    3.00
   3   2  -1   12.40    7.00
   3   2  -1    0.40    2.50
   3   2  -1   -5.70    8.80
   3   2  -1   -2.10    5.90
   3   2  -1    3.20    2.00
   3   2  -1   -1.90    4.70
  -3  -2   1    4.80    4.30
  -3  -2   1    6.30    3.30
  -3  -2   1    7.00    5.80
  -3  -2   1    3.60    3.00
  -3  -2   1   -2.70    6.40
  -3  -2   1    1.40    2.30
  -3  -2   1    8.20    6.50
  -3  -2   1    7.00    6.30
  -3  -2   1   -3.60    5.70
  -3  -2   1   -0.10    1.80
  -3  -2   1    3.10    3.00
  -3  -2   1    2.40    1.60
  -3  -2   1    3.70    1.80
  -3  -2   1    4.90    4.70
   2   2  -1  155.58   12.90
   2   2  -1  146.09   10.70
   2   2  -1  156.48   10.80
   2   2  -1  151.48    8.50
   2   2  -1  138.19   11.00
   2   2  -1  153.38   15.70
   2   2  -1  180.08   12.40
   2   2  -1  137.69   12.00
   2   2  -1  159.18   11.00
   2   2  -1  154.58    9.80
   2   2  -1  132.29    8.30
   2   2  -1  183.28   15.30
   2   2  -1  171.38   13.20
   2   2  -1  171.28   12.10
   2   2  -1  135.59   13.10
   2   2  -1  176.08   14.70
   2   2  -1  160.58   12.40
   2   2  -1  164.18   11.90
  -2  -2   1  132.29   10.40
  -2  -2   1  150.18    7.70
  -2  -2   1  172.68   12.40
  -2  -2   1  146.29    9.30
  -2  -2   1  136.39   13.20
  -2  -2   1  141.49   13.00
  -2  -2   1  169.98   15.10
  -2  -2   1  155.88   10.20
  -2  -2   1  141.09   11.00
  -2  -2   1  165.88   10.60
  -2  -2   1  151.78   11.70
  -2  -2   1  181.08   14.10
  -2  -2   1  161.58   15.00
  -2  -2   1  143.89   10.60
  -2  -2   1  158.48   11.90
  -2  -2   1  140.59    8.00
   1   2  -1  273.77   12.70
   1   2  -1  330.17   19.00
   1   2  -1  331.97   19.40
   1   2  -1  301.27   14.90
   1   2  -1  281.17   14.60
   1   2  -1  274.27   15.30
   1   2  -1  280.47   15.80
   1   2  -1  270.07   16.00
   1   2  -1  298.77   15.30
   1   2  -1  301.57   16.00
   1   2  -1  277.57   15.50
   1   2  -1  281.57   17.10
   1   2  -1  300.37   14.80
   1   2  -1  290.77   12.30
   1   2  -1  301.77   16.20
   1   2  -1  291.57   12.70
  -1  -2   1  286.37   12.20
  -1  -2   1  298.27   14.70
  -1  -2   1  291.67   15.00
  -1  -2   1  265.47   18.60
  -1  -2   1  282.67   16.30
  -1  -2   1  273.57   12.50
  -1  -2   1  300.47   15.60
  -1  -2   1  288.77   14.30
  -1  -2   1  279.27   12.20
  -1  -2   1  287.97   18.60
  -1  -2   1  281.47   14.30
  -1  -2   1  249.48   15.80
  -1  -2   1  270.37   17.70
  -1  -2   1  289.17   15.60
   0   2  -1 2352.56   88.39
   0   2  -1 2355.96   92.39
   0   2  -1 2406.76   90.79
   0   2  -1 2326.17   89.89
   0   2  -1 2497.65   94.19
   0   2  -1 2384.96   90.59
   0   2  -1 2400.96   91.59
   0  -2   1 2378.56   91.09
   0  -2   1 2408.46   92.69
   0  -2   1 2316.77   89.69
   0  -2   1 2173.88   91.29
   0  -2   1 2287.27   90.09
  -1   2  -1  240.58   13.70
  -1   2  -1  246.88   13.50
  -1   2  -1  263.87   16.00
  -1   2  -1  241.08   13.20
  -1   2  -1  248.58   15.10
  -1   2  -1  254.97   18.10
  -1   2  -1  254.17   15.00
  -1   2  -1  269.57   17.70
  -1   2  -1  277.17   16.70
  -1   2  -1  251.37   14.30
  -1   2  -1  250.27   12.10
  -1   2  -1  273.47   12.50
   1  -2   1  239.28   15.60
   1  -2   1  264.97   14.20
   1  -2   1  249.68   14.80
   1  -2   1  265.47   14.20
   1  -2   1  252.77   12.30
   1  -2   1  242.58   12.30
   1  -2   1  262.17   14.90
   1  -2   1  253.07   15.40
   1  -2   1  261.47   13.50
   1  -2   1  291.77   16.90
  -2   2  -1  869.51   42.80
  -2   2  -1  872.21   39.00
  -2   2  -1  884.31   36.40
  -2   2  -1  815.32   39.70
  -2   2  -1  840.52   38.40
  -2   2  -1  843.72   40.70
  -2   2  -1  891.61   36.50
  -2   2  -1  855.61   42.60
  -2   2  -1  879.61   41.10
  -2   2  -1  917.91   40.80
   2  -2   1  823.42   36.10
   2  -2   1  911.11   40.10
   2  -2   1  915.31   38.60
   2  -2   1  872.81   40.40
   2  -2   1  886.41   38.90
   2  -2   1  904.71   36.40
   2  -2   1  869.71   41.60
   2  -2   1  901.51   42.40
   2  -2   1  899.41   40.90
   2  -2   1  896.51   38.90
   2  -2   1  853.11   36.80
  -3   2  -1   32.40    8.10
  -3   2  -1   43.10   10.20
  -3   2  -1   19.70    8.70
  -3   2  -1   35.20    8.80
  -3   2  -1   39.70    6.30
  -3   2  -1   30.70    5.80
  -3   2  -1   41.20    7.60
  -3   2  -1   18.20    7.80
  -3   2  -1   38.30    6.20
  -3   2  -1   38.70    9.00
  -3   2  -1   43.60    9.40
  -3   2  -1   31.10    6.90
   3  -2   1   35.40    5.70
   3  -2   1   31.40    6.60
   3  -2   1   34.30    7.90
   3  -2   1   27.60    8.40
   3  -2   1   17.70    7.20
   3  -2   1   38.30    8.00
   3  -2   1   23.20    7.20
   3  -2   1   30.80    5.30
   3  -2   1   40.50    9.10
   3  -2   1   31.50    6.40
   3  -2   1   32.50    5.80
   3  -2   1   39.90    9.50
  -4   2  -1 1018.00   52.59
  -4   2  -1 1031.20   55.19
  -4   2  -1 1036.30   44.00
  -4   2  -1  966.80   54.69
  -4   2  -1 1037.70   51.99
  -4   2  -1  997.30   44.20
  -4   2  -1 1071.79   53.09
  -4   2  -1  960.60   47.40
  -4   2  -1 1030.50   50.99
  -4   2  -1 1036.90   51.09
   4  -2   1  939.91   49.30
   4  -2   1  991.70   43.70
   4  -2   1 1005.60   52.69
   4  -2   1  970.10   55.19
   4  -2   1 1033.70   47.90
   4  -2   1  972.00   45.10
   4  -2   1  972.70   51.09
   4  -2   1  975.50   50.69
   4  -2   1  952.80   50.79
   4  -2   1  951.30   43.70
   4  -2   1 1030.20   54.69
   4  -2   1  988.70   49.90
  -5   2  -1  284.57   18.80
  -5   2  -1  355.26   27.60
  -5   2  -1  293.27   18.50
  -5   2  -1  327.27   29.50
  -5   2  -1  286.17   23.90
  -5   2  -1  309.87   24.60
  -5   2  -1  313.57   30.10
  -5   2  -1  273.37   27.40
  -5   2  -1  341.47   30.10
  -5   2  -1  248.98   20.50
   5  -2   1  313.37   25.50
   5  -2   1  313.27   28.70
   5  -2   1  259.57   23.40
   5  -2   1  327.67   22.60
   5  -2   1  249.88   28.80
   5  -2   1  377.36   29.10
   5  -2   1  363.56   30.10
   5  -2   1  296.97   18.80
   5  -2   1  297.47   24.80
   5  -2   1  337.97   27.20
   5  -2   1  320.77   20.10
   5  -2   1  304.47   19.10
   5  -2   1  331.37   21.20
   5  -2   1  354.76   25.60
  -6   2  -1   48.60   11.10
  -6   2  -1   60.29   18.50
  -6   2  -1  113.79   24.90
  -6   2  -1   60.79   12.70
  -6   2  -1   60.09   24.50
  -6   2  -1   61.49   16.40
  -6   2  -1   37.70   14.30
  -6   2  -1   90.89   12.90
  -6   2  -1   50.59   17.70
  -6   2  -1   78.49   12.40
   6  -2   1   96.39   16.10
   6  -2   1   73.19   17.70
   6  -2   1   79.89   12.30
   6  -2   1   61.59   16.40
   6  -2   1   98.19   14.50
   6  -2   1   80.69   18.50
   6  -2   1   41.60    9.00
   6  -2   1   49.99   11.40
   6  -2   1   53.69   18.80
   6  -2   1   89.59   18.90
   6  -2   1   78.39   16.90
   6  -2   1   46.20   13.20
   6  -2   1   76.19   20.20
   6  -2   1   58.19   10.50
  -7   2  -1  250.27   25.00
  -7   2  -1  196.88   30.10
  -7   2  -1  245.88   36.30
  -7   2  -1  230.28   34.00
  -7   2  -1  239.68   24.80
  -7   2  -1  270.47   19.70
   7  -2   1  288.17   36.00
   7  -2   1  257.17   25.10
   7  -2   1  258.17   26.30
   7  -2   1  306.47   23.10
   7  -2   1  254.17   19.70
   7  -2   1  269.37   41.00
   7  -2   1  297.07   20.60
   7  -2   1  238.98   28.80
   7  -2   1  254.47   32.90
  -8   2  -1   30.20   19.10
  -8   2  -1   22.50   10.00
  -8   2  -1   -4.90   14.00
  -8   2  -1   15.90    6.00
   8  -2   1   36.80   12.70
   8  -2   1    7.60    7.20
   8  -2   1   16.40    6.60
   8  -2   1   31.10    9.30
   8  -2   1   33.50   18.50
   8  -2   1    3.20   21.30
   8  -2   1   23.60   15.40
   8  -2   1   45.70   14.80
   8  -2   1   18.20   14.80
   8  -2   1  -27.10   14.60
   8  -2   1   21.00    7.30
   8  -2   1   22.40   15.40
  -9   2  -1  150.68   23.10
  -9   2  -1  229.98   18.50
  -9   2  -1  201.98   33.20
  -9   2  -1  189.18   35.90
   9  -2   1  234.98   31.40
   9  -2   1  207.28   31.80
   9  -2   1  244.18   38.90
   9  -2   1  180.68   26.00
   9  -2   1  128.79   29.40
   9  -2   1  225.58   35.80
   9  -2   1  215.88   19.60
   9  -2   1  240.08   26.10
   9  -2   1  215.68   35.00
   9  -2   1  218.58   37.70
 -10   2  -1    7.50   28.10
 -10   2  -1    0.70    5.80
 -10   2  -1    1.10    2.90
 -10   2  -1   -2.40    2.90
 -10   2  -1   18.10   23.20
 -10   2  -1   14.80   19.40
  10  -2   1    0.10    4.60
  10  -2   1   -4.70   19.70
  10  -2   1  -25.20   22.70
  10  -2   1    0.10    5.50
  10  -2   1   31.80   56.59
  10  -2   1  -19.40   23.30
  10  -2   1    0.10    4.60
  10  -2   1   -0.90    4.20
  10  -2   1   28.20   23.20
 -11   2  -1   64.29   32.00
 -11   2  -1  129.29   29.60
 -11   2  -1  116.59   46.50
 -11   2  -1  109.99   17.60
  11  -2   1   81.29   19.80
  11  -2   1   98.69   28.40
  11  -2   1  145.79   38.60
  11  -2   1  138.59   58.49
  11  -2   1   75.99   24.00
  11  -2   1   50.69   36.30
  11  -2   1  134.49   28.50
  11  -2   1  106.29   36.20
  11  -2   1  108.19   25.10
  11  -2   1  139.59   40.20
 -12   2  -1   12.30   10.50
 -12   2  -1    3.30   47.60
  12  -2   1   36.70   36.30
  12  -2   1    8.50    6.90
  12  -2   1    4.90    9.10
  12  -2   1   23.60   32.00
  12  -2   1    3.20   33.30
  12  -2   1    7.30    8.70
  12  -2   1   -0.10    5.20
  12  -2   1   16.80   37.50
  11   1  -1   39.20   27.60
  11   1  -1   -0.40    4.80
  11   1  -1  -38.40   39.10
  11   1  -1   -2.20    3.80
  11   1  -1  -35.20   31.10
  11   1  -1   -2.70    3.80
  11   1  -1  -40.90   30.60
  11   1  -1  -30.30   30.90
  11   1  -1    4.60    7.70
  11   1  -1   -3.00    3.90
 -11  -1   1   -0.70    3.40
 -11  -1   1  -35.40   41.60
 -11  -1   1    8.10   24.10
 -11  -1   1    0.70    3.90
  10   1  -1    5.20   31.70
  10   1  -1   -0.10    4.10
  10   1  -1    5.00   23.30
  10   1  -1    9.10    8.80
  10   1  -1   42.40   25.80
  10   1  -1   47.50   25.50
  10   1  -1    2.20    7.60
  10   1  -1    0.30    4.30
 -10  -1   1  -49.40   29.80
 -10  -1   1    2.50   32.50
 -10  -1   1   -2.20    2.80
 -10  -1   1    0.10    3.10
 -10  -1   1   16.90    6.10
 -10  -1   1    4.00   19.90
   9   1  -1   77.19   20.90
   9   1  -1   31.00   10.20
   9   1  -1   48.20   29.00
   9   1  -1   26.30   24.60
   9   1  -1   36.80   13.00
   9   1  -1   23.90    8.70
   9   1  -1   24.80   10.50
   9   1  -1   62.99   23.70
   9   1  -1   17.70   22.00
   9   1  -1   40.00   20.70
  -9  -1   1   16.00    8.90
  -9  -1   1   27.20   22.90
  -9  -1   1   44.50   13.00
  -9  -1   1   17.40   24.50
  -9  -1   1   24.90    6.70
  -9  -1   1   33.20   26.80
   8   1  -1   27.80    8.90
   8   1  -1   30.50   19.90
   8   1  -1    2.40   14.10
   8   1  -1   22.60   17.60
   8   1  -1   30.90   20.50
   8   1  -1   12.60    8.80
   8   1  -1   32.90   10.70
   8   1  -1   25.30    9.70
   8   1  -1   28.70   18.90
   8   1  -1   38.70   10.30
  -8  -1   1   31.20    6.70
  -8  -1   1   27.60   20.10
  -8  -1   1   22.80   15.80
  -8  -1   1   46.20   19.10
  -8  -1   1   31.50   10.70
  -8  -1   1   24.60    6.40
  -8  -1   1   21.80    8.20
  -8  -1   1   14.30   17.00
   7   1  -1  110.39   15.80
   7   1  -1   91.29   22.80
   7   1  -1   86.69   15.40
   7   1  -1   66.99   17.30
   7   1  -1   88.29   19.40
   7   1  -1   64.49   14.50
   7   1  -1   27.20   15.80
   7   1  -1   62.19   19.00
   7   1  -1   83.99   16.50
   7   1  -1   64.09   20.50
  -7  -1   1   78.99    8.10
  -7  -1   1   64.89   19.90
  -7  -1   1   62.79   15.40
  -7  -1   1   56.09   17.90
  -7  -1   1  108.79   18.20
  -7  -1   1   73.59   19.70
  -7  -1   1   77.69   10.40
  -7  -1   1   70.79   15.80
   6   1  -1   59.19   11.20
   6   1  -1   71.59   15.50
   6   1  -1   45.90   13.90
   6   1  -1   56.09    9.70
   6   1  -1   71.49   20.00
   6   1  -1   58.49   10.20
   6   1  -1   46.40   11.20
   6   1  -1   73.79   13.40
   6   1  -1   28.40   12.40
   6   1  -1   49.50   15.60
   6   1  -1   38.40   10.10
   6   1  -1   44.50   15.60
   6   1  -1   39.80   16.10
   6   1  -1   60.09   20.70
  -6  -1   1   61.29   13.80
  -6  -1   1   60.69   11.80
  -6  -1   1   61.69    8.60
  -6  -1   1   63.29   14.10
  -6  -1   1   58.39    6.50
  -6  -1   1   50.69   11.20
  -6  -1   1   34.80   15.50
  -6  -1   1   37.00   13.80
  -6  -1   1   61.29   16.70
  -6  -1   1   44.50   15.50
  -6  -1   1   61.09   12.20
  -6  -1   1   55.69   12.60
   5   1  -1    0.30    2.30
   5   1  -1    2.50    3.20
   5   1  -1    0.50    2.10
   5   1  -1    5.10    6.70
   5   1  -1    0.50   10.50
   5   1  -1   -6.90    8.40
   5   1  -1   -6.70    7.60
   5   1  -1   -0.70    8.30
   5   1  -1    0.50    2.20
   5   1  -1   -0.50    1.60
   5   1  -1    2.20    9.20
   5   1  -1   -2.10    1.50
   5   1  -1  -18.40   11.80
  -5  -1   1    1.70    2.00
  -5  -1   1  -13.20    8.50
  -5  -1   1    4.20    3.40
  -5  -1   1   -0.70    2.50
  -5  -1   1    0.70    1.60
  -5  -1   1   -1.70    0.70
  -5  -1   1   -2.20    1.00
  -5  -1   1   11.10    7.80
  -5  -1   1    3.40    2.50
  -5  -1   1    1.10    7.00
  -5  -1   1    7.30   10.40
  -5  -1   1    2.40    4.80
  -5  -1   1    3.80    7.80
  -5  -1   1   23.30    9.60
  -5  -1   1  -13.10   10.20
  -5  -1   1    1.90    3.80
   4   1  -1  326.07   21.40
   4   1  -1  381.56   27.40
   4   1  -1  336.07   18.50
   4   1  -1  326.87   26.20
   4   1  -1  312.07   24.30
   4   1  -1  280.97   24.60
   4   1  -1  345.07   27.90
   4   1  -1  348.17   21.80
   4   1  -1  359.86   28.00
   4   1  -1  328.37   17.90
   4   1  -1  347.67   22.50
   4   1  -1  336.77   22.90
   4   1  -1  318.17   25.50
   4   1  -1  363.06   23.50
   4   1  -1  360.76   24.80
   4   1  -1  365.46   21.70
  -4  -1   1  347.97   16.30
  -4  -1   1  343.07   22.50
  -4  -1   1  341.97   18.60
  -4  -1   1  357.46   21.90
  -4  -1   1  328.87   16.90
  -4  -1   1  350.76   26.50
  -4  -1   1  332.97   21.10
  -4  -1   1  364.56   22.40
  -4  -1   1  328.67   21.90
  -4  -1   1  392.56   26.60
  -4  -1   1  319.27   21.60
  -4  -1   1  347.97   26.20
  -4  -1   1  317.27   25.40
  -4  -1   1  333.37   16.80
   3   1  -1  281.37   18.70
   3   1  -1  282.37   21.30
   3   1  -1  275.17   17.80
   3   1  -1  279.87   20.40
   3   1  -1  245.88   16.90
   3   1  -1  257.87   17.30
   3   1  -1  266.27   13.90
   3   1  -1  255.37   20.30
   3   1  -1  269.67   20.90
   3   1  -1  256.87   13.90
   3   1  -1  277.67   19.00
   3   1  -1  306.57   17.40
   3   1  -1  260.57   17.00
   3   1  -1  255.57   15.30
   3   1  -1  244.18   19.60
   3   1  -1  262.87   13.30
   3   1  -1  248.78   16.70
   3   1  -1  281.97   20.50
  -3  -1   1  291.97   17.10
  -3  -1   1  261.87   20.60
  -3  -1   1  251.97   16.70
  -3  -1   1  290.97   21.30
  -3  -1   1  266.97   19.70
  -3  -1   1  271.27   16.90
  -3  -1   1  252.67   16.70
  -3  -1   1  251.47   13.20
  -3  -1   1  262.87   19.10
  -3  -1   1  263.37   13.10
  -3  -1   1  267.47   16.60
  -3  -1   1  268.87   15.50
  -3  -1   1  269.67   13.00
  -3  -1   1  278.07   17.70
   2   1  -1   -0.40    3.30
   2   1  -1    8.90    4.40
   2   1  -1    4.20    2.60
   2   1  -1    2.90    2.30
   2   1  -1    4.40    2.60
   2   1  -1   -0.20    2.90
   2   1  -1    3.60    2.10
   2   1  -1    1.70    2.90
   2   1  -1    1.90    1.70
   2   1  -1    5.80    3.20
   2   1  -1    3.70    1.80
   2   1  -1   -1.60    2.90
   2   1  -1    4.30    4.40
   2   1  -1    3.10    5.30
   2   1  -1    2.20    3.10
   2   1  -1    8.40    3.00
   2   1  -1    3.60    1.70
   2   1  -1    2.90    1.50
  -2  -1   1    0.30    3.80
  -2  -1   1    3.00    2.20
  -2  -1   1    4.60    2.20
  -2  -1   1    8.20    3.40
  -2  -1   1    0.60    2.50
  -2  -1   1   -1.00    3.10
  -2  -1   1    1.80    1.90
  -2  -1   1    1.80    2.00
  -2  -1   1   -0.70    3.90
  -2  -1   1    1.30    2.00
  -2  -1   1    5.10    3.00
  -2  -1   1    5.30    2.00
  -2  -1   1    0.60    4.40
  -2  -1   1    3.20    1.40
  -2  -1   1    4.40    1.50
  -2  -1   1   11.40    4.70
   1   1  -1 1984.70   74.09
   1   1  -1 1928.31   74.49
   1   1  -1 1903.61   76.59
   1   1  -1 1946.71   76.09
   1   1  -1 1885.91   73.49
   1   1  -1 1944.71   71.89
   1   1  -1 1845.92   75.19
   1   1  -1 2004.30   77.99
   1   1  -1 1907.51   72.49
   1   1  -1 1847.82   74.99
  -1  -1   1 1893.11   74.89
  -1  -1   1 1885.71   72.89
  -1  -1   1 1916.91   76.69
  -1  -1   1 1922.31   77.69
  -1  -1   1 1887.91   74.29
  -1  -1   1 1948.21   75.39
  -1  -1   1 1979.90   77.79
  -1  -1   1 1935.71   73.99
  -1  -1   1 1904.51   70.89
   0   1  -1  479.75   19.70
   0   1  -1  459.15   18.80
   0   1  -1  421.66   19.80
   0   1  -1  452.75   21.80
   0   1  -1  457.15   21.20
   0   1  -1  449.95   18.70
   0   1  -1  461.25   18.40
   0   1  -1  445.26   19.80
   0   1  -1  473.25   19.00
   0   1  -1  442.26   19.90
   0   1  -1  453.95   19.20
   0  -1   1  465.75   18.70
   0  -1   1  435.16   18.20
   0  -1   1  442.16   19.80
   0  -1   1  458.45   21.20
   0  -1   1  432.26   21.50
   0  -1   1  440.76   19.90
   0  -1   1  422.56   19.70
   0  -1   1  452.05   18.00
   0  -1   1  459.85   19.60
   0  -1   1  460.35   20.00
   0  -1   1  479.15   22.00
   0  -1   1  473.05   19.30
   0  -1   1  449.26   19.40
   0  -1   1  485.55   21.70
  -1   1  -1 1453.75   57.79
  -1   1  -1 1476.05   57.29
  -1   1  -1 1488.65   58.19
  -1   1  -1 1439.36   58.59
  -1   1  -1 1481.35   58.99
  -1   1  -1 1471.55   57.99
  -1   1  -1 1424.76   54.99
   1  -1   1 1438.26   58.29
   1  -1   1 1496.35   57.99
   1  -1   1 1393.66   58.69
   1  -1   1 1420.26   57.69
   1  -1   1 1456.35   54.99
   1  -1   1 1436.16   56.89
  -2   1  -1  509.65   23.60
  -2   1  -1  536.35   28.40
  -2   1  -1  526.45   26.70
  -2   1  -1  530.65   28.70
  -2   1  -1  527.55   22.70
  -2   1  -1  528.25   26.90
  -2   1  -1  520.25   26.10
  -2   1  -1  509.35   24.50
  -2   1  -1  531.45   28.40
  -2   1  -1  507.15   25.70
   2  -1   1  488.95   22.20
   2  -1   1  493.95   26.40
   2  -1   1  494.15   22.30
   2  -1   1  503.35   26.00
   2  -1   1  514.25   28.40
   2  -1   1  485.05   26.10
   2  -1   1  462.15   23.90
   2  -1   1  530.35   24.60
   2  -1   1  504.65   26.00
   2  -1   1  498.75   22.40
  -3   1  -1  769.62   35.80
  -3   1  -1  732.43   32.80
  -3   1  -1  765.62   38.50
  -3   1  -1  775.22   32.80
  -3   1  -1  730.93   38.30
  -3   1  -1  743.03   37.60
  -3   1  -1  718.73   40.30
  -3   1  -1  785.92   39.10
   3  -1   1  766.22   38.80
   3  -1   1  752.12   41.20
   3  -1   1  758.12   33.70
   3  -1   1  792.62   41.20
   3  -1   1  721.83   35.20
   3  -1   1  785.32   37.50
   3  -1   1  731.43   38.10
   3  -1   1  747.83   32.60
   3  -1   1  719.53   32.60
   3  -1   1  742.43   37.40
   3  -1   1  706.63   38.10
   3  -1   1  698.63   37.30
  -4   1  -1   55.99   11.00
  -4   1  -1   49.99   10.90
  -4   1  -1   72.99   13.70
  -4   1  -1   66.99    7.20
  -4   1  -1   87.89   12.10
  -4   1  -1   63.49    6.80
  -4   1  -1   45.30    9.90
  -4   1  -1   52.99    9.20
  -4   1  -1   49.50   11.70
  -4   1  -1   62.89   13.20
   4  -1   1   53.99    9.70
   4  -1   1   78.49    9.50
   4  -1   1   71.89   14.60
   4  -1   1   65.99    6.80
   4  -1   1   53.69   11.20
   4  -1   1   48.90   11.20
   4  -1   1   66.69   12.60
   4  -1   1   55.09    9.30
   4  -1   1   72.99   11.40
   4  -1   1   68.89    7.20
   4  -1   1   73.79   15.10
   4  -1   1   41.10    9.30
  -5   1  -1   62.39    9.50
  -5   1  -1   41.50   13.10
  -5   1  -1   29.60    7.30
  -5   1  -1   72.69   10.70
  -5   1  -1   36.00   10.40
  -5   1  -1   38.40   11.10
  -5   1  -1   55.79   15.80
  -5   1  -1   74.69   15.40
  -5   1  -1   36.30    8.60
  -5   1  -1   38.80   13.40
   5  -1   1   42.60    7.90
   5  -1   1   35.00    8.70
   5  -1   1   48.10   12.10
   5  -1   1   49.00   12.90
   5  -1   1   27.90   10.40
   5  -1   1   42.30    7.40
   5  -1   1   55.29   13.70
   5  -1   1   26.10   10.50
   5  -1   1   44.50    9.10
   5  -1   1   48.30   13.60
   5  -1   1   50.29   10.30
   5  -1   1   45.50   14.40
  -6   1  -1 1051.29   53.79
  -6   1  -1 1009.00   64.49
  -6   1  -1  952.80   58.89
  -6   1  -1 1040.30   47.80
  -6   1  -1 1143.19   59.19
  -6   1  -1  971.40   61.79
  -6   1  -1  974.00   56.29
  -6   1  -1 1047.80   48.50
  -6   1  -1 1099.69   59.89
  -6   1  -1 1013.80   60.49
   6  -1   1 1063.99   49.20
   6  -1   1 1003.20   63.49
   6  -1   1 1016.10   49.00
   6  -1   1 1094.29   55.49
   6  -1   1 1013.10   48.10
   6  -1   1  994.90   62.49
   6  -1   1 1070.59   58.59
   6  -1   1 1111.29   55.99
   6  -1   1 1111.69   55.19
   6  -1   1 1055.19   59.89
   6  -1   1  983.80   56.29
   6  -1   1 1058.89   59.49
   6  -1   1 1063.99   48.90
   6  -1   1 1069.19   61.89
  -7   1  -1   -0.80    2.50
  -7   1  -1    2.00   16.80
  -7   1  -1   -9.10   16.50
  -7   1  -1    1.70    3.60
  -7   1  -1   -5.60   10.70
  -7   1  -1   -0.50    1.80
  -7   1  -1   -4.00   12.00
   7  -1   1   -3.30   10.20
   7  -1   1    7.00   12.10
   7  -1   1   13.40    9.00
   7  -1   1   23.00   18.40
   7  -1   1    5.80    4.80
   7  -1   1    3.60    5.20
   7  -1   1   13.30   14.20
   7  -1   1    4.90    3.30
   7  -1   1  -18.70   11.50
  -8   1  -1   -0.70   14.80
  -8   1  -1    6.70   16.20
  -8   1  -1   -0.30    3.00
  -8   1  -1    3.40    3.90
   8  -1   1    0.10    3.30
   8  -1   1  -10.90   15.10
   8  -1   1    7.70   13.80
   8  -1   1  -24.30   12.70
   8  -1   1   10.20   14.60
   8  -1   1    4.60    3.90
   8  -1   1    0.20    4.40
   8  -1   1  -10.80   14.70
   8  -1   1    2.40    4.40
   8  -1   1   -0.10    3.60
  -9   1  -1    5.10    5.60
  -9   1  -1    0.40    3.50
  -9   1  -1  -11.00   17.60
  -9   1  -1   40.10   21.70
  -9   1  -1    0.70    8.40
   9  -1   1  -19.10   14.30
   9  -1   1  -15.80   18.10
   9  -1   1    2.70    4.60
   9  -1   1    3.50    4.10
   9  -1   1  -19.90   18.70
   9  -1   1    1.50    4.80
   9  -1   1    6.90   19.40
   9  -1   1    1.30    5.80
   9  -1   1   14.90   20.40
   9  -1   1    0.40    3.80
 -10   1  -1  345.77   23.60
 -10   1  -1  265.87   44.60
 -10   1  -1  182.58   34.90
  10  -1   1  340.27   30.20
  10  -1   1  344.67   31.80
  10  -1   1  343.67   26.20
  10  -1   1  273.47   44.90
  10  -1   1  214.38   44.60
  10  -1   1  266.97   23.90
  10  -1   1  375.66   51.29
  10  -1   1  227.88   34.10
  10  -1   1  186.58   35.50
  10  -1   1  309.17   44.20
  10  -1   1  268.27   38.10
  10  -1   1  292.57   43.60
 -11   1  -1  -45.60   34.70
 -11   1  -1  -26.30   25.20
 -11   1  -1   -2.40    3.40
 -11   1  -1    1.60    5.60
  11  -1   1   -4.40   28.20
  11  -1   1   -0.70    5.60
  11  -1   1   15.90   42.70
  11  -1   1  -11.50   29.00
  11  -1   1    1.40    5.70
  11  -1   1    0.10    3.40
  11  -1   1    1.30   45.30
  11  -1   1    5.50    7.60
  11  -1   1  -60.49   33.80
  11  -1   1   -3.70   23.40
  11  -1   1    0.30    5.80
 -12   1  -1   37.20   48.90
 -12   1  -1    7.70    7.90
 -12   1  -1   39.60   32.30
 -12   1  -1   26.20    9.70
  12  -1   1   33.60   11.90
  12  -1   1   11.40   29.90
  12  -1   1  113.89   39.10
  12  -1   1   15.70   12.50
  12  -1   1   22.70   34.40
  12  -1   1   11.30    8.80
  12  -1   1   15.00   10.40
  12  -1   1  -13.20   34.50
  11   0  -1  -31.10   31.50
  11   0  -1   -9.90   25.30
  11   0  -1   -1.90    3.80
  11   0  -1   -2.40    3.70
  11   0  -1   25.30   51.39
  11   0  -1  -20.80   40.20
  11   0  -1    5.50    6.90
  11   0  -1    0.30    4.90
 -11   0   1    3.50    4.70
 -11   0   1  -47.90   45.80
 -11   0   1   14.00   25.30
 -11   0   1    1.80    5.80
  10   0  -1   -7.40   32.60
  10   0  -1   26.00   23.20
  10   0  -1   14.20    7.70
  10   0  -1    7.70    7.30
  10   0  -1    4.00   26.10
  10   0  -1   19.60   11.90
  10   0  -1   21.40   22.30
  10   0  -1   34.70   27.50
 -10   0   1   35.00   20.90
 -10   0   1   20.40   71.99
 -10   0   1   21.70    6.90
   9   0  -1   22.60   26.60
   9   0  -1   11.30    7.90
   9   0  -1   28.90   28.90
   9   0  -1    0.10   18.50
   9   0  -1   11.30    8.80
   9   0  -1   15.60   11.10
   9   0  -1   12.10    7.70
   9   0  -1  -10.70   15.40
   9   0  -1   28.90   21.40
   9   0  -1   16.00    8.90
   9   0  -1  -39.70   18.90
   9   0  -1   25.30    8.70
  -9   0   1   48.90   26.10
  -9   0   1    6.90   24.40
  -9   0   1    9.70   16.80
  -9   0   1    4.90    5.00
  -9   0   1   17.20    5.80
  -9   0   1   15.60    5.70
   8   0  -1   41.90   12.60
   8   0  -1   50.29   11.90
   8   0  -1   26.90   20.70
   8   0  -1   39.30   21.20
   8   0  -1    4.40   16.10
   8   0  -1   43.90   17.50
   8   0  -1   21.20   20.70
   8   0  -1   32.80   10.20
   8   0  -1   54.69   16.70
  -8   0   1   57.59   16.90
  -8   0   1   53.49   23.10
  -8   0   1   58.29    9.60
  -8   0   1   45.00   13.60
  -8   0   1   46.10   18.50
  -8   0   1   26.90    9.80
  -8   0   1   35.30    8.60
  -8   0   1   41.10    4.80
   7   0  -1  218.48   44.90
   7   0  -1  235.28   32.00
   7   0  -1  197.98   28.20
   7   0  -1  188.88   37.60
   7   0  -1  207.48   17.10
   7   0  -1  218.98   19.50
   7   0  -1  225.28   34.10
   7   0  -1  213.98   22.20
  -7   0   1  167.58   25.70
  -7   0   1  260.87   33.20
  -7   0   1  223.98   15.00
  -7   0   1  206.58   25.40
  -7   0   1  228.78   25.60
  -7   0   1  200.18   14.80
  -7   0   1  225.28   22.20
  -7   0   1  218.18   32.60
   6   0  -1   11.30    4.70
   6   0  -1   12.90    9.30
   6   0  -1    8.10    4.30
   6   0  -1    2.10    3.00
   6   0  -1    1.40   14.80
   6   0  -1    5.80    4.30
   6   0  -1   11.40   10.70
   6   0  -1    3.10   15.20
   6   0  -1    7.00   10.30
   6   0  -1   19.10   12.60
   6   0  -1    2.70    3.40
   6   0  -1    4.60    4.70
  -6   0   1   20.90   14.90
  -6   0   1   19.60   12.10
  -6   0   1   10.90    3.90
  -6   0   1   13.80    6.70
  -6   0   1   10.80    6.10
  -6   0   1   -0.60   10.50
  -6   0   1    5.50    4.50
  -6   0   1   17.20   11.30
  -6   0   1    4.90    3.40
  -6   0   1   14.70    8.70
  -6   0   1    9.40   15.20
  -6   0   1    6.60    4.60
   5   0  -1  508.05   36.00
   5   0  -1  449.76   28.30
   5   0  -1  496.85   35.80
   5   0  -1  472.75   25.70
   5   0  -1  458.55   33.20
   5   0  -1  546.05   34.80
   5   0  -1  443.36   24.40
   5   0  -1  492.55   28.90
   5   0  -1  466.35   29.60
   5   0  -1  462.05   34.10
   5   0  -1  483.95   31.30
   5   0  -1  475.75   35.40
  -5   0   1  439.76   29.80
  -5   0   1  476.15   23.90
  -5   0   1  508.95   26.00
  -5   0   1  500.65   34.70
  -5   0   1  521.85   34.70
  -5   0   1  513.95   31.00
  -5   0   1  455.25   28.20
  -5   0   1  468.25   22.50
  -5   0   1  457.55   30.20
  -5   0   1  479.55   31.70
  -5   0   1  477.55   23.50
  -5   0   1  486.45   36.20
  -5   0   1  515.95   30.20
  -5   0   1  520.95   36.50
   4   0  -1  952.20   48.60
   4   0  -1 1038.20   53.79
   4   0  -1 1031.20   50.39
   4   0  -1 1048.00   53.69
   4   0  -1  916.81   51.19
   4   0  -1  966.90   43.40
   4   0  -1 1012.50   52.09
   4   0  -1  975.90   50.09
   4   0  -1 1016.50   49.80
   4   0  -1  967.10   47.00
   4   0  -1 1010.50   51.99
   4   0  -1 1050.79   48.40
   4   0  -1  921.51   42.40
   4   0  -1 1031.10   47.20
  -4   0   1 1078.89   52.99
  -4   0   1 1074.29   53.29
  -4   0   1 1055.39   41.70
  -4   0   1  964.00   52.09
  -4   0   1  980.60   48.50
  -4   0   1 1016.60   41.60
  -4   0   1 1037.40   49.10
  -4   0   1  992.40   42.00
  -4   0   1 1039.40   44.30
  -4   0   1 1029.80   48.40
  -4   0   1 1056.39   48.10
  -4   0   1  939.11   46.20
  -4   0   1 1034.30   47.90
  -4   0   1 1008.30   51.09
   3   0  -1  137.09   11.30
   3   0  -1  129.69    9.10
   3   0  -1  140.89   11.30
   3   0  -1  133.49   14.10
   3   0  -1  138.79   13.10
   3   0  -1  153.58   12.40
   3   0  -1  140.59   14.20
   3   0  -1  144.59   11.30
   3   0  -1  138.49    8.90
   3   0  -1  147.59   14.90
   3   0  -1  159.98   13.90
   3   0  -1  130.89   13.50
   3   0  -1  119.19   16.00
  -3   0   1  158.88   12.30
  -3   0   1  147.89    8.50
  -3   0   1  137.79   14.10
  -3   0   1  142.99   11.10
  -3   0   1  140.89    8.60
  -3   0   1  136.19   14.70
  -3   0   1  162.28   15.20
  -3   0   1  143.09   11.70
  -3   0   1  155.98   11.90
  -3   0   1  146.89   11.10
  -3   0   1  139.79   12.70
   2   0  -1 1388.96   58.39
   2   0  -1 1354.16   55.69
   2   0  -1 1425.36   59.69
   2   0  -1 1382.96   56.29
   2   0  -1 1435.26   56.79
   2   0  -1 1365.96   56.19
   2   0  -1 1366.26   55.89
   2   0  -1 1388.76   59.59
   2   0  -1 1283.77   55.79
   2   0  -1 1403.26   59.49
   2   0  -1 1361.06   58.09
  -2   0   1 1330.17   55.99
  -2   0   1 1367.06   55.89
  -2   0   1 1373.06   56.49
  -2   0   1 1294.87   54.79
  -2   0   1 1303.07   58.89
  -2   0   1 1382.16   55.29
  -2   0   1 1372.26   57.19
  -2   0   1 1354.06   59.29
  -2   0   1 1387.56   54.59
  -2   0   1 1337.97   57.79
  -2   0   1 1434.46   55.19
   1   0  -1 4162.58  164.48
   1   0  -1 4335.27  164.48
   1   0  -1 4368.56  162.48
   1   0  -1 4399.96  162.88
   1   0  -1 4397.66  162.18
   1   0  -1 4514.35  160.18
   1   0  -1 4435.26  162.58
   1   0  -1 4461.15  165.38
   1   0  -1 4415.76  160.58
   1   0  -1 4442.46  162.18
  -1   0   1 4378.56  163.78
  -1   0   1 4201.58  164.78
  -1   0   1 4475.55  159.28
  -1   0   1 4402.56  164.68
  -1   0   1 4330.47  164.78
  -1   0   1 4333.07  162.08
  -1   0   1 4355.56  161.98
  -1   0   1 4309.17  162.98
  -1   0   1 4439.76  161.68
  -1   0   1 4342.07  161.58
   0   0   1  487.55   22.00
   0   0   1  593.04   26.90
   0   0   1  461.55   22.30
  -1   0  -1   27.80    4.00
  -1   0  -1   39.80    4.40
  -1   0  -1   40.20    4.20
  -1   0  -1   18.40    3.40
  -1   0  -1   30.10    2.70
  -1   0  -1   23.40    2.40
  -1   0  -1   29.30    4.20
  -1   0  -1   32.80    4.00
  -1   0  -1   25.30    3.60
  -1   0  -1   28.80    2.40
   1   0   1   32.10    3.90
   1   0   1   23.40    2.30
   1   0   1   27.10    4.00
   1   0   1   38.60    4.30
   1   0   1   25.10    3.80
   1   0   1   25.40    4.10
   1   0   1   33.30    2.70
   1   0   1   30.00    2.50
   1   0   1   32.30    4.40
   1   0   1   22.80    3.30
  -2   0  -1 5434.16  209.98
  -2   0  -1 5441.76  209.68
  -2   0  -1 5513.05  210.88
  -2   0  -1 5468.35  207.58
  -2   0  -1 5547.15  207.68
  -2   0  -1 5602.44  202.98
   2   0   1 5584.44  210.98
   2   0   1 5344.17  209.48
   2   0   1 5581.04  202.98
   2   0   1 5525.85  210.58
   2   0   1 5654.43  208.08
  -3   0  -1  172.68   15.10
  -3   0  -1  177.08   11.00
  -3   0  -1  180.28   16.90
  -3   0  -1  175.38   15.90
  -3   0  -1  185.28   13.00
  -3   0  -1  181.28   14.20
  -3   0  -1  173.18   15.40
  -3   0  -1  186.08   10.70
  -3   0  -1  189.88   17.40
  -3   0  -1  184.38   11.20
  -3   0  -1  172.98   14.20
  -3   0  -1  165.18   12.10
   3   0   1  167.38   10.20
   3   0   1  157.78   15.60
   3   0   1  170.18   11.10
   3   0   1  184.88   12.40
   3   0   1  172.08   14.00
   3   0   1  191.58   15.70
   3   0   1  194.78   10.70
   3   0   1  196.78   13.50
   3   0   1  168.28   10.80
   3   0   1  193.98   15.70
   3   0   1  186.08   17.00
   3   0   1  162.68   12.20
  -4   0  -1 2066.39   84.59
  -4   0  -1 2048.00   88.39
  -4   0  -1 2051.69   85.59
  -4   0  -1 2017.10   92.59
  -4   0  -1 2043.20   89.19
  -4   0  -1 2066.19   89.79
  -4   0  -1 2034.90   89.09
  -4   0  -1 1991.60   81.29
   4   0   1 2015.50   84.29
   4   0   1 2103.29   90.29
   4   0   1 1992.90   81.19
   4   0   1 2017.80   88.49
   4   0   1 2017.40   92.99
   4   0   1 2132.09   81.59
   4   0   1 2087.09   90.39
   4   0   1 2093.09   86.39
   4   0   1 2053.69   84.69
   4   0   1 1963.80   89.09
   4   0   1 2123.29   81.29
  -5   0  -1  663.03   37.50
  -5   0  -1  647.84   39.90
  -5   0  -1  698.83   34.00
  -5   0  -1  700.53   45.60
  -5   0  -1  719.73   34.00
  -5   0  -1  751.32   47.10
  -5   0  -1  704.63   38.50
  -5   0  -1  684.73   41.10
  -5   0  -1  732.53   43.80
  -5   0  -1  709.13   42.50
  -5   0  -1  699.33   42.40
  -5   0  -1  727.43   35.00
   5   0   1  706.13   34.10
   5   0   1  697.63   34.30
   5   0   1  676.03   42.70
   5   0   1  705.73   38.90
   5   0   1  721.33   34.90
   5   0   1  821.32   45.10
   5   0   1  680.03   33.80
   5   0   1  707.23   41.20
   5   0   1  803.72   40.10
   5   0   1  730.83   39.30
   5   0   1  722.43   43.60
   5   0   1  673.23   45.40
  -6   0  -1   60.09   17.90
  -6   0  -1   41.00   13.50
  -6   0  -1  100.09   18.90
  -6   0  -1   75.09   13.80
  -6   0  -1   56.39   16.90
  -6   0  -1   32.90   14.70
  -6   0  -1   51.89    9.00
  -6   0  -1   61.69   14.80
  -6   0  -1   47.70   11.70
   6   0   1   45.90   10.60
   6   0   1   80.29   20.00
   6   0   1   37.60   12.40
   6   0   1   55.79    9.80
   6   0   1   39.50   13.30
   6   0   1   53.39   11.80
   6   0   1   50.59   12.90
   6   0   1   77.59   12.40
   6   0   1   79.19   11.60
   6   0   1   72.09   15.60
   6   0   1   73.29   17.90
   6   0   1   85.29   12.00
  -7   0  -1  618.94   41.90
  -7   0  -1  611.64   33.00
  -7   0  -1  694.83   46.40
  -7   0  -1  629.74   42.60
  -7   0  -1  644.34   50.99
  -7   0  -1  672.93   33.70
  -7   0  -1  597.14   51.69
  -7   0  -1  504.65   46.10
   7   0   1  684.83   43.00
   7   0   1  620.74   34.80
   7   0   1  566.34   41.10
   7   0   1  543.25   49.60
   7   0   1  636.64   49.40
   7   0   1  576.04   41.70
   7   0   1  593.54   33.70
   7   0   1  643.34   47.20
  -8   0  -1   -2.80   15.70
  -8   0  -1   21.70   16.20
  -8   0  -1   16.60    7.50
  -8   0  -1   34.80    9.00
   8   0   1   16.70   16.80
   8   0   1   40.50   10.60
   8   0   1   49.30   17.90
   8   0   1   24.80    7.70
   8   0   1   37.70   11.60
   8   0   1   18.80   10.90
   8   0   1   27.30   10.40
   8   0   1   17.80   12.80
   8   0   1    7.60   15.50
   8   0   1   32.40   23.10
  -9   0  -1  214.98   18.40
  -9   0  -1  270.57   46.90
  -9   0  -1  257.67   35.90
  -9   0  -1  277.97   38.90
   9   0   1  266.27   42.00
   9   0   1  277.47   45.30
   9   0   1  207.38   32.50
   9   0   1  201.38   31.60
   9   0   1  262.17   36.10
   9   0   1  256.07   32.50
   9   0   1  243.48   21.00
   9   0   1  235.78   36.10
   9   0   1  265.87   21.80
   9   0   1  188.28   33.80
 -10   0  -1    6.10   29.40
 -10   0  -1    8.00    6.40
 -10   0  -1    0.50    4.80
 -10   0  -1   -4.70   21.20
  10   0   1    8.60    8.70
  10   0   1   40.70   27.20
  10   0   1   -0.90    4.60
  10   0   1   17.80   21.90
  10   0   1    3.60    6.50
  10   0   1   76.39   33.30
  10   0   1  -16.30   19.80
  10   0   1    3.50    6.80
  10   0   1    2.10   19.00
  10   0   1   17.80    8.10
  10   0   1   -3.60   21.90
  10   0   1    1.40    3.50
 -11   0  -1   65.69   17.10
 -11   0  -1    7.80   34.10
 -11   0  -1   54.49   11.00
 -11   0  -1   38.00   25.20
  11   0   1   89.69   20.70
  11   0   1   50.99   16.10
  11   0   1   27.20   38.00
  11   0   1   48.60   12.20
  11   0   1   61.19   28.10
  11   0   1  -29.90   49.70
  11   0   1   50.09   32.90
  11   0   1   84.79   27.00
  11   0   1    9.30   26.70
  11   0   1   89.99   32.00
  11   0   1   48.60   12.80
  11   0   1   44.80   16.40
 -12   0  -1   -5.30    4.10
 -12   0  -1    3.10    5.70
 -12   0  -1  -48.90   44.30
 -12   0  -1  -28.30   30.20
  12   0   1   -3.80   29.80
  12   0   1   -1.60    4.20
  12   0   1   -2.20    3.50
  12   0   1   -0.40    7.70
  12   0   1   -4.00    3.70
  12   0   1  -10.70   32.30
  12   0   1  -19.20   29.40
  12   0   1  -33.40   34.20
  11  -1  -1   71.99   55.29
  11  -1  -1   12.90   10.60
  11  -1  -1   15.20   43.30
  11  -1  -1   22.80   27.00
  11  -1  -1    0.10   33.80
  11  -1  -1    6.20    9.40
  11  -1  -1   20.40   17.70
 -11   1   1    1.80    5.00
 -11   1   1   -1.10   42.30
 -11   1   1   -4.60   24.20
 -11   1   1   12.60    6.30
  10  -1  -1    9.40    7.60
  10  -1  -1    5.80    8.10
  10  -1  -1   -7.90   23.00
  10  -1  -1   11.50    8.80
  10  -1  -1   -0.60   19.70
  10  -1  -1   42.00   36.20
  10  -1  -1   17.30   24.90
  10  -1  -1    9.40   26.50
  10  -1  -1   12.20    9.70
  10  -1  -1    3.70    5.80
 -10   1   1    6.20    7.30
 -10   1   1    3.20   20.30
 -10   1   1   55.09   31.20
 -10   1   1    0.50    3.90
   9  -1  -1    4.20   19.20
   9  -1  -1   31.90   11.70
   9  -1  -1   45.00   13.70
   9  -1  -1   26.60   23.80
   9  -1  -1   41.50   11.70
   9  -1  -1    8.30   20.70
   9  -1  -1   32.80   12.20
   9  -1  -1   47.60   11.90
   9  -1  -1    4.70   15.60
   9  -1  -1   28.40   29.80
  -9   1   1   32.70   12.50
  -9   1   1   24.90   25.20
  -9   1   1   23.90   14.10
  -9   1   1   43.40   18.90
  -9   1   1   37.60   12.10
  -9   1   1   40.40    8.60
  -9   1   1   43.20    8.70
   8  -1  -1   23.60    7.60
   8  -1  -1    8.60   15.40
   8  -1  -1   38.00   12.10
   8  -1  -1   15.90    7.40
   8  -1  -1   33.00   21.30
   8  -1  -1   11.00    8.00
   8  -1  -1    7.50    6.60
   8  -1  -1   35.00   19.80
   8  -1  -1   -4.40   17.30
  -8   1   1   20.90    6.30
  -8   1   1   18.20    4.80
  -8   1   1   28.30   22.90
  -8   1   1   11.60   23.00
  -8   1   1   12.20   16.40
  -8   1   1   10.10    7.70
  -8   1   1   27.40    7.60
  -8   1   1    0.90   10.30
   7  -1  -1   96.39   21.60
   7  -1  -1   83.59   23.00
   7  -1  -1   53.49   21.00
   7  -1  -1   91.79   22.40
   7  -1  -1  122.79   17.80
   7  -1  -1   94.29   22.20
   7  -1  -1  120.89   21.60
   7  -1  -1   97.39   17.10
   7  -1  -1  145.39   24.60
   7  -1  -1  117.49   17.20
  -7   1   1  112.99    9.30
  -7   1   1   98.49   18.60
  -7   1   1  100.39   18.00
  -7   1   1  114.69   22.90
  -7   1   1   80.29   21.20
  -7   1   1  118.19   14.70
  -7   1   1  109.09   10.20
  -7   1   1   98.49   10.20
   6  -1  -1  116.69   21.10
   6  -1  -1   84.59   18.80
   6  -1  -1  112.79   20.00
   6  -1  -1   93.39   20.30
   6  -1  -1  113.59   17.70
   6  -1  -1  130.89   20.40
   6  -1  -1  155.58   24.90
   6  -1  -1  131.99   19.60
   6  -1  -1  124.09   20.60
   6  -1  -1  112.19   15.80
   6  -1  -1  124.29   24.00
   6  -1  -1  149.79   19.60
   6  -1  -1  129.59   12.10
   6  -1  -1  124.99   11.40
  -6   1   1  145.99   21.60
  -6   1   1  105.39   16.80
  -6   1   1  128.49   18.50
  -6   1   1   87.49   18.00
  -6   1   1  126.49   10.80
  -6   1   1   99.89   21.50
  -6   1   1  118.89   24.80
  -6   1   1  127.49    9.90
  -6   1   1  114.29   14.50
  -6   1   1  145.99   11.00
  -6   1   1  147.29   21.50
  -6   1   1  131.29   19.50
   5  -1  -1    0.30    8.20
   5  -1  -1    1.40    2.40
   5  -1  -1    1.00    3.10
   5  -1  -1    3.70    3.60
   5  -1  -1   -0.70    1.40
   5  -1  -1   -9.40    8.00
   5  -1  -1   -0.10    7.10
   5  -1  -1    1.80    6.90
   5  -1  -1  -18.60    8.30
   5  -1  -1    2.20    2.40
   5  -1  -1   -0.40    2.30
   5  -1  -1  -14.00   11.10
   5  -1  -1    0.10    8.50
   5  -1  -1    1.40    2.40
  -5   1   1    4.30    3.80
  -5   1   1    5.00   11.60
  -5   1   1   -9.10    8.90
  -5   1   1    1.90    2.40
  -5   1   1    5.70    9.50
  -5   1   1    2.50    3.00
  -5   1   1   -6.30    7.60
  -5   1   1    3.20    3.00
  -5   1   1    0.00    1.90
  -5   1   1   -7.00    6.60
   4  -1  -1  475.85   24.70
   4  -1  -1  514.15   32.80
   4  -1  -1  518.15   28.30
   4  -1  -1  487.25   24.10
   4  -1  -1  475.65   31.50
   4  -1  -1  510.65   31.70
   4  -1  -1  467.95   28.40
   4  -1  -1  493.45   34.30
   4  -1  -1  483.25   31.60
   4  -1  -1  507.75   33.40
   4  -1  -1  530.05   28.10
   4  -1  -1  491.65   30.00
   4  -1  -1  554.24   30.60
   4  -1  -1  516.05   33.70
   4  -1  -1  406.06   32.10
   4  -1  -1  509.15   28.20
  -4   1   1  481.55   32.30
  -4   1   1  453.45   28.80
  -4   1   1  504.45   27.50
  -4   1   1  498.25   31.90
  -4   1   1  498.15   33.50
  -4   1   1  496.25   23.40
  -4   1   1  455.05   29.90
  -4   1   1  534.85   30.00
  -4   1   1  508.15   29.40
  -4   1   1  515.65   24.30
   3  -1  -1  130.49    9.30
   3  -1  -1  105.19   14.30
   3  -1  -1  126.69   10.70
   3  -1  -1  131.09   13.90
   3  -1  -1  133.09    8.90
   3  -1  -1  132.99   13.70
   3  -1  -1  169.68   12.20
   3  -1  -1  148.39   12.50
   3  -1  -1  116.99   12.70
   3  -1  -1  128.39   13.40
   3  -1  -1  152.58   12.30
   3  -1  -1  141.79   11.80
   3  -1  -1  149.79   18.50
   3  -1  -1  132.29   16.90
  -3   1   1  143.49   14.60
  -3   1   1  163.88   15.70
  -3   1   1  127.99   14.10
  -3   1   1  167.78   14.40
  -3   1   1  129.49   11.60
  -3   1   1  148.39   12.80
  -3   1   1  138.59   11.60
  -3   1   1  147.49    8.80
  -3   1   1  139.69   10.70
  -3   1   1  134.59    9.00
   2  -1  -1  849.22   38.40
   2  -1  -1  872.61   40.70
   2  -1  -1  890.91   41.10
   2  -1  -1  844.22   41.80
   2  -1  -1  911.21   42.60
   2  -1  -1  861.81   38.90
   2  -1  -1  861.41   38.70
   2  -1  -1  884.11   38.70
   2  -1  -1  889.91   39.00
   2  -1  -1  838.82   35.00
   2  -1  -1  873.41   41.30
   2  -1  -1  863.21   39.20
   2  -1  -1  886.51   37.30
  -2   1   1  907.21   40.50
  -2   1   1  852.51   36.90
  -2   1   1  915.01   39.30
  -2   1   1  932.71   39.50
  -2   1   1  909.61   41.40
  -2   1   1  864.31   38.70
  -2   1   1  848.62   38.20
  -2   1   1  907.71   40.70
  -2   1   1  834.42   35.20
   1  -1  -1  158.98    8.50
   1  -1  -1  172.18    8.30
   1  -1  -1  177.58   10.70
   1  -1  -1  180.18   10.40
   1  -1  -1  174.68   12.00
   1  -1  -1  165.58   10.00
   1  -1  -1  163.78    8.20
   1  -1  -1  172.38    9.80
   1  -1  -1  159.98    8.00
   1  -1  -1  165.08   10.00
   1  -1  -1  164.28    9.40
   1  -1  -1  171.28    9.60
   1  -1  -1  189.48   11.10
   1  -1  -1  168.38    7.60
  -1   1   1  156.18    8.10
  -1   1   1  163.48    9.70
  -1   1   1  161.58    8.50
  -1   1   1  173.68   10.40
  -1   1   1  165.28   12.00
  -1   1   1  177.28    9.80
  -1   1   1  171.78    7.90
  -1   1   1  185.48   11.50
  -1   1   1  170.08    8.50
  -1   1   1  171.38   10.80
  -1   1   1  170.58    9.50
  -1   1   1  168.18   10.00
   0  -1  -1   71.89    5.80
   0  -1  -1   76.29    4.80
   0  -1  -1   82.19    5.60
   0  -1  -1   77.69    3.90
   0  -1  -1   77.59    5.40
   0  -1  -1   78.29    4.90
   0  -1  -1   74.79    4.80
   0  -1  -1   67.39    5.00
   0  -1  -1   74.79    4.10
   0  -1  -1   66.19    5.20
   0  -1  -1   73.49    3.90
   0  -1  -1   77.69    5.50
   0   1   1   75.19    5.40
   0   1   1   71.29    5.20
   0   1   1   69.89    3.90
   0   1   1   68.59    4.70
   0   1   1   71.69    5.30
   0   1   1   83.29    5.20
   0   1   1   72.39    3.80
   0   1   1   66.99    5.70
   0   1   1   77.29    4.80
   0   1   1   76.09    4.10
  -1  -1  -1  450.25   19.80
  -1  -1  -1  431.76   20.30
  -1  -1  -1  435.36   20.90
  -1  -1  -1  430.66   18.60
  -1  -1  -1  405.06   20.90
  -1  -1  -1  450.95   19.90
  -1  -1  -1  408.86   19.60
  -1  -1  -1  437.56   20.20
  -1  -1  -1  422.56   20.00
  -1  -1  -1  422.36   17.80
  -1  -1  -1  409.46   18.30
   1   1   1  435.56   21.00
   1   1   1  431.66   16.80
   1   1   1  412.96   20.90
   1   1   1  417.16   17.80
   1   1   1  453.55   20.30
   1   1   1  401.66   18.40
   1   1   1  431.86   20.00
   1   1   1  383.56   19.40
   1   1   1  434.16   20.40
   1   1   1  422.06   19.60
   1   1   1  421.06   18.40
  -2  -1  -1    3.40    1.50
  -2  -1  -1    2.10    3.30
  -2  -1  -1    4.70    2.60
  -2  -1  -1    4.70    2.40
  -2  -1  -1    3.60    2.50
  -2  -1  -1    8.70    3.00
  -2  -1  -1    3.70    3.20
  -2  -1  -1    0.10    2.80
  -2  -1  -1    3.10    2.50
  -2  -1  -1    4.80    2.00
  -2  -1  -1    2.40    3.60
  -2  -1  -1    9.90    2.30
   2   1   1    5.40    1.40
   2   1   1    2.70    2.00
   2   1   1    3.80    2.10
   2   1   1    3.40    3.00
   2   1   1    6.30    1.90
   2   1   1    2.00    1.60
   2   1   1    5.20    2.60
   2   1   1    7.00    3.90
   2   1   1    4.80    2.10
   2   1   1    4.30    1.80
   2   1   1    2.30    2.30
   2   1   1    6.40    3.20
  -3  -1  -1 3258.07  124.89
  -3  -1  -1 3239.08  128.89
  -3  -1  -1 3174.08  125.09
  -3  -1  -1 3183.18  131.39
  -3  -1  -1 3235.08  129.59
  -3  -1  -1 3383.86  130.09
   3   1   1 3230.88  129.99
   3   1   1 3319.57  125.59
   3   1   1 3300.67  132.79
   3   1   1 3253.77  132.39
   3   1   1 3121.19  129.19
   3   1   1 3294.67  125.09
   3   1   1 3206.28  129.29
  -4  -1  -1  260.07   21.70
  -4  -1  -1  253.47   15.10
  -4  -1  -1  276.17   15.80
  -4  -1  -1  245.68   19.70
  -4  -1  -1  258.37   15.20
  -4  -1  -1  260.17   15.20
  -4  -1  -1  245.08   19.00
  -4  -1  -1  248.18   22.90
  -4  -1  -1  257.97   22.60
  -4  -1  -1  273.17   18.60
  -4  -1  -1  233.08   20.70
  -4  -1  -1  274.47   18.50
  -4  -1  -1  247.88   22.90
  -4  -1  -1  227.48   17.20
   4   1   1  249.68   15.60
   4   1   1  278.57   22.70
   4   1   1  243.58   18.50
   4   1   1  231.98   19.00
   4   1   1  271.27   23.50
   4   1   1  285.37   22.30
   4   1   1  230.28   17.70
   4   1   1  294.57   19.50
   4   1   1  260.47   15.40
   4   1   1  294.97   22.70
   4   1   1  234.58   19.20
   4   1   1  249.97   15.10
   4   1   1  248.18   22.90
   4   1   1  253.47   15.30
  -5  -1  -1   56.99   11.80
  -5  -1  -1   85.69   18.40
  -5  -1  -1   95.49   11.90
  -5  -1  -1   62.39   14.40
  -5  -1  -1   78.69   15.30
  -5  -1  -1   88.89   17.20
  -5  -1  -1   93.99   16.10
  -5  -1  -1  116.09   18.50
  -5  -1  -1   78.19   12.50
  -5  -1  -1   79.19    8.20
  -5  -1  -1  133.09   16.70
  -5  -1  -1   81.39    8.10
   5   1   1   75.59   10.60
   5   1   1   94.69   14.80
   5   1   1   63.69   14.90
   5   1   1   73.29   10.40
   5   1   1   87.69   16.10
   5   1   1   96.19   13.90
   5   1   1   91.09   14.70
   5   1   1   52.29   13.80
   5   1   1   79.19   10.20
   5   1   1   84.19   16.40
   5   1   1   68.69   13.90
   5   1   1   70.19   17.20
   5   1   1   50.39   11.10
   5   1   1   87.39    8.50
  -6  -1  -1  600.14   36.00
  -6  -1  -1  565.64   42.50
  -6  -1  -1  613.24   31.00
  -6  -1  -1  569.04   38.80
  -6  -1  -1  572.24   30.50
  -6  -1  -1  616.44   37.70
  -6  -1  -1  634.84   46.40
  -6  -1  -1  599.34   41.70
  -6  -1  -1  648.64   41.60
  -6  -1  -1  650.33   36.30
   6   1   1  603.04   39.50
   6   1   1  572.34   38.80
   6   1   1  574.64   44.90
   6   1   1  620.84   32.50
   6   1   1  638.74   32.90
   6   1   1  551.54   36.90
   6   1   1  688.93   44.20
   6   1   1  620.24   37.70
   6   1   1  620.64   46.40
   6   1   1  650.13   39.40
   6   1   1  523.65   41.00
   6   1   1  553.34   30.90
   6   1   1  649.43   43.50
   6   1   1  610.94   32.30
  -7  -1  -1   49.60   18.70
  -7  -1  -1   45.50   13.80
  -7  -1  -1   12.50   11.30
  -7  -1  -1   22.80   14.20
  -7  -1  -1   44.40   17.60
  -7  -1  -1   32.00    8.10
  -7  -1  -1   34.50    7.30
  -7  -1  -1   14.40   14.10
  -7  -1  -1   39.60    8.60
  -7  -1  -1   31.20   10.90
   7   1   1   30.90    8.60
   7   1   1   25.70    8.60
   7   1   1   27.50   13.90
   7   1   1   28.30   13.60
   7   1   1   43.90   13.70
   7   1   1   20.00    7.90
   7   1   1   39.50    8.70
   7   1   1   24.90   11.70
   7   1   1   24.00   15.20
   7   1   1   36.90    9.10
   7   1   1   40.10   17.20
   7   1   1   32.60   17.80
  -8  -1  -1   93.79   15.30
  -8  -1  -1   70.39   15.10
  -8  -1  -1  105.39   23.20
  -8  -1  -1   58.79   25.20
  -8  -1  -1   79.99   22.40
  -8  -1  -1  114.19   15.70
  -8  -1  -1  111.89   15.50
  -8  -1  -1  100.19   21.20
   8   1   1   83.99   23.20
   8   1   1   97.19   21.10
   8   1   1   66.09   20.50
   8   1   1  108.99   25.40
   8   1   1  107.39   19.60
   8   1   1  104.69   25.40
   8   1   1  108.69   25.30
   8   1   1   99.79   20.30
   8   1   1   88.79   14.80
   8   1   1  125.79   18.20
  -9  -1  -1   12.10   23.10
  -9  -1  -1    9.90    9.10
  -9  -1  -1    1.00   18.80
  -9  -1  -1    3.00    4.80
   9   1   1    3.20    5.20
   9   1   1   -6.60   18.30
   9   1   1   41.20   22.20
   9   1   1  -10.70   16.70
   9   1   1   20.60   18.10
   9   1   1   -2.40    3.00
   9   1   1    7.50    6.40
   9   1   1   13.30    6.80
   9   1   1   -6.50    3.90
   9   1   1   28.70   28.70
 -10  -1  -1   52.19   23.00
 -10  -1  -1   41.80   15.50
 -10  -1  -1   40.70   30.10
 -10  -1  -1   61.79   12.70
  10   1   1   38.70   23.70
  10   1   1   95.39   26.40
  10   1   1   58.99   26.80
  10   1   1   19.70   35.50
  10   1   1   56.09   26.50
  10   1   1   44.40   27.40
  10   1   1   58.99   14.30
  10   1   1   48.70   15.70
  10   1   1   83.69   22.40
  10   1   1   53.59   12.50
 -11  -1  -1   -2.00    3.30
 -11  -1  -1    1.20    5.10
 -11  -1  -1  -11.00   24.30
 -11  -1  -1  -14.30   35.20
  11   1   1    6.10   15.20
  11   1   1   -2.40    2.30
  11   1   1   -5.10   31.60
  11   1   1   24.70   26.60
  11   1   1  -38.60   26.00
  11   1   1   -4.00   37.80
  11   1   1   -3.90    2.50
  11   1   1  -19.80   41.90
  11   1   1   -2.40    3.60
  11   1   1   -0.10    4.70
 -12  -1  -1   54.89   33.10
 -12  -1  -1   -6.80   47.70
 -12  -1  -1   38.20    9.70
  12   1   1    1.60   34.00
  12   1   1   58.99   37.40
  12   1   1   72.59   21.40
  12   1   1   34.80   39.00
  12   1   1   72.79   21.60
  12   1   1   64.79   16.80
  12   1   1   65.79   33.30
  12   1   1   61.19   20.80
  11  -2  -1  -49.10   29.20
  11  -2  -1    8.00   28.20
  11  -2  -1   13.40   54.19
  11  -2  -1    4.60    5.90
  11  -2  -1   -4.40    4.10
  11  -2  -1   -0.10    5.50
  11  -2  -1   18.70   32.10
  11  -2  -1   -2.30    4.20
  11  -2  -1   -5.10   24.20
  11  -2  -1   -2.60    3.30
 -11   2   1  -26.00   39.40
 -11   2   1    6.50    4.70
 -11   2   1    7.10    7.70
 -11   2   1   19.20   26.40
  10  -2  -1   10.80   21.50
  10  -2  -1   26.10    9.60
  10  -2  -1   11.70   28.40
  10  -2  -1   15.50    9.80
  10  -2  -1   30.40   13.60
  10  -2  -1    0.80   25.70
  10  -2  -1   10.20   25.50
  10  -2  -1    4.00    7.20
 -10   2   1   24.30   21.40
 -10   2   1   16.40    5.20
 -10   2   1   26.70   30.90
 -10   2   1   29.30   11.60
 -10   2   1   27.50    8.00
 -10   2   1   20.00   16.10
   9  -2  -1  -13.90   31.80
   9  -2  -1   19.00   29.40
   9  -2  -1    8.50    7.10
   9  -2  -1   13.30   21.30
   9  -2  -1   10.20    8.50
   9  -2  -1    3.60    5.00
   9  -2  -1   38.60   19.10
   9  -2  -1   26.20   20.00
   9  -2  -1    7.10   24.40
   9  -2  -1   12.10    7.60
   9  -2  -1    8.50    6.30
  -9   2   1   14.70    9.50
  -9   2   1   17.10    5.70
  -9   2   1   -2.60   17.50
  -9   2   1    7.10    3.80
  -9   2   1    4.90   14.50
  -9   2   1    0.20   23.50
   8  -2  -1  118.99   26.60
   8  -2  -1  188.88   26.50
   8  -2  -1  130.49   24.20
   8  -2  -1  150.08   31.80
   8  -2  -1  138.39   14.60
   8  -2  -1  145.29   21.10
   8  -2  -1  134.29   33.70
   8  -2  -1   85.29   28.10
   8  -2  -1  136.39   29.20
   8  -2  -1  131.69   30.30
   8  -2  -1  163.08   26.30
   8  -2  -1  150.58   23.10
  -8   2   1  129.49   13.30
  -8   2   1  148.69   32.80
  -8   2   1  135.09   11.90
  -8   2   1  141.79   25.00
  -8   2   1  114.99   28.90
  -8   2   1  175.48   28.00
  -8   2   1  139.59   12.80
   7  -2  -1   61.99   20.90
   7  -2  -1  117.69   18.90
   7  -2  -1   84.29   14.60
   7  -2  -1  109.69   19.40
   7  -2  -1  116.29   16.20
   7  -2  -1  136.29   20.10
   7  -2  -1   91.49   21.90
   7  -2  -1  138.19   25.40
   7  -2  -1  101.39   23.70
   7  -2  -1  135.19   25.40
   7  -2  -1   96.99   20.70
   7  -2  -1  127.49   28.90
  -7   2   1   85.59   15.00
  -7   2   1  147.29   23.00
  -7   2   1  103.69   11.10
  -7   2   1  127.09   11.30
  -7   2   1  139.89   32.70
  -7   2   1  109.29   20.10
  -7   2   1   59.09   22.50
  -7   2   1  110.69   21.90
   6  -2  -1   33.70   14.60
   6  -2  -1   12.70   12.40
   6  -2  -1   34.40   10.00
   6  -2  -1   24.50   11.80
   6  -2  -1   42.00   15.00
   6  -2  -1   61.49   18.70
   6  -2  -1   67.39   17.40
   6  -2  -1   39.70   18.30
   6  -2  -1   26.50    8.50
   6  -2  -1   45.30   10.90
   6  -2  -1   47.30    9.20
   6  -2  -1   39.00    7.60
   6  -2  -1   66.09   16.60
   6  -2  -1   44.30   10.20
  -6   2   1   24.50   11.90
  -6   2   1   45.10   12.50
  -6   2   1   68.89   18.30
  -6   2   1   33.40   13.90
  -6   2   1   30.60    9.60
  -6   2   1   39.70   20.10
  -6   2   1   52.49    8.80
  -6   2   1   25.30   16.70
  -6   2   1   29.20   16.30
  -6   2   1   63.69   10.20
   5  -2  -1  328.87   22.10
   5  -2  -1  246.38   16.90
   5  -2  -1  285.07   18.10
   5  -2  -1  248.78   20.30
   5  -2  -1  275.07   26.50
   5  -2  -1  246.28   27.40
   5  -2  -1  242.58   28.00
   5  -2  -1  297.37   23.00
   5  -2  -1  295.87   23.90
   5  -2  -1  356.16   27.80
   5  -2  -1  266.27   25.50
   5  -2  -1  277.87   27.50
  -5   2   1  278.67   22.10
  -5   2   1  254.37   27.80
  -5   2   1  300.57   17.00
  -5   2   1  279.27   20.20
  -5   2   1  268.47   17.30
  -5   2   1  278.47   24.10
  -5   2   1  274.57   26.40
  -5   2   1  325.07   28.80
   4  -2  -1  718.83   44.20
   4  -2  -1  729.53   40.60
   4  -2  -1  771.62   42.60
   4  -2  -1  733.43   41.70
   4  -2  -1  824.02   39.40
   4  -2  -1  724.63   34.30
   4  -2  -1  721.03   44.30
   4  -2  -1  726.33   33.80
   4  -2  -1  732.53   40.40
   4  -2  -1  722.03   38.00
   4  -2  -1  775.62   43.30
   4  -2  -1  756.02   37.50
   4  -2  -1  700.53   39.00
   4  -2  -1  762.32   43.70
  -4   2   1  764.32   41.60
  -4   2   1  778.02   40.30
  -4   2   1  749.23   33.10
  -4   2   1  761.92   43.50
  -4   2   1  691.73   33.60
  -4   2   1  720.83   39.90
  -4   2   1  784.82   45.30
  -4   2   1  732.33   37.00
  -4   2   1  707.13   38.90
  -4   2   1  750.52   41.40
   3  -2  -1 1184.08   50.39
   3  -2  -1 1270.07   59.19
   3  -2  -1 1246.78   56.69
   3  -2  -1 1275.27   57.69
   3  -2  -1 1289.37   55.09
   3  -2  -1 1210.38   59.69
   3  -2  -1 1210.68   56.99
   3  -2  -1 1242.68   57.79
   3  -2  -1 1293.47   56.69
   3  -2  -1 1284.47   53.59
   3  -2  -1 1231.98   61.79
   3  -2  -1 1212.58   59.59
   3  -2  -1 1273.37   51.39
   3  -2  -1 1215.98   55.49
  -3   2   1 1317.27   59.29
  -3   2   1 1258.77   55.19
  -3   2   1 1305.07   61.29
  -3   2   1 1194.88   50.89
  -3   2   1 1239.88   55.59
  -3   2   1 1255.67   56.19
  -3   2   1 1227.18   59.89
  -3   2   1 1219.48   57.09
  -3   2   1 1189.88   55.89
  -3   2   1 1239.68   53.39
  -3   2   1 1221.78   56.19
   2  -2  -1  524.85   26.70
   2  -2  -1  564.54   30.40
   2  -2  -1  548.65   28.40
   2  -2  -1  493.25   26.00
   2  -2  -1  536.05   23.80
   2  -2  -1  509.05   26.40
   2  -2  -1  510.65   23.40
   2  -2  -1  545.85   29.80
   2  -2  -1  524.35   28.50
   2  -2  -1  530.55   28.10
   2  -2  -1  591.94   29.70
   2  -2  -1  533.65   27.30
  -2   2   1  524.15   26.70
  -2   2   1  519.05   26.30
  -2   2   1  534.65   23.90
  -2   2   1  568.14   29.30
  -2   2   1  524.25   27.40
  -2   2   1  528.45   26.80
  -2   2   1  532.05   25.00
  -2   2   1  522.15   29.80
  -2   2   1  546.55   29.80
  -2   2   1  580.84   29.10
  -2   2   1  539.15   27.20
  -2   2   1  557.54   23.50
   1  -2  -1 3200.58  125.19
   1  -2  -1 3390.16  123.69
   1  -2  -1 3048.99  126.69
   1  -2  -1 3253.87  124.69
  -1   2   1 3283.67  124.19
  -1   2   1 3223.28  123.19
  -1   2   1 3322.37  124.39
  -1   2   1 3166.78  120.79
  -1   2   1 3086.39  122.79
  -1   2   1 3181.98  128.09
   0  -2  -1  166.48    8.50
   0  -2  -1  185.38   11.70
   0  -2  -1  177.28   11.40
   0  -2  -1  166.78   10.70
   0  -2  -1  181.18   10.40
   0  -2  -1  153.68    9.70
   0  -2  -1  180.48   10.40
   0  -2  -1  146.89   11.40
   0  -2  -1  187.58   11.70
   0  -2  -1  162.38    9.40
   0  -2  -1  164.28    7.60
   0  -2  -1  169.98    8.70
   0   2   1  186.08    9.70
   0   2   1  173.18    7.60
   0   2   1  182.58   11.60
   0   2   1  168.48   10.00
   0   2   1  164.08    9.70
   0   2   1  164.08    8.70
   0   2   1  153.88   10.60
   0   2   1  165.28    8.40
   0   2   1  171.68   11.40
   0   2   1  185.38   11.60
   0   2   1  160.08   11.50
   0   2   1  145.19    9.80
  -1  -2  -1  347.87   18.80
  -1  -2  -1  328.37   20.00
  -1  -2  -1  330.77   19.80
  -1  -2  -1  380.06   19.10
  -1  -2  -1  343.27   14.90
  -1  -2  -1  329.17   16.10
  -1  -2  -1  344.67   19.60
  -1  -2  -1  338.37   15.60
  -1  -2  -1  356.96   16.30
  -1  -2  -1  381.56   19.70
  -1  -2  -1  330.87   17.50
  -1  -2  -1  363.16   17.80
  -1  -2  -1  341.07   16.40
   1   2   1  336.87   19.40
   1   2   1  329.67   17.80
   1   2   1  387.36   21.50
   1   2   1  314.37   16.10
   1   2   1  359.86   19.50
   1   2   1  356.76   18.70
   1   2   1  341.77   16.80
   1   2   1  352.16   19.60
   1   2   1  353.76   17.80
   1   2   1  358.46   18.00
   1   2   1  348.57   15.50
   1   2   1  352.06   17.20
  -2  -2  -1  236.58   15.60
  -2  -2  -1  215.58   12.20
  -2  -2  -1  258.37   18.30
  -2  -2  -1  224.78   13.30
  -2  -2  -1  221.18   16.90
  -2  -2  -1  238.88   18.10
  -2  -2  -1  238.18   17.50
  -2  -2  -1  233.08   16.00
  -2  -2  -1  239.48   15.30
  -2  -2  -1  274.47   15.20
  -2  -2  -1  232.28   17.40
  -2  -2  -1  246.88   15.60
  -2  -2  -1  232.38   13.80
  -2  -2  -1  238.98   11.90
   2   2   1  238.28   16.60
   2   2   1  257.67   15.50
   2   2   1  235.18   12.40
   2   2   1  245.18   12.90
   2   2   1  233.78   15.60
   2   2   1  221.08   13.90
   2   2   1  254.47   17.80
   2   2   1  245.98   16.70
   2   2   1  239.98   11.80
   2   2   1  249.88   13.80
   2   2   1  234.98   16.30
   2   2   1  237.98   17.20
   2   2   1  249.38   14.60
   2   2   1  243.08   17.40
  -3  -2  -1    2.30    2.00
  -3  -2  -1   -0.20    4.60
  -3  -2  -1    3.40    2.50
  -3  -2  -1    4.40    4.10
  -3  -2  -1    8.30    5.60
  -3  -2  -1    3.00    2.70
  -3  -2  -1    2.90    2.10
  -3  -2  -1    4.40    4.10
  -3  -2  -1    3.20    2.90
  -3  -2  -1   -0.50    5.10
  -3  -2  -1    5.20    2.50
  -3  -2  -1    4.40    5.60
  -3  -2  -1    4.00    4.50
  -3  -2  -1    2.50    2.10
   3   2   1   12.70    6.30
   3   2   1    2.70    4.50
   3   2   1    6.20    4.40
   3   2   1    3.90    5.20
   3   2   1    3.30    5.80
   3   2   1    3.20    2.40
   3   2   1    1.80    1.90
   3   2   1    4.60    2.90
   3   2   1    4.40    2.00
   3   2   1    2.10    1.80
   3   2   1    3.80    5.40
   3   2   1    2.90    5.10
   3   2   1    2.90    2.10
   3   2   1    2.80    2.70
  -4  -2  -1 1040.50   45.40
  -4  -2  -1 1032.50   52.89
  -4  -2  -1 1019.40   55.69
  -4  -2  -1 1030.30   51.79
  -4  -2  -1 1003.20   50.89
  -4  -2  -1 1070.49   45.90
  -4  -2  -1 1080.39   54.89
  -4  -2  -1 1043.80   48.60
  -4  -2  -1 1044.00   49.40
  -4  -2  -1 1083.59   49.80
  -4  -2  -1 1012.50   44.40
  -4  -2  -1 1002.80   51.99
  -4  -2  -1 1007.00   44.00
  -4  -2  -1 1047.50   50.49
   4   2   1  957.70   44.60
   4   2   1 1151.58   56.99
   4   2   1 1089.39   53.49
   4   2   1 1049.59   49.20
   4   2   1 1035.80   49.40
   4   2   1  966.80   51.99
   4   2   1 1007.50   50.79
   4   2   1 1027.40   49.30
   4   2   1 1001.60   44.40
   4   2   1  911.71   50.19
   4   2   1 1024.00   45.10
   4   2   1 1086.89   45.80
   4   2   1 1047.40   55.89
   4   2   1 1039.10   45.50
   4   2   1 1082.89   54.29
   4   2   1 1045.20   50.09
  -5  -2  -1  519.05   26.80
  -5  -2  -1  524.65   36.70
  -5  -2  -1  561.04   33.70
  -5  -2  -1  506.45   35.00
  -5  -2  -1  515.35   28.70
  -5  -2  -1  479.75   32.20
  -5  -2  -1  550.94   38.80
  -5  -2  -1  511.25   31.10
  -5  -2  -1  530.75   27.50
  -5  -2  -1  583.54   35.80
  -5  -2  -1  549.35   28.60
  -5  -2  -1  638.74   34.40
   5   2   1  506.75   33.70
   5   2   1  509.85   32.10
   5   2   1  536.15   28.60
   5   2   1  555.14   34.10
   5   2   1  538.55   33.30
   5   2   1  565.74   37.20
   5   2   1  522.75   27.50
   5   2   1  584.94   40.70
   5   2   1  564.04   28.90
   5   2   1  527.35   34.50
   5   2   1  566.34   38.20
   5   2   1  551.94   28.80
   5   2   1  582.64   38.30
   5   2   1  516.95   28.40
  -6  -2  -1   49.20   13.20
  -6  -2  -1   57.49   15.30
  -6  -2  -1   63.89   14.10
  -6  -2  -1   88.19   12.20
  -6  -2  -1   40.50   17.00
  -6  -2  -1   72.29   11.50
  -6  -2  -1   69.89   11.60
  -6  -2  -1   80.59   17.30
  -6  -2  -1   52.19    8.40
  -6  -2  -1   76.69   13.40
  -6  -2  -1   53.39   12.80
  -6  -2  -1   54.29   13.90
  -6  -2  -1   61.29   19.00
  -6  -2  -1   24.70   15.10
   6   2   1   62.29   10.40
   6   2   1   44.70   12.80
   6   2   1   48.50   11.10
   6   2   1   57.89   16.20
   6   2   1   79.29   12.20
   6   2   1   56.39   10.20
   6   2   1   38.40   18.40
   6   2   1   50.59    9.60
   6   2   1   57.79   12.20
   6   2   1   65.59   13.00
   6   2   1   75.09   11.40
   6   2   1   41.40   14.40
   6   2   1   36.90   12.20
   6   2   1   35.70   14.60
   6   2   1   64.99   15.60
   6   2   1   22.10   12.20
  -7  -2  -1   10.00    4.40
  -7  -2  -1    7.10    6.10
  -7  -2  -1    5.40    3.90
  -7  -2  -1    0.70    3.20
  -7  -2  -1    5.60   11.60
  -7  -2  -1   -6.80   12.20
  -7  -2  -1   12.60   16.10
  -7  -2  -1  -17.60   10.00
  -7  -2  -1    9.10    5.10
  -7  -2  -1   -0.40   12.40
   7   2   1   -2.00    1.40
   7   2   1    3.50    3.60
   7   2   1    4.40    4.20
   7   2   1    1.30    2.80
   7   2   1    0.50   12.60
   7   2   1    1.10    4.60
   7   2   1   33.80   16.80
   7   2   1    7.50   13.00
   7   2   1   22.00   14.30
   7   2   1   -0.70    2.00
   7   2   1   14.60   12.10
   7   2   1   -4.50   15.50
  -8  -2  -1  236.18   36.70
  -8  -2  -1  323.37   23.90
  -8  -2  -1  280.47   28.40
  -8  -2  -1  295.97   36.60
  -8  -2  -1  307.77   20.90
  -8  -2  -1  287.07   20.10
  -8  -2  -1  359.66   34.90
  -8  -2  -1  320.77   31.40
   8   2   1  302.37   22.90
   8   2   1  236.58   33.70
   8   2   1  317.27   28.30
   8   2   1  286.77   33.80
   8   2   1  269.87   36.90
   8   2   1  340.97   23.80
   8   2   1  308.77   40.70
   8   2   1  210.98   28.60
   8   2   1  300.57   29.10
   8   2   1  238.78   33.60
  -9  -2  -1  180.98   28.30
  -9  -2  -1  240.38   35.00
  -9  -2  -1  171.68   37.10
  -9  -2  -1  229.78   17.80
  -9  -2  -1  151.38   28.70
  -9  -2  -1  200.68   24.50
   9   2   1  227.68   20.20
   9   2   1  139.29   29.60
   9   2   1  194.28   18.70
   9   2   1  190.38   34.30
   9   2   1  191.58   38.00
   9   2   1  193.28   29.20
   9   2   1  159.58   31.30
   9   2   1  223.98   30.90
   9   2   1  163.68   28.00
   9   2   1  229.48   37.70
 -10  -2  -1   -7.50   21.50
 -10  -2  -1    0.30    3.50
 -10  -2  -1   -7.50   18.60
 -10  -2  -1   23.90   31.70
 -10  -2  -1    4.80    6.00
 -10  -2  -1   -0.60    4.00
  10   2   1    6.10    5.70
  10   2   1   38.90   29.50
  10   2   1   18.00   30.10
  10   2   1    1.90    3.50
  10   2   1   -0.40    6.60
  10   2   1    4.70   23.70
  10   2   1   -3.60    3.60
  10   2   1   21.40   21.60
  10   2   1   -2.40    2.10
  10   2   1    1.70   23.20
 -11  -2  -1   -2.30    2.00
 -11  -2  -1   -0.80    4.70
 -11  -2  -1  -36.10   36.40
 -11  -2  -1  -19.10   26.80
  11   2   1   18.50   45.20
  11   2   1    8.00   37.50
  11   2   1   -2.20    4.30
  11   2   1    1.50    4.20
  11   2   1   17.90   43.70
  11   2   1   -4.60   24.20
  11   2   1   -0.40   28.80
  11   2   1    8.90    6.20
  11   2   1   -5.30    2.40
  11   2   1   -3.70   11.70
 -12  -2  -1   -1.50    3.10
 -12  -2  -1    4.30   53.89
 -12  -2  -1    7.80   30.90
 -12  -2  -1   -2.40    4.20
  12   2   1  -11.60   32.40
  12   2   1   65.99   37.00
  12   2   1    0.50    5.50
  12   2   1   -7.20    3.00
  12   2   1   47.60   34.80
  12   2   1    7.50    8.90
  11  -3  -1   23.70   11.20
  11  -3  -1   36.00   14.30
  11  -3  -1   31.10   10.30
  11  -3  -1   23.90   31.20
  11  -3  -1   36.00   16.70
  11  -3  -1   -0.60   28.70
  11  -3  -1   -3.90   32.00
  11  -3  -1   23.20   26.60
 -11   3   1   15.70   10.60
 -11   3   1    0.30   40.90
 -11   3   1   21.40   28.10
 -11   3   1   41.20   10.50
 -11   3   1   30.00   22.70
 -11   3   1   20.40    6.40
  10  -3  -1   52.39   18.00
  10  -3  -1   39.20   10.20
  10  -3  -1   27.60   27.20
  10  -3  -1   45.40   26.70
  10  -3  -1   47.70   14.70
  10  -3  -1    8.40   26.20
  10  -3  -1  -52.39   44.30
  10  -3  -1   14.10   10.80
  10  -3  -1   21.40   26.10
  10  -3  -1    9.40    7.90
 -10   3   1   27.70   23.20
 -10   3   1   11.10   33.90
 -10   3   1   53.09   17.70
 -10   3   1   33.30    7.80
 -10   3   1   61.09   20.70
 -10   3   1   35.00    9.40
   9  -3  -1   18.20   33.90
   9  -3  -1    4.10    5.80
   9  -3  -1    2.90    5.40
   9  -3  -1  -10.10   19.60
   9  -3  -1   10.90    8.00
   9  -3  -1   -0.60    3.00
   9  -3  -1    2.40    4.70
   9  -3  -1   13.40   10.00
   9  -3  -1  -20.40   20.20
   9  -3  -1   25.10   22.20
   9  -3  -1   -5.20   35.00
   9  -3  -1   17.90   18.30
  -9   3   1   -5.10   24.00
  -9   3   1    4.50    5.70
  -9   3   1    3.00    5.00
  -9   3   1   -2.40   17.40
   8  -3  -1   -9.60   13.30
   8  -3  -1    8.60    7.50
   8  -3  -1  -48.70   26.20
   8  -3  -1   27.90   10.30
   8  -3  -1   -8.50   17.90
   8  -3  -1  -23.20   17.60
   8  -3  -1   16.40   16.70
   8  -3  -1    0.40    4.70
   8  -3  -1    2.50    4.70
   8  -3  -1   -0.80    4.80
  -8   3   1   11.80   16.20
  -8   3   1   13.30    5.20
  -8   3   1   26.00   18.90
  -8   3   1    6.30    5.60
   7  -3  -1  144.29   28.10
   7  -3  -1  154.08   22.90
   7  -3  -1  100.29   24.40
   7  -3  -1   84.49   23.00
   7  -3  -1  107.89   25.70
   7  -3  -1  170.68   26.40
   7  -3  -1  143.99   24.00
   7  -3  -1  143.19   23.10
   7  -3  -1  131.19   25.30
   7  -3  -1  117.49   25.30
   7  -3  -1  185.48   22.40
   7  -3  -1  116.89   12.90
  -7   3   1  115.39   12.40
  -7   3   1  155.28   24.20
  -7   3   1  155.68   28.20
   6  -3  -1   62.69   15.00
   6  -3  -1   71.89   17.00
   6  -3  -1   53.39   11.90
   6  -3  -1   51.49   18.40
   6  -3  -1   79.89   18.60
   6  -3  -1   59.49   11.60
   6  -3  -1   34.40   13.70
   6  -3  -1   44.70    9.50
   6  -3  -1   47.00   11.40
   6  -3  -1   52.29   19.60
  -6   3   1   51.29   21.40
  -6   3   1   27.10   12.20
  -6   3   1   34.50   13.30
  -6   3   1   52.69    8.50
  -6   3   1   42.80   11.00
  -6   3   1   56.79   12.20
   5  -3  -1   23.80   13.50
   5  -3  -1   12.10    5.10
   5  -3  -1   31.20    7.20
   5  -3  -1   37.60    8.90
   5  -3  -1   13.20    9.80
   5  -3  -1   38.50   11.80
   5  -3  -1   33.60    7.60
   5  -3  -1   37.50    8.70
   5  -3  -1   30.80   12.30
   5  -3  -1   26.20    9.50
   5  -3  -1   31.70   15.10
   5  -3  -1   41.70   13.60
  -5   3   1   14.30    5.70
  -5   3   1   23.00    6.90
  -5   3   1   29.20    6.70
  -5   3   1   24.20    8.20
  -5   3   1   22.20   11.40
  -5   3   1   34.30    7.10
  -5   3   1   48.60   13.40
  -5   3   1   10.20   14.10
  -5   3   1   30.10   13.50
  -5   3   1   34.80   13.80
   4  -3  -1   25.80    5.80
   4  -3  -1   23.70    8.50
   4  -3  -1   16.90    8.70
   4  -3  -1   17.30    8.70
   4  -3  -1   21.40    7.00
   4  -3  -1   23.40    6.30
   4  -3  -1   27.70    6.20
   4  -3  -1    3.50   10.20
   4  -3  -1   25.30    8.70
   4  -3  -1   25.90   12.00
   4  -3  -1   29.00    7.90
   4  -3  -1   14.90    8.20
  -4   3   1   48.10   14.30
  -4   3   1   29.20    7.70
  -4   3   1   18.90    4.90
  -4   3   1   17.50    9.90
  -4   3   1   15.20    5.10
  -4   3   1    6.40    9.70
  -4   3   1   33.10    6.40
  -4   3   1   29.40    9.60
  -4   3   1   20.00   13.30
  -4   3   1   11.10    5.80
   3  -3  -1   11.60    7.90
   3  -3  -1   12.30    6.20
   3  -3  -1    6.50    3.00
   3  -3  -1    5.50    3.50
   3  -3  -1    5.00    2.70
   3  -3  -1   -2.00    5.60
   3  -3  -1    4.90    3.20
   3  -3  -1    7.30    5.70
   3  -3  -1   13.20    4.80
   3  -3  -1   14.80    7.40
   3  -3  -1    5.50    3.10
   3  -3  -1   18.50    6.60
  -3   3   1   -2.00    7.60
  -3   3   1   -5.60    5.50
  -3   3   1   -5.00    6.20
  -3   3   1    8.20    3.80
  -3   3   1    2.60    2.60
  -3   3   1   11.70    3.80
  -3   3   1    6.00    3.10
  -3   3   1    3.70    3.20
  -3   3   1    2.10    5.30
  -3   3   1   13.40    8.80
  -3   3   1    3.40    6.30
  -3   3   1   13.20    5.00
   2  -3  -1 1237.48   50.09
   2  -3  -1 1160.88   51.99
   2  -3  -1 1218.78   49.30
   2  -3  -1 1271.97   53.49
   2  -3  -1 1241.28   54.99
   2  -3  -1 1183.08   56.79
   2  -3  -1 1223.78   52.19
   2  -3  -1 1215.28   56.99
   2  -3  -1 1251.77   56.09
   2  -3  -1 1209.98   54.29
   2  -3  -1 1267.17   55.79
  -2   3   1 1247.38   53.69
  -2   3   1 1280.27   55.49
  -2   3   1 1179.28   56.59
  -2   3   1 1169.98   53.49
  -2   3   1 1125.39   51.89
  -2   3   1 1135.89   49.10
  -2   3   1 1220.08   56.29
  -2   3   1 1239.18   55.29
  -2   3   1 1184.18   56.59
   1  -3  -1 4579.84  187.88
   1  -3  -1 4891.61  187.08
   1  -3  -1 5027.50  188.68
   1  -3  -1 4843.72  186.28
   1  -3  -1 4921.31  187.38
  -1   3   1 4892.91  187.68
  -1   3   1 5107.19  187.88
  -1   3   1 4998.90  186.68
  -1   3   1 4880.41  187.88
  -1   3   1 5033.70  187.18
  -1   3   1 4851.21  179.38
  -1   3   1 4803.62  188.28
   0  -3  -1  223.58   14.00
   0  -3  -1  243.78   13.90
   0  -3  -1  229.78   11.70
   0  -3  -1  226.98   15.80
   0  -3  -1  223.38    9.90
   0  -3  -1  221.48   11.80
   0  -3  -1  232.48   15.90
   0  -3  -1  221.08   14.90
   0  -3  -1  211.48   17.50
   0  -3  -1  217.08   15.60
   0  -3  -1  243.98   16.90
   0  -3  -1  218.98   12.10
   0   3   1  245.38   16.00
   0   3   1  217.88   11.90
   0   3   1  239.18   16.60
   0   3   1  239.28   15.40
   0   3   1  238.58   16.10
   0   3   1  214.18   11.40
   0   3   1  229.08    9.90
   0   3   1  229.08   12.10
   0   3   1  250.57   13.80
   0   3   1  192.08   13.40
   0   3   1  226.48   13.70
   0   3   1  246.48   16.00
  -1  -3  -1  126.69   11.60
  -1  -3  -1  137.09   11.90
  -1  -3  -1  118.89    7.40
  -1  -3  -1  121.99   11.70
  -1  -3  -1  118.79    7.80
  -1  -3  -1  126.89   13.40
  -1  -3  -1  112.59   10.90
  -1  -3  -1  132.09   12.90
  -1  -3  -1  141.19   11.70
  -1  -3  -1  126.69    9.70
  -1  -3  -1  115.99    7.70
  -1  -3  -1  112.19    5.50
  -1  -3  -1  118.79    9.30
   1   3   1  117.19   10.60
   1   3   1  115.09   11.50
   1   3   1  108.69    7.70
   1   3   1  118.69    9.00
   1   3   1  115.39    8.50
   1   3   1  122.19    9.90
   1   3   1  122.99    9.50
   1   3   1   97.09   10.90
   1   3   1  121.79   11.80
   1   3   1  116.59    7.40
   1   3   1  123.49   11.40
   1   3   1  110.09    9.80
  -2  -3  -1  589.64   34.10
  -2  -3  -1  595.54   28.60
  -2  -3  -1  564.44   26.20
  -2  -3  -1  573.64   31.10
  -2  -3  -1  587.64   31.50
  -2  -3  -1  601.24   30.70
  -2  -3  -1  577.94   29.50
  -2  -3  -1  574.84   29.40
  -2  -3  -1  597.24   33.40
  -2  -3  -1  628.64   32.80
  -2  -3  -1  582.64   28.10
  -2  -3  -1  611.04   26.30
  -2  -3  -1  598.44   30.90
  -2  -3  -1  567.44   25.80
   2   3   1  630.04   29.20
   2   3   1  578.04   29.00
   2   3   1  581.94   26.70
   2   3   1  609.74   32.70
   2   3   1  579.94   26.00
   2   3   1  537.85   28.20
   2   3   1  605.14   26.30
   2   3   1  615.24   31.70
   2   3   1  615.14   30.10
   2   3   1  620.74   31.80
   2   3   1  623.54   32.30
   2   3   1  615.14   33.60
  -3  -3  -1   13.20    4.00
  -3  -3  -1   13.30    4.00
  -3  -3  -1   14.60    7.60
  -3  -3  -1   12.50    3.30
  -3  -3  -1   11.70    5.40
  -3  -3  -1    9.80    6.40
  -3  -3  -1    9.20    5.40
  -3  -3  -1   13.70    5.10
  -3  -3  -1   19.00    4.90
  -3  -3  -1   15.20    3.80
  -3  -3  -1   16.60    6.60
  -3  -3  -1   10.20    6.70
  -3  -3  -1    8.60    4.00
  -3  -3  -1   15.50    5.80
  -3  -3  -1   15.90    3.80
  -3  -3  -1   17.90    7.70
   3   3   1   17.90    4.50
   3   3   1    4.80    5.40
   3   3   1   15.50    6.40
   3   3   1   10.40    6.50
   3   3   1   17.30    5.60
   3   3   1   24.70   10.10
   3   3   1    4.80    7.10
   3   3   1    9.60    3.00
   3   3   1    7.00    6.70
   3   3   1   16.10    7.40
   3   3   1   18.90    6.10
   3   3   1   13.90    4.70
   3   3   1   17.30    5.50
   3   3   1   19.10    4.10
  -4  -3  -1   22.40    9.20
  -4  -3  -1   15.50    5.10
  -4  -3  -1   20.00    6.30
  -4  -3  -1   22.80    9.70
  -4  -3  -1   29.50   10.90
  -4  -3  -1   15.20    6.30
  -4  -3  -1   13.10    4.30
  -4  -3  -1   22.10    9.00
  -4  -3  -1   27.10    6.80
  -4  -3  -1   15.60    4.70
  -4  -3  -1    4.40    7.90
  -4  -3  -1   17.30    4.50
  -4  -3  -1    9.50    7.40
  -4  -3  -1   21.60    9.40
   4   3   1   13.60    8.00
   4   3   1    1.80    6.20
   4   3   1   16.00    6.20
   4   3   1   29.10   10.10
   4   3   1   15.80    5.60
   4   3   1   26.50    7.50
   4   3   1   25.50    5.70
   4   3   1   23.80    5.50
   4   3   1   16.90    5.50
   4   3   1   21.40    9.00
   4   3   1   17.80    8.20
   4   3   1   14.10    4.10
   4   3   1   17.40    8.40
   4   3   1   -0.50   11.60
  -5  -3  -1  370.86   29.60
  -5  -3  -1  390.96   21.20
  -5  -3  -1  395.06   23.00
  -5  -3  -1  371.76   31.70
  -5  -3  -1  308.07   26.50
  -5  -3  -1  375.26   27.80
  -5  -3  -1  330.97   24.90
  -5  -3  -1  354.16   20.00
  -5  -3  -1  349.57   22.50
  -5  -3  -1  372.16   24.80
  -5  -3  -1  372.66   29.20
  -5  -3  -1  363.76   30.40
   5   3   1  355.06   15.20
   5   3   1  401.36   33.50
   5   3   1  403.96   26.60
   5   3   1  405.96   30.60
   5   3   1  348.87   30.40
   5   3   1  341.57   20.50
   5   3   1  381.56   35.10
   5   3   1  348.37   31.10
   5   3   1  346.47   26.90
   5   3   1  363.06   24.90
   5   3   1  297.87   20.30
   5   3   1  352.06   21.50
   5   3   1  361.76   16.90
   5   3   1  325.27   26.90
  -6  -3  -1   25.90    5.90
  -6  -3  -1   39.50    9.70
  -6  -3  -1   32.80    7.20
  -6  -3  -1   24.10   13.00
  -6  -3  -1   34.70    9.20
  -6  -3  -1   37.00    9.50
  -6  -3  -1   12.90   13.20
  -6  -3  -1   37.60   13.70
  -6  -3  -1   16.70   11.00
  -6  -3  -1   38.50   15.00
  -6  -3  -1   41.70    9.40
  -6  -3  -1   27.40   15.80
   6   3   1   18.90   12.70
   6   3   1   30.70    7.50
   6   3   1   33.70   11.30
   6   3   1   32.30    7.70
   6   3   1   38.50    8.50
   6   3   1   35.40    9.70
   6   3   1   15.40   12.80
   6   3   1   37.40   14.70
   6   3   1   13.60   11.10
   6   3   1   16.50    5.80
   6   3   1   40.90   18.30
   6   3   1   27.60   15.00
   6   3   1   30.60    8.80
  -7  -3  -1  138.79   18.00
  -7  -3  -1  169.78   27.30
  -7  -3  -1  157.98   13.20
  -7  -3  -1  129.99   22.80
  -7  -3  -1  187.08   16.60
  -7  -3  -1  174.18   25.00
  -7  -3  -1  146.79   24.40
  -7  -3  -1  128.29   25.20
  -7  -3  -1  107.39   25.90
  -7  -3  -1  149.19   12.50
   7   3   1  158.98   18.80
   7   3   1  145.09   25.20
   7   3   1  187.88   33.40
   7   3   1  109.99   15.60
   7   3   1  115.39   20.80
   7   3   1   84.89   19.60
   7   3   1  122.89   20.20
   7   3   1  151.08   22.60
   7   3   1  117.79   25.80
   7   3   1  169.08   27.70
  -8  -3  -1  150.98   20.30
  -8  -3  -1  110.69   23.50
  -8  -3  -1  140.39   31.50
  -8  -3  -1  146.99   18.80
  -8  -3  -1  164.78   28.40
  -8  -3  -1  134.59   25.40
  -8  -3  -1  146.09   13.60
  -8  -3  -1  125.79   23.20
  -8  -3  -1  137.09   12.80
  -8  -3  -1  153.88   27.60
   8   3   1  173.08   29.30
   8   3   1   98.69   24.60
   8   3   1  128.89   21.20
   8   3   1   94.39   26.10
   8   3   1  126.59   26.50
   8   3   1  157.58   15.50
   8   3   1  139.79   27.60
   8   3   1  143.39   23.80
   8   3   1  130.89   17.90
   8   3   1  134.19   23.20
  -9  -3  -1   47.80   22.20
  -9  -3  -1    3.80   17.10
  -9  -3  -1   27.30    8.20
  -9  -3  -1   23.00   27.30
  -9  -3  -1   26.30   11.70
  -9  -3  -1   19.10    8.10
   9   3   1    3.90   24.30
   9   3   1   26.00   11.20
   9   3   1   29.30   11.80
   9   3   1   39.60   10.60
   9   3   1   19.60   19.70
   9   3   1  -22.50   22.30
   9   3   1   12.90   20.70
   9   3   1   26.70   19.70
   9   3   1   28.20    9.20
   9   3   1   31.00   12.00
 -10  -3  -1   18.20    9.60
 -10  -3  -1   53.49   24.70
 -10  -3  -1   26.80    8.70
 -10  -3  -1    5.30    5.50
 -10  -3  -1   51.89   24.00
 -10  -3  -1   28.80   31.60
  10   3   1   18.50   11.70
  10   3   1   25.80   14.20
  10   3   1   25.00    8.90
  10   3   1   24.40   26.10
  10   3   1   20.10   35.40
  10   3   1   38.90   14.20
  10   3   1   20.10    9.60
  10   3   1   11.90   21.40
  10   3   1   19.50   24.50
  10   3   1   43.30   31.70
 -11  -3  -1    1.30    6.00
 -11  -3  -1    5.80   41.90
 -11  -3  -1    3.40   27.00
 -11  -3  -1   -6.80   27.00
 -11  -3  -1   -3.30    3.50
 -11  -3  -1    2.70    5.60
  11   3   1   30.00   33.60
  11   3   1    2.30    4.70
  11   3   1    3.90   13.00
  11   3   1   44.40   51.59
  11   3   1   22.90   30.40
  11   3   1   -1.10    5.20
  11   3   1   14.00   10.00
  11   3   1   39.10   45.30
 -12  -3  -1  -30.00   30.90
 -12  -3  -1    1.10    3.70
 -12  -3  -1   55.79   54.19
 -12  -3  -1    7.60    6.30
  12   3   1   -0.50    6.80
  12   3   1   10.80   11.00
  12   3   1    2.40    6.10
  12   3   1  -14.30   32.80
  12   3   1    1.30   34.10
  12   3   1   37.20   37.90
  11  -4  -1   -1.70   24.30
  11  -4  -1   22.80   11.30
  11  -4  -1   11.80    8.50
  11  -4  -1   42.20   36.10
  11  -4  -1   18.90   11.40
  11  -4  -1  -30.00   32.30
 -11   4   1   26.70    8.10
 -11   4   1    7.20   40.60
 -11   4   1    7.50    5.00
 -11   4   1    7.00   28.90
 -11   4   1    0.20   25.50
 -11   4   1    0.00    3.70
  10  -4  -1  -10.60   20.80
  10  -4  -1    9.60    8.20
  10  -4  -1   18.60   95.09
  10  -4  -1  -15.80   24.80
  10  -4  -1    9.40    8.90
  10  -4  -1   12.10    9.80
  10  -4  -1    5.00   26.90
  10  -4  -1  -25.50   26.50
  10  -4  -1   14.20   16.80
 -10   4   1   33.10   24.80
 -10   4   1   42.00   35.70
 -10   4   1   29.80   15.90
 -10   4   1    6.00    5.40
   9  -4  -1    8.50   16.80
   9  -4  -1    7.40    7.20
   9  -4  -1   12.70    7.60
   9  -4  -1    5.20    7.00
   9  -4  -1    9.10    6.50
   9  -4  -1  -14.80   20.90
   9  -4  -1   26.30   21.50
   9  -4  -1   42.40   24.10
   9  -4  -1   11.00    9.20
   9  -4  -1    0.60   39.80
  -9   4   1   10.00   19.30
  -9   4   1    1.30    4.20
  -9   4   1    3.10   23.90
   8  -4  -1   30.20   17.70
   8  -4  -1   64.69   15.20
   8  -4  -1   44.40   21.90
   8  -4  -1   76.09   14.40
   8  -4  -1   76.69   22.00
   8  -4  -1   73.89   15.80
   8  -4  -1   81.99   31.40
   8  -4  -1   90.19   23.60
   8  -4  -1   53.59   16.10
   8  -4  -1   52.19   13.00
  -8   4   1   51.49   20.20
  -8   4   1   61.29   11.10
  -8   4   1   74.69   17.90
  -8   4   1   36.60   21.00
   7  -4  -1   10.90   17.50
   7  -4  -1   46.30   13.60
   7  -4  -1   40.60   12.70
   7  -4  -1   42.10    9.40
   7  -4  -1   21.90   16.60
   7  -4  -1    0.80   21.80
   7  -4  -1   39.20   11.30
   7  -4  -1   26.20   11.30
   7  -4  -1   46.30   19.00
   7  -4  -1   33.80   16.90
  -7   4   1   37.00    9.30
  -7   4   1    4.60   14.20
  -7   4   1   55.49   18.20
  -7   4   1   34.30    7.70
   6  -4  -1   34.90   15.90
   6  -4  -1   33.00   19.80
   6  -4  -1   79.09   17.70
   6  -4  -1   43.70   11.10
   6  -4  -1   51.39   10.60
   6  -4  -1   35.90   16.10
   6  -4  -1   57.49   10.30
   6  -4  -1   33.70   12.70
  -6   4   1   35.20   13.70
  -6   4   1   52.29    9.30
  -6   4   1   20.80   13.40
  -6   4   1   33.80   20.80
  -6   4   1   34.10   20.30
  -6   4   1   56.69   10.50
  -6   4   1   42.30   10.90
  -6   4   1   32.20    8.40
   5  -4  -1  215.68   18.00
   5  -4  -1  209.08   16.80
   5  -4  -1  189.48   25.30
   5  -4  -1  197.68   26.90
   5  -4  -1  197.98   20.10
   5  -4  -1  157.38   20.60
   5  -4  -1  241.98   25.70
   5  -4  -1  168.48   17.50
   5  -4  -1  189.78   14.50
   5  -4  -1  189.18   25.20
   5  -4  -1  164.48   13.80
   5  -4  -1  181.98   28.20
  -5   4   1  164.18   22.80
  -5   4   1  150.18   22.40
  -5   4   1  188.28   13.90
  -5   4   1  192.48   25.70
  -5   4   1  150.78   19.80
  -5   4   1  175.08   16.10
   4  -4  -1   18.30    9.50
   4  -4  -1   18.90    6.40
   4  -4  -1   31.80   20.90
   4  -4  -1   14.20    5.40
   4  -4  -1   22.70    5.90
   4  -4  -1   20.10    3.00
   4  -4  -1   11.10    7.60
   4  -4  -1    4.90    9.50
   4  -4  -1   15.00    7.90
   4  -4  -1    9.70    8.30
   4  -4  -1   20.60    4.50
   4  -4  -1   21.30    5.30
   4  -4  -1   19.40    6.50
  -4   4   1   15.80   10.30
  -4   4   1   17.00   11.10
  -4   4   1   25.00    5.90
  -4   4   1   18.80    7.10
  -4   4   1   35.30   14.20
  -4   4   1   25.70    6.70
  -4   4   1   21.00    6.30
  -4   4   1   26.40    8.30
  -4   4   1   29.40    6.20
  -4   4   1    1.30   11.50
  -4   4   1   13.90    9.70
  -4   4   1   32.10   11.30
   3  -4  -1  451.45   33.60
   3  -4  -1  519.85   33.40
   3  -4  -1  496.25   29.10
   3  -4  -1  519.95   32.90
   3  -4  -1  490.95   33.10
   3  -4  -1  506.75   31.80
   3  -4  -1  500.55   24.90
   3  -4  -1  519.75   28.30
   3  -4  -1  471.95   30.10
   3  -4  -1  486.55   24.80
  -3   4   1  468.65   26.20
  -3   4   1  470.45   29.60
  -3   4   1  504.85   30.40
  -3   4   1  536.55   33.80
  -3   4   1  433.36   27.00
  -3   4   1  464.15   24.60
  -3   4   1  546.45   32.80
  -3   4   1  500.45   29.50
  -3   4   1  479.95   34.00
  -3   4   1  476.25   33.80
  -3   4   1  534.45   33.00
   2  -4  -1  100.59   14.70
   2  -4  -1   90.59   11.70
   2  -4  -1  102.99    8.20
   2  -4  -1   88.79    7.80
   2  -4  -1  103.79   13.70
   2  -4  -1  105.59   14.60
   2  -4  -1   81.19   12.60
   2  -4  -1  108.89   12.80
   2  -4  -1  104.89   15.90
   2  -4  -1  105.09   15.30
  -2   4   1  107.09   15.10
  -2   4   1  102.99   12.50
  -2   4   1   99.99    8.30
  -2   4   1  126.89   16.80
  -2   4   1   81.79   13.60
  -2   4   1  102.69    8.70
  -2   4   1  103.49    8.30
  -2   4   1  116.99   11.10
  -2   4   1  101.99   10.60
  -2   4   1   85.39   13.10
  -2   4   1  108.79   14.80
  -2   4   1  110.79   10.00
   1  -4  -1  323.07   23.50
   1  -4  -1  353.16   23.10
   1  -4  -1  288.37   22.30
   1  -4  -1  363.06   17.70
   1  -4  -1  341.57   22.90
   1  -4  -1  387.56   23.40
   1  -4  -1  339.67   21.20
   1  -4  -1  323.07   17.50
   1  -4  -1  330.47   20.30
   1  -4  -1  338.27   19.80
  -1   4   1  343.77   19.80
  -1   4   1  374.36   23.90
  -1   4   1  369.26   24.10
  -1   4   1  346.37   21.10
  -1   4   1  385.16   23.70
  -1   4   1  368.66   17.10
  -1   4   1  353.36   17.70
  -1   4   1  364.56   22.80
  -1   4   1  353.16   17.40
  -1   4   1  370.16   22.40
  -1   4   1  343.47   20.70
  -1   4   1  358.36   16.00
  -1   4   1  335.87   23.60
  -1   4   1  338.77   17.80
   0  -4  -1 3504.25  138.79
   0  -4  -1 3528.45  140.59
   0  -4  -1 3646.94  139.79
   0  -4  -1 3498.65  140.39
   0  -4  -1 3509.95  141.19
   0   4   1 3483.65  140.59
   0   4   1 3503.85  138.59
   0   4   1 3530.85  140.89
   0   4   1 3650.43  140.29
   0   4   1 3426.46  139.39
   0   4   1 3583.64  132.19
  -1  -4  -1    4.00    2.10
  -1  -4  -1    8.60    1.30
  -1  -4  -1    1.50    1.70
  -1  -4  -1    0.70    4.00
  -1  -4  -1    5.70    4.40
  -1  -4  -1    7.80    3.70
  -1  -4  -1    6.00    5.50
  -1  -4  -1    5.40    3.40
  -1  -4  -1    7.80    6.20
  -1  -4  -1    4.30    2.30
  -1  -4  -1    8.20    5.00
  -1  -4  -1    2.50    2.10
   1   4   1    6.30    2.40
   1   4   1    8.10    3.60
   1   4   1    9.60    5.40
   1   4   1    4.80    3.40
   1   4   1    0.80    1.60
   1   4   1    2.10    5.20
   1   4   1    1.30    4.50
   1   4   1    0.30    1.60
   1   4   1    4.20    2.60
   1   4   1   10.20    4.60
   1   4   1    4.20    2.50
   1   4   1   10.20    7.10
  -2  -4  -1   19.00    4.10
  -2  -4  -1   16.20    4.40
  -2  -4  -1   15.50    6.70
  -2  -4  -1   12.50    4.40
  -2  -4  -1    9.20    6.90
  -2  -4  -1    6.40    2.60
  -2  -4  -1    5.30    5.30
  -2  -4  -1   15.20    6.10
  -2  -4  -1   18.20    5.40
  -2  -4  -1   16.40    3.80
  -2  -4  -1   -1.30    5.20
  -2  -4  -1    8.60    5.10
  -2  -4  -1   13.70    4.50
  -2  -4  -1    8.30    6.60
   2   4   1   12.00    6.10
   2   4   1   12.10    6.80
   2   4   1   13.50    4.50
   2   4   1   20.40    6.60
   2   4   1    9.80    5.40
   2   4   1   16.40    3.80
   2   4   1    9.70    3.20
   2   4   1   12.30    3.70
   2   4   1   13.60    4.10
   2   4   1   15.10    6.90
   2   4   1   11.60    7.60
   2   4   1    9.00    4.10
  -3  -4  -1  109.29   16.60
  -3  -4  -1  135.29   18.80
  -3  -4  -1   64.99   14.90
  -3  -4  -1   90.09    9.90
  -3  -4  -1  105.79   12.80
  -3  -4  -1   83.39   12.20
  -3  -4  -1   84.89    7.70
  -3  -4  -1   84.19    7.30
  -3  -4  -1   78.59   11.80
  -3  -4  -1   82.19   11.80
  -3  -4  -1   94.09   14.90
  -3  -4  -1  108.19   15.60
  -3  -4  -1   92.29   14.20
  -3  -4  -1  109.49   15.30
   3   4   1   54.39   10.60
   3   4   1   74.59    9.10
   3   4   1  106.19   15.30
   3   4   1   65.99   11.50
   3   4   1   70.59   10.20
   3   4   1   87.89    7.60
   3   4   1   69.69   13.30
   3   4   1   81.09   12.70
   3   4   1  106.59   13.70
   3   4   1   69.39   14.30
   3   4   1   96.09   14.40
   3   4   1   68.59   13.20
   3   4   1   83.09   12.10
   3   4   1   97.79    8.40
  -4  -4  -1   22.00    6.30
  -4  -4  -1   27.60   10.90
  -4  -4  -1   27.60    9.20
  -4  -4  -1   13.90    4.80
  -4  -4  -1   22.30    7.80
  -4  -4  -1    8.20    9.50
  -4  -4  -1   28.50    5.70
  -4  -4  -1   17.10   12.10
  -4  -4  -1   32.30    8.80
  -4  -4  -1   26.10    6.10
  -4  -4  -1   21.50    9.10
  -4  -4  -1   37.50   11.00
  -4  -4  -1   20.10   10.10
  -4  -4  -1   25.00    5.70
  -4  -4  -1   29.20   10.60
   4   4   1   21.80    5.50
   4   4   1   29.40    6.30
   4   4   1   36.00   10.60
   4   4   1   29.90   11.00
   4   4   1   21.00    5.40
   4   4   1   20.40    8.50
   4   4   1   21.20   12.30
   4   4   1   10.20    5.60
   4   4   1   30.40   11.80
   4   4   1   18.50    8.30
   4   4   1   33.00    8.40
   4   4   1   38.10    8.40
   4   4   1   38.10   12.30
   4   4   1   19.60    6.40
  -5  -4  -1  -15.70    8.20
  -5  -4  -1   -4.60   10.90
  -5  -4  -1   -2.10   10.00
  -5  -4  -1    1.20    3.20
  -5  -4  -1   -0.50    8.80
  -5  -4  -1    1.30    1.60
  -5  -4  -1   -1.10    1.80
  -5  -4  -1   -4.90   12.40
  -5  -4  -1    1.80    2.50
  -5  -4  -1    0.70    2.50
  -5  -4  -1    0.60    2.30
  -5  -4  -1   12.30   11.60
   5   4   1    1.60    4.00
   5   4   1    1.00    3.10
   5   4   1    8.60   10.60
   5   4   1  -13.00    9.10
   5   4   1    0.90    2.90
   5   4   1   -1.10    2.60
   5   4   1    1.50    2.90
   5   4   1    8.50    8.90
   5   4   1   -1.80    1.20
   5   4   1   -0.60    1.50
   5   4   1   -6.10   15.40
   5   4   1   -4.00    8.20
   5   4   1   14.90   14.30
   5   4   1    0.30    9.00
  -6  -4  -1    7.00    4.20
  -6  -4  -1   -0.20    2.40
  -6  -4  -1    3.50    3.50
  -6  -4  -1    2.20    4.00
  -6  -4  -1  -19.10    9.50
  -6  -4  -1   -3.30   10.80
  -6  -4  -1    8.60   14.60
  -6  -4  -1    3.70    3.80
  -6  -4  -1    0.40   13.10
  -6  -4  -1   12.50   11.40
  -6  -4  -1    6.60    3.80
  -6  -4  -1    3.20   11.50
   6   4   1    7.10    2.00
   6   4   1    1.40    3.30
   6   4   1    8.40   11.90
   6   4   1   10.10    4.80
   6   4   1   -0.40   11.50
   6   4   1    5.60    4.20
   6   4   1    9.00   14.40
   6   4   1    2.60    3.20
   6   4   1  -20.50   17.00
   6   4   1    8.70    5.80
   6   4   1    4.60    5.60
   6   4   1   -7.30   10.70
  -7  -4  -1  111.89   10.80
  -7  -4  -1  129.39   18.60
  -7  -4  -1  108.79   21.80
  -7  -4  -1  120.39   22.90
  -7  -4  -1   75.79   20.60
  -7  -4  -1  107.89   15.90
  -7  -4  -1  108.29   21.40
  -7  -4  -1  108.89   11.30
   7   4   1   78.19   16.00
   7   4   1   87.69   20.40
   7   4   1  103.99   22.90
   7   4   1   93.59   21.40
   7   4   1  102.99   18.20
   7   4   1  119.79   20.50
   7   4   1   80.09   23.30
   7   4   1  113.49   12.50
   7   4   1  146.19   18.60
   7   4   1   91.49   22.90
  -8  -4  -1  187.68   30.60
  -8  -4  -1  118.39   27.00
  -8  -4  -1  169.28   15.00
  -8  -4  -1  254.87   41.50
  -8  -4  -1  208.78   16.50
  -8  -4  -1  235.58   20.90
  -8  -4  -1  197.98   29.60
  -8  -4  -1  251.57   36.50
  -8  -4  -1  207.68   23.70
  -8  -4  -1  180.78   28.50
   8   4   1  207.68   33.50
   8   4   1  131.39   29.70
   8   4   1  267.57   36.50
   8   4   1  151.98   31.10
   8   4   1  157.38   23.80
   8   4   1  211.08   18.70
   8   4   1  180.48   27.00
   8   4   1  252.77   37.20
  -9  -4  -1  169.18   23.20
  -9  -4  -1  182.28   32.80
  -9  -4  -1  116.09   34.80
  -9  -4  -1  171.48   15.40
  -9  -4  -1  169.58   22.30
  -9  -4  -1  109.99   26.00
  -9  -4  -1  163.48   28.10
  -9  -4  -1  172.78   32.00
   9   4   1  180.68   18.10
   9   4   1  162.08   35.10
   9   4   1  140.09   37.90
   9   4   1  132.09   25.40
   9   4   1  169.98   28.80
   9   4   1  172.38   31.00
   9   4   1  185.38   36.00
   9   4   1  148.09   32.40
 -10  -4  -1   -2.50    2.40
 -10  -4  -1   14.70   35.40
 -10  -4  -1    1.90    6.20
 -10  -4  -1   20.00   23.90
 -10  -4  -1   -0.60    4.10
 -10  -4  -1    5.20   22.40
  10   4   1   -2.50    3.20
  10   4   1  -15.70   23.90
  10   4   1   -0.40    4.90
  10   4   1    0.10    5.10
  10   4   1  -55.39   23.10
  10   4   1   42.40   36.20
  10   4   1  -10.20   22.80
  10   4   1   -2.00    3.80
 -11  -4  -1   -1.90    3.60
 -11  -4  -1   51.99   28.70
 -11  -4  -1  -15.50   29.20
 -11  -4  -1   -0.40    4.70
 -11  -4  -1   -3.90    3.50
 -11  -4  -1   80.59   47.00
  11   4   1    6.40    7.50
  11   4   1   12.80   41.80
  11   4   1   25.10   33.80
  11   4   1    2.90    7.50
  11   4   1    8.20   26.70
  11   4   1    1.00    4.50
 -12  -4  -1    0.50    3.80
 -12  -4  -1    9.70   33.30
 -12  -4  -1    5.00    7.30
 -12  -4  -1   -1.90   34.60
 -12  -4  -1  -24.60   62.59
 -12  -4  -1    3.80    5.90
  12   4   1  -25.90   36.10
  12   4   1  -15.20   30.90
  12   4   1    6.10   10.00
  12   4   1   -2.30    4.20
  12   4   1    4.30    6.80
  12   4   1  -31.50   34.20
  11  -5  -1   66.29   16.50
  11  -5  -1   14.40   35.50
  11  -5  -1   51.49   32.80
  11  -5  -1   90.39   23.50
  11  -5  -1   58.69   37.50
  11  -5  -1   64.19   20.40
  11  -5  -1   66.79   19.30
  11  -5  -1   84.29   37.90
 -11   5   1  -45.60   39.10
 -11   5   1   56.19   13.60
 -11   5   1    2.40   31.40
  10  -5  -1   24.50   26.20
  10  -5  -1   15.50   61.49
  10  -5  -1   67.79   23.40
  10  -5  -1   91.79   18.70
  10  -5  -1   50.39   27.90
  10  -5  -1   49.40   28.40
  10  -5  -1   52.09    9.70
  10  -5  -1   76.99   15.50
 -10   5   1   71.59   13.20
 -10   5   1   65.49   19.90
 -10   5   1   41.30   33.80
 -10   5   1    7.80   25.80
   9  -5  -1    7.30    7.20
   9  -5  -1   26.40   22.50
   9  -5  -1   10.70   25.30
   9  -5  -1   -2.60   20.70
   9  -5  -1   11.30    7.70
   9  -5  -1    3.60   17.40
   9  -5  -1   11.40    8.40
   9  -5  -1   20.60    7.70
  -9   5   1    9.10   22.90
  -9   5   1   18.20   21.70
  -9   5   1    0.70    3.70
  -9   5   1   17.60    6.80
   8  -5  -1   14.90   16.50
   8  -5  -1   20.30    9.30
   8  -5  -1   12.60   10.00
   8  -5  -1   17.90   17.90
   8  -5  -1   36.40   21.50
   8  -5  -1   19.70    8.70
   8  -5  -1   39.60   34.60
   8  -5  -1    3.50   17.90
   8  -5  -1   12.80    7.10
   8  -5  -1   29.30   10.50
  -8   5   1   15.50    9.10
  -8   5   1  -17.20   17.30
  -8   5   1   36.60   21.40
   7  -5  -1  151.48   14.70
   7  -5  -1   99.49   23.00
   7  -5  -1   69.39   29.60
   7  -5  -1  123.09   19.40
   7  -5  -1  144.69   22.70
   7  -5  -1  153.68   20.80
   7  -5  -1  141.69   26.50
   7  -5  -1  201.68   28.90
   7  -5  -1   94.49   23.80
   7  -5  -1  149.39   26.00
  -7   5   1  174.68   27.70
  -7   5   1   94.09   17.00
  -7   5   1  154.68   14.20
   6  -5  -1   -2.40    2.40
   6  -5  -1    0.20    1.90
   6  -5  -1   -0.40    9.80
   6  -5  -1    0.80    3.80
   6  -5  -1   -1.80   11.70
   6  -5  -1    0.40    4.00
   6  -5  -1  -15.30   12.80
   6  -5  -1   18.30   18.70
   6  -5  -1  -13.10   11.30
   6  -5  -1   -0.20    3.20
   6  -5  -1   -7.50    6.70
   6  -5  -1   -1.90    2.60
  -6   5   1    4.00    3.70
  -6   5   1    2.20    3.90
  -6   5   1    1.60    4.40
  -6   5   1   10.20   12.40
  -6   5   1   -6.30   11.50
  -6   5   1  -21.30   19.60
   5  -5  -1    0.60   13.90
   5  -5  -1   12.50    5.30
   5  -5  -1   -7.20    9.30
   5  -5  -1   -6.70   11.00
   5  -5  -1   11.60    6.80
   5  -5  -1   -9.80    8.10
   5  -5  -1   29.00    8.50
   5  -5  -1    6.20    4.80
  -5   5   1    8.20   10.60
  -5   5   1    7.70   17.20
  -5   5   1    5.40   17.30
  -5   5   1   13.50    5.20
  -5   5   1   12.20    5.20
  -5   5   1   10.10   15.20
  -5   5   1   16.90   15.00
  -5   5   1    7.20    5.80
  -5   5   1   18.70    6.60
  -5   5   1   14.80    6.10
  -5   5   1   -1.20   11.30
  -5   5   1   12.10    6.50
   4  -5  -1  243.48   29.90
   4  -5  -1  240.08   25.00
   4  -5  -1  264.97   20.20
   4  -5  -1  292.57   22.30
   4  -5  -1  269.37   17.70
   4  -5  -1  299.67   27.10
   4  -5  -1  266.17   23.30
   4  -5  -1  247.88   17.20
   4  -5  -1  273.37   25.60
   4  -5  -1  258.97   29.60
  -4   5   1  293.67   21.60
  -4   5   1  273.47   17.60
  -4   5   1  351.26   46.90
  -4   5   1  295.17   27.70
  -4   5   1  265.07   32.30
  -4   5   1  262.57   30.50
  -4   5   1  230.88   18.70
  -4   5   1  253.87   26.30
  -4   5   1  326.77   27.70
  -4   5   1  299.97   38.90
  -4   5   1  255.47   19.30
   3  -5  -1    6.50    4.00
   3  -5  -1    8.90    3.80
   3  -5  -1   12.60    9.30
   3  -5  -1    9.70    4.40
   3  -5  -1   19.40    8.50
   3  -5  -1   -1.20   11.40
   3  -5  -1    6.20    4.20
   3  -5  -1    8.20    4.90
   3  -5  -1    7.30    8.40
   3  -5  -1    4.30    7.00
  -3   5   1    9.10    4.30
  -3   5   1    0.90   10.00
  -3   5   1    8.00    6.80
  -3   5   1   11.00    5.30
  -3   5   1   -3.40   10.20
  -3   5   1    3.30    3.10
  -3   5   1   19.70    5.40
  -3   5   1   -1.80    6.90
  -3   5   1    1.90    8.80
  -3   5   1    1.70    2.70
  -3   5   1   32.60   12.60
  -3   5   1    7.90    3.50
   2  -5  -1  396.66   26.10
   2  -5  -1  367.16   28.00
   2  -5  -1  391.46   24.60
   2  -5  -1  424.06   29.60
   2  -5  -1  390.76   20.80
   2  -5  -1  391.36   27.80
   2  -5  -1  380.46   26.40
   2  -5  -1  425.86   24.10
   2  -5  -1  346.57   20.40
  -2   5   1  381.36   20.70
  -2   5   1  370.06   23.20
  -2   5   1  399.86   25.40
  -2   5   1  453.35   29.90
  -2   5   1  387.56   29.30
  -2   5   1  403.76   22.30
  -2   5   1  378.16   25.10
  -2   5   1  413.76   30.60
  -2   5   1  438.96   29.80
  -2   5   1  409.96   28.50
  -2   5   1  374.16   25.40
  -2   5   1  397.16   21.10
  -2   5   1  407.36   19.30
  -2   5   1  382.26   17.30
   1  -5  -1 1654.73   76.09
   1  -5  -1 1759.82   71.89
   1  -5  -1 1657.93   74.69
   1  -5  -1 1690.13   76.49
   1  -5  -1 1595.54   74.59
   1  -5  -1 1506.45   69.19
   1  -5  -1 1671.63   72.59
   1  -5  -1 1601.14   66.29
  -1   5   1 1644.84   66.59
  -1   5   1 1634.24   75.19
  -1   5   1 1704.53   75.59
  -1   5   1 1753.92   68.19
  -1   5   1 1593.14   72.89
  -1   5   1 1624.94   64.49
  -1   5   1 1608.44   75.29
  -1   5   1 1563.94   65.79
  -1   5   1 1636.84   71.39
  -1   5   1 1597.34   71.49
  -1   5   1 1669.13   69.89
  -1   5   1 1688.03   74.99
   0  -5  -1  170.58   14.40
   0  -5  -1  198.28   15.10
   0  -5  -1  204.38   18.90
   0  -5  -1  181.68   14.00
   0  -5  -1  182.28   16.90
   0  -5  -1  183.78   17.70
   0  -5  -1  192.08   18.70
   0  -5  -1  193.88   18.30
   0  -5  -1  166.28   11.40
   0  -5  -1  186.58   11.80
   0   5   1  188.88   18.20
   0   5   1  175.78   13.60
   0   5   1  199.38   12.70
   0   5   1  188.58   11.20
   0   5   1  180.78   14.30
   0   5   1  162.88   14.30
   0   5   1  188.18   18.10
   0   5   1  215.28   19.10
   0   5   1  194.68   17.80
   0   5   1  182.48    8.50
   0   5   1  169.38   17.40
   0   5   1  181.28   11.40
  -1  -5  -1  506.05   24.50
  -1  -5  -1  497.75   28.20
  -1  -5  -1  527.95   33.10
  -1  -5  -1  506.55   24.70
  -1  -5  -1  501.75   33.40
  -1  -5  -1  519.45   31.40
  -1  -5  -1  539.55   32.40
  -1  -5  -1  526.45   29.50
  -1  -5  -1  537.05   31.60
  -1  -5  -1  515.95   28.40
   1   5   1  485.75   24.00
   1   5   1  485.15   27.90
   1   5   1  491.15   31.10
   1   5   1  553.14   32.40
   1   5   1  549.95   28.20
   1   5   1  517.55   29.60
   1   5   1  522.25   33.40
   1   5   1  489.85   25.00
   1   5   1  512.45   32.60
   1   5   1  525.75   31.20
   1   5   1  522.75   26.80
  -2  -5  -1  109.19   14.00
  -2  -5  -1   99.09   13.80
  -2  -5  -1  100.79   16.80
  -2  -5  -1  110.99    8.70
  -2  -5  -1  129.39   11.90
  -2  -5  -1  122.99   15.40
  -2  -5  -1  123.89   15.80
  -2  -5  -1  123.79    9.80
  -2  -5  -1  119.79    9.40
  -2  -5  -1  137.99   18.00
  -2  -5  -1   89.69   12.10
   2   5   1  119.89   18.40
   2   5   1  152.58   18.10
   2   5   1  120.09   16.60
   2   5   1   91.49   14.60
   2   5   1  138.79   13.10
   2   5   1  118.79    8.90
   2   5   1  104.09    9.20
   2   5   1  126.59   12.00
   2   5   1  140.89   12.20
   2   5   1   77.79   12.40
   2   5   1   75.99   12.60
   2   5   1  129.89   15.20
  -3  -5  -1  915.01   40.90
  -3  -5  -1 1000.80   45.60
  -3  -5  -1 1024.50   51.29
  -3  -5  -1  921.51   48.50
  -3  -5  -1  919.41   41.80
  -3  -5  -1  901.01   46.20
  -3  -5  -1  999.10   48.10
  -3  -5  -1  941.71   51.09
  -3  -5  -1  984.70   42.80
  -3  -5  -1  960.20   49.40
  -3  -5  -1  901.61   53.99
  -3  -5  -1  932.01   47.60
  -3  -5  -1  915.51   52.89
  -3  -5  -1  981.70   49.80
   3   5   1  908.31   50.69
   3   5   1  945.21   53.69
   3   5   1  917.81   50.39
   3   5   1  959.80   48.50
   3   5   1  946.41   50.69
   3   5   1  926.81   41.40
   3   5   1 1005.40   50.89
   3   5   1  916.71   42.40
   3   5   1  914.51   52.79
   3   5   1  983.10   46.80
   3   5   1  924.31   52.99
   3   5   1  940.21   48.90
   3   5   1  875.91   45.70
  -4  -5  -1  640.04   45.10
  -4  -5  -1  719.43   42.90
  -4  -5  -1  640.74   31.80
  -4  -5  -1  669.13   33.20
  -4  -5  -1  703.13   41.60
  -4  -5  -1  687.83   37.10
  -4  -5  -1  756.42   44.50
  -4  -5  -1  715.63   34.30
  -4  -5  -1  708.43   41.10
  -4  -5  -1  667.03   43.50
  -4  -5  -1  696.63   37.50
  -4  -5  -1  683.93   42.20
  -4  -5  -1  702.83   39.50
  -4  -5  -1  628.04   38.70
   4   5   1  672.83   38.30
   4   5   1  686.13   40.90
   4   5   1  716.63   41.10
   4   5   1  697.73   41.70
   4   5   1  697.93   44.10
   4   5   1  764.32   47.50
   4   5   1  689.53   34.10
   4   5   1  675.53   47.50
   4   5   1  695.33   34.30
   4   5   1  646.84   43.00
   4   5   1  661.23   46.90
   4   5   1  640.74   37.80
   4   5   1  615.14   37.70
   4   5   1  717.43   43.80
  -5  -5  -1  174.18   24.30
  -5  -5  -1  174.38   24.00
  -5  -5  -1  210.88   26.90
  -5  -5  -1  164.68   13.20
  -5  -5  -1  149.88   22.50
  -5  -5  -1  152.88   19.00
  -5  -5  -1  180.48   24.80
  -5  -5  -1  151.48   19.50
  -5  -5  -1  190.18   23.20
  -5  -5  -1  139.29   26.20
  -5  -5  -1  196.78   15.10
  -5  -5  -1  231.98   29.40
  -5  -5  -1  169.38   23.70
  -5  -5  -1  166.88   16.70
  -5  -5  -1  177.68   12.80
  -5  -5  -1  171.98   15.70
   5   5   1  122.39   20.20
   5   5   1  181.58   23.80
   5   5   1  158.98   24.70
   5   5   1  184.38   26.30
   5   5   1  175.78   14.40
   5   5   1  206.88   24.00
   5   5   1  175.68   14.40
   5   5   1  196.48   30.30
   5   5   1  173.88   17.60
   5   5   1  154.08   24.20
   5   5   1  169.88   21.80
   5   5   1  181.68   13.70
   5   5   1  174.58   28.60
   5   5   1  156.38   23.50
  -6  -5  -1  125.29   24.30
  -6  -5  -1  177.78   27.50
  -6  -5  -1  200.38   23.70
  -6  -5  -1  159.58   24.70
  -6  -5  -1  157.28   15.50
  -6  -5  -1  161.78   19.40
  -6  -5  -1  144.19   27.60
  -6  -5  -1  181.28   14.00
  -6  -5  -1  106.19   20.40
  -6  -5  -1  167.38   25.80
   6   5   1   93.19   16.10
   6   5   1  199.68   22.80
   6   5   1  151.28   22.10
   6   5   1  143.49   24.30
   6   5   1  122.59   20.70
   6   5   1  136.29   19.90
   6   5   1  176.98   26.80
   6   5   1  135.89   26.40
   6   5   1  144.39   24.60
   6   5   1  154.88   15.40
  -7  -5  -1    4.90   17.60
  -7  -5  -1   22.20    6.30
  -7  -5  -1   -6.70   14.20
  -7  -5  -1   14.00    6.60
  -7  -5  -1   14.10   18.70
  -7  -5  -1   29.60   15.70
  -7  -5  -1   34.60    9.80
   7   5   1   21.10    9.40
   7   5   1   -5.80   14.60
   7   5   1   10.50    7.70
   7   5   1   23.50    3.70
   7   5   1   29.40   11.10
   7   5   1   47.00   19.30
   7   5   1   22.10    7.80
   7   5   1    5.10   16.70
   7   5   1   19.50    7.00
   7   5   1   30.10   14.40
   7   5   1   10.90   20.70
  -8  -5  -1  106.49   18.30
  -8  -5  -1  116.39   23.70
  -8  -5  -1   89.79   15.80
  -8  -5  -1   57.89   22.80
  -8  -5  -1   98.09   14.80
  -8  -5  -1   89.89   23.20
   8   5   1   82.79   27.80
   8   5   1   64.99   16.70
   8   5   1   73.29   22.10
   8   5   1  104.69   23.10
   8   5   1   66.69   23.60
   8   5   1  119.29   22.10
   8   5   1   82.09   25.70
   8   5   1  113.99   17.80
  -9  -5  -1  -23.50   19.80
  -9  -5  -1    8.50    5.90
  -9  -5  -1   15.50   19.90
  -9  -5  -1   24.20   19.30
  -9  -5  -1    2.20    4.30
  -9  -5  -1   10.00    5.30
  -9  -5  -1   -2.50   31.00
  -9  -5  -1    3.60    6.60
   9   5   1   21.40   21.50
   9   5   1   23.50   29.70
   9   5   1    3.60    6.90
   9   5   1   11.80    9.60
   9   5   1   -8.90   20.70
   9   5   1   12.30    9.00
   9   5   1   -9.30   20.70
   9   5   1   13.90    8.10
 -10  -5  -1    0.50    3.90
 -10  -5  -1    2.30    5.20
 -10  -5  -1    0.40    4.00
 -10  -5  -1    1.60   24.80
 -10  -5  -1  -26.40   22.90
 -10  -5  -1   -2.40    2.40
 -10  -5  -1    6.50   36.90
 -10  -5  -1  -29.10   23.50
  10   5   1   -0.30    3.80
  10   5   1  -16.50   25.20
  10   5   1    1.10    5.60
  10   5   1    0.70    6.00
  10   5   1   19.80   27.60
  10   5   1   11.30   34.50
 -11  -5  -1   -0.40    4.80
 -11  -5  -1  -16.10   51.59
 -11  -5  -1   10.00   27.90
 -11  -5  -1   -3.80   29.50
 -11  -5  -1   -1.50    3.90
 -11  -5  -1   -2.00    3.00
  11   5   1   -4.10   48.30
  11   5   1   -6.80   33.80
  11   5   1  -28.40   27.00
  11   5   1   16.70   11.40
  11   5   1   -0.30    5.30
  11   5   1   -4.50   32.40
  11   5   1    1.00    4.60
  11   5   1   -3.80    4.50
  10  -6  -1   45.60   29.30
  10  -6  -1   16.90   10.60
  10  -6  -1    6.70    6.50
  10  -6  -1   24.80   33.80
  10  -6  -1  -12.70   28.10
  10  -6  -1   21.80   11.30
  10  -6  -1   14.90   10.30
  10  -6  -1   14.90   25.80
 -10   6   1  -19.80   27.70
 -10   6   1    4.90    8.10
 -10   6   1  -43.80   32.30
 -10   6   1   10.10    7.20
   9  -6  -1   43.90   25.90
   9  -6  -1   58.29   20.60
   9  -6  -1   13.30   56.89
   9  -6  -1    7.50   21.20
   9  -6  -1   16.20    8.40
   9  -6  -1   29.30   11.70
   9  -6  -1   34.60   11.00
   9  -6  -1   42.00   25.70
   9  -6  -1   41.20   16.30
   9  -6  -1   47.10   23.70
  -9   6   1   59.79   11.80
  -9   6   1   12.50   25.20
  -9   6   1   66.59   19.10
  -9   6   1   27.30   24.90
   8  -6  -1   10.20   18.70
   8  -6  -1   53.39   14.70
   8  -6  -1    2.50   39.00
   8  -6  -1   39.10   11.80
   8  -6  -1   38.00   10.30
   8  -6  -1   33.50   19.30
   8  -6  -1   63.99   21.30
   8  -6  -1   12.80    9.90
   8  -6  -1   19.30    9.70
   8  -6  -1   47.80   23.60
  -8   6   1   40.30   13.80
  -8   6   1   37.40   21.60
  -8   6   1   15.80   21.30
  -8   6   1   46.00   10.40
   7  -6  -1   80.19   21.10
   7  -6  -1   30.70   30.90
   7  -6  -1   64.79   14.50
   7  -6  -1  101.99   24.30
   7  -6  -1   60.69   16.10
   7  -6  -1   51.89   22.50
   7  -6  -1   69.29   18.30
   7  -6  -1   54.49   13.40
   7  -6  -1   47.20   20.00
   7  -6  -1   94.79   15.10
  -7   6   1  102.89   22.50
  -7   6   1   64.49   21.90
  -7   6   1   81.29   13.60
  -7   6   1   78.29   26.10
   6  -6  -1    1.40    4.20
   6  -6  -1   -2.90   12.20
   6  -6  -1    0.70    3.90
   6  -6  -1   16.00   13.50
   6  -6  -1    6.50    5.30
   6  -6  -1   20.50   22.80
   6  -6  -1    5.10    4.60
   6  -6  -1    9.50   14.50
  -6   6   1   -6.60   13.80
  -6   6   1   -1.10    3.40
  -6   6   1    3.00    4.80
  -6   6   1    3.10    3.40
  -6   6   1  -11.70   20.60
  -6   6   1  -12.40   12.90
   5  -6  -1  188.78   26.40
   5  -6  -1  208.98   20.90
   5  -6  -1  253.27   28.30
   5  -6  -1  204.58   16.40
   5  -6  -1  208.08   35.00
   5  -6  -1  234.38   20.40
   5  -6  -1  249.88   32.50
   5  -6  -1  237.58   31.80
  -5   6   1  206.18   21.10
  -5   6   1  187.88   28.30
  -5   6   1  225.08   19.50
  -5   6   1  183.58   26.60
  -5   6   1  210.28   32.10
  -5   6   1  222.78   16.60
   4  -6  -1    1.60    3.00
   4  -6  -1   -0.50    2.20
   4  -6  -1    2.70    4.20
   4  -6  -1   12.20   10.70
   4  -6  -1    4.30   12.70
   4  -6  -1    8.10    8.90
  -4   6   1    5.10   16.20
  -4   6   1    4.60    8.30
  -4   6   1   -1.10    1.90
  -4   6   1   -0.50    1.60
  -4   6   1    0.90    2.80
  -4   6   1    9.90    5.60
  -4   6   1    6.30   13.30
  -4   6   1   17.60   18.10
  -4   6   1   -1.10   10.50
  -4   6   1    2.90    3.40
  -4   6   1    1.50   13.10
   3  -6  -1    4.70    3.50
   3  -6  -1    4.20    6.20
   3  -6  -1   -1.40    1.70
   3  -6  -1    3.50    8.10
   3  -6  -1    6.50    8.10
   3  -6  -1    4.90    3.70
   3  -6  -1   -0.90    1.90
   3  -6  -1    0.80   11.20
   3  -6  -1   -2.50   13.70
  -3   6   1   18.70   13.10
  -3   6   1   -7.10   10.10
  -3   6   1    3.20    3.10
  -3   6   1    1.50   11.00
  -3   6   1   -3.00    2.00
  -3   6   1    1.10    2.10
  -3   6   1    1.90    3.60
  -3   6   1    2.10    9.90
  -3   6   1   -0.40    8.10
  -3   6   1   11.10   13.40
  -3   6   1    5.90    3.40
  -3   6   1    1.00    3.10
   2  -6  -1   27.80    5.80
   2  -6  -1   29.20   15.10
   2  -6  -1   16.20    9.20
   2  -6  -1   36.70    7.70
   2  -6  -1   51.19    9.90
   2  -6  -1   23.50   10.60
   2  -6  -1   34.90    8.10
   2  -6  -1   32.10    8.50
   2  -6  -1   48.40   11.50
  -2   6   1   39.40    9.70
  -2   6   1   33.90   11.50
  -2   6   1   35.10   11.20
  -2   6   1   39.60    5.50
  -2   6   1   37.50    7.60
  -2   6   1   42.30    8.00
  -2   6   1   44.30   12.10
  -2   6   1   41.10   12.00
  -2   6   1   32.80   13.70
  -2   6   1   27.30    8.10
  -2   6   1   36.30    7.20
  -2   6   1   45.10    6.30
  -2   6   1   31.70    7.60
  -2   6   1   23.80    6.90
   1  -6  -1   30.10    8.30
   1  -6  -1   22.70    6.50
   1  -6  -1   20.30    6.50
   1  -6  -1   25.90   11.30
   1  -6  -1   22.70    9.80
   1  -6  -1   10.90    4.00
   1  -6  -1   13.20   10.00
   1  -6  -1   26.50    5.70
   1  -6  -1   32.80   12.70
  -1   6   1   27.40    8.40
  -1   6   1   23.10   11.10
  -1   6   1   27.80   10.40
  -1   6   1   12.90    5.40
  -1   6   1   19.10    4.40
  -1   6   1    7.20    6.80
  -1   6   1   13.60    6.40
  -1   6   1   24.90    5.10
  -1   6   1   26.80    7.10
  -1   6   1   13.20    5.20
  -1   6   1   25.00    3.70
  -1   6   1    8.70    9.70
  -1   6   1   15.60    4.70
  -1   6   1   18.60    5.50
   0  -6  -1 1942.31   83.89
   0  -6  -1 1980.50   84.39
   0  -6  -1 1794.02   81.49
   0  -6  -1 2064.79   89.39
   0  -6  -1 1926.01   77.49
   0  -6  -1 1924.71   86.99
   0  -6  -1 1868.41   88.49
   0  -6  -1 1943.01   88.69
   0   6   1 1836.52   76.79
   0   6   1 1938.41   74.29
   0   6   1 2066.69   89.79
   0   6   1 1824.72   86.39
   0   6   1 1960.30   84.49
   0   6   1 1958.20   83.19
   0   6   1 1950.10   85.89
   0   6   1 1886.11   78.19
   0   6   1 2035.00   89.49
   0   6   1 1887.91   81.39
   0   6   1 1869.61   86.79
   0   6   1 1907.11   78.39
   0   6   1 1956.00   81.99
  -1  -6  -1   17.80    9.00
  -1  -6  -1   10.10    5.20
  -1  -6  -1   12.10    4.00
  -1  -6  -1    1.60    9.50
  -1  -6  -1   15.80    5.80
  -1  -6  -1   21.30    9.80
  -1  -6  -1    3.80    8.30
  -1  -6  -1   17.80    4.50
  -1  -6  -1   18.00    8.60
  -1  -6  -1    9.90    5.20
   1   6   1   11.10    6.20
   1   6   1   14.00    7.70
   1   6   1   20.00   10.30
   1   6   1   21.60    6.40
   1   6   1   21.20    4.70
   1   6   1   14.70    7.30
   1   6   1   16.80    6.50
   1   6   1   17.70    4.80
   1   6   1    6.50   11.80
   1   6   1   11.10    4.40
   1   6   1   20.50    5.30
   1   6   1   18.80    8.30
  -2  -6  -1   60.79    9.10
  -2  -6  -1   49.30   10.20
  -2  -6  -1   51.99   12.20
  -2  -6  -1   54.79    9.50
  -2  -6  -1   72.09   14.40
  -2  -6  -1   70.99    7.00
  -2  -6  -1   58.49   11.40
  -2  -6  -1   59.29    8.70
  -2  -6  -1   64.39   13.20
  -2  -6  -1   59.49   12.90
  -2  -6  -1   42.00   12.20
  -2  -6  -1   73.19   17.00
   2   6   1   38.30   15.40
   2   6   1   66.89   11.50
   2   6   1   69.79   12.10
   2   6   1   55.99   11.80
   2   6   1   42.10   11.20
   2   6   1   67.29    9.90
   2   6   1   62.79    6.60
   2   6   1   70.69   14.90
   2   6   1   31.40    9.20
   2   6   1   46.90    8.00
   2   6   1   62.89   10.50
   2   6   1   53.99   12.70
  -3  -6  -1   76.49    7.70
  -3  -6  -1   91.69   14.80
  -3  -6  -1   63.69   15.20
  -3  -6  -1   66.39   15.30
  -3  -6  -1   72.29    7.90
  -3  -6  -1   73.39   10.40
  -3  -6  -1  107.59   22.40
  -3  -6  -1   76.89   13.90
  -3  -6  -1   77.79   16.20
  -3  -6  -1   73.89   13.70
  -3  -6  -1   91.99   24.20
   3   6   1   92.29   14.40
   3   6   1   83.19   11.70
   3   6   1  122.99   22.10
   3   6   1   91.89   17.90
   3   6   1   86.09   14.60
   3   6   1  103.59   17.90
   3   6   1   56.79   13.50
   3   6   1   73.29   16.70
   3   6   1   60.09   11.40
   3   6   1   39.00   11.40
   3   6   1   63.09   12.00
   3   6   1   92.39    8.50
  -4  -6  -1  -21.20    8.60
  -4  -6  -1    5.00    3.60
  -4  -6  -1    2.90    4.60
  -4  -6  -1    1.10    2.20
  -4  -6  -1    1.80    9.40
  -4  -6  -1    2.70    3.60
  -4  -6  -1   -8.80   11.60
  -4  -6  -1    7.40   11.80
  -4  -6  -1   -1.00   10.00
  -4  -6  -1    0.80    2.30
  -4  -6  -1    3.80    4.40
  -4  -6  -1    4.50    3.40
  -4  -6  -1   -1.80   11.20
  -4  -6  -1    2.90    3.50
  -4  -6  -1    0.40    7.60
  -4  -6  -1    3.00    9.30
   4   6   1   -0.10    8.70
   4   6   1    0.60    2.30
   4   6   1    1.70    2.90
   4   6   1    7.20    9.10
   4   6   1   -3.10   11.90
   4   6   1   -0.40    2.10
   4   6   1   13.10   10.10
   4   6   1    2.10    2.70
   4   6   1    2.30   13.80
   4   6   1    8.10   15.90
   4   6   1   -2.10    1.20
   4   6   1    3.40    4.20
   4   6   1    9.30    9.50
   4   6   1    0.80    2.60
  -5  -6  -1   -1.80   11.50
  -5  -6  -1    5.00   10.50
  -5  -6  -1  -10.40   11.20
  -5  -6  -1    4.50   11.00
  -5  -6  -1   10.60   10.50
  -5  -6  -1    7.80    5.40
  -5  -6  -1    7.90    4.10
  -5  -6  -1    7.10    4.50
  -5  -6  -1   31.10   23.50
  -5  -6  -1    5.00    4.30
  -5  -6  -1    7.90    4.20
   5   6   1   27.00   16.90
   5   6   1    7.50   10.80
   5   6   1    2.50    3.70
   5   6   1    5.60   11.70
   5   6   1    5.60    5.40
   5   6   1  -36.20   15.00
   5   6   1    7.80    6.80
   5   6   1   14.10    5.10
   5   6   1   -3.60   12.80
   5   6   1    5.90    5.20
  -6  -6  -1   13.50   16.20
  -6  -6  -1   40.10   16.20
  -6  -6  -1   47.40   18.10
  -6  -6  -1   57.89    9.60
  -6  -6  -1   68.99   12.40
  -6  -6  -1   48.80   16.10
  -6  -6  -1   74.99   11.90
  -6  -6  -1   42.10   10.70
  -6  -6  -1   94.69   20.60
  -6  -6  -1   41.30   11.30
  -6  -6  -1   51.19   18.90
  -6  -6  -1   60.99   13.00
   6   6   1   70.99   12.40
   6   6   1   64.69   14.90
   6   6   1   74.79   12.70
   6   6   1   42.80   16.50
   6   6   1   47.80   19.20
   6   6   1   56.19   16.30
   6   6   1   53.89   20.10
   6   6   1   55.59   21.30
   6   6   1   66.69   15.40
   6   6   1   38.80   16.80
  -7  -6  -1    2.40    4.40
  -7  -6  -1    3.30    5.20
  -7  -6  -1   -1.90   19.70
  -7  -6  -1  -13.50   15.80
  -7  -6  -1   12.70    5.30
  -7  -6  -1    9.30    6.30
  -7  -6  -1   12.80   18.00
  -7  -6  -1  -13.50   17.60
  -7  -6  -1    9.00   16.90
  -7  -6  -1    4.10    3.70
   7   6   1    7.80    6.10
   7   6   1   20.70   17.40
   7   6   1  -24.90   14.40
   7   6   1   38.80   13.70
   7   6   1    1.30    4.50
   7   6   1   17.40   17.50
   7   6   1   10.50    6.70
   7   6   1    6.60   24.70
   7   6   1    4.50    3.20
   7   6   1   13.90    6.40
   7   6   1  -40.40   15.10
   7   6   1    2.60    6.20
  -8  -6  -1   -3.40    1.80
  -8  -6  -1  -12.80   18.40
  -8  -6  -1   -5.30    1.80
  -8  -6  -1  -11.70   18.40
  -8  -6  -1   -0.20    3.00
  -8  -6  -1  -30.10   17.50
   8   6   1   -7.70   21.30
   8   6   1    0.90    4.50
   8   6   1   13.10   17.60
   8   6   1   26.00   20.80
   8   6   1   20.10   20.50
   8   6   1    1.10    3.90
   8   6   1   -3.90    2.80
   8   6   1    1.90    3.80
  -9  -6  -1   51.59   10.30
  -9  -6  -1   91.19   38.50
  -9  -6  -1   55.79   24.20
  -9  -6  -1   22.20    9.70
  -9  -6  -1   68.89   24.50
  -9  -6  -1   48.20   13.60
  -9  -6  -1   10.30   22.20
  -9  -6  -1   33.60   10.90
   9   6   1   49.70   16.10
   9   6   1   57.29   33.70
   9   6   1   82.79   31.00
   9   6   1   52.39   17.40
   9   6   1   20.50   26.60
   9   6   1   55.39   13.90
   9   6   1   52.69   17.30
   9   6   1   65.19   29.60
 -10  -6  -1   18.70   26.10
 -10  -6  -1  -16.90   24.70
 -10  -6  -1   -0.40    4.10
 -10  -6  -1  -26.10   25.30
 -10  -6  -1   -2.90    2.10
 -10  -6  -1   -1.60   43.60
 -10  -6  -1    1.10    4.60
 -10  -6  -1   -1.30    2.80
  10   6   1    0.10    5.30
  10   6   1    3.40    5.90
  10   6   1  -53.99   32.60
  10   6   1  -20.90   27.00
  10   6   1   50.89   37.60
  10   6   1   11.30   26.20
  10   6   1   -4.90    2.80
  10   6   1   -1.50    5.90
 -11  -6  -1   -0.80   58.39
 -11  -6  -1  -12.40   32.10
 -11  -6  -1    6.70    7.50
 -11  -6  -1   21.70    8.80
 -11  -6  -1    0.00    3.40
 -11  -6  -1   77.79   33.10
 -11  -6  -1   -6.70   31.00
 -11  -6  -1   27.20   10.40
  11   6   1   10.80   11.90
  11   6   1   13.80   10.10
  11   6   1   31.90   33.10
  11   6   1  -11.80   34.60
  11   6   1   26.70   34.70
  11   6   1   35.10   12.20
  10  -7  -1    4.80   28.50
  10  -7  -1  -14.70   34.00
  10  -7  -1   16.50   30.40
  10  -7  -1    2.10    7.50
  10  -7  -1   29.80   10.50
  10  -7  -1    7.40    9.30
 -10   7   1  -18.40   34.60
 -10   7   1   12.60    9.00
 -10   7   1    1.30    5.30
 -10   7   1    8.40   29.70
   9  -7  -1    3.70    6.20
   9  -7  -1   17.50    7.90
   9  -7  -1    8.40   21.50
   9  -7  -1    1.40   28.90
   9  -7  -1   14.80    9.10
   9  -7  -1    3.70   23.20
  -9   7   1    5.90    5.80
  -9   7   1   38.20   29.90
  -9   7   1    3.30   26.50
  -9   7   1    4.40    6.30
   8  -7  -1    2.20   55.39
   8  -7  -1  -33.90   21.70
   8  -7  -1  -17.30   20.10
   8  -7  -1   -3.10    3.70
   8  -7  -1   -3.20    3.60
   8  -7  -1    9.00   17.30
   8  -7  -1   -1.60    2.70
   8  -7  -1   11.10    7.00
  -8   7   1    1.10    4.10
  -8   7   1   10.00    6.60
  -8   7   1   -9.10   21.50
  -8   7   1    3.80   23.60
   7  -7  -1   32.50   21.40
   7  -7  -1  -16.30   14.00
   7  -7  -1    6.70    6.70
   7  -7  -1    3.70    4.80
   7  -7  -1    0.90    5.20
   7  -7  -1   -1.00    5.10
   7  -7  -1   22.90   34.70
   7  -7  -1   -1.60   16.90
  -7   7   1    7.00    7.20
  -7   7   1  -10.60   19.40
  -7   7   1   13.40   20.50
  -7   7   1    5.30    5.40
   6  -7  -1   14.30    8.90
   6  -7  -1    3.60   26.90
   6  -7  -1   38.60   16.50
   6  -7  -1   18.40    8.00
   6  -7  -1   27.40   10.30
   6  -7  -1    1.90   14.90
   6  -7  -1   18.80    6.50
   6  -7  -1   19.40   17.60
  -6   7   1   28.40   11.20
  -6   7   1   21.30   19.90
  -6   7   1   31.10    8.70
  -6   7   1   17.80   17.50
   5  -7  -1   95.59   14.50
   5  -7  -1  119.39   21.00
   5  -7  -1   81.29   14.60
   5  -7  -1   79.99   17.20
   5  -7  -1   65.99   19.60
   5  -7  -1   88.29   27.50
   5  -7  -1   93.59   21.00
   5  -7  -1  108.89   22.60
  -5   7   1   80.99   20.90
  -5   7   1   77.89   15.10
  -5   7   1   98.49   14.50
  -5   7   1   49.10   16.30
  -5   7   1   70.09   13.90
  -5   7   1   67.59   22.90
   4  -7  -1   20.70    6.90
   4  -7  -1   22.90   13.10
   4  -7  -1   -3.50   10.90
   4  -7  -1   16.00   16.80
   4  -7  -1   23.60    8.60
   4  -7  -1   11.10   11.00
   4  -7  -1   24.70    9.50
   4  -7  -1   17.80    6.10
  -4   7   1   15.80   17.20
  -4   7   1   11.30    5.90
  -4   7   1   22.10    6.90
  -4   7   1   16.30   14.10
  -4   7   1    8.10   10.90
  -4   7   1    7.20    5.90
  -4   7   1   -5.80   16.00
  -4   7   1   24.00    8.00
   3  -7  -1  141.59   22.40
   3  -7  -1  210.78   26.70
   3  -7  -1  129.09   11.80
   3  -7  -1  120.89   20.70
   3  -7  -1  140.99   22.10
   3  -7  -1  162.08   21.10
   3  -7  -1  122.99   17.00
   3  -7  -1  129.69   25.20
  -3   7   1  144.69   17.30
  -3   7   1  119.69   19.70
  -3   7   1  126.99   12.60
  -3   7   1  132.89   23.60
  -3   7   1  152.08   26.70
  -3   7   1  112.79   22.70
  -3   7   1   90.29   21.40
  -3   7   1  125.79   17.70
  -3   7   1  152.38   23.20
  -3   7   1  177.68   24.40
   2  -7  -1    8.40    5.60
   2  -7  -1    6.10    4.10
   2  -7  -1   11.20    8.60
   2  -7  -1   -9.40   10.50
   2  -7  -1    9.60    5.20
   2  -7  -1    5.60   15.50
   2  -7  -1    4.00    3.40
  -2   7   1    6.20    4.10
  -2   7   1   21.20   15.10
  -2   7   1    4.50    3.80
  -2   7   1    8.60    4.10
  -2   7   1   13.20   10.40
  -2   7   1   -0.90   13.50
  -2   7   1    5.90    4.00
  -2   7   1    0.70    7.50
  -2   7   1   14.90    3.50
  -2   7   1   17.90    8.20
  -2   7   1    3.90    9.80
  -2   7   1   18.70    5.50
   1  -7  -1   74.79    8.00
   1  -7  -1   65.99   10.10
   1  -7  -1   90.39   13.90
   1  -7  -1   59.59   12.20
   1  -7  -1   73.19   16.70
   1  -7  -1   35.20   10.80
   1  -7  -1   93.89   15.50
   1  -7  -1   72.49   17.40
   1  -7  -1   99.99   18.40
   1  -7  -1   55.99   15.90
  -1   7   1   73.79   11.90
  -1   7   1   36.50   15.40
  -1   7   1   55.09    4.60
  -1   7   1   69.69   16.00
  -1   7   1   69.89    9.40
  -1   7   1   51.99   11.00
  -1   7   1   71.59   13.50
  -1   7   1   54.69    8.40
  -1   7   1   77.19   14.10
  -1   7   1   74.29    9.80
  -1   7   1   68.59   10.30
  -1   7   1   56.59   13.80
  -1   7   1   54.59   13.20
  -1   7   1   42.40   14.20
   0  -7  -1   64.49    9.40
   0  -7  -1   63.49    9.40
   0  -7  -1   56.79   10.80
   0  -7  -1   42.50   16.00
   0  -7  -1   54.19   13.90
   0  -7  -1   77.89   14.30
   0  -7  -1   50.49   13.90
   0  -7  -1   55.89   11.70
   0  -7  -1   43.90   14.30
   0  -7  -1   64.69   15.70
   0   7   1   57.49   17.30
   0   7   1   43.10    8.20
   0   7   1   54.79   14.20
   0   7   1   55.19    9.20
   0   7   1   44.00    9.70
   0   7   1   31.90   13.10
   0   7   1   52.49   11.60
   0   7   1   61.69    9.50
   0   7   1   54.79    6.50
   0   7   1   30.80   12.20
   0   7   1   56.99    3.40
   0   7   1   66.69   16.80
   0   7   1   29.80   11.30
   0   7   1   58.99   10.80
  -1  -7  -1  384.96   26.00
  -1  -7  -1  380.36   31.60
  -1  -7  -1  389.26   26.80
  -1  -7  -1  357.06   26.20
  -1  -7  -1  395.06   32.40
  -1  -7  -1  383.96   21.70
  -1  -7  -1  433.66   33.80
  -1  -7  -1  434.86   31.40
  -1  -7  -1  362.86   35.30
   1   7   1  358.96   23.50
   1   7   1  391.46   33.30
   1   7   1  370.76   31.60
   1   7   1  345.77   29.70
   1   7   1  355.76   24.90
   1   7   1  376.66   26.90
   1   7   1  386.36   30.70
   1   7   1  340.17   20.40
   1   7   1  328.57   28.40
   1   7   1  388.36   22.30
   1   7   1  358.96   27.40
   1   7   1  355.76   24.40
  -2  -7  -1   12.70    6.00
  -2  -7  -1  -12.60   10.40
  -2  -7  -1    1.20    8.00
  -2  -7  -1   15.20    4.70
  -2  -7  -1   10.90    9.90
  -2  -7  -1   -1.10   10.10
  -2  -7  -1   14.70   10.60
  -2  -7  -1    6.70    3.80
  -2  -7  -1   14.60    5.80
  -2  -7  -1   10.10    5.60
   2   7   1   12.20    4.90
   2   7   1   25.20   11.20
   2   7   1    7.70    9.20
   2   7   1   12.80    5.90
   2   7   1    4.60   10.20
   2   7   1    6.80    8.50
   2   7   1   10.90    5.50
   2   7   1   12.60    6.30
[truncated: 2,255,750 more chars]
