# Supplementary material for: Arylboration of Enecarbamates for the Synthesis of Borylated Saturated N‐Heterocycles
Source: Angew Chem Int Ed Engl. 2022 Oct 17;61(46):e202212117. doi: 10.1002/anie.202212117 (PMC9643676; doi:10.1002/anie.202212117)
Supplement: Supplementary file 4 — Supporting Information [file ANIE-61-0-s001.cif]

 
data_22105
 
_audit_creation_method            'SHELXL-2018/3'
_shelx_SHELXL_version_number      '2018/3'
_chemical_name_systematic         ?
_chemical_name_common             ?
_chemical_melting_point           ?
_chemical_formula_moiety           'C27 H36 B N O4' 
_chemical_formula_sum
 'C27 H36 B N O4' 
_chemical_formula_weight          449.38

loop_
 _atom_type_symbol
 _atom_type_description
 _atom_type_scat_dispersion_real
 _atom_type_scat_dispersion_imag
 _atom_type_scat_source
 'C'  'C'   0.0033   0.0016
 'International Tables Vol C Tables 4.2.6.8 and 6.1.1.4'
 'H'  'H'   0.0000   0.0000
 'International Tables Vol C Tables 4.2.6.8 and 6.1.1.4'
 'B'  'B'   0.0013   0.0007
 'International Tables Vol C Tables 4.2.6.8 and 6.1.1.4'
 'N'  'N'   0.0061   0.0033
 'International Tables Vol C Tables 4.2.6.8 and 6.1.1.4'
 'O'  'O'   0.0106   0.0060
 'International Tables Vol C Tables 4.2.6.8 and 6.1.1.4'
 
_space_group_crystal_system       monoclinic
_space_group_IT_number            14
_space_group_name_H-M_alt         'P 21/c'
_space_group_name_Hall            '-P 2ybc'
 
_shelx_space_group_comment
;
The symmetry employed for this shelxl refinement is uniquely defined
by the following loop, which should always be used as a source of
symmetry information in preference to the above space-group names.
They are only intended as comments.
;
 
loop_
 _space_group_symop_operation_xyz
 'x, y, z'
 '-x, y+1/2, -z+1/2'
 '-x, -y, -z'
 'x, -y-1/2, z-1/2'
 
_cell_length_a                    6.3954(12)
_cell_length_b                    24.271(4)
_cell_length_c                    16.115(3)
_cell_angle_alpha                 90
_cell_angle_beta                  92.708(5)
_cell_angle_gamma                 90
_cell_volume                      2498.7(8)
_cell_formula_units_Z             4
_cell_measurement_temperature     150(2)
_cell_measurement_reflns_used      5168
_cell_measurement_theta_min        2.53
_cell_measurement_theta_max       23.30
 
_exptl_crystal_description        needle
_exptl_crystal_colour             colorless
_exptl_crystal_density_meas       ?
_exptl_crystal_density_method     ?
_exptl_crystal_density_diffrn     1.195          
_exptl_crystal_F_000              968
_exptl_transmission_factor_min    ?
_exptl_transmission_factor_max    ?
_exptl_crystal_size_max           0.327
_exptl_crystal_size_mid           0.078
_exptl_crystal_size_min           0.036
_exptl_absorpt_coefficient_mu     0.078
_shelx_estimated_absorpt_T_min    0.975
_shelx_estimated_absorpt_T_max    0.997
_exptl_absorpt_correction_type    multi-scan
_exptl_absorpt_correction_T_min   0.5290     
_exptl_absorpt_correction_T_max   0.7452 
_exptl_absorpt_process_details  
;
L. Krause, R. Herbst-Irmer, G.M. Sheldrick, D. Stalke,
"Comparison of silver and molybdenum microfocus X-ray sources for 
single-crystal structure determination"
J. Appl. Cryst. (2015), 48, 3-10.
doi:10.1107/S1600576714022985
;

_exptl_absorpt_special_details    ?
_diffrn_ambient_temperature       150(2)
_diffrn_radiation_wavelength      0.71073
_diffrn_radiation_type            MoK\a

_diffrn_source                   'microfocus sealed tube'
_diffrn_source_type              'Incoatec I\mS 3.0'
_diffrn_radiation_monochromator  'multilayer mirror'
_diffrn_measurement_device_type  'Bruker D8 VENTURE'
_diffrn_measurement_method       '\w and \f scans'
_diffrn_measurement_details  
 '1 deg frames measured 120 and 1 s, detector distance of 5 cm' 

_diffrn_detector_area_resol_mean  7.3910

_diffrn_reflns_number             41120
_diffrn_reflns_av_unetI/netI      0.0732
_diffrn_reflns_av_R_equivalents   0.1128
_diffrn_reflns_limit_h_min        -7
_diffrn_reflns_limit_h_max        7
_diffrn_reflns_limit_k_min        -28
_diffrn_reflns_limit_k_max        28
_diffrn_reflns_limit_l_min        -19
_diffrn_reflns_limit_l_max        19
_diffrn_reflns_theta_min          2.102
_diffrn_reflns_theta_max          25.032
_diffrn_reflns_theta_full         25.032
_diffrn_measured_fraction_theta_max   0.999
_diffrn_measured_fraction_theta_full  0.999
_diffrn_reflns_Laue_measured_fraction_max    0.999
_diffrn_reflns_Laue_measured_fraction_full   0.999
_diffrn_reflns_point_group_measured_fraction_max   0.999
_diffrn_reflns_point_group_measured_fraction_full  0.999
_reflns_number_total              4417
_reflns_number_gt                 3000
_reflns_threshold_expression      'I > 2\s(I)'
_reflns_Friedel_coverage          0.000
_reflns_Friedel_fraction_max      .
_reflns_Friedel_fraction_full     .
 
_reflns_special_details
;
 Reflections were merged by SHELXL according to the crystal
 class for the calculation of statistics and refinement.
 
 _reflns_Friedel_fraction is defined as the number of unique
 Friedel pairs measured divided by the number that would be
 possible theoretically, ignoring centric projections and
 systematic absences.
;
 
_computing_data_collection       'BIS v6.2.14 (Bruker_AXS, 2020)'
_computing_cell_refinement       'SAINT V8.40B (Bruker AXS, 2019)'
_computing_data_reduction        'SAINT V8.40B (Bruker AXS, 2019)'
_computing_structure_solution    'XT, VERSION 2014/5'
_computing_structure_refinement  'SHELXL-2018/3 (Sheldrick, 2018)'
_computing_molecular_graphics    
;
C. B. Hübschle, G. M. Sheldrick and B. Dittrich
"ShelXle: a Qt graphical user interface for SHELXL"
J. Appl. Cryst., 44, (2011) 1281-1284.
;
_computing_publication_material 'APEX4 v2021.6-RC4 (Bruker AXS, 2021)'

_refine_special_details           ?
_refine_ls_structure_factor_coef  Fsqd
_refine_ls_matrix_type            full
_refine_ls_weighting_scheme       calc
_refine_ls_weighting_details
'w=1/[\s^2^(Fo^2^)+(0.1014P)^2^+9.4738P] where P=(Fo^2^+2Fc^2^)/3'
_atom_sites_solution_primary      dual
_atom_sites_solution_secondary    difmap
_atom_sites_solution_hydrogens    geom
_refine_ls_hydrogen_treatment     constr
_refine_ls_extinction_method      none
_refine_ls_extinction_coef        .
_refine_ls_number_reflns          4417
_refine_ls_number_parameters      305
_refine_ls_number_restraints      0
_refine_ls_R_factor_all           0.1448
_refine_ls_R_factor_gt            0.1080
_refine_ls_wR_factor_ref          0.3008
_refine_ls_wR_factor_gt           0.2789
_refine_ls_goodness_of_fit_ref    1.102
_refine_ls_restrained_S_all       1.102
_refine_ls_shift/su_max           0.000
_refine_ls_shift/su_mean          0.000
 
loop_
 _atom_site_label
 _atom_site_type_symbol
 _atom_site_fract_x
 _atom_site_fract_y
 _atom_site_fract_z
 _atom_site_U_iso_or_equiv
 _atom_site_adp_type
 _atom_site_occupancy
 _atom_site_site_symmetry_order  
 _atom_site_calc_flag
 _atom_site_refinement_flags_posn
 _atom_site_refinement_flags_adp
 _atom_site_refinement_flags_occupancy
 _atom_site_disorder_assembly
 _atom_site_disorder_group
O1 O 0.9284(6) 0.35169(16) 0.8943(2) 0.0444(10) Uani 1 1 d . . . . .
O2 O 0.6057(6) 0.38686(15) 0.8590(2) 0.0403(9) Uani 1 1 d . . . . .
O3 O 0.0889(5) 0.20264(16) 0.7187(2) 0.0371(9) Uani 1 1 d . . . . .
O4 O 0.4073(5) 0.18238(16) 0.6692(2) 0.0374(9) Uani 1 1 d . . . . .
N1 N 0.6510(6) 0.29636(17) 0.8590(3) 0.0326(10) Uani 1 1 d . . . . .
B1 B 0.2992(10) 0.2033(3) 0.7330(3) 0.0343(13) Uani 1 1 d . . . . .
C1 C 0.4437(8) 0.2878(2) 0.8181(3) 0.0323(12) Uani 1 1 d . . . . .
H1 H 0.334767 0.303444 0.853825 0.039 Uiso 1 1 calc R U . . .
C2 C 0.4206(8) 0.2243(2) 0.8154(3) 0.0320(12) Uani 1 1 d . . . . .
H2 H 0.342036 0.212200 0.864405 0.038 Uiso 1 1 calc R U . . .
C3 C 0.6450(8) 0.2023(2) 0.8250(3) 0.0354(12) Uani 1 1 d . . . . .
H3 H 0.704882 0.203598 0.768848 0.043 Uiso 1 1 calc R U . . .
C4 C 0.7625(9) 0.2457(2) 0.8793(3) 0.0347(12) Uani 1 1 d . . . . .
H4A H 0.755656 0.236810 0.939064 0.042 Uiso 1 1 calc R U . . .
H4B H 0.911048 0.248344 0.865060 0.042 Uiso 1 1 calc R U . . .
C5 C 0.7421(9) 0.3459(2) 0.8720(3) 0.0359(12) Uani 1 1 d . . . . .
C6 C 0.6742(10) 0.4447(2) 0.8544(3) 0.0442(14) Uani 1 1 d . . . . .
C7 C 0.7689(11) 0.4624(3) 0.9391(4) 0.0535(16) Uani 1 1 d . . . . .
H7A H 0.796878 0.502136 0.938456 0.080 Uiso 1 1 calc R U . . .
H7B H 0.900049 0.442461 0.950928 0.080 Uiso 1 1 calc R U . . .
H7C H 0.670375 0.454145 0.982157 0.080 Uiso 1 1 calc R U . . .
C8 C 0.8258(11) 0.4516(3) 0.7859(4) 0.0570(17) Uani 1 1 d . . . . .
H8A H 0.856943 0.490817 0.778889 0.086 Uiso 1 1 calc R U . . .
H8B H 0.763156 0.436838 0.733886 0.086 Uiso 1 1 calc R U . . .
H8C H 0.955573 0.431659 0.800601 0.086 Uiso 1 1 calc R U . . .
C9 C 0.4691(10) 0.4743(3) 0.8342(4) 0.0565(17) Uani 1 1 d . . . . .
H9A H 0.496745 0.513302 0.823853 0.085 Uiso 1 1 calc R U . . .
H9B H 0.378021 0.470801 0.881203 0.085 Uiso 1 1 calc R U . . .
H9C H 0.400016 0.457774 0.784659 0.085 Uiso 1 1 calc R U . . .
C10 C 0.4283(8) 0.3169(2) 0.7315(3) 0.0342(12) Uani 1 1 d . . . . .
C11 C 0.2430(10) 0.3427(2) 0.7081(4) 0.0442(14) Uani 1 1 d . . . . .
H11 H 0.128610 0.342003 0.743661 0.053 Uiso 1 1 calc R U . . .
C12 C 0.2243(11) 0.3700(3) 0.6319(4) 0.0532(16) Uani 1 1 d . . . . .
H12 H 0.096063 0.387477 0.615429 0.064 Uiso 1 1 calc R U . . .
C13 C 0.3901(12) 0.3719(3) 0.5803(4) 0.0557(18) Uani 1 1 d . . . . .
H13 H 0.377563 0.390740 0.528653 0.067 Uiso 1 1 calc R U . . .
C14 C 0.5776(11) 0.3456(3) 0.6055(3) 0.0514(16) Uani 1 1 d . . . . .
H14 H 0.692711 0.346276 0.570379 0.062 Uiso 1 1 calc R U . . .
C15 C 0.5966(9) 0.3184(2) 0.6817(3) 0.0425(14) Uani 1 1 d . . . . .
H15 H 0.724658 0.301143 0.698920 0.051 Uiso 1 1 calc R U . . .
C16 C 0.0463(8) 0.1723(2) 0.6392(3) 0.0366(13) Uani 1 1 d . . . . .
C17 C 0.2606(8) 0.1749(2) 0.5978(3) 0.0355(12) Uani 1 1 d . . . . .
C18 C -0.1305(9) 0.2010(3) 0.5917(3) 0.0509(16) Uani 1 1 d . . . . .
H18A H -0.147564 0.185200 0.535869 0.076 Uiso 1 1 calc R U . . .
H18B H -0.098581 0.240390 0.587534 0.076 Uiso 1 1 calc R U . . .
H18C H -0.260230 0.196192 0.620893 0.076 Uiso 1 1 calc R U . . .
C19 C -0.0176(11) 0.1144(3) 0.6648(4) 0.0573(18) Uani 1 1 d . . . . .
H19A H -0.056376 0.092742 0.615119 0.086 Uiso 1 1 calc R U . . .
H19B H -0.137367 0.116672 0.700387 0.086 Uiso 1 1 calc R U . . .
H19C H 0.100053 0.096590 0.695400 0.086 Uiso 1 1 calc R U . . .
C20 C 0.2814(9) 0.2250(3) 0.5414(3) 0.0442(14) Uani 1 1 d . . . . .
H20A H 0.182343 0.221718 0.493402 0.066 Uiso 1 1 calc R U . . .
H20B H 0.424377 0.226952 0.522312 0.066 Uiso 1 1 calc R U . . .
H20C H 0.250652 0.258583 0.572436 0.066 Uiso 1 1 calc R U . . .
C21 C 0.3206(10) 0.1234(3) 0.5516(4) 0.0468(15) Uani 1 1 d . . . . .
H21A H 0.219062 0.116972 0.505109 0.070 Uiso 1 1 calc R U . . .
H21B H 0.320963 0.091780 0.589423 0.070 Uiso 1 1 calc R U . . .
H21C H 0.460458 0.128068 0.530258 0.070 Uiso 1 1 calc R U . . .
C22 C 0.6712(9) 0.1438(2) 0.8567(3) 0.0376(13) Uani 1 1 d . . . . .
C23 C 0.5105(10) 0.1058(2) 0.8519(3) 0.0459(14) Uani 1 1 d . . . . .
H23 H 0.376430 0.116956 0.830183 0.055 Uiso 1 1 calc R U . . .
C24 C 0.5395(12) 0.0514(3) 0.8779(4) 0.0572(18) Uani 1 1 d . . . . .
H24 H 0.428778 0.025452 0.871593 0.069 Uiso 1 1 calc R U . . .
C25 C 0.7298(12) 0.0361(3) 0.9126(4) 0.0605(18) Uani 1 1 d . . . . .
H25 H 0.749836 -0.000447 0.932738 0.073 Uiso 1 1 calc R U . . .
C26 C 0.8923(12) 0.0731(3) 0.9187(4) 0.0641(19) Uani 1 1 d . . . . .
H26 H 1.025257 0.061747 0.941308 0.077 Uiso 1 1 calc R U . . .
C27 C 0.8631(10) 0.1275(3) 0.8917(4) 0.0500(15) Uani 1 1 d . . . . .
H27 H 0.974855 0.153163 0.897504 0.060 Uiso 1 1 calc R U . . .
 
loop_
 _atom_site_aniso_label
 _atom_site_aniso_U_11
 _atom_site_aniso_U_22
 _atom_site_aniso_U_33
 _atom_site_aniso_U_23
 _atom_site_aniso_U_13
 _atom_site_aniso_U_12
O1 0.041(2) 0.052(2) 0.039(2) 0.0032(18) -0.0151(17) -0.0090(18)
O2 0.050(2) 0.039(2) 0.0313(19) -0.0023(16) -0.0069(17) -0.0051(18)
O3 0.033(2) 0.058(2) 0.0203(17) -0.0079(16) -0.0028(14) -0.0032(17)
O4 0.032(2) 0.058(2) 0.0227(18) -0.0045(16) -0.0037(14) -0.0005(17)
N1 0.030(2) 0.038(2) 0.029(2) 0.0002(18) -0.0096(17) -0.0044(19)
B1 0.037(3) 0.043(3) 0.022(3) 0.001(2) -0.006(2) -0.004(3)
C1 0.028(3) 0.046(3) 0.022(2) -0.006(2) -0.0042(19) 0.002(2)
C2 0.029(3) 0.044(3) 0.022(2) -0.005(2) -0.002(2) -0.004(2)
C3 0.033(3) 0.042(3) 0.030(3) -0.005(2) -0.007(2) -0.001(2)
C4 0.036(3) 0.042(3) 0.025(3) 0.000(2) -0.010(2) -0.002(2)
C5 0.049(3) 0.039(3) 0.019(2) 0.001(2) -0.002(2) -0.005(3)
C6 0.053(4) 0.039(3) 0.038(3) 0.000(2) -0.014(3) -0.001(3)
C7 0.069(4) 0.044(3) 0.047(4) -0.005(3) -0.014(3) -0.003(3)
C8 0.068(4) 0.051(4) 0.053(4) 0.009(3) 0.004(3) -0.004(3)
C9 0.056(4) 0.048(4) 0.065(4) -0.006(3) -0.012(3) 0.004(3)
C10 0.029(3) 0.036(3) 0.037(3) -0.001(2) -0.004(2) -0.001(2)
C11 0.049(4) 0.044(3) 0.039(3) 0.000(3) -0.008(3) 0.000(3)
C12 0.065(4) 0.060(4) 0.033(3) 0.009(3) -0.016(3) 0.011(3)
C13 0.088(5) 0.050(4) 0.028(3) 0.008(3) -0.008(3) -0.007(4)
C14 0.068(4) 0.059(4) 0.028(3) 0.000(3) 0.006(3) -0.015(3)
C15 0.044(3) 0.054(4) 0.029(3) -0.001(2) -0.004(2) -0.002(3)
C16 0.039(3) 0.054(3) 0.016(2) -0.008(2) -0.004(2) -0.003(3)
C17 0.035(3) 0.046(3) 0.025(3) -0.003(2) -0.007(2) 0.000(2)
C18 0.030(3) 0.098(5) 0.024(3) -0.005(3) -0.002(2) 0.006(3)
C19 0.068(4) 0.066(4) 0.039(3) -0.013(3) 0.007(3) -0.024(3)
C20 0.041(3) 0.065(4) 0.026(3) 0.001(3) -0.004(2) -0.006(3)
C21 0.049(4) 0.056(4) 0.035(3) -0.010(3) -0.001(3) 0.007(3)
C22 0.041(3) 0.049(3) 0.023(2) -0.004(2) -0.001(2) 0.008(3)
C23 0.059(4) 0.045(3) 0.034(3) 0.000(2) -0.001(3) 0.003(3)
C24 0.085(5) 0.045(4) 0.041(3) -0.001(3) 0.001(3) -0.001(3)
C25 0.076(5) 0.044(4) 0.061(4) 0.003(3) -0.003(4) 0.002(3)
C26 0.070(5) 0.058(4) 0.061(4) 0.008(3) -0.019(4) 0.015(4)
C27 0.049(4) 0.054(4) 0.046(3) 0.012(3) -0.002(3) 0.010(3)
 
_geom_special_details
;
 All esds (except the esd in the dihedral angle between two l.s. planes)
 are estimated using the full covariance matrix.  The cell esds are taken
 into account individually in the estimation of esds in distances, angles
 and torsion angles; correlations between esds in cell parameters are only
 used when they are defined by crystal symmetry.  An approximate (isotropic)
 treatment of cell esds is used for estimating esds involving l.s. planes.
;
 
loop_
 _geom_bond_atom_site_label_1
 _geom_bond_atom_site_label_2
 _geom_bond_distance
 _geom_bond_site_symmetry_2
 _geom_bond_publ_flag
O1 C5 1.236(7) . ?
O2 C5 1.334(7) . ?
O2 C6 1.472(7) . ?
O3 B1 1.354(7) . ?
O3 C16 1.492(6) . ?
O4 B1 1.364(7) . ?
O4 C17 1.460(6) . ?
N1 C5 1.347(7) . ?
N1 C4 1.451(7) . ?
N1 C1 1.467(6) . ?
B1 C2 1.590(7) . ?
C1 C2 1.548(7) . ?
C1 C10 1.562(7) . ?
C1 H1 1.0000 . ?
C2 C3 1.532(7) . ?
C2 H2 1.0000 . ?
C3 C22 1.514(8) . ?
C3 C4 1.542(7) . ?
C3 H3 1.0000 . ?
C4 H4A 0.9900 . ?
C4 H4B 0.9900 . ?
C6 C8 1.513(9) . ?
C6 C9 1.517(8) . ?
C6 C7 1.529(8) . ?
C7 H7A 0.9800 . ?
C7 H7B 0.9800 . ?
C7 H7C 0.9800 . ?
C8 H8A 0.9800 . ?
C8 H8B 0.9800 . ?
C8 H8C 0.9800 . ?
C9 H9A 0.9800 . ?
C9 H9B 0.9800 . ?
C9 H9C 0.9800 . ?
C10 C15 1.374(8) . ?
C10 C11 1.378(8) . ?
C11 C12 1.395(8) . ?
C11 H11 0.9500 . ?
C12 C13 1.379(10) . ?
C12 H12 0.9500 . ?
C13 C14 1.402(10) . ?
C13 H13 0.9500 . ?
C14 C15 1.393(8) . ?
C14 H14 0.9500 . ?
C15 H15 0.9500 . ?
C16 C18 1.506(8) . ?
C16 C19 1.525(9) . ?
C16 C17 1.553(8) . ?
C17 C21 1.514(8) . ?
C17 C20 1.528(8) . ?
C18 H18A 0.9800 . ?
C18 H18B 0.9800 . ?
C18 H18C 0.9800 . ?
C19 H19A 0.9800 . ?
C19 H19B 0.9800 . ?
C19 H19C 0.9800 . ?
C20 H20A 0.9800 . ?
C20 H20B 0.9800 . ?
C20 H20C 0.9800 . ?
C21 H21A 0.9800 . ?
C21 H21B 0.9800 . ?
C21 H21C 0.9800 . ?
C22 C23 1.381(8) . ?
C22 C27 1.384(8) . ?
C23 C24 1.394(9) . ?
C23 H23 0.9500 . ?
C24 C25 1.367(10) . ?
C24 H24 0.9500 . ?
C25 C26 1.374(10) . ?
C25 H25 0.9500 . ?
C26 C27 1.399(9) . ?
C26 H26 0.9500 . ?
C27 H27 0.9500 . ?
 
loop_
 _geom_angle_atom_site_label_1
 _geom_angle_atom_site_label_2
 _geom_angle_atom_site_label_3
 _geom_angle
 _geom_angle_site_symmetry_1
 _geom_angle_site_symmetry_3
 _geom_angle_publ_flag
C5 O2 C6 121.6(4) . . ?
B1 O3 C16 106.9(4) . . ?
B1 O4 C17 108.1(4) . . ?
C5 N1 C4 121.1(4) . . ?
C5 N1 C1 124.8(4) . . ?
C4 N1 C1 113.9(4) . . ?
O3 B1 O4 113.7(4) . . ?
O3 B1 C2 126.0(5) . . ?
O4 B1 C2 120.3(5) . . ?
N1 C1 C2 103.7(4) . . ?
N1 C1 C10 110.8(4) . . ?
C2 C1 C10 115.0(4) . . ?
N1 C1 H1 109.0 . . ?
C2 C1 H1 109.0 . . ?
C10 C1 H1 109.0 . . ?
C3 C2 C1 104.9(4) . . ?
C3 C2 B1 113.0(4) . . ?
C1 C2 B1 112.6(4) . . ?
C3 C2 H2 108.7 . . ?
C1 C2 H2 108.7 . . ?
B1 C2 H2 108.7 . . ?
C22 C3 C2 116.7(4) . . ?
C22 C3 C4 113.9(4) . . ?
C2 C3 C4 104.3(4) . . ?
C22 C3 H3 107.1 . . ?
C2 C3 H3 107.1 . . ?
C4 C3 H3 107.1 . . ?
N1 C4 C3 103.3(4) . . ?
N1 C4 H4A 111.1 . . ?
C3 C4 H4A 111.1 . . ?
N1 C4 H4B 111.1 . . ?
C3 C4 H4B 111.1 . . ?
H4A C4 H4B 109.1 . . ?
O1 C5 O2 125.1(5) . . ?
O1 C5 N1 123.5(5) . . ?
O2 C5 N1 111.5(5) . . ?
O2 C6 C8 110.2(5) . . ?
O2 C6 C9 101.8(5) . . ?
C8 C6 C9 111.6(5) . . ?
O2 C6 C7 109.3(4) . . ?
C8 C6 C7 112.3(5) . . ?
C9 C6 C7 111.1(5) . . ?
C6 C7 H7A 109.5 . . ?
C6 C7 H7B 109.5 . . ?
H7A C7 H7B 109.5 . . ?
C6 C7 H7C 109.5 . . ?
H7A C7 H7C 109.5 . . ?
H7B C7 H7C 109.5 . . ?
C6 C8 H8A 109.5 . . ?
C6 C8 H8B 109.5 . . ?
H8A C8 H8B 109.5 . . ?
C6 C8 H8C 109.5 . . ?
H8A C8 H8C 109.5 . . ?
H8B C8 H8C 109.5 . . ?
C6 C9 H9A 109.5 . . ?
C6 C9 H9B 109.5 . . ?
H9A C9 H9B 109.5 . . ?
C6 C9 H9C 109.5 . . ?
H9A C9 H9C 109.5 . . ?
H9B C9 H9C 109.5 . . ?
C15 C10 C11 121.0(5) . . ?
C15 C10 C1 121.1(5) . . ?
C11 C10 C1 117.9(5) . . ?
C10 C11 C12 119.6(6) . . ?
C10 C11 H11 120.2 . . ?
C12 C11 H11 120.2 . . ?
C13 C12 C11 120.7(6) . . ?
C13 C12 H12 119.7 . . ?
C11 C12 H12 119.7 . . ?
C12 C13 C14 118.8(5) . . ?
C12 C13 H13 120.6 . . ?
C14 C13 H13 120.6 . . ?
C15 C14 C13 120.6(6) . . ?
C15 C14 H14 119.7 . . ?
C13 C14 H14 119.7 . . ?
C10 C15 C14 119.3(6) . . ?
C10 C15 H15 120.3 . . ?
C14 C15 H15 120.3 . . ?
O3 C16 C18 108.0(4) . . ?
O3 C16 C19 105.2(4) . . ?
C18 C16 C19 111.1(5) . . ?
O3 C16 C17 102.7(4) . . ?
C18 C16 C17 114.8(4) . . ?
C19 C16 C17 114.0(5) . . ?
O4 C17 C21 108.8(4) . . ?
O4 C17 C20 107.4(4) . . ?
C21 C17 C20 109.5(5) . . ?
O4 C17 C16 102.4(4) . . ?
C21 C17 C16 115.2(5) . . ?
C20 C17 C16 113.0(5) . . ?
C16 C18 H18A 109.5 . . ?
C16 C18 H18B 109.5 . . ?
H18A C18 H18B 109.5 . . ?
C16 C18 H18C 109.5 . . ?
H18A C18 H18C 109.5 . . ?
H18B C18 H18C 109.5 . . ?
C16 C19 H19A 109.5 . . ?
C16 C19 H19B 109.5 . . ?
H19A C19 H19B 109.5 . . ?
C16 C19 H19C 109.5 . . ?
H19A C19 H19C 109.5 . . ?
H19B C19 H19C 109.5 . . ?
C17 C20 H20A 109.5 . . ?
C17 C20 H20B 109.5 . . ?
H20A C20 H20B 109.5 . . ?
C17 C20 H20C 109.5 . . ?
H20A C20 H20C 109.5 . . ?
H20B C20 H20C 109.5 . . ?
C17 C21 H21A 109.5 . . ?
C17 C21 H21B 109.5 . . ?
H21A C21 H21B 109.5 . . ?
C17 C21 H21C 109.5 . . ?
H21A C21 H21C 109.5 . . ?
H21B C21 H21C 109.5 . . ?
C23 C22 C27 118.3(6) . . ?
C23 C22 C3 122.5(5) . . ?
C27 C22 C3 119.2(5) . . ?
C22 C23 C24 121.8(6) . . ?
C22 C23 H23 119.1 . . ?
C24 C23 H23 119.1 . . ?
C25 C24 C23 119.0(7) . . ?
C25 C24 H24 120.5 . . ?
C23 C24 H24 120.5 . . ?
C24 C25 C26 120.4(6) . . ?
C24 C25 H25 119.8 . . ?
C26 C25 H25 119.8 . . ?
C25 C26 C27 120.4(7) . . ?
C25 C26 H26 119.8 . . ?
C27 C26 H26 119.8 . . ?
C22 C27 C26 120.0(6) . . ?
C22 C27 H27 120.0 . . ?
C26 C27 H27 120.0 . . ?
 
loop_
 _geom_torsion_atom_site_label_1
 _geom_torsion_atom_site_label_2
 _geom_torsion_atom_site_label_3
 _geom_torsion_atom_site_label_4
 _geom_torsion
 _geom_torsion_site_symmetry_1
 _geom_torsion_site_symmetry_2
 _geom_torsion_site_symmetry_3
 _geom_torsion_site_symmetry_4
 _geom_torsion_publ_flag
C16 O3 B1 O4 6.6(6) . . . . ?
C16 O3 B1 C2 -172.0(5) . . . . ?
C17 O4 B1 O3 10.3(6) . . . . ?
C17 O4 B1 C2 -171.0(5) . . . . ?
C5 N1 C1 C2 177.2(4) . . . . ?
C4 N1 C1 C2 2.2(5) . . . . ?
C5 N1 C1 C10 53.3(6) . . . . ?
C4 N1 C1 C10 -121.7(5) . . . . ?
N1 C1 C2 C3 -20.7(5) . . . . ?
C10 C1 C2 C3 100.4(5) . . . . ?
N1 C1 C2 B1 -144.0(4) . . . . ?
C10 C1 C2 B1 -22.8(6) . . . . ?
O3 B1 C2 C3 160.4(5) . . . . ?
O4 B1 C2 C3 -18.1(7) . . . . ?
O3 B1 C2 C1 -80.9(7) . . . . ?
O4 B1 C2 C1 100.5(6) . . . . ?
C1 C2 C3 C22 157.7(4) . . . . ?
B1 C2 C3 C22 -79.3(6) . . . . ?
C1 C2 C3 C4 31.0(5) . . . . ?
B1 C2 C3 C4 154.0(4) . . . . ?
C5 N1 C4 C3 -158.3(4) . . . . ?
C1 N1 C4 C3 17.0(6) . . . . ?
C22 C3 C4 N1 -157.5(4) . . . . ?
C2 C3 C4 N1 -29.1(5) . . . . ?
C6 O2 C5 O1 12.0(7) . . . . ?
C6 O2 C5 N1 -168.9(4) . . . . ?
C4 N1 C5 O1 6.8(8) . . . . ?
C1 N1 C5 O1 -167.9(5) . . . . ?
C4 N1 C5 O2 -172.4(4) . . . . ?
C1 N1 C5 O2 12.9(7) . . . . ?
C5 O2 C6 C8 58.3(6) . . . . ?
C5 O2 C6 C9 176.9(5) . . . . ?
C5 O2 C6 C7 -65.5(6) . . . . ?
N1 C1 C10 C15 36.9(7) . . . . ?
C2 C1 C10 C15 -80.3(6) . . . . ?
N1 C1 C10 C11 -140.7(5) . . . . ?
C2 C1 C10 C11 102.2(6) . . . . ?
C15 C10 C11 C12 1.3(8) . . . . ?
C1 C10 C11 C12 178.8(5) . . . . ?
C10 C11 C12 C13 -0.8(9) . . . . ?
C11 C12 C13 C14 0.4(10) . . . . ?
C12 C13 C14 C15 -0.6(9) . . . . ?
C11 C10 C15 C14 -1.4(8) . . . . ?
C1 C10 C15 C14 -178.9(5) . . . . ?
C13 C14 C15 C10 1.1(9) . . . . ?
B1 O3 C16 C18 -141.0(5) . . . . ?
B1 O3 C16 C19 100.2(5) . . . . ?
B1 O3 C16 C17 -19.3(5) . . . . ?
B1 O4 C17 C21 -143.9(5) . . . . ?
B1 O4 C17 C20 97.7(5) . . . . ?
B1 O4 C17 C16 -21.5(5) . . . . ?
O3 C16 C17 O4 24.3(5) . . . . ?
C18 C16 C17 O4 141.2(5) . . . . ?
C19 C16 C17 O4 -89.0(5) . . . . ?
O3 C16 C17 C21 142.2(4) . . . . ?
C18 C16 C17 C21 -100.9(6) . . . . ?
C19 C16 C17 C21 28.9(6) . . . . ?
O3 C16 C17 C20 -90.9(5) . . . . ?
C18 C16 C17 C20 26.0(6) . . . . ?
C19 C16 C17 C20 155.8(5) . . . . ?
C2 C3 C22 C23 20.8(7) . . . . ?
C4 C3 C22 C23 142.6(5) . . . . ?
C2 C3 C22 C27 -159.4(5) . . . . ?
C4 C3 C22 C27 -37.6(7) . . . . ?
C27 C22 C23 C24 -2.8(8) . . . . ?
C3 C22 C23 C24 177.1(5) . . . . ?
C22 C23 C24 C25 3.0(9) . . . . ?
C23 C24 C25 C26 -2.6(10) . . . . ?
C24 C25 C26 C27 2.0(11) . . . . ?
C23 C22 C27 C26 2.1(9) . . . . ?
C3 C22 C27 C26 -177.8(6) . . . . ?
C25 C26 C27 C22 -1.7(10) . . . . ?
 
loop_
 _geom_hbond_atom_site_label_D 
 _geom_hbond_atom_site_label_H 
 _geom_hbond_atom_site_label_A 
 _geom_hbond_distance_DH 
 _geom_hbond_distance_HA 
 _geom_hbond_distance_DA 
 _geom_hbond_angle_DHA 
 _geom_hbond_site_symmetry_A 
 _geom_hbond_publ_flag
C3 H3 O3  1.00 2.62 3.385(7) 133.1 1_655 yes
C7 H7B O1  0.98 2.39 2.976(8) 117.4 . yes
C8 H8C O1  0.98 2.47 3.042(8) 116.9 . yes
C18 H18A O1  0.98 2.52 3.466(7) 162.4 4_465 yes
C18 H18C O4  0.98 2.32 3.294(7) 170.9 1_455 yes
C21 H21A O1  0.98 2.63 3.533(7) 153.5 4_465 yes
 
_refine_diff_density_max    0.799
_refine_diff_density_min   -0.295
_refine_diff_density_rms    0.083

_shelx_res_file
;
TITL 22105 in P2(1)/c
    22105.res
    created by SHELXL-2018/3 at 13:09:16 on 22-Jul-2022

CELL 0.71073   6.39540  24.27120  16.11530  90.0000  92.7076  90.0000
ZERR    4.00   0.00120   0.00420   0.00290   0.0000   0.0051   0.0000
LATT 1
SYMM -x, y+1/2, -z+1/2
SFAC C H B N O
UNIT 108 144 4 4 16
REM LIST 6 ! automatically inserted. Change 6 to 4 for CHECKCIF!!
LIST 4
TEMP -123.150
SIZE 0.036 0.078 0.327
ACTA
L.S. 4
FMAP 2
PLAN -5 0 0.00
HTAB

EQIV $1 x+1, y, z
HTAB C3 O3_$1
HTAB C7 O1
HTAB C8 O1
EQIV $2 x-1, -y+1/2, z-1/2
HTAB C18 O1_$2
EQIV $3 x-1, y, z
HTAB C18 O4_$3
HTAB C21 O1_$2

BOND $H
CONF

WPDB -1
WGHT    0.101400    9.473800
FVAR       0.09946
O1    5    0.928388    0.351688    0.894275    11.00000    0.04114    0.05183 =
         0.03850    0.00322   -0.01511   -0.00900
O2    5    0.605663    0.386861    0.858960    11.00000    0.04982    0.03904 =
         0.03130   -0.00228   -0.00688   -0.00512
O3    5    0.088909    0.202637    0.718716    11.00000    0.03291    0.05781 =
         0.02028   -0.00790   -0.00279   -0.00317
O4    5    0.407250    0.182379    0.669183    11.00000    0.03156    0.05758 =
         0.02268   -0.00448   -0.00368   -0.00046
N1    4    0.650975    0.296360    0.859039    11.00000    0.03032    0.03786 =
         0.02864    0.00021   -0.00958   -0.00441
B1    3    0.299211    0.203260    0.733032    11.00000    0.03684    0.04303 =
         0.02239    0.00093   -0.00577   -0.00401
C1    1    0.443743    0.287781    0.818080    11.00000    0.02811    0.04637 =
         0.02178   -0.00607   -0.00421    0.00196
AFIX  13
H1    2    0.334767    0.303444    0.853825    11.00000   -1.20000
AFIX   0
C2    1    0.420645    0.224296    0.815404    11.00000    0.02941    0.04399 =
         0.02237   -0.00487   -0.00197   -0.00404
AFIX  13
H2    2    0.342036    0.212200    0.864405    11.00000   -1.20000
AFIX   0
C3    1    0.644982    0.202272    0.825021    11.00000    0.03326    0.04211 =
         0.03016   -0.00455   -0.00669   -0.00083
AFIX  13
H3    2    0.704882    0.203598    0.768848    11.00000   -1.20000
AFIX   0
C4    1    0.762484    0.245705    0.879300    11.00000    0.03614    0.04163 =
         0.02527    0.00030   -0.00956   -0.00167
AFIX  23
H4A   2    0.755656    0.236810    0.939064    11.00000   -1.20000
H4B   2    0.911048    0.248344    0.865060    11.00000   -1.20000
AFIX   0
C5    1    0.742115    0.345854    0.872039    11.00000    0.04933    0.03882 =
         0.01933    0.00113   -0.00154   -0.00453
C6    1    0.674196    0.444653    0.854427    11.00000    0.05333    0.03939 =
         0.03845    0.00005   -0.01371   -0.00122
C7    1    0.768868    0.462445    0.939087    11.00000    0.06892    0.04356 =
         0.04650   -0.00512   -0.01449   -0.00323
AFIX 137
H7A   2    0.796878    0.502136    0.938456    11.00000   -1.50000
H7B   2    0.900049    0.442461    0.950928    11.00000   -1.50000
H7C   2    0.670375    0.454145    0.982157    11.00000   -1.50000
AFIX   0
C8    1    0.825818    0.451604    0.785918    11.00000    0.06787    0.05075 =
         0.05254    0.00949    0.00394   -0.00382
AFIX 137
H8A   2    0.856943    0.490817    0.778889    11.00000   -1.50000
H8B   2    0.763156    0.436838    0.733886    11.00000   -1.50000
H8C   2    0.955573    0.431659    0.800601    11.00000   -1.50000
AFIX   0
C9    1    0.469086    0.474253    0.834249    11.00000    0.05562    0.04771 =
         0.06474   -0.00554   -0.01196    0.00356
AFIX 137
H9A   2    0.496745    0.513302    0.823853    11.00000   -1.50000
H9B   2    0.378021    0.470801    0.881203    11.00000   -1.50000
H9C   2    0.400016    0.457774    0.784659    11.00000   -1.50000
AFIX   0
C10   1    0.428281    0.316857    0.731512    11.00000    0.02929    0.03580 =
         0.03706   -0.00068   -0.00386   -0.00056
C11   1    0.242952    0.342737    0.708129    11.00000    0.04890    0.04422 =
         0.03860    0.00017   -0.00811    0.00013
AFIX  43
H11   2    0.128610    0.342003    0.743661    11.00000   -1.20000
AFIX   0
C12   1    0.224328    0.370024    0.631934    11.00000    0.06541    0.05960 =
         0.03284    0.00868   -0.01564    0.01073
AFIX  43
H12   2    0.096063    0.387477    0.615429    11.00000   -1.20000
AFIX   0
C13   1    0.390148    0.371923    0.580339    11.00000    0.08766    0.05024 =
         0.02810    0.00753   -0.00849   -0.00712
AFIX  43
H13   2    0.377563    0.390740    0.528653    11.00000   -1.20000
AFIX   0
C14   1    0.577600    0.345589    0.605528    11.00000    0.06758    0.05939 =
         0.02769    0.00022    0.00592   -0.01463
AFIX  43
H14   2    0.692711    0.346276    0.570379    11.00000   -1.20000
AFIX   0
C15   1    0.596595    0.318419    0.681654    11.00000    0.04378    0.05414 =
         0.02887   -0.00144   -0.00428   -0.00223
AFIX  43
H15   2    0.724658    0.301143    0.698920    11.00000   -1.20000
AFIX   0
C16   1    0.046312    0.172259    0.639185    11.00000    0.03875    0.05449 =
         0.01596   -0.00809   -0.00427   -0.00276
C17   1    0.260625    0.174905    0.597823    11.00000    0.03452    0.04580 =
         0.02542   -0.00347   -0.00714    0.00007
C18   1   -0.130455    0.201022    0.591725    11.00000    0.03036    0.09802 =
         0.02402   -0.00475   -0.00198    0.00634
AFIX 137
H18A  2   -0.147564    0.185200    0.535869    11.00000   -1.50000
H18B  2   -0.098581    0.240390    0.587534    11.00000   -1.50000
H18C  2   -0.260230    0.196192    0.620893    11.00000   -1.50000
AFIX   0
C19   1   -0.017550    0.114396    0.664812    11.00000    0.06814    0.06554 =
         0.03881   -0.01288    0.00739   -0.02373
AFIX 137
H19A  2   -0.056376    0.092742    0.615119    11.00000   -1.50000
H19B  2   -0.137367    0.116672    0.700387    11.00000   -1.50000
H19C  2    0.100053    0.096590    0.695400    11.00000   -1.50000
AFIX   0
C20   1    0.281358    0.225035    0.541437    11.00000    0.04086    0.06540 =
         0.02592    0.00094   -0.00360   -0.00598
AFIX 137
H20A  2    0.182343    0.221718    0.493402    11.00000   -1.50000
H20B  2    0.424377    0.226952    0.522312    11.00000   -1.50000
H20C  2    0.250652    0.258583    0.572436    11.00000   -1.50000
AFIX   0
C21   1    0.320564    0.123387    0.551574    11.00000    0.04875    0.05645 =
         0.03506   -0.01007   -0.00070    0.00719
AFIX 137
H21A  2    0.219062    0.116972    0.505109    11.00000   -1.50000
H21B  2    0.320963    0.091780    0.589423    11.00000   -1.50000
H21C  2    0.460458    0.128068    0.530258    11.00000   -1.50000
AFIX   0
C22   1    0.671244    0.143820    0.856695    11.00000    0.04124    0.04876 =
         0.02255   -0.00410   -0.00070    0.00771
C23   1    0.510494    0.105773    0.851858    11.00000    0.05902    0.04456 =
         0.03390   -0.00022   -0.00059    0.00277
AFIX  43
H23   2    0.376430    0.116956    0.830183    11.00000   -1.20000
AFIX   0
C24   1    0.539528    0.051422    0.877898    11.00000    0.08527    0.04512 =
         0.04112   -0.00084    0.00094   -0.00107
AFIX  43
H24   2    0.428778    0.025452    0.871593    11.00000   -1.20000
AFIX   0
C25   1    0.729818    0.036062    0.912649    11.00000    0.07598    0.04379 =
         0.06109    0.00258   -0.00305    0.00171
AFIX  43
H25   2    0.749836   -0.000447    0.932738    11.00000   -1.20000
AFIX   0
C26   1    0.892316    0.073115    0.918697    11.00000    0.07042    0.05827 =
         0.06140    0.00780   -0.01901    0.01538
AFIX  43
H26   2    1.025257    0.061747    0.941308    11.00000   -1.20000
AFIX   0
C27   1    0.863064    0.127465    0.891750    11.00000    0.04908    0.05438 =
         0.04622    0.01223   -0.00230    0.00960
AFIX  43
H27   2    0.974855    0.153163    0.897504    11.00000   -1.20000
AFIX   0
HKLF 4 1 1 0 0 0 1 0 0 0 1


REM  22105 in P2(1)/c
REM wR2 = 0.300820, GooF = S = 1.10241, Restrained GooF = 1.10241 for all data
REM R1 = 0.108026 for 3000 Fo > 4sig(Fo) and 0.144797 for all 4417 data
REM 305 parameters refined using 0 restraints

END

WGHT      0.1014      9.4738

REM Instructions for potential hydrogen bonds
HTAB C3 O3_$1
HTAB C7 O1
HTAB C8 O1
HTAB C18 O1_$2
HTAB C18 O4_$3
HTAB C21 O1_$2

REM Highest difference peak  0.799,  deepest hole -0.295,  1-sigma level  0.083
Q1    1   0.0965  0.2983  0.7366  11.00000  0.05    0.80
Q2    1   0.6588  0.2032  0.8788  11.00000  0.05    0.63
Q3    1   0.6068  0.1803  0.6927  11.00000  0.05    0.54
Q4    1   0.4063  0.3181  0.6801  11.00000  0.05    0.53
Q5    1   0.5883  0.1578  0.6198  11.00000  0.05    0.53
;
_shelx_res_checksum   40315

_shelx_hkl_file
;
   1   0   0  189.88   23.66
   1   0   0  171.51   23.66
  -1   0   0  188.60   23.66
  -1   0   0  181.15   23.66
  -1   0   0  175.16   23.66
  -2   0   0    7.25    1.03
  -2   0   0    7.07    0.97
  -2   0   0    7.65    0.97
   2   0   0    7.12    0.98
   2   0   0    6.78    1.04
  -3   0   0   16.53    1.91
  -3   0   0   13.53    1.90
  -3   0   0   13.82    1.96
   3   0   0   14.05    1.91
   3   0   0   13.47    1.94
   4   0   0    3.45    0.53
  -4   0   0    3.37    0.50
  -4   0   0    3.64    0.61
  -4   0   0    3.32    0.50
  -5   0   0    1.26    0.45
   5   0   0    1.27    0.30
  -5   0   0    0.57    0.22
  -5   0   0    1.18    0.24
  -6   0   0    8.93    1.42
  -6   0   0    9.60    1.26
   6   0   0    8.89    1.31
  -7   0   0    0.53    0.55
   7   0   0    0.18    0.25
  -7   0   0   -0.16    0.38
   1  -1   0    2.98    0.51
   1  -1   0    3.73    0.49
  -1  -1   0    4.45    0.51
   1  -1   0    3.54    0.49
  -1   1   0    4.25    0.53
   1   1   0    3.96    0.51
  -1   1   0    2.62    0.49
  -1   1   0    3.09    0.50
   2  -1   0   11.06    1.50
   2  -1   0   10.62    1.54
  -2  -1   0   11.03    1.48
  -2  -1   0   10.98    1.51
   2  -1   0   11.67    1.49
  -2  -1   0   11.80    1.48
   2   1   0   11.02    1.53
  -2   1   0   12.09    1.50
  -2   1   0   10.74    1.49
   2   1   0   11.15    1.48
  -2   1   0   10.43    1.52
  -3  -1   0    0.07    0.12
   3  -1   0    0.11    0.19
  -3  -1   0   -0.05    0.12
   3  -1   0   -0.56    0.29
  -3   1   0    0.08    0.17
  -3   1   0   -0.22    0.31
  -3   1   0   -0.16    0.15
   3   1   0   -0.12    0.15
  -4  -1   0    3.02    0.44
   4  -1   0    2.90    0.48
  -4  -1   0    2.59    0.55
  -4  -1   0    3.07    0.44
   4   1   0    2.78    0.45
   4   1   0    2.93    0.43
  -4   1   0    3.18    0.46
  -4   1   0    2.49    0.55
  -4   1   0    2.85    0.45
  -5  -1   0   10.42    1.47
   5  -1   0   10.05    1.49
   5  -1   0   10.39    1.52
  -5  -1   0   11.60    1.59
  -5   1   0   11.98    1.60
  -5   1   0   11.80    1.49
   5   1   0   11.83    1.50
  -5   1   0   11.09    1.48
   6  -1   0    3.16    0.51
  -6  -1   0    2.35    0.52
  -6  -1   0    2.88    0.64
   6   1   0    2.25    0.41
   6   1   0    2.70    0.46
  -6   1   0    2.11    0.61
  -6   1   0    2.69    0.45
   7  -1   0    0.57    0.36
  -7  -1   0    0.32    0.57
  -7  -1   0   -0.14    0.40
   7  -1   0    0.01    0.28
  -7   1   0   -0.53    0.54
  -7   1   0    0.00    0.39
   1  -2   0    8.60    1.09
  -1  -2   0    8.29    1.07
   1  -2   0    8.43    1.08
   1  -2   0    8.19    1.07
  -1  -2   0    7.89    1.06
  -1   2   0    8.33    1.10
   1   2   0    8.07    1.07
   1   2   0    6.96    1.06
  -1   2   0    7.92    1.08
  -1   2   0    7.71    1.07
   2  -2   0    2.26    0.40
   2  -2   0    2.79    0.48
   2  -2   0    3.24    0.39
  -2  -2   0    2.28    0.42
   2   2   0    2.28    0.44
  -2   2   0    2.25    0.45
  -2   2   0    2.05    0.37
  -2   2   0    2.57    0.40
   3  -2   0   16.87    2.35
  -3  -2   0   17.08    2.34
   3  -2   0   17.97    2.31
   3  -2   0   16.87    2.31
  -3   2   0   17.06    2.30
   3   2   0   17.26    2.29
  -3   2   0   18.28    2.34
  -3   2   0   17.84    2.31
   4  -2   0    5.66    0.76
  -4  -2   0    5.61    0.82
   4  -2   0    5.85    0.74
  -4   2   0    5.77    0.84
  -4   2   0    5.44    0.75
  -4   2   0    4.29    0.73
   4   2   0    4.71    0.69
   4   2   0    4.56    0.71
   5  -2   0    0.86    0.29
   5  -2   0    0.73    0.24
  -5  -2   0    0.48    0.38
  -5  -2   0    0.75    0.26
  -5   2   0    0.88    0.41
   5   2   0    0.22    0.21
  -5   2   0    0.25    0.22
   5   2   0    0.25    0.15
  -5   2   0    0.62    0.26
  -6  -2   0    7.88    1.09
   6  -2   0    5.53    0.96
  -6  -2   0    5.59    1.02
   6  -2   0    6.93    0.94
  -6   2   0    7.12    0.95
  -6   2   0    6.35    1.08
  -6   2   0    5.94    0.92
  -7  -2   0    0.12    0.52
  -7  -2   0    0.41    0.39
  -7   2   0    0.24    0.60
   0  -3   0    0.05    0.08
   0  -3   0    0.10    0.11
   0  -3   0    0.10    0.06
   0   3   0   -0.03    0.11
   0   3   0    0.08    0.09
   0   3   0    0.00    0.07
   1  -3   0   56.63    6.98
  -1  -3   0   51.81    6.97
  -1  -3   0   53.48    6.97
   1  -3   0   51.99    6.98
   1  -3   0   55.03    6.98
   1   3   0   51.08    6.97
   1   3   0   51.58    6.97
   1   3   0   53.06    6.97
  -1   3   0   54.08    6.98
   1   3   0   54.18    6.96
  -1   3   0   52.35    6.98
  -1   3   0   55.18    6.98
   2  -3   0    0.53    0.28
   2  -3   0    0.36    0.22
  -2  -3   0    0.99    0.18
  -2  -3   0    0.55    0.23
   2  -3   0    0.32    0.20
  -2   3   0    0.61    0.23
   2   3   0    0.41    0.26
  -2   3   0    0.41    0.28
  -2   3   0    0.72    0.20
   3  -3   0   23.37    2.89
  -3  -3   0   20.79    2.89
  -3  -3   0   21.69    2.91
   3  -3   0   21.80    2.92
   3  -3   0   23.05    2.90
  -3   3   0   22.79    2.90
  -3   3   0   20.84    2.92
  -3   3   0   20.86    2.89
  -4  -3   0    0.69    0.32
   4  -3   0    0.02    0.24
   4  -3   0    0.79    0.23
  -4  -3   0    0.68    0.21
  -4   3   0    0.23    0.37
  -4   3   0    0.45    0.24
  -4   3   0    0.08    0.19
   5  -3   0    4.03    0.59
  -5  -3   0    4.00    0.60
   5  -3   0    2.65    0.60
  -5  -3   0    3.12    0.68
  -5   3   0    4.28    0.58
  -5   3   0    3.70    0.60
  -5   3   0    3.61    0.69
   6  -3   0    1.69    0.45
   6  -3   0    1.88    0.40
  -6   3   0    1.20    0.58
  -6   3   0    1.85    0.45
  -6   3   0    1.54    0.40
  -7  -3   0   -0.32    0.34
   7  -3   0    0.40    0.29
   7  -3   0    0.05    0.43
  -7  -3   0   -0.25    0.53
  -7   3   0   -0.16    0.26
  -7   3   0    0.87    0.59
  -7   3   0   -0.33    0.30
   0  -4   0   84.02   10.92
   0  -4   0   87.64   10.93
   0  -4   0   80.87   10.93
   0   4   0   87.22   10.93
   0   4   0   87.04   10.92
   0   4   0   79.25   10.92
   0   4   0   79.73   10.93
  -1  -4   0    8.24    1.06
   1  -4   0    7.89    1.10
  -1  -4   0    8.49    1.06
   1  -4   0    7.62    1.11
   1  -4   0    6.89    1.11
  -1  -4   0    9.04    1.07
  -1  -4   0    8.22    1.07
  -1   4   0    6.94    1.11
   1   4   0    8.36    1.07
   1   4   0    8.53    1.07
  -1   4   0    7.80    1.11
  -1   4   0    7.05    1.09
  -1   4   0    7.13    1.08
  -2  -4   0   12.21    1.55
  -2  -4   0   12.86    1.57
   2  -4   0   11.81    1.57
   2  -4   0   11.35    1.60
   2  -4   0   11.95    1.58
  -2   4   0   10.30    1.59
  -2   4   0   11.34    1.58
  -2   4   0   10.97    1.56
   3  -4   0    7.12    1.07
  -3  -4   0    7.79    1.03
  -3  -4   0    6.41    1.06
   3  -4   0    8.12    1.05
  -3   4   0    7.31    1.05
  -3   4   0    7.72    1.10
  -3   4   0    8.40    1.07
   4  -4   0    1.54    0.39
   4  -4   0    2.52    0.38
  -4  -4   0    1.67    0.34
  -4  -4   0    1.70    0.42
  -4   4   0    2.41    0.40
  -4   4   0    2.34    0.37
  -4   4   0    1.00    0.48
   5  -4   0    0.85    0.34
   5  -4   0    1.05    0.32
  -5  -4   0    1.27    0.44
  -5  -4   0    1.82    0.32
  -5   4   0    0.84    0.30
  -5   4   0    0.68    0.33
  -5   4   0    0.98    0.44
   6  -4   0    0.19    0.29
   6  -4   0    0.41    0.40
  -6   4   0   -0.31    0.52
  -6   4   0    0.10    0.27
  -6   4   0   -0.05    0.32
  -7  -4   0   -0.64    0.51
   7  -4   0    0.18    0.33
  -7  -4   0    0.62    0.38
  -7   4   0    0.39    0.37
  -7   4   0   -0.21    0.29
  -7   4   0   -0.65    0.49
   0  -5   0    0.60    0.13
   0  -5   0    0.69    0.17
   0  -5   0    0.29    0.18
   0   5   0    0.32    0.21
   0   5   0    0.27    0.17
   0   5   0    0.73    0.14
   0   5   0    0.31    0.13
  -1  -5   0   56.64    7.31
   1  -5   0   59.53    7.33
  -1  -5   0   55.95    7.31
  -1  -5   0   57.99    7.31
  -1  -5   0   53.63    7.31
   1  -5   0   55.06    7.32
   1  -5   0   56.75    7.33
   1   5   0   51.57    7.31
  -1   5   0   55.51    7.32
  -1   5   0   56.67    7.33
   1   5   0   56.08    7.31
  -1   5   0   55.79    7.33
  -1   5   0   56.88    7.32
   2  -5   0    4.44    0.55
  -2  -5   0    3.39    0.50
   2  -5   0    3.62    0.56
   2  -5   0    2.88    0.53
  -2  -5   0    3.79    0.52
  -2   5   0    3.36    0.54
  -2   5   0    3.84    0.59
   2   5   0    2.90    0.50
  -2   5   0    3.39    0.52
  -3  -5   0   25.89    3.45
  -3  -5   0   26.50    3.44
   3  -5   0   27.59    3.45
  -3   5   0   25.68    3.46
  -3   5   0   24.92    3.45
  -3   5   0   26.23    3.48
  -4  -5   0    0.59    0.21
   4  -5   0    0.23    0.25
  -4  -5   0    1.07    0.32
   4  -5   0    0.50    0.24
  -4   5   0    0.19    0.27
  -4   5   0    0.99    0.25
  -4   5   0    1.11    0.41
   5  -5   0    0.39    0.27
  -5  -5   0    0.23    0.23
   5  -5   0    0.25    0.31
  -5  -5   0    0.17    0.37
  -5   5   0   -0.56    0.38
  -5   5   0    0.36    0.27
  -5   5   0   -0.46    0.28
   6  -5   0   -0.03    0.30
   6  -5   0   -0.64    0.34
  -6  -5   0    0.45    0.43
  -6   5   0   -0.16    0.53
  -6   5   0    0.28    0.30
   7  -5   0    0.02    0.35
  -7  -5   0   -0.18    0.36
  -7  -5   0    0.92    0.55
  -7   5   0    0.07    0.53
  -7   5   0   -0.58    0.36
  -7   5   0   -0.19    0.36
   0  -6   0   97.78   12.76
   0  -6   0  100.31   12.76
   0  -6   0   97.41   12.75
   0   6   0   99.07   12.75
   0   6   0   99.96   12.76
   0   6   0   94.81   12.76
   0   6   0   94.42   12.75
   1  -6   0    5.51    0.79
   1  -6   0    5.49    0.80
  -1  -6   0    5.44    0.74
  -1  -6   0    5.81    0.77
  -1  -6   0    4.89    0.73
   1  -6   0    6.53    0.82
  -1  -6   0    5.66    0.76
  -1   6   0    5.58    0.76
   1   6   0    6.86    0.78
   1   6   0    5.15    0.74
  -1   6   0    6.48    0.82
  -1   6   0    5.17    0.81
   1   6   0    5.08    0.76
  -1   6   0    5.69    0.79
  -2  -6   0    0.30    0.17
   2  -6   0   -0.07    0.21
   2  -6   0    0.22    0.27
  -2  -6   0   -0.12    0.12
   2  -6   0   -0.05    0.20
  -2   6   0    0.15    0.25
  -2   6   0    0.12    0.31
   2   6   0    0.02    0.14
  -2   6   0    0.19    0.20
  -3  -6   0    2.04    0.43
   3  -6   0    2.42    0.41
   3  -6   0    1.73    0.42
  -3  -6   0    2.65    0.41
  -3   6   0    2.23    0.40
  -3   6   0    2.11    0.47
  -3   6   0    2.35    0.43
  -4  -6   0   -0.24    0.16
   4  -6   0   -0.28    0.21
   4  -6   0   -0.02    0.23
  -4  -6   0   -0.01    0.26
  -4   6   0   -0.20    0.25
  -4   6   0    0.41    0.23
  -4   6   0    0.04    0.34
   5  -6   0    0.61    0.34
   5  -6   0    0.33    0.28
  -5  -6   0    0.15    0.35
  -5  -6   0    0.33    0.24
  -5   6   0    0.16    0.28
  -5   6   0    0.95    0.43
  -5   6   0    0.72    0.35
  -6  -6   0    2.70    0.63
   6  -6   0    2.64    0.54
  -6   6   0    2.95    0.54
  -6   6   0    3.43    0.60
  -6   6   0    2.00    0.70
  -7  -6   0    0.01    0.51
   7  -6   0    0.11    0.38
  -7  -6   0   -0.31    0.32
  -7   6   0    0.28    0.36
  -7   6   0    0.21    0.55
  -7   6   0    0.44    0.42
   0  -7   0    1.24    0.23
   0  -7   0    1.57    0.28
   0  -7   0    1.56    0.29
   0   7   0    1.09    0.22
   0   7   0    1.48    0.27
   0   7   0    0.63    0.31
   0   7   0    1.49    0.24
  -1  -7   0   13.23    1.66
  -1  -7   0   12.51    1.65
   1  -7   0   12.45    1.69
   1  -7   0   13.26    1.68
  -1  -7   0   12.17    1.67
   1  -7   0   12.41    1.67
   1  -7   0   12.82    1.66
  -1   7   0   12.32    1.68
   1   7   0   13.25    1.67
   1   7   0   11.77    1.66
  -1   7   0   12.63    1.70
  -1   7   0   12.87    1.68
   1   7   0   11.78    1.65
  -1   7   0   11.92    1.66
   2  -7   0    2.59    0.43
  -2  -7   0    2.29    0.34
   2  -7   0    2.72    0.42
  -2  -7   0    2.51    0.36
  -2  -7   0    3.07    0.34
   2  -7   0    2.71    0.45
  -2  -7   0    2.13    0.34
  -2   7   0    2.31    0.47
  -2   7   0    1.55    0.35
   2   7   0    1.92    0.35
   2   7   0    2.26    0.36
  -2   7   0    1.71    0.38
  -2   7   0    1.24    0.42
  -3  -7   0   13.62    1.76
   3  -7   0   13.58    1.78
   3  -7   0   13.74    1.80
  -3  -7   0   12.88    1.77
  -3   7   0   11.97    1.79
  -3   7   0   13.08    1.78
  -3   7   0   13.00    1.82
   4  -7   0    0.50    0.29
  -4  -7   0    0.63    0.20
   4  -7   0    0.77    0.28
  -4  -7   0    0.84    0.28
  -4   7   0    0.51    0.31
  -4   7   0    1.19    0.39
  -4   7   0    0.38    0.26
  -5  -7   0    4.49    0.83
  -5  -7   0    5.32    0.78
   5  -7   0    6.42    0.84
   5  -7   0    3.61    0.82
  -5   7   0    5.88    0.82
  -5   7   0    5.89    0.84
   6  -7   0    0.76    0.37
  -6  -7   0    0.54    0.42
  -6   7   0   -0.43    0.54
  -6   7   0    0.46    0.33
  -6   7   0    0.37    0.40
  -7  -7   0    0.97    0.38
   7  -7   0    0.36    0.41
  -7  -7   0    0.58    0.51
  -7   7   0   -0.32    0.54
  -7   7   0    0.32    0.39
  -7   7   0   -0.24    0.43
   0  -8   0   23.07    3.12
   0  -8   0   24.24    3.12
   0  -8   0   24.90    3.10
   0   8   0   22.50    3.11
   0   8   0   24.01    3.10
   0   8   0   22.81    3.13
   0   8   0   23.37    3.10
   1  -8   0    1.57    0.37
   1  -8   0    1.68    0.32
   1  -8   0    2.17    0.40
  -1  -8   0    2.35    0.34
  -1   8   0    2.38    0.37
  -1   8   0    2.01    0.33
   1   8   0    2.31    0.36
  -1   8   0    1.43    0.40
  -1   8   0    1.98    0.38
   2  -8   0    1.81    0.44
  -2  -8   0    2.85    0.39
   2  -8   0    2.27    0.46
  -2  -8   0    3.30    0.39
  -2  -8   0    2.56    0.37
  -2  -8   0    2.81    0.38
   2   8   0    1.79    0.37
   3  -8   0    0.47    0.29
  -3  -8   0    1.47    0.22
   3  -8   0    1.20    0.29
  -3   8   0    0.72    0.35
  -3   8   0    0.74    0.27
  -3   8   0    0.67    0.31
  -3   8   0    0.82    0.25
  -4  -8   0    5.91    0.74
   4  -8   0    4.71    0.80
  -4  -8   0    4.72    0.76
   4  -8   0    5.48    0.78
  -4   8   0    4.28    0.76
  -4   8   0    6.30    0.88
  -4   8   0    4.29    0.78
   5  -8   0    0.40    0.32
   5  -8   0    0.32    0.39
  -5  -8   0    0.27    0.33
  -5  -8   0    0.14    0.23
  -5   8   0    0.05    0.29
  -5   8   0    0.67    0.36
  -5   8   0    0.46    0.55
  -6  -8   0    1.03    0.45
   6  -8   0    0.38    0.37
  -6   8   0    0.26    0.35
  -6   8   0   -0.05    0.40
  -6   8   0    0.49    0.52
   7  -8   0    0.47    0.41
  -7  -8   0    0.53    0.53
  -7   8   0    0.36    0.41
  -7   8   0    0.22    0.49
   0  -9   0    0.16    0.20
   0  -9   0    0.53    0.16
   0  -9   0    0.47    0.22
   0   9   0    0.20    0.13
   0   9   0    0.37    0.26
   0   9   0    0.32    0.15
   0   9   0   -0.24    0.18
   1  -9   0   14.96    2.13
   1  -9   0   16.35    2.17
   1  -9   0   15.89    2.16
  -1  -9   0   14.91    2.14
  -1  -9   0   16.97    2.12
  -1  -9   0   17.70    2.14
  -1   9   0   15.98    2.17
   1   9   0   15.60    2.14
   1   9   0   16.91    2.12
   1   9   0   15.96    2.15
  -1   9   0   16.37    2.15
  -1   9   0   15.02    2.15
  -1   9   0   16.05    2.13
   2  -9   0    6.48    0.97
  -2  -9   0    6.80    0.91
  -2  -9   0    6.60    0.89
   2  -9   0    6.08    0.98
  -2  -9   0    7.54    0.90
  -2  -9   0    7.35    0.91
  -2   9   0    6.04    1.00
  -2   9   0    5.43    0.95
  -2   9   0    6.42    0.93
   2   9   0    6.71    0.91
   2   9   0    6.60    0.91
  -2   9   0    6.04    0.97
  -3  -9   0    0.17    0.15
  -3  -9   0    0.15    0.19
   3  -9   0    0.30    0.24
   3  -9   0    0.52    0.28
   3   9   0    0.22    0.17
  -3   9   0    0.38    0.29
  -3   9   0    0.13    0.23
  -3   9   0    0.49    0.37
  -3   9   0    0.26    0.18
  -4  -9   0    0.73    0.22
  -4  -9   0    0.61    0.28
   4  -9   0    1.81    0.40
   4  -9   0    0.94    0.32
  -4   9   0    1.22    0.36
  -4   9   0    0.37    0.39
  -4   9   0    0.92    0.32
  -4   9   0    0.67    0.28
  -5  -9   0    7.12    1.07
  -5  -9   0    6.68    1.04
   5  -9   0    6.09    1.15
   5  -9   0    8.94    1.14
  -5   9   0    6.73    1.15
  -5   9   0    6.13    1.12
  -5   9   0    7.15    1.07
  -5   9   0    9.20    1.10
   6  -9   0    0.71    0.47
  -6  -9   0    0.57    0.42
  -6   9   0    0.32    0.52
  -6   9   0    0.70    0.45
  -6   9   0    0.11    0.38
   7  -9   0   -0.02    0.64
  -7  -9   0   -0.25    0.48
  -7  -9   0    0.07    0.34
  -7   9   0   -0.32    0.48
  -7   9   0   -0.66    0.67
  -7   9   0    0.44    0.43
   0 -10   0    0.50    0.17
   0 -10   0    0.74    0.25
   0 -10   0    0.75    0.26
   0  10   0    0.36    0.17
   0  10   0    0.47    0.22
   0  10   0    0.38    0.28
   0  10   0    0.31    0.15
  -1 -10   0   11.75    1.61
   1 -10   0    9.14    1.63
  -1 -10   0   12.52    1.58
  -1 -10   0   10.94    1.61
   1 -10   0   11.87    1.63
   1  10   0   12.31    1.58
  -1  10   0   12.15    1.61
  -1  10   0   10.79    1.61
  -1  10   0   12.94    1.59
   1  10   0   13.63    1.62
  -1  10   0   10.84    1.64
   1  10   0   12.24    1.60
  -2 -10   0   24.28    2.98
  -2 -10   0   23.30    2.97
  -2 -10   0   21.97    2.96
   2 -10   0   24.65    3.03
  -2 -10   0   22.35    2.98
   2 -10   0   23.07    3.04
   2  10   0   22.58    2.98
  -2  10   0   21.45    2.99
   2  10   0   23.83    2.98
  -2  10   0   22.93    3.03
  -2  10   0   21.27    3.01
  -2  10   0   21.90    3.01
   2  10   0   21.13    2.98
  -3 -10   0    1.70    0.28
   3 -10   0    0.99    0.34
   3 -10   0    1.63    0.37
  -3 -10   0    1.65    0.29
  -3  10   0    1.53    0.40
   3  10   0    1.32    0.29
  -3  10   0    1.28    0.29
  -3  10   0    2.18    0.47
  -3  10   0    1.84    0.37
   4 -10   0   14.13    1.60
  -4 -10   0   12.54    1.53
   4 -10   0   10.50    1.60
  -4 -10   0   10.63    1.57
  -4  10   0   11.84    1.65
  -4  10   0   11.30    1.61
  -4  10   0   10.75    1.58
  -4  10   0    9.50    1.55
  -5 -10   0    0.30    0.30
   5 -10   0    0.10    0.31
  -5 -10   0    0.28    0.24
  -5  10   0   -0.10    0.37
  -5  10   0   -0.36    0.50
  -5  10   0    0.54    0.35
  -5  10   0    0.20    0.28
   6 -10   0    0.76    0.43
  -6 -10   0    0.54    0.41
  -6 -10   0    0.44    0.33
  -6  10   0    0.45    0.46
  -6  10   0    1.13    0.43
  -6  10   0   -0.32    0.57
  -7 -10   0    0.28    0.50
   7 -10   0    0.38    0.45
  -7 -10   0   -0.13    0.32
  -7  10   0   -0.17    0.44
  -7  10   0    0.42    0.52
  -7  10   0    0.72    0.65
   0 -11   0    0.54    0.21
   0 -11   0    0.15    0.15
   0 -11   0   -0.03    0.22
   0  11   0    0.43    0.17
   0  11   0    0.16    0.28
   0  11   0    0.32    0.14
   0  11   0   -0.14    0.21
  -1 -11   0    6.52    0.87
  -1 -11   0    6.49    0.92
   1 -11   0    5.38    0.91
  -1 -11   0    5.53    0.90
   1 -11   0    5.62    0.89
   1 -11   0    6.85    0.94
   1  11   0    6.20    0.90
  -1  11   0    6.62    0.92
  -1  11   0    6.54    0.93
   1  11   0    7.40    0.87
  -1  11   0    6.27    0.89
   1  11   0    6.50    0.94
  -2 -11   0    0.39    0.18
  -2 -11   0    0.41    0.14
  -2 -11   0    0.06    0.20
  -2 -11   0    0.20    0.08
   2 -11   0    0.13    0.24
   2 -11   0    0.32    0.25
  -2  11   0    0.05    0.29
   2  11   0    0.12    0.15
  -2  11   0    0.16    0.16
   2  11   0    0.77    0.23
   2  11   0    0.53    0.18
  -2  11   0    0.12    0.29
  -2  11   0    0.52    0.26
   3 -11   0    3.06    0.48
  -3 -11   0    2.29    0.37
  -3 -11   0    2.81    0.38
  -3 -11   0    2.33    0.35
   3 -11   0    2.16    0.47
  -3  11   0    2.18    0.44
  -3  11   0    2.04    0.40
   3  11   0    2.14    0.40
  -3  11   0    2.62    0.53
   3  11   0    2.49    0.35
  -3  11   0    1.39    0.46
   3  11   0    2.39    0.40
  -4 -11   0    0.30    0.20
  -4 -11   0    0.04    0.25
   4 -11   0    1.13    0.36
   4 -11   0    0.52    0.32
  -4  11   0   -0.04    0.33
  -4  11   0    0.23    0.21
  -4  11   0    0.05    0.34
  -4  11   0    0.74    0.44
   5 -11   0    5.30    0.70
  -5 -11   0    3.65    0.64
  -5 -11   0    3.37    0.61
  -5  11   0    3.07    0.75
  -5  11   0    4.07    0.72
  -6 -11   0    2.71    0.47
  -6 -11   0    2.83    0.54
   6 -11   0    2.45    0.57
  -6  11   0    0.90    0.65
  -6  11   0    1.54    0.59
  -7 -11   0    0.15    0.33
   7 -11   0    0.81    0.49
  -7 -11   0    0.25    0.49
  -7  11   0    0.27    0.59
  -7  11   0    0.43    0.55
  -7  11   0    0.25    0.55
   0 -12   0  103.76   13.71
   0 -12   0  103.13   13.70
   0  12   0  104.93   13.71
   0  12   0  103.21   13.68
   0  12   0  108.51   13.68
   1 -12   0   17.95    2.24
  -1 -12   0   16.39    2.23
   1 -12   0   18.23    2.21
  -1 -12   0   17.16    2.20
   1 -12   0   16.08    2.24
  -1 -12   0   15.58    2.22
  -1  12   0   13.26    2.26
   1  12   0   15.89    2.20
  -1  12   0   18.17    2.21
   1  12   0   15.28    2.24
  -1  12   0   17.69    2.23
  -2 -12   0    1.33    0.22
  -2 -12   0    1.52    0.27
   2 -12   0    2.09    0.35
  -2 -12   0    1.31    0.25
   2 -12   0    0.29    0.28
  -2  12   0    0.66    0.23
   2  12   0    0.81    0.21
  -2  12   0    0.94    0.36
  -2  12   0    0.63    0.30
  -2  12   0    1.92    0.40
   2  12   0    1.30    0.30
  -3 -12   0    1.28    0.24
  -3 -12   0    0.78    0.22
  -3 -12   0    1.17    0.21
   3 -12   0    1.13    0.35
   3 -12   0    1.90    0.37
  -3 -12   0    1.71    0.23
  -3  12   0    0.45    0.24
   3  12   0    1.43    0.32
  -3  12   0    1.22    0.39
  -3  12   0    0.49    0.40
   3  12   0    1.35    0.29
  -3  12   0    1.49    0.34
  -4 -12   0    6.06    0.90
  -4 -12   0    7.13    0.89
   4 -12   0    6.90    0.98
  -4  12   0    5.26    0.99
  -4  12   0    6.39    0.97
  -4  12   0    5.36    0.99
   5 -12   0    0.71    0.38
  -5 -12   0    0.82    0.32
   5 -12   0    0.25    0.46
  -5 -12   0    0.62    0.28
  -5  12   0    0.45    0.56
  -5  12   0    0.84    0.47
  -5  12   0    0.44    0.39
  -6 -12   0    2.91    0.59
   6 -12   0    2.88    0.62
  -6 -12   0    3.27    0.53
  -6  12   0    3.70    0.66
  -6  12   0    1.56    0.64
  -6  12   0    1.86    0.74
   0 -13   0    0.04    0.24
   0 -13   0   -0.06    0.21
   0 -13   0    0.37    0.17
   0  13   0    0.06    0.29
   0  13   0    0.23    0.16
   0  13   0    0.20    0.21
   0  13   0    0.08    0.14
   1 -13   0    3.78    0.59
  -1 -13   0    3.78    0.58
  -1 -13   0    4.58    0.64
  -1 -13   0    5.39    0.63
   1 -13   0    5.49    0.67
   1 -13   0    4.52    0.67
   1  13   0    3.02    0.63
  -1  13   0    4.10    0.60
   1  13   0    3.69    0.58
   1  13   0    3.75    0.61
  -1  13   0    3.49    0.63
  -1  13   0    4.08    0.62
  -1  13   0    3.62    0.67
  -2 -13   0    0.19    0.18
  -2 -13   0    0.15    0.14
   2 -13   0   -0.02    0.25
  -2 -13   0    0.07    0.19
   2 -13   0    0.25    0.25
  -2  13   0    0.30    0.20
   2  13   0   -0.01    0.14
  -2  13   0    0.39    0.34
   2  13   0   -0.16    0.18
   2  13   0   -0.16    0.23
  -2  13   0   -0.17    0.24
  -2  13   0    0.53    0.32
  -3 -13   0    1.87    0.31
  -3 -13   0    1.55    0.30
  -3 -13   0    1.90    0.31
   3 -13   0    2.13    0.42
   3 -13   0    2.24    0.47
  -3 -13   0    1.92    0.29
  -3  13   0    0.69    0.43
   3  13   0    2.85    0.37
  -3  13   0    1.42    0.41
  -3  13   0    1.57    0.48
  -3  13   0    1.72    0.35
  -4 -13   0    0.56    0.21
  -4 -13   0    0.97    0.24
   4 -13   0    0.11    0.34
  -4  13   0    1.57    0.51
  -4  13   0    0.47    0.39
  -4  13   0    0.60    0.36
  -5 -13   0    0.96    0.30
  -5 -13   0    1.16    0.34
   5 -13   0    1.30    0.43
  -5  13   0    0.61    0.51
  -5  13   0    0.07    0.40
  -5  13   0    1.25    0.48
  -6 -13   0    0.29    0.35
   6 -13   0   -0.38    0.41
  -6 -13   0    0.02    0.37
  -6  13   0    0.68    0.51
  -6  13   0   -0.15    0.60
  -6  13   0    0.73    0.45
   0 -14   0    2.31    0.38
   0 -14   0    2.47    0.44
   0 -14   0    1.79    0.44
   0  14   0    2.81    0.37
   0  14   0    2.01    0.43
   0  14   0    2.17    0.43
   0  14   0    2.00    0.48
   1 -14   0    7.28    1.08
   1 -14   0    6.80    1.09
  -1 -14   0    8.04    1.07
  -1 -14   0    6.78    1.05
   1 -14   0    6.73    1.03
  -1 -14   0    7.73    1.01
   1  14   0    7.75    1.01
   1  14   0    7.31    1.06
  -1  14   0    7.10    1.02
   1  14   0    9.40    1.11
  -1  14   0    7.97    1.14
  -1  14   0    6.12    1.07
  -1  14   0    7.88    1.05
  -2 -14   0    0.71    0.20
  -2 -14   0    0.95    0.26
   2 -14   0    0.99    0.33
   2 -14   0    1.29    0.34
  -2 -14   0    1.03    0.25
  -2  14   0    0.53    0.37
  -2  14   0    0.56    0.24
  -2  14   0    0.56    0.35
   2  14   0    1.13    0.32
  -2  14   0    0.72    0.31
   2  14   0    0.82    0.24
   2  14   0    1.02    0.25
  -3 -14   0    0.80    0.21
  -3 -14   0    0.69    0.16
   3 -14   0    0.99    0.38
  -3 -14   0    1.21    0.22
   3 -14   0    0.54    0.33
  -3 -14   0    1.33    0.23
  -3  14   0    1.37    0.37
  -3  14   0    0.77    0.43
   3  14   0    0.92    0.26
  -3  14   0    0.96    0.41
  -3  14   0    0.97    0.26
  -4 -14   0    2.92    0.47
   4 -14   0    3.04    0.57
  -4 -14   0    2.82    0.44
  -4  14   0    3.19    0.59
  -4  14   0    1.08    0.59
   4  14   0    2.90    0.49
  -4  14   0    2.36    0.67
  -5 -14   0    5.77    0.81
  -5 -14   0    5.87    0.82
   5 -14   0    5.86    0.89
  -5  14   0    3.95    0.87
  -5  14   0    4.49    0.92
  -5  14   0    5.46    0.99
   6 -14   0    0.10    0.44
  -6 -14   0    0.44    0.35
  -6 -14   0    0.16    0.28
  -6  14   0   -0.32    0.49
  -6  14   0    0.50    0.65
  -6  14   0    0.22    0.47
   0 -15   0    0.31    0.27
   0 -15   0   -0.09    0.23
   0 -15   0    0.04    0.18
   0  15   0   -0.03    0.16
   0  15   0   -0.59    0.33
   0  15   0    0.03    0.21
   0  15   0    0.05    0.16
   1 -15   0    0.99    0.36
  -1 -15   0    1.22    0.33
  -1 -15   0    0.81    0.29
  -1 -15   0    0.96    0.23
   1 -15   0    1.24    0.33
   1 -15   0    1.32    0.26
   1  15   0    1.20    0.37
  -1  15   0    0.70    0.25
   1  15   0    0.50    0.28
   1  15   0    1.26    0.23
  -1  15   0    0.92    0.40
  -1  15   0    0.81    0.31
  -1  15   0    1.18    0.30
  -2 -15   0   -0.05    0.20
  -2 -15   0    0.08    0.16
  -2 -15   0    0.60    0.24
   2 -15   0   -0.11    0.27
   2 -15   0   -0.19    0.28
  -2  15   0   -0.98    0.29
  -2  15   0    0.14    0.31
  -2  15   0   -0.17    0.26
   2  15   0   -0.29    0.20
  -2  15   0    0.02    0.21
   2  15   0   -0.07    0.28
   2  15   0    0.34    0.17
  -3 -15   0    0.71    0.21
   3 -15   0    0.92    0.39
  -3 -15   0    0.16    0.19
  -3 -15   0    0.44    0.20
   3 -15   0    0.52    0.33
   3  15   0    0.51    0.23
  -3  15   0    0.18    0.32
  -3  15   0   -0.07    0.37
   3  15   0    0.47    0.27
  -3  15   0    0.67    0.27
  -3  15   0    0.28    0.42
  -4 -15   0    3.79    0.55
  -4 -15   0    4.13    0.59
   4 -15   0    4.55    0.72
   4  15   0    3.64    0.56
   4  15   0    4.04    0.61
  -4  15   0    4.21    0.80
  -4  15   0    2.23    0.70
  -4  15   0    3.09    0.69
  -5 -15   0    0.03    0.24
   5 -15   0    0.55    0.41
  -5 -15   0    0.25    0.25
  -5  15   0    0.47    0.48
  -5  15   0    0.96    0.61
  -5  15   0   -0.38    0.41
  -6 -15   0    0.21    0.28
   6 -15   0    0.76    0.47
  -6 -15   0   -0.26    0.33
  -6  15   0    0.52    0.52
  -6  15   0   -0.13    0.52
  -6  15   0   -0.60    0.54
   0 -16   0    1.85    0.40
   0 -16   0    1.77    0.41
   0 -16   0    1.98    0.32
   0  16   0    1.76    0.32
   0  16   0    1.74    0.30
   0  16   0    1.47    0.45
   0  16   0    1.73    0.37
   1 -16   0    2.70    0.44
   1 -16   0    1.85    0.44
   1 -16   0    1.62    0.35
  -1  16   0    1.86    0.47
  -1  16   0    2.24    0.39
  -1  16   0    1.64    0.42
  -1  16   0    1.85    0.35
   2 -16   0   -0.28    0.26
  -2 -16   0    0.61    0.18
  -2 -16   0   -0.08    0.21
   2 -16   0    0.07    0.31
  -2 -16   0   -0.40    0.22
  -2  16   0    0.06    0.32
  -2  16   0   -0.45    0.26
  -2  16   0    0.04    0.36
   2  16   0    0.12    0.23
  -2  16   0    0.24    0.23
   2  16   0    0.24    0.31
   2  16   0    0.08    0.18
  -3 -16   0    0.13    0.20
  -3 -16   0   -0.15    0.18
   3 -16   0   -0.14    0.30
  -3 -16   0    0.00    0.19
   3 -16   0   -0.06    0.35
  -3  16   0   -0.14    0.32
   3  16   0   -0.19    0.20
   3  16   0    1.13    0.29
  -3  16   0    0.71    0.43
  -3  16   0    0.34    0.40
  -3  16   0    0.05    0.25
  -4 -16   0    5.16    0.68
   4 -16   0    5.31    0.84
  -4 -16   0    4.70    0.73
  -4  16   0    3.97    0.81
   4  16   0    5.46    0.76
   4  16   0    4.48    0.71
  -4  16   0    4.50    0.87
  -5 -16   0    0.71    0.29
   5 -16   0    0.83    0.43
  -5  16   0    0.85    0.48
  -5  16   0    0.17    0.58
  -5  16   0    0.41    0.49
  -6 -16   0   -0.03    0.32
  -6 -16   0   -0.12    0.33
   6 -16   0    0.20    0.48
  -6  16   0    0.61    0.55
  -6  16   0    0.70    0.93
  -6  16   0    0.13    0.66
   0 -17   0    0.08    0.30
   0 -17   0    0.07    0.26
   0 -17   0   -0.12    0.17
   0  17   0    0.09    0.18
   0  17   0   -0.01    0.34
   0  17   0   -0.22    0.21
   0  17   0   -0.10    0.16
  -1 -17   0    1.37    0.33
   1 -17   0    0.06    0.31
   1 -17   0    0.68    0.32
   1 -17   0    0.26    0.22
  -1 -17   0    0.29    0.26
  -1 -17   0    0.50    0.21
  -1  17   0    0.20    0.29
  -1  17   0    0.33    0.21
   1  17   0    0.34    0.35
  -1  17   0    0.09    0.37
   1  17   0    0.35    0.28
   1  17   0    0.46    0.19
  -1  17   0    0.26    0.26
  -2 -17   0    2.24    0.46
  -2 -17   0    2.59    0.44
   2 -17   0    3.18    0.54
   2 -17   0    2.87    0.54
  -2 -17   0    2.45    0.40
  -2  17   0    3.58    0.64
   2  17   0    3.09    0.42
  -2  17   0    2.39    0.50
   2  17   0    2.18    0.51
  -2  17   0    2.36    0.52
  -2  17   0    1.55    0.43
   2  17   0    1.89    0.44
  -3 -17   0   -0.28    0.18
  -3 -17   0    0.09    0.22
   3 -17   0    0.19    0.35
  -3 -17   0    0.13    0.21
  -3  17   0   -0.05    0.35
   3  17   0    0.23    0.22
  -3  17   0    0.39    0.42
  -3  17   0   -0.03    0.40
   3  17   0    0.29    0.31
  -3  17   0    0.40    0.29
  -4 -17   0    0.65    0.28
   4 -17   0    0.43    0.39
  -4  17   0    0.55    0.43
   4  17   0    0.87    0.24
   4  17   0    1.25    0.31
   4  17   0    1.49    0.33
  -4  17   0    0.83    0.52
  -4  17   0    0.44    0.56
   5 -17   0   -0.32    0.38
  -5 -17   0    0.01    0.27
  -5 -17   0    0.13    0.22
  -5  17   0    0.29    0.50
  -5  17   0   -0.33    0.56
  -5  17   0    0.50    0.49
  -6 -17   0    0.19    0.31
  -6 -17   0    0.07    0.33
  -6  17   0   -0.04    0.56
  -6  17   0   -0.50    0.54
   0 -18   0    0.59    0.34
   0 -18   0    0.63    0.30
   0 -18   0    0.23    0.21
   0  18   0    0.27    0.18
   0  18   0    0.55    0.28
   0  18   0   -0.13    0.37
   0  18   0    0.38    0.21
   1 -18   0    1.90    0.40
  -1 -18   0    1.38    0.34
  -1 -18   0    1.14    0.27
   1 -18   0    1.26    0.41
   1 -18   0    1.15    0.29
  -1 -18   0    1.10    0.36
  -1  18   0    1.27    0.54
  -1  18   0    0.77    0.28
   1  18   0    0.91    0.41
   1  18   0    0.89    0.25
  -1  18   0    0.48    0.34
  -1  18   0    0.06    0.44
   1  18   0    1.65    0.36
  -2 -18   0    0.96    0.26
   2 -18   0    1.25    0.37
  -2 -18   0    0.64    0.32
  -2 -18   0    0.89    0.29
   2 -18   0    0.65    0.41
  -2  18   0    0.87    0.38
  -2  18   0    0.89    0.39
  -2  18   0    0.26    0.45
  -2  18   0    1.08    0.32
   2  18   0    0.75    0.25
   2  18   0    0.83    0.41
   2  18   0    1.20    0.34
  -3 -18   0    0.06    0.20
   3 -18   0   -0.20    0.32
  -3 -18   0   -0.14    0.21
   3 -18   0   -0.29    0.39
  -3  18   0    0.33    0.37
  -3  18   0   -0.06    0.28
   3  18   0    0.01    0.22
   3  18   0   -0.06    0.34
  -3  18   0    0.18    0.42
  -3  18   0   -0.39    0.40
  -4 -18   0    0.92    0.29
   4 -18   0    0.86    0.41
   4  18   0    0.79    0.34
  -4  18   0    0.54    0.53
  -4  18   0    0.20    0.45
   4  18   0    0.71    0.32
   4  18   0    0.84    0.25
  -4  18   0    1.05    0.56
  -5 -18   0    0.89    0.34
  -5 -18   0    0.74    0.23
  -5  18   0    0.27    0.54
  -5  18   0    0.62    0.62
   0 -19   0    0.04    0.27
   0 -19   0   -0.04    0.21
   0 -19   0    0.16    0.34
   0  19   0    0.66    0.42
   0  19   0    0.02    0.17
   0  19   0    0.15    0.21
   0  19   0    0.31    0.27
  -1 -19   0   12.90    1.78
   1 -19   0   13.19    1.80
   1 -19   0   12.79    1.83
  -1 -19   0   13.03    1.80
   1 -19   0   12.57    1.75
  -1 -19   0   13.21    1.74
   1  19   0   12.79    1.79
  -1  19   0   13.72    1.87
   1  19   0   13.81    1.74
   1  19   0   12.41    1.84
  -1  19   0   12.94    1.75
  -1  19   0   10.63    1.80
  -2 -19   0    2.13    0.40
  -2 -19   0    1.95    0.43
   2 -19   0    1.22    0.51
  -2 -19   0    1.90    0.36
   2 -19   0    2.78    0.48
  -2  19   0    1.33    0.47
   2  19   0    2.19    0.50
  -2  19   0    1.72    0.40
   2  19   0    1.69    0.37
  -2  19   0    1.70    0.47
   2  19   0    1.43    0.42
  -2  19   0    1.90    0.59
  -3 -19   0    1.18    0.29
  -3 -19   0    1.21    0.30
  -3 -19   0    1.26    0.31
   3 -19   0    1.00    0.45
   3 -19   0    0.49    0.47
   3  19   0    0.64    0.40
  -3  19   0    0.95    0.51
  -3  19   0    1.10    0.51
   3  19   0    0.87    0.30
  -4 -19   0   -0.18    0.17
   4 -19   0    0.04    0.39
  -4 -19   0   -0.04    0.25
  -4  19   0    0.39    0.52
  -4  19   0   -0.40    0.43
   4  19   0    0.08    0.29
  -4  19   0    0.65    0.54
   4  19   0    0.25    0.23
   5 -19   0    0.22    0.46
  -5 -19   0    1.01    0.33
  -5  19   0    0.40    0.55
  -5  19   0    0.77    0.63
  -5  19   0    0.47    0.57
   0 -20   0    2.36    0.42
   0 -20   0    1.27    0.52
   0 -20   0    1.91    0.47
   0  20   0    2.71    0.36
   0  20   0    1.65    0.39
   0  20   0    2.23    0.59
   1 -20   0    0.38    0.55
  -1 -20   0    0.79    0.25
   1 -20   0    0.72    0.27
  -1 -20   0    0.00    0.34
   1 -20   0    0.95    0.44
  -1 -20   0    0.70    0.32
  -1  20   0    0.05    0.37
  -1  20   0    0.38    0.35
  -1  20   0    0.32    0.47
   1  20   0    1.90    0.48
   1  20   0    0.33    0.22
  -1  20   0    0.49    0.26
  -2 -20   0    0.69    0.36
   2 -20   0    0.92    0.50
  -2 -20   0    1.37    0.33
  -2 -20   0    1.12    0.28
  -2  20   0    0.51    0.41
  -2  20   0    1.49    0.43
   2  20   0   -0.58    0.51
   2  20   0    0.85    0.28
   2  20   0    0.31    0.44
  -2  20   0    0.33    0.52
  -2  20   0    1.06    0.33
  -3 -20   0    0.48    0.27
  -3 -20   0    0.51    0.27
   3 -20   0   -0.47    0.44
  -3 -20   0    0.32    0.28
   3 -20   0    0.84    0.40
   3  20   0    0.42    0.39
  -3  20   0   -0.03    0.45
   3  20   0    0.51    0.37
   3  20   0   -0.40    0.24
  -3  20   0    0.26    0.50
  -3  20   0    0.23    0.43
  -3  20   0   -0.24    0.37
  -4 -20   0   -0.26    0.25
  -4 -20   0    0.08    0.20
   4 -20   0    0.13    0.42
  -4 -20   0   -0.07    0.21
  -4  20   0   -0.47    0.46
  -4  20   0    0.17    0.55
   4  20   0    0.22    0.30
   4  20   0    0.01    0.44
  -4  20   0    0.08    0.50
  -5 -20   0    1.78    0.39
   5 -20   0    0.77    0.52
  -5  20   0    0.63    0.64
  -5  20   0    2.05    0.88
  -5  20   0    0.61    0.65
   0 -21   0    0.19    0.32
   0 -21   0    0.09    0.39
   0 -21   0   -0.13    0.23
   0  21   0   -0.46    0.21
   0  21   0    0.07    0.46
   0  21   0   -0.25    0.16
   1 -21   0    5.99    1.11
   1 -21   0    7.76    1.05
   1 -21   0    6.26    1.08
  -1 -21   0    7.75    1.10
  -1 -21   0    7.38    1.08
  -1 -21   0    7.85    1.03
  -1  21   0    6.37    1.10
  -1  21   0    7.46    1.05
   1  21   0    5.44    1.12
   1  21   0    7.92    1.02
  -1  21   0    6.06    1.15
  -1  21   0    7.50    1.04
   2 -21   0    7.48    1.38
  -2 -21   0    8.84    1.33
   2 -21   0    8.68    1.34
  -2 -21   0    9.96    1.27
  -2 -21   0    9.05    1.29
   2  21   0    9.64    1.37
   2  21   0    9.23    1.27
  -2  21   0   10.65    1.33
  -2  21   0    6.87    1.33
  -3 -21   0    2.09    0.41
   3 -21   0    2.64    0.56
  -3 -21   0    1.49    0.40
  -3 -21   0    1.37    0.38
   3  21   0    1.90    0.51
  -3  21   0    1.24    0.55
  -3  21   0    2.51    0.58
  -3  21   0    1.25    0.60
   3  21   0    1.56    0.38
   4 -21   0    0.80    0.45
  -4 -21   0    0.16    0.22
  -4 -21   0   -0.29    0.27
  -4 -21   0    0.05    0.23
  -4  21   0    0.94    0.57
   4  21   0   -0.08    0.32
   4  21   0   -0.13    0.28
  -4  21   0    0.43    0.57
  -5 -21   0    0.29    0.31
   5 -21   0   -0.23    0.47
  -5  21   0    0.21    0.61
  -5  21   0   -0.32    0.64
   0 -22   0    2.34    0.56
   0 -22   0    2.19    0.43
   0 -22   0    1.90    0.48
   0  22   0    1.97    0.42
   0  22   0    2.11    0.33
   0  22   0    2.41    0.65
  -1 -22   0    0.29    0.27
  -1 -22   0    0.65    0.34
   1 -22   0    0.40    0.36
  -1 -22   0    0.86    0.43
   1 -22   0    0.23    0.46
   1  22   0    0.37    0.25
  -1  22   0    0.66    0.28
  -1  22   0    0.27    0.31
  -1  22   0    0.85    0.52
   1  22   0    0.53    0.50
  -1  22   0    0.38    0.42
  -2 -22   0   -0.21    0.34
   2 -22   0    0.06    0.46
   2 -22   0    0.10    0.36
  -2 -22   0    0.40    0.31
  -2 -22   0   -0.50    0.24
  -2  22   0   -0.56    0.49
   2  22   0   -0.35    0.24
   2  22   0    0.22    0.46
  -2  22   0    0.05    0.38
  -3 -22   0    0.14    0.31
  -3 -22   0    0.49    0.30
   3 -22   0    0.56    0.41
  -3 -22   0   -0.25    0.27
   3  22   0    0.96    0.65
   3  22   0    0.34    0.29
  -3  22   0    0.18    0.48
  -3  22   0    0.25    0.54
  -4 -22   0    0.07    0.23
   4 -22   0   -0.11    0.43
  -4 -22   0    0.06    0.26
   4  22   0    0.05    0.33
  -4  22   0    0.92    0.63
  -4  22   0   -0.30    0.55
   0 -23   0    0.20    0.31
   0 -23   0   -0.12    0.28
   0 -23   0    0.01    0.43
   0  23   0   -0.54    0.47
   1 -23   0   -0.21    0.26
   1 -23   0    0.72    0.48
   1 -23   0    0.04    0.37
  -1 -23   0   -0.50    0.38
  -1 -23   0    0.65    0.34
  -1 -23   0    0.04    0.26
  -1  23   0    0.34    0.53
   1  23   0    0.26    0.26
   1  23   0   -0.20    0.47
  -1  23   0    0.10    0.30
   2 -23   0    0.30    0.51
   2 -23   0    0.39    0.39
  -2 -23   0   -0.10    0.37
  -2 -23   0   -0.04    0.31
  -2 -23   0    0.50    0.29
   2  23   0    0.39    0.61
   2  23   0    0.46    0.29
  -2  23   0   -0.38    0.53
  -2  23   0    0.04    0.40
  -3 -23   0   -0.10    0.32
   3 -23   0    0.12    0.40
  -3 -23   0   -0.29    0.28
  -3 -23   0    0.33    0.30
   3  23   0   -0.07    0.44
  -3  23   0    0.39    0.58
  -3  23   0    0.47    0.50
  -4 -23   0    0.78    0.29
  -4 -23   0    0.79    0.37
  -4 -23   0    0.49    0.29
   4 -23   0    0.24    0.49
  -4  23   0    0.67    0.67
  -4  23   0    0.12    0.58
   0 -24   0    1.65    0.33
   0 -24   0    0.66    0.38
   0 -24   0    0.55    0.47
   0  24   0    0.16    0.57
   0  24   0   -0.09    0.30
  -1 -24   0    0.70    0.38
   1 -24   0    1.68    0.48
   1 -24   0    0.81    0.36
  -1 -24   0    1.03    0.48
  -1  24   0    0.14    0.74
   1  24   0    1.61    0.35
   1  24   0    0.50    0.57
  -1  24   0    1.50    0.37
  -2 -24   0    2.83    0.54
  -2 -24   0    2.11    0.57
   2 -24   0    1.64    0.60
   2  24   0    2.80    0.70
  -2  24   0    3.45    0.59
  -2  24   0    1.99    0.76
   2  24   0    3.29    0.55
  -3 -24   0   -0.15    0.34
  -3 -24   0   -0.17    0.30
  -3 -24   0    0.09    0.31
   3 -24   0    0.52    0.45
   3  24   0   -0.02    0.30
   3  24   0    0.19    0.49
  -3  24   0    0.95    0.64
  -3  24   0    1.19    0.78
  -4 -24   0   -0.07    0.28
  -4 -24   0   -0.13    0.34
  -4 -24   0    0.60    0.30
   4 -24   0   -0.44    0.47
   4  24   0    1.02    0.42
  -4  24   0   -0.21    0.57
   0 -25   0    0.54    0.48
   0 -25   0   -0.32    0.29
   0 -25   0   -0.42    0.33
   0  25   0    0.99    0.62
   1 -25   0    0.19    0.31
  -1 -25   0   -0.04    0.44
   1 -25   0   -0.27    0.37
   1 -25   0    0.11    0.51
  -1 -25   0    0.05    0.30
  -1 -25   0    0.30    0.35
  -1  25   0    0.44    0.32
   1  25   0    0.54    0.58
  -1  25   0   -0.62    0.55
  -2 -25   0    0.29    0.32
   2 -25   0    0.21    0.43
  -2 -25   0    0.16    0.35
  -2 -25   0    0.73    0.44
  -2  25   0    0.28    0.60
  -2  25   0    0.17    0.41
   2  25   0    0.30    0.54
  -3 -25   0    0.13    0.32
   3 -25   0    0.38    0.49
  -3 -25   0    0.27    0.38
  -3 -25   0   -0.02    0.33
   3  25   0    0.24    0.51
  -3  25   0   -0.64    0.50
  -3  25   0    0.33    0.65
   0 -26   0    0.54    0.32
   0 -26   0   -0.10    0.36
   0 -26   0    0.49    0.51
   0  26   0    1.17    0.64
  -1 -26   0    0.02    0.36
  -1 -26   0    0.61    0.50
   1 -26   0    0.77    0.57
  -1 -26   0   -0.12    0.31
   1 -26   0   -0.56    0.36
  -1  26   0    0.08    0.30
  -1  26   0    0.70    0.63
   1  26   0    0.17    0.59
  -2 -26   0   -0.16    0.35
  -2 -26   0    0.42    0.35
  -2 -26   0    1.14    0.81
   2 -26   0    0.23    0.45
   2  26   0    0.21    0.58
  -2  26   0    0.78    0.67
  -2  26   0   -0.23    0.41
  -3 -26   0    0.01    0.35
   3 -26   0   -0.34    0.46
  -3 -26   0   -0.12    0.32
  -3 -26   0    0.15    0.41
   3  26   0    0.25    0.40
  -3  26   0   -0.17    0.67
   3  26   0   -0.51    0.52
  -3  26   0    0.45    0.53
   0 -27   0    0.97    0.66
   0 -27   0   -0.23    0.31
   0 -27   0   -0.26    0.36
   0  27   0    0.16    0.71
   1 -27   0    0.00    0.41
  -1 -27   0    0.27    0.51
  -1 -27   0   -0.32    0.37
  -1 -27   0   -0.13    0.32
   1  27   0   -0.50    0.59
  -1  27   0   -0.25    0.34
  -1  27   0    1.11    0.68
  -2 -27   0   -0.40    0.34
  -2 -27   0   -0.04    0.37
  -2 -27   0   -0.16    0.48
  -2  27   0    0.42    0.70
   2  27   0   -0.70    0.56
  -2  27   0   -0.06    0.42
   0 -28   0   -0.02    0.53
   0 -28   0   -0.06    0.34
   0 -28   0    0.39    0.59
   0  28   0    0.81    0.71
  -1 -28   0   -0.22    0.54
   1 -28   0   -0.02    0.45
  -1 -28   0   -0.59    0.32
   1  28   0   -0.29    0.64
  -1  28   0    0.75    0.73
  -7   0   1    0.16    0.41
  -7   0   1   -0.82    0.54
   6   0  -1    0.03    0.26
   6   0  -1    0.01    0.21
  -6   0   1   -0.12    0.49
  -5   0   1    0.14    0.18
  -5   0   1   -0.01    0.15
   5   0  -1    0.26    0.24
   5   0  -1    0.17    0.22
  -5   0   1    0.13    0.37
   4   0  -1    0.23    0.20
  -4   0   1    0.10    0.14
  -4   0   1   -0.18    0.30
  -4   0   1    0.12    0.16
   3   0  -1   -0.18    0.17
  -3   0   1    0.09    0.32
  -3   0   1   -0.09    0.13
  -3   0   1    0.19    0.17
   2   0  -1    0.09    0.15
  -2   0   1   -0.05    0.12
  -2   0   1    0.09    0.25
  -2   0   1    0.29    0.16
   1   0  -1    0.29    0.11
  -1   0   1    0.27    0.11
  -1   0  -1    0.80    0.18
  -1   0  -1    0.07    0.10
  -1   0  -1    0.01    0.10
   1   0   1    0.69    0.20
   1   0   1    0.06    0.11
  -2   0  -1   -0.22    0.26
  -2   0  -1   -0.06    0.12
  -2   0  -1    0.24    0.14
   2   0   1   -0.10    0.15
   2   0   1    0.15    0.26
   3   0   1   -0.24    0.25
  -3   0  -1   -0.04    0.14
  -3   0  -1   -0.09    0.26
   3   0   1   -0.05    0.17
  -3   0  -1    0.08    0.15
  -4   0  -1   -0.16    0.15
   4   0   1    0.21    0.25
  -4   0  -1    0.00    0.15
   4   0   1    0.47    0.14
  -4   0  -1    0.52    0.34
   4   0   1   -0.09    0.33
  -5   0  -1   -0.05    0.40
  -5   0  -1    0.38    0.19
  -5   0  -1    0.11    0.18
   5   0   1    0.02    0.26
  -6   0  -1    0.10    0.21
  -6   0  -1    0.53    0.49
  -6   0  -1    0.17    0.21
   6   0   1    1.08    0.32
  -6   0  -1   -0.09    0.31
   7   0   1    0.64    0.40
   7   0   1    0.27    0.25
  -7   0  -1    0.89    0.59
  -7   0  -1    0.14    0.42
   7  -1  -1    0.13    0.39
  -7  -1   1    0.49    0.52
   7  -1  -1    0.14    0.26
  -7  -1   1    0.50    0.38
  -7   1   1    0.65    0.60
  -6  -1   1    1.09    0.54
   6  -1  -1    1.85    0.37
  -6   1   1    0.89    0.31
  -6   1   1    1.44    0.53
  -5  -1   1    0.06    0.39
   5  -1  -1    0.53    0.28
   5   1  -1    0.55    0.22
   5   1  -1    0.43    0.18
  -5   1   1    0.86    0.24
  -5   1   1   -0.09    0.17
  -5   1   1    0.11    0.42
  -4  -1   1    0.85    0.42
   4  -1  -1    1.93    0.29
  -4  -1   1    1.53    0.25
   4   1  -1    1.48    0.29
  -4   1   1    1.52    0.30
  -4   1   1    1.93    0.43
  -4   1   1    1.55    0.28
   3  -1  -1    6.44    1.02
  -3  -1   1    6.76    0.98
   3  -1  -1    8.20    1.00
  -3  -1   1    7.59    0.99
   3   1  -1    7.12    0.99
  -3   1   1    7.41    1.00
  -3   1   1    7.10    1.09
   3   1  -1    7.51    1.00
  -3   1   1    8.32    1.02
   2  -1  -1    3.37    0.54
  -2  -1   1    3.74    0.58
   2   1  -1    3.93    0.52
  -2   1   1    4.06    0.54
  -2   1   1    3.96    0.61
  -2   1   1    3.42    0.54
   2   1  -1    3.70    0.53
  -1  -1   1   16.97    2.25
  -1  -1   1   17.06    2.25
   1  -1  -1   17.91    2.26
   1  -1  -1   17.81    2.26
  -1   1   1   18.03    2.26
   1   1  -1   16.93    2.25
  -1   1   1   15.80    2.25
  -1  -1  -1    0.21    0.12
   1  -1   1    0.60    0.20
   1  -1   1    0.30    0.14
  -1  -1  -1    0.22    0.09
   1  -1   1    0.27    0.12
  -1  -1  -1    0.14    0.08
  -1  -1  -1    0.47    0.16
  -1   1  -1    0.08    0.13
   1   1   1    0.11    0.10
   1   1   1    0.53    0.18
  -1   1  -1    0.46    0.20
  -1   1  -1    0.16    0.12
   2  -1   1    0.13    0.23
  -2  -1  -1   -0.22    0.24
  -2  -1  -1    0.38    0.12
   2  -1   1    0.37    0.18
  -2  -1  -1    0.23    0.12
   2  -1   1    0.15    0.15
   2   1   1    0.28    0.25
   2   1   1    0.13    0.14
  -2   1  -1   -0.09    0.14
  -2   1  -1    0.23    0.29
  -2   1  -1    0.07    0.16
  -3  -1  -1    1.49    0.24
   3  -1   1    1.13    0.34
   3  -1   1    1.29    0.28
  -3  -1  -1    1.58    0.23
  -3  -1  -1    1.50    0.40
   3  -1   1    1.36    0.25
  -3   1  -1    1.24    0.26
   3   1   1    1.21    0.25
   3   1   1    0.87    0.32
  -3   1  -1    0.90    0.26
  -3   1  -1    1.04    0.37
   4  -1   1    0.06    0.35
  -4  -1  -1    0.16    0.16
  -4  -1  -1    0.34    0.30
   4  -1   1    0.01    0.18
   4  -1   1    1.04    0.25
  -4  -1  -1    0.70    0.16
  -4   1  -1    0.39    0.32
  -4   1  -1    0.58    0.20
  -4   1  -1    0.23    0.22
   4   1   1    0.77    0.22
   4   1   1    0.70    0.36
  -5  -1  -1    1.32    0.42
   5  -1   1   -0.10    0.27
  -5  -1  -1    0.78    0.27
   5  -1   1    0.73    0.22
  -5  -1  -1    0.25    0.18
   5   1   1    0.42    0.26
   5   1   1    0.17    0.25
  -5   1  -1    0.63    0.23
  -5   1  -1    0.52    0.42
  -5   1  -1    0.31    0.22
  -6  -1  -1    0.38    0.45
  -6  -1  -1    1.01    0.38
   6  -1   1    1.18    0.37
  -6   1  -1    0.85    0.28
   6   1   1    0.90    0.26
   6   1   1    0.94    0.33
  -6   1  -1    0.58    0.47
  -6   1  -1    1.20    0.28
  -7  -1  -1    0.16    0.51
  -7  -1  -1    0.44    0.39
  -7   1  -1   -0.45    0.40
  -7   1  -1   -0.06    0.54
  -7  -2   1    0.14    0.57
  -7  -2   1    0.69    0.42
  -7   2   1    0.34    0.53
  -7   2   1   -0.28    0.30
   6  -2  -1    5.36    0.87
  -6  -2   1    6.60    0.98
   6  -2  -1    5.66    0.92
  -6  -2   1    6.16    0.90
  -6   2   1    5.75    0.85
  -6   2   1    5.35    0.82
  -6   2   1    5.61    0.99
   5  -2  -1    3.53    0.61
  -5  -2   1    2.93    0.69
   5  -2  -1    3.88    0.57
  -5   2   1    3.41    0.72
  -5   2   1    3.66    0.56
  -5   2   1    4.45    0.60
   4  -2  -1    0.34    0.18
   4  -2  -1    0.31    0.22
  -4  -2   1    0.77    0.31
  -4   2   1    0.24    0.22
  -4   2   1   -0.34    0.31
   3  -2  -1    1.48    0.30
  -3  -2   1    1.64    0.41
  -3   2   1    2.36    0.43
  -3   2   1    1.25    0.28
  -2  -2   1   20.83    2.74
   2  -2  -1   20.99    2.73
   2  -2  -1   21.78    2.72
  -2   2   1   19.77    2.72
  -2   2   1   18.45    2.74
  -2   2   1   21.90    2.73
   1  -2  -1   13.79    1.66
  -1  -2   1   11.19    1.64
   1  -2  -1   13.17    1.66
  -1   2   1   13.17    1.66
  -1   2   1   12.33    1.65
  -1   2   1   12.12    1.66
   0  -2  -1    0.06    0.06
   0  -2   1    0.03    0.09
   0  -2   1    0.05    0.07
   0  -2  -1    0.09    0.09
   0  -2  -1    0.12    0.05
   0   2   1   -0.16    0.09
   0   2  -1    0.16    0.08
   0   2   1    0.11    0.05
   0   2  -1    0.08    0.06
   0   2   1    0.02    0.07
   0   2  -1    0.14    0.07
  -1  -2  -1   27.48    3.42
   1  -2   1   26.65    3.42
  -1  -2  -1   26.28    3.41
   1  -2   1   25.38    3.42
  -1  -2  -1   26.91    3.41
  -1  -2  -1   25.76    3.41
   1  -2   1   25.72    3.42
  -1   2  -1   24.57    3.42
   1   2   1   24.78    3.42
   1   2   1   25.56    3.41
   1   2   1   26.90    3.42
  -1   2  -1   27.20    3.43
  -1   2  -1   25.69    3.42
  -2  -2  -1    1.22    0.29
   2  -2   1    1.14    0.30
   2  -2   1    0.73    0.25
  -2  -2  -1    1.14    0.23
  -2  -2  -1    1.13    0.18
  -2  -2  -1    1.22    0.19
   2  -2   1    1.21    0.24
  -2   2  -1    1.07    0.23
  -2   2  -1    1.29    0.25
   2   2   1    0.94    0.29
  -2   2  -1    1.44    0.33
   2   2   1    1.00    0.20
   3  -2   1    0.65    0.24
   3  -2   1    0.98    0.22
  -3  -2  -1    0.58    0.21
   3  -2   1    0.48    0.31
  -3  -2  -1    0.83    0.15
  -3  -2  -1    0.75    0.17
   3   2   1    0.71    0.22
   3   2   1    0.36    0.18
   3   2   1    0.22    0.30
  -3   2  -1    1.15    0.32
  -3   2  -1    0.70    0.21
  -4  -2  -1    0.21    0.11
   4  -2   1    0.34    0.34
  -4  -2  -1    0.12    0.13
  -4  -2  -1   -0.01    0.29
   4  -2   1    0.20    0.19
  -4  -2  -1    0.24    0.19
   4  -2   1    0.04    0.23
   4   2   1    0.22    0.13
  -4   2  -1   -0.10    0.35
  -4   2  -1   -0.11    0.17
   4   2   1   -0.31    0.17
  -4   2  -1   -0.20    0.19
   4   2   1   -0.05    0.28
   5  -2   1    4.57    0.60
  -5  -2  -1    3.89    0.62
  -5  -2  -1    4.17    0.68
   5  -2   1    3.09    0.62
  -5   2  -1    3.24    0.69
   5   2   1    3.64    0.58
  -5   2  -1    4.28    0.72
  -5   2  -1    4.35    0.60
   5   2   1    3.36    0.55
   6  -2   1    0.58    0.26
  -6  -2  -1    0.47    0.32
   6  -2   1    0.42    0.35
  -6  -2  -1    0.80    0.47
  -6   2  -1   -0.37    0.23
   6   2   1    0.10    0.17
  -6   2  -1    0.32    0.27
  -6   2  -1    0.33    0.51
  -7  -2  -1   -0.07    0.38
  -7  -2  -1    0.26    0.53
  -7   2  -1   -0.27    0.48
  -7   2  -1    0.13    0.42
  -7   2  -1    0.36    0.30
  -7   2  -1    0.83    0.29
  -7  -3   1   -0.38    0.51
  -7  -3   1    0.29    0.36
  -7   3   1    0.33    0.58
  -7   3   1   -0.06    0.31
   6  -3  -1    1.25    0.40
   6  -3  -1    0.90    0.31
  -6  -3   1    0.58    0.33
  -6   3   1    1.84    0.57
  -6   3   1    0.82    0.28
  -6   3   1    0.75    0.34
  -5  -3   1    0.67    0.41
   5  -3  -1    0.60    0.26
   5  -3  -1    0.29    0.31
  -5  -3   1    1.50    0.29
  -5   3   1    0.84    0.30
  -5   3   1    0.54    0.25
  -5   3   1    0.56    0.46
   4  -3  -1    3.18    0.56
  -4  -3   1    3.41    0.53
   4  -3  -1    3.95    0.55
  -4  -3   1    3.93    0.62
  -4   3   1    3.32    0.53
  -4   3   1    4.39    0.57
  -4   3   1    2.30    0.61
   3  -3  -1   29.44    3.96
   3  -3  -1   32.24    3.96
  -3  -3   1   29.17    3.97
  -3   3   1   29.71    3.95
  -3   3   1   29.38    3.98
  -3   3   1   30.24    3.96
   2  -3  -1    9.08    1.16
  -2  -3   1    8.60    1.17
  -2  -3   1    8.22    1.13
   2  -3  -1    8.43    1.16
  -2   3   1    8.63    1.21
  -2   3   1    8.42    1.15
  -2   3   1    8.25    1.17
   1  -3  -1   25.93    3.33
  -1  -3   1   25.79    3.31
  -1  -3   1   26.60    3.31
  -1  -3   1   25.85    3.31
   1  -3  -1   25.26    3.32
  -1   3   1   23.79    3.32
  -1   3   1   26.21    3.33
   1   3  -1   24.50    3.31
   1   3  -1   22.85    3.31
  -1   3   1   26.66    3.32
   0  -3   1   12.54    1.91
   0  -3  -1   15.56    1.91
   0  -3   1   14.71    1.91
   0  -3  -1   14.20    1.92
   0  -3   1   14.97    1.92
   0  -3   1   14.71    1.92
   0  -3  -1   15.35    1.92
   0   3  -1   13.49    1.92
   0   3   1   14.58    1.92
   0   3  -1   14.40    1.92
   0   3   1   16.26    1.91
   0   3  -1   14.14    1.91
   0   3   1   15.08    1.93
   1  -3   1    9.94    1.24
  -1  -3  -1    9.32    1.22
  -1  -3  -1    9.20    1.22
   1  -3   1    9.41    1.25
   1  -3   1    9.48    1.24
  -1  -3  -1    9.32    1.22
  -1   3  -1    9.28    1.25
   1   3   1    8.48    1.22
  -1   3  -1    8.49    1.24
  -1   3  -1    9.80    1.25
   1   3   1    8.67    1.22
   1   3   1    9.61    1.23
  -2  -3  -1   10.03    1.32
   2  -3   1   10.07    1.33
  -2  -3  -1    9.62    1.33
   2  -3   1    8.14    1.36
  -2  -3  -1    9.70    1.29
   2  -3   1   10.11    1.34
  -2  -3  -1   10.35    1.30
  -2   3  -1    9.48    1.33
  -2   3  -1   10.14    1.34
   2   3   1    8.95    1.30
   2   3   1    9.94    1.34
  -2   3  -1   10.78    1.37
   2   3   1   10.37    1.30
   3  -3   1    4.61    0.95
   3  -3   1    5.67    0.76
  -3  -3  -1    5.03    0.73
   3  -3   1    5.76    0.74
  -3  -3  -1    5.21    0.77
  -3   3  -1    5.12    0.80
  -3   3  -1    4.41    0.74
   3   3   1    3.87    0.75
  -3   3  -1    5.86    0.76
   4  -3   1    1.65    0.44
  -4  -3  -1    1.60    0.29
   4  -3   1    0.48    0.31
  -4  -3  -1    1.36    0.37
   4  -3   1    1.73    0.29
   4   3   1    1.20    0.25
  -4   3  -1    1.54    0.31
   4   3   1    1.21    0.21
   4   3   1    0.96    0.40
  -4   3  -1    1.45    0.43
  -4   3  -1    1.29    0.28
  -5  -3  -1    7.62    1.15
   5  -3   1    6.24    1.10
  -5  -3  -1    6.97    1.10
   5  -3   1    8.49    1.09
  -5   3  -1    8.28    1.10
  -5   3  -1    7.58    1.09
  -5   3  -1    9.01    1.22
   6  -3   1    1.07    0.35
  -6  -3  -1    0.61    0.36
  -6   3  -1    1.36    0.58
  -6   3  -1    1.24    0.51
  -6   3  -1    1.46    0.36
  -7  -3  -1    0.42    0.55
  -7  -3  -1    0.74    0.46
   7  -3   1    1.00    0.36
  -7   3  -1    0.86    0.36
  -7   3  -1    0.89    0.34
  -7   3  -1    1.45    0.64
   7  -4  -1    0.29    0.33
  -7  -4   1   -0.66    0.50
  -7   4   1   -0.34    0.58
  -7   4   1    0.22    0.35
  -6  -4   1    0.14    0.30
   6  -4  -1    0.34    0.30
  -6   4   1    0.53    0.28
  -6   4   1    0.02    0.53
  -6   4   1    0.49    0.34
  -5  -4   1    1.11    0.45
  -5  -4   1    1.26    0.33
   5  -4  -1    2.18    0.36
   5  -4  -1    1.25    0.39
  -5   4   1    2.09    0.39
  -5   4   1    0.90    0.32
  -5   4   1    1.79    0.54
   4  -4  -1    2.89    0.47
  -4  -4   1    2.84    0.53
  -4  -4   1    3.36    0.45
   4  -4  -1    2.33    0.48
  -4   4   1    3.49    0.50
  -4   4   1    2.87    0.56
  -4   4   1    2.03    0.44
   3  -4  -1    4.95    0.75
  -3  -4   1    4.95    0.76
   3  -4  -1    5.63    0.75
  -3  -4   1    5.88    0.71
  -3   4   1    3.71    0.71
  -3   4   1    4.08    0.78
  -3   4   1    6.34    0.77
   2  -4  -1    1.31    0.30
  -2  -4   1    2.52    0.33
   2  -4  -1    1.29    0.32
  -2   4   1    1.76    0.35
  -2   4   1    1.71    0.31
  -2   4   1    1.64    0.38
  -1  -4   1    2.52    0.31
   1  -4  -1    2.50    0.36
  -1  -4   1    2.53    0.32
   1   4  -1    1.91    0.31
  -1   4   1    1.53    0.37
   1   4  -1    2.31    0.32
  -1   4   1    1.52    0.32
  -1   4   1    1.69    0.35
   0  -4   1   16.60    2.10
   0  -4  -1   14.51    2.10
   0  -4   1   16.61    2.11
   0  -4  -1   16.88    2.11
   0  -4   1   17.01    2.09
   0   4  -1   15.80    2.09
   0   4   1   13.47    2.11
   0   4  -1   16.25    2.10
  -1  -4  -1   27.50    3.73
  -1  -4  -1   29.38    3.73
   1  -4   1   30.18    3.75
   1  -4   1   29.17    3.75
  -1  -4  -1   29.31    3.73
  -1  -4  -1   27.49    3.73
   1  -4   1   26.17    3.74
   1   4   1   28.12    3.74
   1   4   1   27.50    3.73
  -1   4  -1   30.01    3.75
  -1   4  -1   28.46    3.75
  -1   4  -1   29.68    3.75
   1   4   1   28.39    3.73
   2  -4   1   35.80    4.52
  -2  -4  -1   35.95    4.52
   2  -4   1   33.25    4.54
  -2  -4  -1   36.76    4.52
   2  -4   1   36.82    4.53
  -2  -4  -1   34.36    4.50
   2   4   1   31.95    4.50
   2   4   1   32.97    4.52
   2   4   1   33.80    4.52
   2   4   1   35.48    4.50
  -2   4  -1   32.35    4.53
  -2   4  -1   33.92    4.52
  -2   4  -1   34.36    4.54
   3  -4   1    2.34    0.47
   3  -4   1    2.06    0.37
   3  -4   1    1.60    0.40
  -3   4  -1    2.97    0.49
  -3   4  -1    2.01    0.38
  -3   4  -1    2.76    0.41
   4  -4   1    2.25    0.48
   4  -4   1    2.28    0.41
  -4  -4  -1    2.72    0.47
   4  -4   1    2.56    0.44
  -4  -4  -1    2.52    0.40
  -4   4  -1    1.19    0.47
   4   4   1    1.83    0.48
  -4   4  -1    3.12    0.45
  -4   4  -1    2.29    0.41
   5  -4   1    0.74    0.30
   5  -4   1    0.99    0.37
  -5  -4  -1    1.49    0.29
  -5  -4  -1    2.34    0.43
  -5   4  -1    1.08    0.48
  -5   4  -1    0.87    0.33
  -5   4  -1    0.46    0.29
   6  -4   1    1.30    0.37
  -6  -4  -1    2.03    0.39
   6  -4   1    0.94    0.42
  -6   4  -1    0.76    0.35
  -6   4  -1    1.47    0.60
  -6   4  -1    0.67    0.37
  -7  -4  -1    0.09    0.35
   7  -4   1    0.57    0.36
  -7  -4  -1    0.07    0.52
  -7   4  -1    0.11    0.37
  -7   4  -1    0.49    0.63
  -7  -5   1    0.33    0.36
  -7  -5   1   -0.08    0.54
   7  -5  -1   -0.15    0.32
  -7   5   1    0.05    0.61
  -7   5   1    0.57    0.43
   6  -5  -1    0.42    0.36
  -6  -5   1    1.45    0.33
  -6  -5   1    0.41    0.46
   6  -5  -1    0.92    0.34
  -6   5   1    0.13    0.29
  -6   5   1    0.42    0.40
  -6   5   1   -0.25    0.52
   5  -5  -1    1.19    0.31
  -5  -5   1    0.72    0.27
  -5  -5   1    0.58    0.36
   5  -5  -1    0.92    0.35
  -5   5   1    0.35    0.27
  -5   5   1    1.61    0.53
  -5   5   1    0.81    0.35
   4  -5  -1    2.96    0.44
  -4  -5   1    3.19    0.49
   4  -5  -1    1.87    0.45
  -4  -5   1    2.21    0.39
  -4   5   1    2.39    0.52
  -4   5   1    2.36    0.46
  -4   5   1    2.47    0.43
   3  -5  -1    1.60    0.36
  -3  -5   1    1.46    0.33
  -3  -5   1    1.23    0.25
  -3   5   1    1.60    0.30
  -3   5   1    1.41    0.42
  -2  -5   1    3.15    0.47
   2  -5  -1    4.51    0.52
  -2  -5   1    3.44    0.49
   2  -5  -1    2.41    0.50
  -2   5   1    2.88    0.47
  -2   5   1    3.71    0.51
  -2   5   1    2.82    0.54
  -2   5   1    3.44    0.53
  -1  -5   1   15.28    2.13
  -1  -5   1   16.47    2.13
   1  -5  -1   17.65    2.16
  -1  -5   1   17.19    2.14
   1  -5  -1   16.54    2.14
   1  -5  -1   17.86    2.16
  -1   5   1   16.08    2.17
  -1   5   1   13.86    2.14
   1   5  -1   15.67    2.13
   1   5  -1   16.50    2.14
  -1   5   1   16.53    2.16
  -1   5   1   16.29    2.15
   0  -5   1   45.19    5.79
   0  -5   1   46.44    5.80
   0  -5  -1   47.21    5.78
   0  -5   1   43.44    5.78
   0  -5   1   39.47    5.78
   0  -5  -1   41.75    5.79
   0  -5  -1   46.14    5.80
   0   5  -1   43.53    5.78
   0   5  -1   43.25    5.79
   0   5  -1   44.40    5.80
   0   5   1   44.02    5.80
   0   5   1   42.57    5.79
   0   5   1   44.90    5.78
   0   5  -1   47.28    5.78
   1  -5   1    7.14    0.95
   1  -5   1    6.76    0.97
  -1  -5  -1    7.34    0.92
  -1  -5  -1    6.39    0.90
   1  -5   1    6.27    0.95
  -1   5  -1    5.64    0.96
   1   5   1    7.68    0.93
  -1   5  -1    6.90    0.95
  -1   5  -1    7.11    0.96
  -2  -5  -1    8.60    0.96
  -2  -5  -1    6.03    0.93
   2  -5   1    6.17    1.01
   2  -5   1    7.59    0.98
   2  -5   1    7.89    1.00
   2   5   1    5.66    0.97
   2   5   1    7.84    0.96
   2   5   1    6.25    0.94
  -2   5  -1    6.68    0.98
   2   5   1    7.40    0.93
  -2   5  -1    6.88    1.00
  -2   5  -1    7.83    1.03
   3  -5   1   12.60    1.67
   3  -5   1   12.81    1.79
  -3  -5  -1   13.08    1.67
   3  -5   1   10.92    1.69
   3   5   1   12.98    1.68
  -3   5  -1   11.86    1.67
  -3   5  -1   12.23    1.72
  -3   5  -1   12.63    1.69
   4  -5   1    2.02    0.48
  -4  -5  -1    2.89    0.41
  -4  -5  -1    3.45    0.49
   4  -5   1    2.66    0.43
   4  -5   1    2.95    0.46
  -4   5  -1    1.50    0.40
  -4   5  -1    1.97    0.45
  -4   5  -1    1.99    0.50
  -5  -5  -1    3.05    0.46
   5  -5   1    2.46    0.44
  -5  -5  -1    1.84    0.50
   5  -5   1    2.03    0.49
  -5   5  -1    2.54    0.45
  -5   5  -1    1.68    0.47
  -5   5  -1    2.02    0.61
   6  -5   1    0.51    0.34
  -6  -5  -1    0.14    0.48
  -6  -5  -1    0.71    0.32
  -6   5  -1    0.01    0.52
  -6   5  -1    0.70    0.32
  -6   5  -1    0.70    0.37
  -7  -5  -1    0.87    0.54
   7  -5   1    0.29    0.37
  -7  -5  -1    0.87    0.44
  -7   5  -1    0.66    0.36
  -7   5  -1    0.49    0.62
  -7   5  -1    0.46    0.39
  -7  -6   1    0.45    0.54
  -7  -6   1    0.14    0.33
   7  -6  -1    0.68    0.39
  -7   6   1    0.42    0.44
  -7   6   1    1.09    0.64
  -7   6   1   -0.02    0.33
  -6  -6   1    5.66    1.05
   6  -6  -1    8.82    1.04
  -6  -6   1    6.64    0.99
  -6   6   1    6.28    1.13
  -6   6   1    6.81    1.03
  -6   6   1    5.92    0.98
  -5  -6   1    6.15    0.89
  -5  -6   1    5.76    0.84
   5  -6  -1    5.24    0.87
   5  -6  -1    6.60    0.88
  -5   6   1    5.38    0.95
  -5   6   1    5.31    0.87
  -5   6   1    5.01    0.83
  -4  -6   1    0.10    0.16
  -4  -6   1   -0.01    0.26
   4  -6  -1    0.31    0.24
   4  -6  -1    0.42    0.26
  -4   6   1    0.09    0.22
  -4   6   1    0.26    0.28
  -4   6   1    0.09    0.39
   3  -6  -1    0.39    0.23
   3  -6  -1    0.17    0.22
  -3  -6   1    0.13    0.23
  -3  -6   1    0.28    0.14
  -3   6   1    0.26    0.22
  -3   6   1    0.05    0.30
  -3   6   1    0.12    0.24
   2  -6  -1    0.37    0.21
   2  -6  -1    0.30    0.21
  -2  -6   1    0.08    0.11
  -2  -6   1   -0.03    0.18
  -2   6   1    0.20    0.28
   2   6  -1   -0.05    0.14
  -2   6   1    0.28    0.21
  -2   6   1    0.26    0.17
  -2   6   1   -0.66    0.24
  -1  -6   1   -0.07    0.16
   1  -6  -1   -0.09    0.14
  -1  -6   1    0.28    0.13
   1  -6  -1    0.00    0.19
  -1  -6   1    0.06    0.09
   1  -6  -1    0.43    0.22
  -1   6   1    0.21    0.19
  -1   6   1    0.41    0.24
   1   6  -1   -0.02    0.10
   1   6  -1    0.03    0.14
  -1   6   1    0.05    0.15
  -1   6   1    0.06    0.22
   0  -6  -1    6.96    1.00
   0  -6  -1    8.76    1.03
   0  -6   1    7.83    0.98
   0  -6   1    7.31    1.00
   0  -6   1    8.31    1.02
   0  -6  -1    6.93    0.98
   0  -6   1    7.45    0.97
   0   6   1    7.76    1.02
   0   6  -1    6.64    1.02
   0   6   1    7.09    0.98
   0   6  -1    6.38    0.97
   0   6   1    6.98    1.01
   0   6  -1    7.42    1.01
   1  -6   1    7.09    0.91
  -1  -6  -1    5.14    0.90
  -1  -6  -1    7.14    0.87
   1  -6   1    6.55    0.91
   1  -6   1    7.19    0.93
  -1  -6  -1    7.30    0.88
  -1  -6  -1    5.56    0.85
  -1   6  -1    6.27    0.91
   1   6   1    5.39    0.86
   1   6   1    7.49    0.89
  -1   6  -1    8.08    0.92
  -1   6  -1    5.91    0.93
   1   6   1    6.59    0.90
   1   6   1    6.68    0.87
  -1   6  -1    6.58    0.88
  -2  -6  -1    7.88    1.07
   2  -6   1    8.33    1.11
  -2  -6  -1    7.40    1.06
   2  -6   1    8.62    1.14
  -2  -6  -1    8.27    1.08
  -2  -6  -1    8.85    1.08
   2  -6   1    7.91    1.13
   2   6   1    8.15    1.08
  -2   6  -1    7.18    1.13
  -2   6  -1    7.98    1.15
   2   6   1    8.20    1.06
  -2   6  -1    7.79    1.11
   2   6   1    7.34    1.09
  -3  -6  -1    4.36    0.63
   3  -6   1    3.71    0.64
  -3  -6  -1    4.22    0.62
   3  -6   1    4.70    0.64
   3  -6   1    4.34    0.70
   3   6   1    4.41    0.65
  -3   6  -1    4.07    0.65
  -3   6  -1    3.33    0.61
  -3   6  -1    4.88    0.71
   4  -6   1    2.03    0.39
   4  -6   1    2.20    0.47
  -4  -6  -1    1.93    0.35
   4  -6   1    1.84    0.40
  -4  -6  -1    2.45    0.41
  -4   6  -1    1.12    0.36
  -4   6  -1    2.24    0.48
  -4   6  -1    2.02    0.42
   5  -6   1    3.27    0.70
   5  -6   1    4.66    0.68
  -5  -6  -1    4.54    0.72
  -5  -6  -1    4.29    0.66
  -5   6  -1    3.77    0.69
  -5   6  -1    4.15    0.80
  -5   6  -1    4.12    0.67
   6  -6   1    2.96    0.53
  -6  -6  -1    2.59    0.60
  -6  -6  -1    2.55    0.53
  -6   6  -1    2.05    0.56
  -6   6  -1    2.72    0.69
  -6   6  -1    2.47    0.51
   7  -6   1    0.60    0.41
  -7  -6  -1    0.55    0.38
  -7  -6  -1    0.20    0.51
  -7   6  -1    0.72    0.61
  -7   6  -1    0.33    0.43
  -7   6  -1    0.05    0.37
   7  -7  -1    0.55    0.40
  -7  -7   1   -0.13    0.31
  -7  -7   1    0.69    0.54
  -7   7   1    0.54    0.47
  -7   7   1    0.73    0.39
  -7   7   1    1.03    0.60
  -6  -7   1    0.76    0.33
   6  -7  -1    0.94    0.38
  -6  -7   1    2.19    0.51
  -6   7   1    1.86    0.57
  -6   7   1    1.16    0.37
  -6   7   1    0.29    0.42
  -5  -7   1    0.95    0.27
  -5  -7   1    0.88    0.39
   5  -7  -1    0.55    0.32
   5  -7  -1    0.64    0.37
  -5   7   1    1.32    0.39
  -5   7   1    0.95    0.33
  -4  -7   1    0.28    0.16
   4  -7  -1    0.02    0.24
  -4  -7   1    0.03    0.26
   4  -7  -1   -0.17    0.25
  -4   7   1    0.05    0.22
  -4   7   1    0.21    0.36
  -4   7   1    0.27    0.28
  -3  -7   1    0.74    0.17
   3  -7  -1    0.94    0.28
  -3  -7   1    0.91    0.25
   3  -7  -1    0.43    0.26
  -3   7   1    0.35    0.19
  -3   7   1    0.45    0.24
  -3   7   1    0.54    0.33
  -3   7   1    0.07    0.27
  -2  -7   1    7.47    1.03
   2  -7  -1    8.63    1.07
   2  -7  -1    8.09    1.07
   2   7  -1    8.03    1.01
  -2   7   1    6.05    1.08
   2   7  -1    7.10    1.02
  -2   7   1    7.73    1.06
  -2   7   1    6.98    1.03
  -2   7   1    8.20    1.13
   2   7  -1    7.64    1.06
   1  -7  -1    3.61    0.55
   1  -7  -1    3.57    0.54
   1  -7  -1    3.71    0.53
  -1   7   1    4.29    0.60
   1   7  -1    3.32    0.53
   1   7  -1    4.96    0.56
  -1   7   1    3.27    0.54
  -1   7   1    2.91    0.51
  -1   7   1    3.59    0.55
   0  -7  -1    9.10    1.25
   0  -7  -1    9.16    1.20
   0  -7   1    8.26    1.20
   0  -7   1    9.50    1.20
   0  -7   1   10.74    1.25
   0  -7  -1    8.74    1.23
   0   7   1    7.46    1.24
   0   7  -1    8.08    1.24
   0   7  -1    9.42    1.20
   0   7   1    8.66    1.23
   0   7  -1    9.11    1.23
   0   7  -1    9.67    1.20
   0   7   1    8.68    1.20
  -1  -7  -1   32.07    4.07
   1  -7   1   31.26    4.08
   1  -7   1   32.46    4.08
  -1  -7  -1   31.30    4.07
   1  -7   1   32.71    4.09
  -1  -7  -1   31.58    4.06
   1   7   1   30.08    4.08
  -1   7  -1   31.36    4.07
  -1   7  -1   30.90    4.09
   1   7   1   26.96    4.06
   1   7   1   28.95    4.06
   1   7   1   32.46    4.07
  -1   7  -1   32.61    4.08
  -1   7  -1   30.74    4.09
  -2  -7  -1    3.75    0.56
  -2  -7  -1    3.83    0.57
  -2  -7  -1    4.25    0.58
   2  -7   1    3.55    0.62
   2  -7   1    5.20    0.65
   2  -7   1    4.30    0.64
  -2  -7  -1    4.84    0.59
  -2   7  -1    3.31    0.64
  -2   7  -1    3.92    0.61
   2   7   1    3.65    0.59
   2   7   1    4.23    0.56
   2   7   1    4.03    0.60
  -2   7  -1    3.95    0.64
  -3  -7  -1    2.51    0.38
   3  -7   1    1.81    0.42
   3  -7   1    2.39    0.45
  -3  -7  -1    2.29    0.36
   3  -7   1    2.26    0.40
  -3   7  -1    2.21    0.44
   3   7   1    1.80    0.41
  -3   7  -1    2.20    0.46
  -3   7  -1    1.77    0.38
  -4  -7  -1    2.93    0.55
   4  -7   1    3.15    0.57
  -4  -7  -1    3.47    0.51
   4  -7   1    3.67    0.56
   4  -7   1    2.64    0.58
  -4   7  -1    4.31    0.67
  -4   7  -1    3.34    0.54
  -4   7  -1    3.26    0.59
   5  -7   1    0.49    0.32
  -5  -7  -1    0.97    0.27
  -5  -7  -1    1.30    0.39
   5  -7   1    0.63    0.40
  -5   7  -1    1.23    0.33
  -5   7  -1    0.34    0.36
   6  -7   1   -0.43    0.43
  -6  -7  -1    0.10    0.42
  -6  -7  -1    0.35    0.33
   6  -7   1    0.50    0.36
  -6   7  -1    0.39    0.41
  -6   7  -1    0.79    0.56
  -6   7  -1    0.06    0.34
  -7  -7  -1    0.89    0.54
  -7  -7  -1    0.31    0.42
   7  -7   1    0.24    0.41
  -7   7  -1    0.53    0.40
  -7   7  -1    0.51    0.45
  -7   7  -1    1.38    0.72
  -7  -8   1   -0.44    0.50
  -7  -8   1    0.04    0.31
   7  -8  -1    0.32    0.41
  -7   8   1   -0.26    0.38
  -7   8   1   -0.01    0.46
  -6  -8   1    0.35    0.29
   6  -8  -1    0.36    0.36
  -6  -8   1    0.32    0.43
  -6   8   1    0.19    0.51
  -6   8   1    0.03    0.41
  -6   8   1    0.48    0.35
   5  -8  -1    1.46    0.44
   5  -8  -1    1.62    0.50
  -5  -8   1    2.44    0.38
  -5  -8   1    1.49    0.46
  -5   8   1    2.27    0.45
  -5   8   1    2.26    0.69
  -5   8   1    2.00    0.44
  -5   8   1    2.09    0.50
  -4  -8   1    0.29    0.27
   4  -8  -1    0.04    0.27
   4  -8  -1    0.16    0.26
  -4  -8   1    0.27    0.17
  -4   8   1    0.13    0.30
  -4   8   1    0.36    0.26
  -4   8   1   -0.33    0.41
  -4   8   1   -0.12    0.18
   3  -8  -1    1.00    0.28
   3  -8  -1    0.46    0.27
  -3  -8   1    0.90    0.25
  -3   8   1    0.24    0.25
  -3   8   1    0.57    0.30
  -3   8   1    0.57    0.21
  -3   8   1    2.11    0.43
  -2  -8   1   11.72    1.48
  -2  -8   1   10.94    1.48
   2  -8  -1    9.68    1.53
  -2  -8   1   11.09    1.49
   2  -8  -1   12.02    1.53
  -2  -8   1   12.57    1.48
   2   8  -1   11.18    1.48
   2   8  -1   11.89    1.49
  -2   8   1    9.39    1.54
  -2   8   1    9.71    1.50
  -2   8   1   10.62    1.52
   1  -8  -1    1.12    0.27
   1  -8  -1    1.21    0.26
  -1  -8   1    0.64    0.21
  -1  -8   1    0.37    0.15
   1  -8  -1    1.25    0.20
  -1  -8   1    0.56    0.19
   1   8  -1    0.65    0.15
  -1   8   1    1.37    0.26
   1   8  -1    0.38    0.23
  -1   8   1    1.40    0.21
  -1   8   1    1.70    0.31
   1   8  -1    0.48    0.19
  -1   8   1    1.73    0.29
   0  -8   1   80.86    9.72
   0  -8  -1   72.91    9.74
   0  -8   1   74.90    9.72
   0  -8  -1   74.85    9.72
   0  -8   1   79.98    9.74
   0  -8  -1   69.24    9.73
   0  -8   1   78.31    9.73
   0   8   1   72.06    9.73
   0   8   1   73.63    9.72
   0   8   1   65.98    9.74
   0   8  -1   75.60    9.72
   0   8  -1   70.59    9.73
   0   8  -1   77.66    9.74
  -1  -8  -1    7.63    0.99
   1  -8   1    7.19    1.02
   1  -8   1    7.76    1.03
  -1  -8  -1    8.20    1.00
  -1  -8  -1    7.99    0.97
   1  -8   1    6.03    1.01
   1   8   1    6.20    1.01
  -1   8  -1    6.53    1.04
   1   8   1    7.05    0.97
  -1   8  -1    5.33    1.00
  -1   8  -1    7.78    1.01
   1   8   1    7.85    0.99
   2  -8   1    8.80    1.25
  -2  -8  -1    9.52    1.19
   2  -8   1    8.67    1.24
  -2  -8  -1    9.49    1.19
   2  -8   1    8.57    1.25
  -2  -8  -1    8.98    1.19
  -2   8  -1    8.08    1.26
   2   8   1    8.85    1.20
   2   8   1    9.26    1.19
  -2   8  -1    7.96    1.21
   2   8   1    8.99    1.20
  -2   8  -1    8.34    1.24
   3  -8   1   12.06    1.53
   3  -8   1   10.69    1.54
  -3  -8  -1   12.35    1.50
   3  -8   1   10.32    1.54
   3   8   1   11.42    1.51
  -3   8  -1    9.32    1.52
   3   8   1   11.51    1.50
  -3   8  -1   12.86    1.58
  -3   8  -1    9.33    1.54
   4  -8   1    1.74    0.40
   4  -8   1    1.91    0.43
   4  -8   1    1.43    0.45
  -4  -8  -1    1.42    0.37
  -4  -8  -1    2.48    0.35
  -4   8  -1    1.86    0.49
  -4   8  -1    1.74    0.43
  -4   8  -1    1.93    0.39
   5  -8   1    0.68    0.31
  -5  -8  -1    0.26    0.32
  -5  -8  -1   -0.10    0.23
  -5   8  -1   -0.11    0.34
  -5   8  -1   -0.22    0.29
  -5   8  -1    0.21    0.43
  -6  -8  -1    0.22    0.41
   6  -8   1    0.90    0.38
  -6  -8  -1    0.69    0.38
  -6   8  -1    0.67    0.39
  -6   8  -1    0.68    0.44
  -6   8  -1    0.41    0.56
   7  -8   1    0.40    0.42
  -7  -8  -1   -0.18    0.50
  -7  -8  -1    0.63    0.39
  -7   8  -1   -0.18    0.40
  -7   8  -1    0.24    0.47
  -7  -9   1    0.13    0.33
  -7  -9   1   -0.59    0.47
   7  -9  -1    0.49    0.69
  -7   9   1   -0.87    0.99
  -7   9   1    0.19    0.43
  -7   9   1    0.00    0.48
  -6  -9   1   -0.30    0.25
  -6  -9   1   -0.28    0.38
  -6   9   1    0.46    0.37
  -6   9   1    0.02    0.42
  -6   9   1    0.26    0.57
  -5  -9   1   -0.02    0.32
   5  -9  -1    1.16    0.39
  -5  -9   1    0.19    0.22
   5  -9  -1    0.07    0.54
  -5   9   1    0.88    0.47
  -5   9   1    0.15    0.31
  -5   9   1    0.30    0.39
  -5   9   1    0.21    0.27
  -4  -9   1    0.55    0.18
  -4  -9   1    0.07    0.25
   4  -9  -1    0.73    0.30
   4  -9  -1    0.17    0.29
  -4   9   1    0.13    0.27
  -4   9   1   -0.40    0.35
  -4   9   1    0.45    0.21
  -4   9   1    0.08    0.32
   3  -9  -1    1.50    0.31
   3  -9  -1    0.51    0.29
  -3  -9   1    1.04    0.20
  -3  -9   1    0.70    0.25
  -3   9   1    0.41    0.27
  -3   9   1    0.88    0.23
  -3   9   1    0.75    0.40
  -3   9   1    0.80    0.33
   2  -9  -1    0.83    0.28
  -2  -9   1    0.97    0.19
  -2  -9   1    0.95    0.18
  -2  -9   1    1.07    0.20
  -2  -9   1    1.05    0.21
   2  -9  -1    0.70    0.28
  -2   9   1    0.76    0.23
   2   9  -1    0.61    0.19
  -2   9   1    1.04    0.33
  -2   9   1    1.13    0.37
   2   9  -1    0.95    0.21
  -2   9   1    1.57    0.29
  -1  -9   1   11.57    1.35
   1  -9  -1    9.34    1.34
  -1  -9   1    8.93    1.35
   1  -9  -1    9.67    1.37
  -1  -9   1   10.87    1.32
   1  -9  -1    9.62    1.38
   1   9  -1   10.11    1.32
  -1   9   1    8.68    1.36
  -1   9   1    9.93    1.36
   1   9  -1   10.02    1.37
  -1   9   1    8.98    1.39
  -1   9   1   11.36    1.35
   1   9  -1    9.10    1.34
   0  -9  -1    0.72    0.26
   0  -9   1    0.89    0.18
   0  -9   1    0.62    0.24
   0  -9   1    0.66    0.15
   0  -9  -1    0.43    0.21
   0   9   1    0.68    0.28
   0   9  -1    0.68    0.22
   0   9  -1    0.21    0.15
   0   9   1    0.10    0.20
   0   9  -1    0.62    0.27
   0   9  -1    0.79    0.17
   0   9   1    0.63    0.15
   0   9   1    0.74    0.19
  -1  -9  -1   -0.02    0.12
  -1  -9  -1    0.47    0.20
   1  -9   1    0.01    0.21
   1  -9   1    0.25    0.25
   1  -9   1    0.02    0.21
  -1  -9  -1    0.09    0.17
   1   9   1    0.25    0.13
  -1   9  -1    0.11    0.14
   1   9   1    0.14    0.21
  -1   9  -1    0.16    0.19
  -1   9  -1   -0.26    0.21
  -1   9  -1    0.27    0.27
   1   9   1    0.43    0.18
   2  -9   1    7.82    1.06
  -2  -9  -1    7.58    0.99
  -2  -9  -1    6.95    1.01
  -2  -9  -1    7.58    1.01
   2  -9   1    8.15    1.08
   2  -9   1    7.96    1.09
  -2  -9  -1    8.34    1.01
  -2   9  -1    7.19    1.06
  -2   9  -1    7.20    1.08
   2   9   1    7.40    1.02
  -2   9  -1    6.55    1.02
   2   9   1    7.29    1.02
   2   9   1    7.55    1.01
  -2   9  -1    6.44    1.08
   3  -9   1    0.55    0.28
   3  -9   1    0.30    0.26
  -3  -9  -1    0.62    0.18
  -3  -9  -1    0.16    0.18
   3  -9   1   -0.20    0.27
   3   9   1   -0.28    0.30
  -3   9  -1    0.45    0.29
  -3   9  -1   -0.02    0.23
  -3   9  -1    0.33    0.32
   3   9   1    0.14    0.12
   3   9   1    0.40    0.17
  -4  -9  -1    1.12    0.27
   4  -9   1    0.84    0.35
  -4  -9  -1    0.52    0.22
   4  -9   1    0.46    0.33
  -4   9  -1    0.63    0.29
  -4   9  -1    0.02    0.38
  -4   9  -1    0.92    0.36
   5  -9   1   -0.15    0.33
   5  -9   1   -0.12    0.32
  -5  -9  -1    0.72    0.34
  -5  -9  -1    0.35    0.25
  -5   9  -1   -0.43    0.31
  -5   9  -1    0.80    0.46
  -6  -9  -1    0.16    0.34
   6  -9   1    0.74    0.39
  -6  -9  -1   -0.01    0.40
  -6   9  -1    0.15    0.55
  -6   9  -1    0.95    0.47
  -6   9  -1    0.29    0.39
  -7  -9  -1    0.75    0.37
   7  -9   1    0.52    0.46
  -7  -9  -1    0.00    0.51
  -7   9  -1    0.07    0.70
  -7   9  -1    0.37    0.45
  -7   9  -1    1.11    0.51
  -7 -10   1    0.56    0.50
  -7 -10   1   -0.35    0.28
   7 -10  -1    0.28    0.44
  -7  10   1   -0.22    0.49
  -7  10   1    1.10    0.70
  -7  10   1   -0.45    0.42
   6 -10  -1    1.97    0.49
  -6 -10   1    1.18    0.37
  -6 -10   1    1.45    0.49
  -6  10   1    1.64    0.53
  -6  10   1    1.61    0.47
  -6  10   1    1.63    0.62
   5 -10  -1   -0.19    0.32
  -5 -10   1    0.49    0.22
  -5 -10   1    0.43    0.31
   5 -10  -1   -0.37    0.55
  -5  10   1   -0.07    0.26
  -5  10   1   -0.98    0.34
  -5  10   1    0.08    0.51
  -5  10   1   -0.17    0.31
   4 -10  -1    0.54    0.34
  -4 -10   1    0.95    0.21
   4 -10  -1    0.80    0.31
  -4 -10   1    0.21    0.30
  -4  10   1    0.31    0.23
  -4  10   1    0.49    0.41
  -4  10   1    0.73    0.34
  -4  10   1    0.28    0.29
   3 -10  -1    8.44    1.12
  -3 -10   1    8.70    1.06
   3 -10  -1    7.38    1.10
  -3  10   1    8.23    1.16
   3  10  -1    7.42    1.05
  -3  10   1    6.96    1.10
  -3  10   1    7.58    1.14
  -3  10   1    6.74    1.06
  -2 -10   1    2.15    0.32
   2 -10  -1    1.78    0.42
  -2 -10   1    2.00    0.30
  -2 -10   1    2.00    0.33
  -2 -10   1    2.07    0.30
   2 -10  -1    1.69    0.39
   2  10  -1    2.23    0.32
   2  10  -1    2.08    0.33
  -2  10   1    1.34    0.37
  -2  10   1    1.54    0.42
  -2  10   1    1.24    0.41
   1 -10  -1    0.95    0.21
  -1 -10   1    0.89    0.25
  -1 -10   1    0.62    0.23
   1 -10  -1    0.31    0.27
  -1 -10   1    0.98    0.17
   1  10  -1    0.59    0.23
  -1  10   1    0.62    0.22
   1  10  -1    0.81    0.28
  -1  10   1    0.73    0.33
  -1  10   1    0.42    0.24
   1  10  -1    1.24    0.17
  -1  10   1    0.49    0.28
   0 -10  -1    0.21    0.16
   0 -10   1    0.44    0.24
   0 -10   1   -0.05    0.14
   0 -10   1    0.11    0.13
   0 -10   1    0.52    0.44
   0 -10  -1    0.26    0.25
   0  10   1    0.18    0.25
   0  10  -1    0.37    0.20
   0  10  -1    0.26    0.15
   0  10   1   -0.16    0.17
   0  10  -1    0.03    0.13
   0  10   1    0.03    0.14
   0  10  -1    0.06    0.27
   0  10   1    0.21    0.20
  -1 -10  -1    0.20    0.14
   1 -10   1    0.13    0.23
   1 -10   1    0.19    0.26
  -1 -10  -1    0.35    0.21
   1 -10   1   -0.27    0.20
   1  10   1   -0.39    0.23
  -1  10  -1    0.12    0.23
   1  10   1   -0.03    0.13
  -1  10  -1    0.17    0.21
  -1  10  -1   -0.17    0.26
  -1  10  -1    0.15    0.16
   1  10   1    0.13    0.19
  -2 -10  -1   -0.10    0.10
   2 -10   1    0.51    0.23
   2 -10   1   -0.01    0.24
  -2 -10  -1   -0.01    0.16
   2 -10   1    0.19    0.24
  -2 -10  -1    0.25    0.17
   2  10   1   -0.05    0.20
   2  10   1    0.07    0.14
  -2  10  -1   -0.20    0.26
  -2  10  -1   -0.74    0.25
  -2  10  -1    0.03    0.17
  -2  10  -1    0.05    0.20
   3 -10   1    2.10    0.48
  -3 -10  -1    2.63    0.39
  -3 -10  -1    2.82    0.40
   3 -10   1    3.39    0.49
   3 -10   1    1.60    0.45
  -3  10  -1    2.33    0.49
  -3  10  -1    2.71    0.47
   3  10   1    2.73    0.41
   3  10   1    2.59    0.37
  -3  10  -1    2.80    0.55
  -3  10  -1    1.70    0.40
   4 -10   1    0.59    0.29
   4 -10   1    0.08    0.30
  -4 -10  -1    0.30    0.21
  -4 -10  -1    0.03    0.24
  -4  10  -1    0.39    0.34
  -4  10  -1    0.89    0.45
  -4  10  -1    0.47    0.29
  -4  10  -1    0.41    0.24
  -5 -10  -1    0.72    0.34
  -5 -10  -1    1.03    0.29
   5 -10   1    0.51    0.36
  -5  10  -1    0.49    0.41
  -5  10  -1    0.51    0.53
  -5  10  -1    0.54    0.38
   6 -10   1    1.31    0.44
  -6 -10  -1    1.28    0.45
  -6 -10  -1    0.52    0.36
  -6  10  -1    1.08    0.56
  -6  10  -1    0.75    0.43
  -6  10  -1    1.38    0.50
   7 -10   1    1.02    0.49
  -7 -10  -1    0.48    0.38
  -7 -10  -1    0.69    0.52
  -7  10  -1    1.51    0.60
  -7  10  -1    1.16    0.50
  -7  10  -1    0.84    0.66
  -7 -11   1   -0.10    0.30
  -7 -11   1    0.18    0.50
   7 -11  -1   -0.96    0.41
  -7  11   1    0.32    0.53
  -7  11   1    0.16    0.62
  -7  11   1    0.15    0.48
  -6 -11   1    0.07    0.39
   6 -11  -1    0.25    0.39
  -6 -11   1    0.22    0.26
  -6  11   1   -0.16    0.58
  -6  11   1    0.27    0.46
  -6  11   1    1.15    0.51
  -5 -11   1    1.35    0.31
  -5 -11   1    1.62    0.38
   5 -11  -1    1.20    0.41
  -5  11   1    0.50    0.43
  -5  11   1    0.69    0.45
  -5  11   1    0.90    0.51
  -5  11   1    0.98    0.35
   4 -11  -1    0.21    0.31
  -4 -11   1    0.07    0.27
  -4 -11   1   -0.06    0.17
   4 -11  -1   -0.14    0.28
  -4  11   1   -0.12    0.33
  -4  11   1    0.45    0.31
  -4  11   1   -0.04    0.44
  -4  11   1    0.09    0.21
   3 -11  -1   -0.17    0.24
  -3 -11   1   -0.19    0.13
  -3 -11   1    0.16    0.18
   3 -11  -1   -0.01    0.25
  -3  11   1   -0.13    0.24
  -3  11   1   -0.11    0.16
  -3  11   1    0.16    0.29
   3  11  -1   -0.07    0.16
  -3  11   1   -0.05    0.37
   3  11  -1   -0.09    0.15
  -2 -11   1    0.47    0.15
   2 -11  -1    0.90    0.31
  -2 -11   1    0.67    0.18
  -2 -11   1    0.49    0.12
   2 -11  -1    0.95    0.28
  -2 -11   1    0.28    0.20
   2  11  -1    0.32    0.15
  -2  11   1    0.10    0.24
   2  11  -1    0.39    0.19
  -2  11   1    0.64    0.21
  -2  11   1    0.84    0.33
  -2  11   1    0.70    0.33
   1 -11  -1    0.49    0.28
   1 -11  -1    0.34    0.18
   1 -11  -1    0.43    0.25
  -1  11   1   -0.28    0.17
  -1  11   1    0.16    0.34
   1  11  -1    0.42    0.20
  -1  11   1    0.18    0.23
  -1  11   1    0.66    0.28
   0 -11   1    2.86    0.42
   0 -11   1    3.05    0.45
   0 -11   1    2.21    0.36
   0 -11   1    2.76    0.37
   0 -11  -1    2.94    0.42
   0 -11  -1    3.50    0.46
   0 -11  -1    1.74    0.42
   0  11  -1    2.64    0.36
   0  11  -1    1.70    0.39
   0  11   1    2.29    0.36
   0  11   1    2.40    0.46
   0  11   1    1.38    0.39
   0  11   1    2.07    0.37
   0  11  -1    1.58    0.43
   0  11  -1    2.08    0.35
  -1 -11  -1    4.57    0.62
  -1 -11  -1    3.80    0.58
  -1 -11  -1    4.59    0.62
   1  11   1    4.35    0.65
   1  11   1    3.26    0.57
   1  11   1    4.43    0.61
  -2 -11  -1    0.80    0.21
  -2 -11  -1    1.61    0.25
   2 -11   1    0.69    0.32
  -2 -11  -1    1.09    0.25
   2 -11   1    1.66    0.31
   2 -11   1    1.32    0.35
  -2 -11  -1    0.99    0.16
  -2  11  -1    0.91    0.30
   2  11   1    0.94    0.29
  -2  11  -1    1.08    0.34
   2  11   1    1.23    0.24
  -2  11  -1    0.98    0.24
  -2  11  -1    1.05    0.37
   2  11   1    0.97    0.23
   3 -11   1    0.27    0.30
  -3 -11  -1    0.28    0.13
  -3 -11  -1    0.35    0.17
  -3 -11  -1    0.36    0.16
  -3 -11  -1    0.54    0.18
   3 -11   1    0.33    0.27
   3 -11   1    0.58    0.28
  -3  11  -1    0.28    0.29
  -3  11  -1    0.39    0.36
   3  11   1    0.23    0.21
  -3  11  -1    0.54    0.33
  -3  11  -1    0.47    0.21
   3  11   1    0.64    0.20
   3  11   1    0.41    0.14
  -4 -11  -1    0.08    0.19
   4 -11   1   -0.11    0.30
   4 -11   1    0.01    0.28
  -4  11  -1   -0.25    0.38
  -4  11  -1    0.11    0.20
  -4  11  -1   -0.25    0.32
  -5 -11  -1    0.67    0.32
  -5 -11  -1   -0.11    0.24
   5 -11   1    0.51    0.36
  -5  11  -1   -0.19    0.35
  -5  11  -1    0.63    0.44
  -5  11  -1    0.63    0.49
   6 -11   1    0.03    0.40
  -6 -11  -1    0.21    0.39
  -6 -11  -1    0.67    0.37
  -6  11  -1   -0.02    0.58
  -6  11  -1   -0.17    0.42
  -6  11  -1   -0.07    0.45
  -7 -11  -1   -0.16    0.45
  -7  11  -1    0.88    0.63
  -7  11  -1    0.29    0.57
   6 -12  -1    0.13    0.39
  -6 -12   1    0.01    0.37
  -6 -12   1    0.33    0.28
  -6  12   1    0.27    0.49
  -6  12   1    0.43    0.43
  -6  12   1   -0.19    0.54
   5 -12  -1    2.82    0.54
  -5 -12   1    2.52    0.48
   5 -12  -1    0.56    0.59
  -5 -12   1    2.92    0.45
  -5  12   1    3.44    0.72
  -5  12   1    2.46    0.54
  -5  12   1    1.61    0.51
  -5  12   1    1.90    0.57
  -4 -12   1    0.31    0.24
   4 -12  -1   -0.23    0.27
   4 -12  -1    0.65    0.34
  -4 -12   1    0.45    0.19
  -4  12   1    0.53    0.38
  -4  12   1    0.85    0.34
  -4  12   1    0.51    0.47
  -4  12   1    0.06    0.21
  -3 -12   1   -0.19    0.16
  -3 -12   1   -0.10    0.11
  -3 -12   1    0.16    0.14
  -3 -12   1    0.05    0.13
   3 -12  -1    0.27    0.28
   3 -12  -1    0.66    0.30
  -3  12   1    0.42    0.38
  -3  12   1   -0.09    0.15
  -3  12   1    0.26    0.33
  -3  12   1   -0.20    0.24
   3  12  -1    0.32    0.17
  -2 -12   1    1.27    0.24
  -2 -12   1    1.04    0.31
   2 -12  -1    1.09    0.32
   2 -12  -1    0.77    0.32
  -2 -12   1    0.92    0.20
  -2  12   1    1.19    0.25
  -2  12   1    1.43    0.35
   2  12  -1    0.79    0.28
   2  12  -1    1.05    0.22
  -2  12   1    0.99    0.38
   2  12  -1    1.02    0.30
  -2  12   1    1.24    0.37
  -1 -12   1   10.59    1.37
  -1 -12   1   10.64    1.34
   1 -12  -1    9.85    1.39
  -1 -12   1    9.01    1.38
   1 -12  -1    9.61    1.41
   1 -12  -1   10.36    1.35
  -1  12   1    7.81    1.42
   1  12  -1   10.31    1.34
  -1  12   1   11.56    1.42
   1  12  -1   10.14    1.40
  -1  12   1    7.47    1.46
  -1  12   1   10.30    1.38
   0 -12   1    5.67    0.85
   0 -12  -1    5.69    0.79
   0 -12   1    6.03    0.79
   0 -12  -1    6.12    0.84
   0 -12   1    5.15    0.83
   0 -12  -1    5.20    0.83
   0  12  -1    4.39    0.84
   0  12   1    6.44    0.79
   0  12  -1    5.74    0.78
   0  12   1    5.28    0.87
   0  12  -1    5.52    0.78
   0  12   1    5.52    0.79
  -1 -12  -1   13.16    1.69
  -1 -12  -1   13.11    1.72
   1 -12   1   12.69    1.71
  -1 -12  -1   12.34    1.72
   1 -12   1   12.83    1.72
   1 -12   1   12.20    1.75
   1 -12   1   14.10    1.74
  -1  12  -1   10.21    1.76
  -1  12  -1   14.22    1.71
   1  12   1   15.96    1.84
   1  12   1   11.22    1.69
  -1  12  -1   13.45    1.72
   1  12   1   11.91    1.74
  -1  12  -1   11.86    1.75
   2 -12   1    1.16    0.34
  -2 -12  -1    0.29    0.16
  -2 -12  -1    0.50    0.20
  -2 -12  -1    0.35    0.20
   2  12   1    0.15    0.25
   2  12   1    0.12    0.16
  -2  12  -1    1.06    0.27
  -2  12  -1    2.03    0.37
  -2  12  -1    1.66    0.33
   2  12   1    0.34    0.20
  -3 -12  -1    0.11    0.16
  -3 -12  -1    0.48    0.17
  -3 -12  -1    0.02    0.12
   3 -12   1   -0.20    0.27
  -3 -12  -1    0.28    0.14
   3 -12   1    0.20    0.26
  -3  12  -1   -0.40    0.24
  -3  12  -1   -0.08    0.33
  -3  12  -1    0.35    0.33
   3  12   1    0.08    0.13
  -3  12  -1   -0.32    0.17
   3  12   1    0.14    0.18
  -4 -12  -1    2.91    0.42
  -4 -12  -1    2.41    0.41
   4 -12   1    2.19    0.50
  -4  12  -1    1.93    0.59
  -4  12  -1    2.12    0.54
  -4  12  -1    2.19    0.51
   5 -12   1    0.29    0.45
  -5 -12  -1    0.44    0.27
   5 -12   1    0.31    0.36
  -5 -12  -1    0.38    0.30
  -5  12  -1   -0.05    0.42
  -5  12  -1   -0.24    0.37
  -5  12  -1    0.38    0.55
  -6 -12  -1    0.18    0.38
   6 -12   1    0.13    0.41
  -6 -12  -1    0.64    0.37
  -6  12  -1   -0.33    0.41
  -6  12  -1    0.25    0.49
  -6  12  -1    0.37    0.60
  -6 -13   1    0.80    0.37
   6 -13  -1    0.35    0.42
  -6 -13   1   -0.06    0.29
  -6  13   1    0.75    0.46
  -6  13   1   -1.20    0.45
  -6  13   1   -0.05    0.62
  -5 -13   1    0.30    0.24
   5 -13  -1    0.70    0.39
  -5 -13   1    0.27    0.29
  -5  13   1   -0.27    0.38
  -5  13   1   -0.10    0.42
  -5  13   1    0.35    0.54
   4 -13  -1    0.16    0.34
  -4 -13   1    0.88    0.25
  -4 -13   1    0.11    0.20
  -4  13   1   -0.14    0.32
  -4  13   1    1.26    0.52
  -4  13   1    0.05    0.38
  -3 -13   1   -0.12    0.14
  -3 -13   1    0.01    0.14
  -3 -13   1   -0.15    0.13
  -3 -13   1    0.07    0.14
   3 -13  -1    0.21    0.31
   3 -13  -1    0.03    0.29
  -3  13   1    0.18    0.27
  -3  13   1   -0.26    0.38
   3  13  -1    0.04    0.16
  -3  13   1   -0.24    0.31
   3  13  -1   -0.20    0.16
  -3  13   1   -0.05    0.16
   3  13  -1    0.08    0.20
   2 -13  -1    0.18    0.27
   2 -13  -1    0.03    0.26
  -2 -13   1    0.03    0.17
  -2 -13   1    0.39    0.22
   2  13  -1   -0.10    0.19
   2  13  -1    0.21    0.14
  -2  13   1    0.15    0.32
   2  13  -1    0.30    0.24
  -2  13   1    0.32    0.32
  -2  13   1    0.28    0.21
  -2  13   1    0.24    0.25
  -1 -13   1    0.16    0.16
  -1 -13   1    0.33    0.21
  -1 -13   1    0.61    0.26
   1 -13  -1    0.07    0.27
   1 -13  -1    0.30    0.25
   1 -13  -1    0.33    0.19
   1  13  -1    0.32    0.14
  -1  13   1    0.47    0.19
  -1  13   1    0.26    0.27
   1  13  -1    0.20    0.28
  -1  13   1    0.18    0.24
  -1  13   1    0.38    0.33
   1  13  -1   -0.05    0.21
   0 -13   1    5.49    0.71
   0 -13   1    4.68    0.70
   0 -13  -1    5.96    0.72
   0 -13  -1    5.12    0.72
   0 -13   1    4.89    0.66
   0 -13  -1    5.16    0.67
   0  13   1    3.52    0.65
   0  13  -1    4.36    0.65
   0  13  -1    3.86    0.68
   0  13  -1    4.49    0.64
   0  13   1    4.27    0.69
   0  13  -1    5.22    0.74
   0  13   1    3.64    0.72
   0  13   1    4.55    0.66
  -1 -13  -1    4.41    0.58
   1 -13   1    2.86    0.64
  -1 -13  -1    4.72    0.64
   1 -13   1    4.34    0.64
  -1 -13  -1    3.92    0.61
   1 -13   1    4.47    0.61
  -1  13  -1    3.17    0.63
  -1  13  -1    4.32    0.62
  -1  13  -1    3.34    0.65
   1  13   1    4.14    0.66
  -1  13  -1    3.32    0.67
   1  13   1    4.81    0.59
   1  13   1    3.44    0.61
   2 -13   1    0.37    0.26
   2 -13   1    0.75    0.32
  -2 -13  -1    0.29    0.16
  -2 -13  -1    0.21    0.19
   2 -13   1    0.29    0.29
  -2 -13  -1    0.18    0.20
  -2  13  -1   -0.16    0.22
   2  13   1    0.39    0.20
  -2  13  -1    0.21    0.17
   2  13   1   -0.07    0.24
  -2  13  -1   -0.18    0.30
  -2  13  -1   -0.15    0.30
   2  13   1    0.08    0.16
  -3 -13  -1    0.92    0.23
   3 -13   1    0.63    0.32
  -3 -13  -1    0.88    0.18
  -3 -13  -1    1.10    0.22
   3 -13   1    0.94    0.38
  -3 -13  -1    0.76    0.20
   3  13   1    0.92    0.21
  -3  13  -1    0.67    0.40
  -3  13  -1    1.14    0.35
   3  13   1    1.10    0.26
  -3  13  -1    0.64    0.25
  -3  13  -1    0.82    0.40
  -4 -13  -1    2.39    0.37
  -4 -13  -1    2.03    0.38
   4 -13   1    1.56    0.45
  -4  13  -1    2.28    0.49
  -4  13  -1    1.33    0.51
  -4  13  -1    2.43    0.60
   4  13   1    1.57    0.39
  -5 -13  -1    2.56    0.45
  -5 -13  -1    2.21    0.44
   5 -13   1    2.66    0.56
  -5  13  -1    2.04    0.56
  -5  13  -1    1.27    0.57
  -5  13  -1    2.90    0.66
  -6 -13  -1    0.32    0.36
  -6 -13  -1    0.33    0.35
   6 -13   1    0.46    0.44
  -6  13  -1   -0.20    0.54
  -6  13  -1    0.80    0.48
  -6  13  -1   -0.17    0.49
   6 -14  -1    0.24    0.42
  -6 -14   1   -0.48    0.33
  -6  14   1   -0.21    0.55
  -6  14   1   -0.30    0.50
  -6  14   1    0.10    0.48
   5 -14  -1    1.08    0.44
  -5 -14   1    1.27    0.31
  -5 -14   1    1.20    0.35
  -5  14   1    0.96    0.51
  -5  14   1    0.64    0.54
  -5  14   1    0.58    0.44
  -4 -14   1   -0.16    0.21
  -4 -14   1   -0.10    0.19
   4 -14  -1   -0.17    0.31
  -4  14   1    0.45    0.36
  -4  14   1    0.94    0.50
  -4  14   1    0.37    0.41
  -3 -14   1    0.45    0.17
   3 -14  -1   -0.20    0.32
   3 -14  -1    0.52    0.32
  -3 -14   1    0.21    0.17
  -3 -14   1    0.40    0.18
  -3 -14   1    0.36    0.13
   3  14  -1    0.21    0.22
   3  14  -1    0.41    0.20
  -3  14   1    0.31    0.40
  -3  14   1    0.27    0.22
  -3  14   1    0.14    0.30
  -3  14   1    0.21    0.37
  -2 -14   1   -0.35    0.16
  -2 -14   1    0.08    0.14
   2 -14  -1    0.17    0.28
  -2 -14   1    0.20    0.22
   2 -14  -1    0.09    0.28
   2  14  -1   -0.06    0.25
  -2  14   1   -0.20    0.32
  -2  14   1   -0.13    0.32
   2  14  -1   -0.15    0.15
   2  14  -1    0.37    0.22
  -2  14   1    0.08    0.25
  -2  14   1    0.15    0.21
  -1 -14   1    7.71    1.08
   1 -14  -1    8.27    1.13
  -1 -14   1    8.46    1.10
   1 -14  -1    8.65    1.07
   1 -14  -1    7.56    1.11
  -1 -14   1    8.04    1.05
   1  14  -1    7.05    1.04
   1  14  -1    8.11    1.13
  -1  14   1    6.83    1.11
  -1  14   1    8.57    1.17
  -1  14   1    7.42    1.07
  -1  14   1    6.79    1.09
   1  14  -1    7.67    1.09
   0 -14  -1    0.77    0.21
   0 -14   1    0.31    0.26
   0 -14  -1    0.15    0.24
   0 -14  -1    0.54    0.31
   0 -14   1    0.75    0.19
   0 -14   1    0.49    0.24
   0  14  -1    0.54    0.26
   0  14  -1    0.50    0.18
   0  14   1    0.34    0.24
   0  14   1    1.11    0.21
   0  14   1   -0.01    0.33
   0  14   1    0.54    0.19
   0  14  -1    0.30    0.32
   0  14  -1    1.05    0.19
  -1 -14  -1   -0.12    0.21
   1 -14   1    0.10    0.28
  -1 -14  -1    0.01    0.16
   1 -14   1    0.09    0.23
  -1 -14  -1    0.24    0.24
   1 -14   1    0.36    0.18
  -1  14  -1   -0.12    0.30
   1  14   1   -0.11    0.27
   1  14   1   -0.05    0.22
  -1  14  -1    0.14    0.18
  -1  14  -1    0.32    0.24
  -1  14  -1    0.15    0.24
   1  14   1    0.07    0.14
   2 -14   1    1.37    0.36
   2 -14   1    1.67    0.39
  -2 -14  -1    1.47    0.32
  -2 -14  -1    1.85    0.28
  -2 -14  -1    1.50    0.32
   2  14   1    1.38    0.31
   2  14   1    1.88    0.29
  -2  14  -1    1.08    0.43
  -2  14  -1    0.74    0.34
  -2  14  -1    1.73    0.31
  -2  14  -1    1.70    0.40
   2  14   1    0.61    0.34
  -3 -14  -1   -0.02    0.18
   3 -14   1    0.63    0.37
  -3 -14  -1    0.09    0.10
  -3 -14  -1    0.22    0.16
  -3 -14  -1    0.15    0.17
   3 -14   1    0.31    0.30
  -3  14  -1   -0.02    0.30
   3  14   1    0.15    0.17
   3  14   1   -0.02    0.19
  -3  14  -1    0.60    0.39
   3  14   1    0.18    0.24
  -3  14  -1    0.10    0.37
  -3  14  -1    0.35    0.22
  -4 -14  -1   -0.08    0.18
  -4 -14  -1    0.27    0.22
   4 -14   1    0.07    0.32
  -4  14  -1   -0.24    0.46
  -4  14  -1   -0.20    0.35
   4  14   1   -0.14    0.24
  -4  14  -1   -0.24    0.39
  -5 -14  -1    2.19    0.37
   5 -14   1    2.28    0.50
  -5 -14  -1    1.29    0.35
  -5  14  -1    0.82    0.47
  -5  14  -1    1.01    0.62
  -5  14  -1    0.47    0.51
  -6 -14  -1    0.12    0.35
   6 -14   1   -0.34    0.41
  -6 -14  -1    0.21    0.35
  -6  14  -1   -0.79    0.60
  -6  14  -1    0.17    0.51
  -6  14  -1    0.40    0.50
   6 -15  -1    0.29    0.45
  -6 -15   1   -0.10    0.33
  -6 -15   1    0.05    0.30
  -6  15   1    0.02    0.49
  -6  15   1    0.54    0.52
  -6  15   1   -0.31    0.62
   5 -15  -1    0.01    0.38
  -5 -15   1   -0.29    0.26
  -5 -15   1    0.17    0.25
  -5  15   1   -0.01    0.46
  -5  15   1    0.07    0.42
  -5  15   1   -0.13    0.56
  -4 -15   1    0.39    0.22
  -4 -15   1    0.52    0.20
   4 -15  -1   -0.26    0.33
  -4  15   1   -0.02    0.37
  -4  15   1    0.20    0.50
  -4  15   1   -0.42    0.39
  -3 -15   1    1.16    0.20
   3 -15  -1    0.15    0.36
  -3 -15   1    0.51    0.21
   3 -15  -1    0.53    0.34
  -3 -15   1    0.32    0.18
   3  15  -1    0.73    0.23
  -3  15   1   -0.58    0.37
  -3  15   1    0.21    0.32
   3  15  -1    0.18    0.21
  -3  15   1   -0.02    0.23
  -3  15   1    0.36    0.40
  -2 -15   1    0.31    0.25
  -2 -15   1    0.49    0.18
  -2 -15   1    0.61    0.22
   2 -15  -1    0.51    0.33
   2 -15  -1    1.20    0.33
  -2  15   1    1.26    0.35
   2  15  -1    0.59    0.19
   2  15  -1    0.63    0.26
  -2  15   1    1.27    0.40
  -2  15   1    0.48    0.35
   2  15  -1   -0.05    0.28
  -2  15   1    0.59    0.24
  -1 -15   1    1.04    0.31
  -1 -15   1    1.02    0.23
   1 -15  -1    0.90    0.25
   1 -15  -1    1.70    0.37
  -1 -15   1    0.72    0.27
   1 -15  -1    1.55    0.33
  -1  15   1    0.90    0.24
   1  15  -1    0.76    0.21
   1  15  -1    0.82    0.35
  -1  15   1    0.32    0.38
  -1  15   1    1.24    0.31
   1  15  -1    1.09    0.30
  -1  15   1    0.52    0.31
   0 -15  -1    0.93    0.24
   0 -15  -1    0.89    0.30
   0 -15   1    1.04    0.32
   0 -15   1    0.84    0.23
   0 -15  -1    0.60    0.33
   0 -15   1    1.32    0.30
   0  15   1    1.39    0.31
   0  15   1    1.32    0.40
   0  15  -1    0.98    0.25
   0  15  -1    1.22    0.22
   0  15  -1    1.32    0.30
   0  15   1    0.76    0.23
   0  15   1    0.98    0.24
  -1 -15  -1   -0.25    0.24
  -1 -15  -1    0.01    0.16
  -1 -15  -1   -0.24    0.21
   1 -15   1    0.19    0.19
   1 -15   1    0.13    0.27
   1 -15   1    0.00    0.24
   1  15   1    0.38    0.32
  -1  15  -1    0.59    0.26
   1  15   1   -0.04    0.15
   1  15   1   -0.12    0.23
  -1  15  -1    0.45    0.34
  -1  15  -1   -0.26    0.23
  -1  15  -1    0.12    0.19
   2 -15   1   -0.33    0.26
  -2 -15  -1   -0.22    0.20
  -2 -15  -1    0.41    0.18
  -2 -15  -1    0.23    0.22
   2 -15   1    0.26    0.31
  -2  15  -1   -0.28    0.33
   2  15   1    0.12    0.21
  -2  15  -1    0.08    0.20
  -2  15  -1   -0.02    0.30
   2  15   1    0.14    0.17
  -2  15  -1   -0.06    0.27
   2  15   1   -0.13    0.29
  -3 -15  -1    0.88    0.23
   3 -15   1    0.63    0.33
   3 -15   1    1.03    0.39
  -3 -15  -1    0.84    0.22
  -3 -15  -1    0.82    0.24
  -3  15  -1    0.04    0.32
   3  15   1    1.01    0.29
  -3  15  -1    0.51    0.24
   3  15   1    0.08    0.23
  -3  15  -1    0.70    0.42
  -3  15  -1    0.66    0.43
   3  15   1    0.85    0.24
  -4 -15  -1    2.63    0.37
  -4 -15  -1    2.67    0.43
   4 -15   1    2.72    0.53
  -4  15  -1    1.84    0.58
   4  15   1    2.39    0.37
   4  15   1    2.35    0.45
  -4  15  -1    1.14    0.56
  -4  15  -1    1.72    0.53
   4  15   1    1.65    0.42
   5 -15   1    0.18    0.40
  -5 -15  -1    0.45    0.27
  -5 -15  -1    0.36    0.26
  -5  15  -1    0.04    0.47
  -5  15  -1    0.55    0.45
  -5  15  -1   -0.45    0.55
  -6 -15  -1   -0.08    0.34
   6 -15   1    0.76    0.48
  -6 -15  -1    0.78    0.38
  -6  15  -1    0.64    0.65
  -6  15  -1    0.88    0.57
  -6  15  -1    0.35    0.53
   6 -16  -1   -0.27    0.45
  -6 -16   1   -0.12    0.36
  -6 -16   1    0.16    0.33
  -6  16   1   -0.04    0.67
  -6  16   1    0.44    0.53
  -6  16   1    1.77    0.74
  -5 -16   1    0.32    0.26
   5 -16  -1   -0.12    0.38
  -5  16   1    0.73    0.46
  -5  16   1   -0.27    0.56
  -5  16   1   -0.35    0.45
   4 -16  -1    2.46    0.59
  -4 -16   1    2.85    0.42
  -4 -16   1    3.12    0.47
   4  16  -1    2.80    0.49
  -4  16   1    3.31    0.62
  -4  16   1    0.97    0.60
  -3 -16   1   -0.01    0.18
   3 -16  -1    0.04    0.37
   3 -16  -1   -0.15    0.33
  -3 -16   1    0.23    0.19
  -3 -16   1   -0.29    0.19
  -3  16   1   -0.61    0.40
   3  16  -1   -0.11    0.20
  -3  16   1   -0.20    0.40
   3  16  -1    0.81    0.25
  -3  16   1   -0.30    0.32
   3  16  -1    0.08    0.23
  -3  16   1    0.11    0.23
  -2 -16   1    0.85    0.32
   2 -16  -1    0.98    0.35
  -2 -16   1    1.07    0.24
   2 -16  -1    0.57    0.38
  -2 -16   1    1.55    0.30
  -2  16   1    0.89    0.44
   2  16  -1    1.12    0.25
  -2  16   1    0.66    0.36
   2  16  -1    1.49    0.38
  -2  16   1    0.85    0.29
  -2  16   1    1.25    0.39
   2  16  -1    1.25    0.31
  -1 -16   1    2.18    0.34
   1 -16  -1    2.09    0.40
  -1 -16   1    1.83    0.28
  -1 -16   1    1.35    0.37
   1 -16  -1    1.27    0.30
   1 -16  -1    0.95    0.38
  -1  16   1    0.25    0.32
  -1  16   1    1.94    0.47
   1  16  -1    1.23    0.41
  -1  16   1    1.53    0.35
  -1  16   1    1.40    0.29
   1  16  -1    0.93    0.27
   1  16  -1    1.70    0.35
   0 -16  -1    0.82    0.31
   0 -16  -1    0.09    0.19
   0 -16   1    0.02    0.23
   0 -16   1   -0.15    0.26
   0 -16  -1    0.15    0.24
   0 -16   1    0.06    0.18
   0  16   1    0.42    0.24
   0  16   1    0.07    0.18
   0  16   1    0.23    0.17
   0  16  -1   -0.07    0.15
   0  16  -1    0.18    0.32
   0  16  -1   -0.06    0.23
   0  16   1   -0.10    0.34
   0  16  -1   -0.01    0.16
  -1 -16  -1    0.45    0.19
   1 -16   1   -0.17    0.24
  -1 -16  -1    0.46    0.27
   1 -16   1   -0.23    0.19
   1 -16   1    0.49    0.30
  -1 -16  -1    0.69    0.25
   1  16   1    1.22    0.36
  -1  16  -1   -0.33    0.25
  -1  16  -1    0.00    0.20
   1  16   1    0.43    0.17
  -1  16  -1   -0.05    0.34
  -1  16  -1    0.02    0.25
   1  16   1   -0.18    0.24
   2 -16   1    3.98    0.69
  -2 -16  -1    4.50    0.65
   2 -16   1    3.80    0.72
   2  16   1    4.56    0.70
  -2  16  -1    3.01    0.67
  -2  16  -1    3.71    0.69
  -2  16  -1    3.24    0.71
   2  16   1    5.35    0.66
  -2  16  -1    3.58    0.63
   2  16   1    4.96    0.63
  -3 -16  -1    1.78    0.32
   3 -16   1    1.07    0.45
   3 -16   1    1.20    0.41
  -3 -16  -1    1.24    0.31
  -3 -16  -1    1.95    0.31
   3  16   1    1.48    0.34
  -3  16  -1    1.22    0.50
  -3  16  -1    0.96    0.33
   3  16   1    2.20    0.41
  -3  16  -1    1.01    0.47
  -3  16  -1    1.68    0.43
  -4 -16  -1    4.72    0.63
   4 -16   1    5.55    0.79
  -4 -16  -1    5.23    0.70
   4  16   1    4.29    0.65
  -4  16  -1    3.16    0.75
   4  16   1    4.21    0.70
  -4  16  -1    3.51    0.83
   4  16   1    3.92    0.68
   5 -16   1    1.30    0.48
  -5  16  -1    1.69    0.56
  -5  16  -1    0.32    0.54
  -5  16  -1    0.47    0.50
   6 -16   1    0.17    0.49
  -6 -16  -1    0.15    0.32
  -6 -16  -1   -0.27    0.33
  -6  16  -1   -0.01    0.54
  -6  16  -1    0.23    0.59
  -6 -17   1   -0.48    0.31
   6 -17  -1    0.18    0.52
  -6 -17   1   -0.06    0.28
  -6  17   1   -0.79    0.54
  -6  17   1   -0.06    0.55
  -5 -17   1    0.19    0.26
   5 -17  -1   -0.04    0.41
  -5 -17   1    0.18    0.23
  -5  17   1    0.27    0.51
  -5  17   1   -0.05    0.46
  -5  17   1   -1.18    0.56
   4 -17  -1    0.16    0.38
  -4 -17   1    0.51    0.25
   4  17  -1    0.65    0.28
  -4  17   1    0.93    0.55
  -4  17   1    0.61    0.44
  -4  17   1    0.00    0.46
  -3 -17   1    3.88    0.58
   3 -17  -1    4.04    0.87
   3 -17  -1    3.49    0.68
  -3 -17   1    3.47    0.60
  -3 -17   1    4.34    0.59
  -3  17   1    3.52    0.70
   3  17  -1    4.16    0.61
  -3  17   1    3.78    0.63
  -3  17   1    2.19    0.74
  -3  17   1    4.05    0.73
   3  17  -1    3.71    0.59
   3  17  -1    4.56    0.64
   2 -17  -1   10.00    1.44
   2 -17  -1    8.78    1.45
  -2 -17   1   11.44    1.37
  -2 -17   1   10.19    1.34
  -2 -17   1    9.76    1.39
  -2  17   1   10.14    1.43
  -2  17   1    9.67    1.37
   2  17  -1    9.65    1.39
   2  17  -1    9.73    1.42
   2  17  -1   10.39    1.35
  -2  17   1    9.41    1.43
  -2  17   1    8.11    1.44
  -1 -17   1   -0.05    0.29
   1 -17  -1   -0.17    0.28
  -1 -17   1   -0.06    0.18
   1 -17  -1    0.18    0.20
  -1 -17   1   -0.15    0.22
   1 -17  -1   -0.11    0.31
   1  17  -1   -0.24    0.16
  -1  17   1    0.61    0.29
   1  17  -1    0.07    0.25
  -1  17   1   -0.29    0.17
  -1  17   1   -0.04    0.27
   1  17  -1    0.51    0.36
  -1  17   1    0.38    0.38
   0 -17  -1    0.00    0.34
   0 -17   1   -0.02    0.18
   0 -17  -1    0.04    0.20
   0 -17   1    0.18    0.29
   0 -17  -1   -0.33    0.23
   0 -17   1    0.26    0.25
   0  17   1   -0.42    0.33
   0  17  -1    0.77    0.38
   0  17   1   -0.14    0.23
   0  17  -1    0.21    0.25
   0  17   1    0.16    0.18
   0  17  -1   -0.43    0.16
   0  17   1    0.54    0.20
   0  17  -1    0.18    0.16
   1 -17   1    1.93    0.40
  -1 -17  -1    1.46    0.31
   1 -17   1    1.88    0.42
  -1 -17  -1    1.55    0.37
   1 -17   1    1.63    0.32
  -1 -17  -1    1.35    0.38
   1  17   1    1.67    0.46
  -1  17  -1    1.21    0.39
  -1  17  -1    1.62    0.39
  -1  17  -1    1.23    0.47
  -1  17  -1    1.79    0.33
   1  17   1    2.26    0.40
   1  17   1    1.38    0.30
   2 -17   1    2.70    0.50
  -2 -17  -1    2.64    0.44
  -2 -17  -1    2.86    0.40
   2 -17   1    1.53    0.50
  -2 -17  -1    2.22    0.45
  -2  17  -1    2.02    0.49
  -2  17  -1    1.35    0.54
   2  17   1    2.77    0.41
  -2  17  -1    2.19    0.43
   2  17   1    2.09    0.44
  -2  17  -1    2.04    0.50
   2  17   1    2.30    0.51
   3 -17   1    2.34    0.49
  -3 -17  -1    1.77    0.36
  -3 -17  -1    2.17    0.35
   3 -17   1    1.40    0.80
   3  17   1    0.90    0.42
  -3  17  -1    1.84    0.52
  -3  17  -1    1.84    0.57
  -3  17  -1    2.10    0.49
   3  17   1    1.57    0.36
  -3  17  -1    1.22    0.47
  -4 -17  -1    0.94    0.17
   4 -17   1    0.31    0.39
  -4 -17  -1    0.72    0.29
  -4  17  -1    1.40    0.45
  -4  17  -1    0.75    0.53
   4  17   1    0.81    0.43
   4  17   1    0.74    0.31
  -4  17  -1   -0.13    0.49
  -5 -17  -1    0.26    0.22
   5 -17   1    0.58    0.45
  -5 -17  -1    0.41    0.33
  -5  17  -1    0.72    0.55
  -5  17  -1    0.98    0.56
  -5  17  -1    0.53    0.49
  -6 -17  -1    0.27    0.32
  -6 -17  -1    0.57    0.39
  -6  17  -1   -0.08    0.56
  -5 -18   1    0.08    0.20
  -5 -18   1    0.57    0.28
  -5  18   1   -0.43    0.59
  -5  18   1   -0.20    0.52
  -4 -18   1   -0.06    0.22
   4 -18  -1   -0.17    0.35
   4  18  -1    0.16    0.25
   4  18  -1   -0.20    0.20
  -4  18   1    1.51    0.48
  -4  18   1    0.49    0.55
   4  18  -1    0.30    0.28
  -4  18   1   -0.09    0.46
  -3 -18   1   -0.05    0.21
  -3 -18   1   -0.05    0.20
   3 -18  -1    0.44    0.35
   3 -18  -1    0.46    0.43
  -3  18   1    0.17    0.46
  -3  18   1    0.43    0.38
   3  18  -1    0.02    0.27
   3  18  -1   -0.07    0.22
   3  18  -1   -0.28    0.30
  -3  18   1    0.27    0.44
   2 -18  -1    3.60    0.61
  -2 -18   1    3.33    0.47
   2 -18  -1    2.80    0.61
  -2 -18   1    3.29    0.51
  -2 -18   1    2.91    0.54
  -2  18   1    3.34    0.59
   2  18  -1    2.96    0.48
  -2  18   1    2.30    0.65
  -2  18   1    2.64    0.51
  -2  18   1    3.51    0.62
   2  18  -1    2.27    0.53
   2  18  -1    2.35    0.57
  -1 -18   1    0.72    0.22
  -1 -18   1    0.31    0.32
   1 -18  -1    0.32    0.36
   1 -18  -1    0.42    0.33
  -1 -18   1    0.30    0.27
   1 -18  -1    0.56    0.25
   1  18  -1    0.09    0.28
  -1  18   1    0.70    0.24
  -1  18   1    0.23    0.32
  -1  18   1    0.43    0.41
   1  18  -1    0.76    0.38
   1  18  -1    0.50    0.21
   0 -18  -1    1.36    0.28
   0 -18   1    1.04    0.33
   0 -18   1    0.90    0.26
   0 -18  -1    0.87    0.33
   0 -18   1    0.84    0.38
   0 -18  -1    1.34    0.38
   0  18  -1    1.23    0.26
   0  18   1    0.46    0.31
   0  18  -1    0.96    0.33
   0  18  -1    0.87    0.21
   0  18   1    0.40    0.22
   0  18   1    1.12    0.26
   0  18  -1    1.21    0.44
   0  18   1    1.39    0.46
  -1 -18  -1    6.85    0.84
  -1 -18  -1    4.28    0.86
   1 -18   1    5.48    0.85
   1 -18   1    5.29    0.90
  -1 -18  -1    6.58    0.89
   1 -18   1    6.20    0.90
   1  18   1    6.28    0.89
  -1  18  -1    4.85    0.88
  -1  18  -1    6.24    0.84
   1  18   1    5.81    0.83
  -1  18  -1    5.71    0.97
   1  18   1    5.39    0.99
   2 -18   1    0.23    0.32
  -2 -18  -1    0.83    0.29
  -2 -18  -1    0.63    0.23
  -2 -18  -1    0.55    0.31
   2 -18   1    0.47    0.39
  -2  18  -1    0.04    0.26
  -2  18  -1    0.45    0.37
   2  18   1    0.21    0.37
   2  18   1    0.64    0.23
  -2  18  -1    0.05    0.44
   2  18   1    0.28    0.30
  -2  18  -1    0.41    0.37
  -3 -18  -1    0.54    0.24
  -3 -18  -1    0.35    0.24
  -3 -18  -1    0.51    0.23
   3 -18   1    0.71    0.43
   3 -18   1   -0.08    0.33
   3  18   1    0.20    0.35
  -3  18  -1   -0.15    0.37
  -3  18  -1   -0.02    0.25
   3  18   1    0.63    0.26
  -3  18  -1    0.43    0.43
  -3  18  -1    0.92    0.48
  -4 -18  -1    1.13    0.34
   4 -18   1    1.42    0.48
  -4 -18  -1    1.14    0.27
  -4  18  -1    1.88    0.58
  -4  18  -1    1.31    0.55
   4  18   1    1.37    0.37
  -4  18  -1    0.49    0.54
   5 -18   1    0.59    0.52
  -5 -18  -1    0.59    0.23
  -5 -18  -1    0.70    0.31
  -5  18  -1   -0.01    0.59
  -5  18  -1   -0.37    0.52
  -5  18  -1    0.86    0.57
  -5 -19   1   -0.12    0.27
   5 -19  -1   -0.64    0.40
  -5  19   1    0.16    0.52
  -5  19   1    0.41    0.54
  -5  19   1   -0.29    0.63
   4 -19  -1   -0.16    0.42
  -4 -19   1    0.11    0.24
  -4  19   1    0.06    0.45
  -4  19   1   -0.28    0.51
  -4  19   1   -0.71    0.46
   4  19  -1    0.18    0.28
   4  19  -1    0.20    0.30
   4  19  -1    0.16    0.23
  -3 -19   1    0.29    0.23
  -3 -19   1   -0.29    0.20
   3 -19  -1    0.54    0.41
   3 -19  -1   -0.12    0.43
  -3 -19   1    0.11    0.30
  -3  19   1   -0.11    0.44
   3  19  -1    0.32    0.24
   3  19  -1    0.05    0.28
  -3  19   1   -0.05    0.46
   3  19  -1   -0.59    0.32
   2 -19  -1   -0.27    0.38
  -2 -19   1   -0.05    0.20
   2 -19  -1    0.20    0.36
  -2 -19   1    0.47    0.32
  -2 -19   1    0.27    0.26
   2  19  -1    0.28    0.22
  -2  19   1    0.13    0.37
  -2  19   1   -0.65    0.43
  -2  19   1    0.62    0.39
  -2  19   1   -0.54    0.38
   2  19  -1   -0.14    0.36
   2  19  -1   -0.17    0.29
  -1 -19   1    7.37    1.01
   1 -19  -1    9.06    1.11
  -1 -19   1    5.93    1.06
  -1 -19   1    7.00    1.05
   1 -19  -1    7.80    1.02
   1 -19  -1    5.41    1.08
   1  19  -1    5.78    1.05
  -1  19   1    6.48    1.09
   1  19  -1    6.84    1.17
  -1  19   1    7.37    1.02
  -1  19   1    7.76    1.15
   1  19  -1    7.39    0.99
  -1  19   1    8.45    1.17
   0 -19  -1    1.63    0.41
   0 -19   1    1.29    0.39
   0 -19   1    1.46    0.44
   0 -19   1    1.61    0.33
   0 -19  -1    2.21    0.46
   0 -19  -1    1.92    0.34
   0  19   1    1.89    0.29
   0  19  -1    0.56    0.35
   0  19   1    1.56    0.52
   0  19  -1    1.29    0.31
   0  19  -1    1.43    0.28
   0  19  -1    1.23    0.50
   0  19   1    1.63    0.33
   1 -19   1   -0.31    0.35
   1 -19   1    0.00    0.24
  -1 -19  -1    0.06    0.30
  -1 -19  -1    0.04    0.21
  -1 -19  -1    0.52    0.29
   1 -19   1    0.00    0.29
   1  19   1    0.26    0.21
  -1  19  -1   -0.07    0.32
   1  19   1    0.69    0.41
  -1  19  -1    0.31    0.43
  -1  19  -1    0.27    0.32
   1  19   1    0.13    0.31
  -1  19  -1    0.26    0.24
  -2 -19  -1    1.62    0.41
   2 -19   1    1.68    0.53
   2 -19   1    2.34    0.48
  -2 -19  -1    1.85    0.37
  -2 -19  -1    0.81    0.42
   2  19   1    2.18    0.45
  -2  19  -1    2.42    0.50
   2  19   1    2.46    0.52
   2  19   1    2.38    0.39
  -2  19  -1    2.06    0.58
  -2  19  -1    1.87    0.50
  -2  19  -1    2.35    0.43
   3 -19   1    0.10    0.44
  -3 -19  -1    0.09    0.24
   3 -19   1    0.41    0.46
  -3 -19  -1   -0.46    0.22
  -3 -19  -1    0.67    0.26
  -3  19  -1    0.26    0.47
   3  19   1    0.19    0.25
   3  19   1    0.08    0.36
  -3  19  -1    1.03    0.45
  -3  19  -1   -0.77    0.65
   4 -19   1    2.34    0.54
  -4 -19  -1    1.72    0.40
  -4 -19  -1    1.34    0.30
  -4 -19  -1    1.56    0.32
   4  19   1    1.71    0.35
  -4  19  -1    0.40    0.58
   4  19   1    2.45    0.43
  -4  19  -1    1.29    0.61
  -4  19  -1    0.71    0.54
  -5 -19  -1    0.00    0.32
   5 -19   1    0.12    0.45
  -5  19  -1    0.07    0.55
  -5  19  -1    0.34    0.62
  -5  19  -1   -0.08    0.53
   5 -20  -1    0.18    0.47
  -5  20   1   -0.16    0.62
  -5  20   1    0.23    0.56
  -5  20   1   -0.28    0.69
   4 -20  -1    0.86    0.46
  -4 -20   1    0.65    0.29
  -4  20   1    0.60    0.54
  -4  20   1    0.50    0.57
  -4  20   1   -0.63    0.45
   4  20  -1    0.16    0.30
  -3 -20   1    0.04    0.24
   3 -20  -1   -0.34    0.36
   3 -20  -1    0.19    0.46
  -3 -20   1    0.61    0.25
  -3 -20   1    0.39    0.29
  -3  20   1    0.85    0.52
  -3  20   1    0.63    0.44
   3  20  -1    0.65    0.61
   3  20  -1   -0.02    0.36
   3  20  -1    0.02    0.25
  -3  20   1    0.30    0.47
   2 -20  -1    0.44    0.48
  -2 -20   1   -0.02    0.22
  -2 -20   1    0.54    0.34
   2 -20  -1    1.07    0.47
  -2 -20   1   -0.41    0.26
  -2  20   1    0.32    0.27
  -2  20   1    0.36    0.39
   2  20  -1    0.20    0.40
   2  20  -1    0.36    0.24
  -2  20   1    0.71    0.40
  -2  20   1    0.52    0.49
   1 -20  -1    2.49    0.62
  -1 -20   1    3.10    0.42
   1 -20  -1    1.94    0.53
  -1 -20   1    3.04    0.48
   1 -20  -1    1.98    0.42
  -1 -20   1    1.83    0.51
   1  20  -1    2.20    0.39
   1  20  -1    1.56    0.55
  -1  20   1    1.87    0.41
  -1  20   1    1.84    0.45
  -1  20   1    1.53    0.59
  -1  20   1    1.80    0.53
   0 -20  -1    0.71    0.33
   0 -20  -1    1.20    0.41
   0 -20   1    0.80    0.34
   0 -20   1    0.37    0.25
   0 -20   1    0.18    0.38
   0 -20  -1    0.73    0.27
   0  20   1    0.82    0.48
   0  20  -1   -0.15    0.43
   0  20   1    0.63    0.20
   0  20  -1    0.47    0.24
   0  20   1    0.59    0.25
   0  20  -1    0.30    0.18
  -1 -20  -1    0.08    0.29
   1 -20   1    0.05    0.26
  -1 -20  -1    0.26    0.32
  -1 -20  -1    0.21    0.24
   1 -20   1   -0.64    0.35
  -1  20  -1   -0.28    0.45
   1  20   1    0.47    0.54
  -1  20  -1   -0.26    0.23
   1  20   1   -0.17    0.21
  -1  20  -1    0.87    0.41
   1  20   1    0.45    0.43
  -1  20  -1    0.26    0.29
  -2 -20  -1    3.36    0.53
  -2 -20  -1    3.21    0.59
  -2 -20  -1    2.61    0.55
   2 -20   1    4.74    0.67
   2 -20   1    2.68    0.66
  -2  20  -1    2.15    0.62
  -2  20  -1    3.19    0.62
  -2  20  -1    3.28    0.75
   2  20   1    3.94    0.67
   2  20   1    2.51    0.58
   2  20   1    3.48    0.53
  -2  20  -1    3.65    0.77
   3 -20   1    0.29    0.47
  -3 -20  -1    0.15    0.24
  -3 -20  -1   -0.11    0.26
  -3 -20  -1    0.41    0.27
   3 -20   1    0.12    0.37
  -3  20  -1    0.08    0.35
  -3  20  -1    0.59    0.44
  -3  20  -1    0.29    0.52
   3  20   1    0.06    0.26
  -3  20  -1   -0.03    0.44
   3  20   1    0.24    0.40
  -4 -20  -1   -0.03    0.21
   4 -20   1   -0.11    0.41
  -4 -20  -1    0.05    0.22
   4  20   1   -0.01    0.28
  -4  20  -1   -0.15    0.50
  -4  20  -1    0.87    0.52
  -4  20  -1   -0.61    0.52
   4  20   1    0.11    0.37
   5 -20   1   -0.02    0.48
  -5 -20  -1   -0.54    0.29
  -5  20  -1   -0.65    0.61
  -5  20  -1    0.82    0.80
   5 -21  -1    0.37    0.51
  -5  21   1    0.24    0.65
  -5  21   1    1.88    0.67
   4 -21  -1    0.77    0.48
  -4 -21   1    1.02    0.27
  -4 -21   1    0.80    0.26
  -4 -21   1    0.64    0.31
  -4  21   1    1.24    0.60
   4  21  -1    0.77    0.35
  -4  21   1    1.06    0.61
   3 -21  -1   -0.21    0.37
  -3 -21   1    0.24    0.31
  -3 -21   1   -0.08    0.25
  -3 -21   1   -0.14    0.48
  -3  21   1   -0.12    0.52
  -3  21   1   -0.26    0.46
   3  21  -1   -0.27    0.25
   3  21  -1   -0.08    0.39
  -3  21   1    0.68    0.47
  -2 -21   1    0.40    0.36
   2 -21  -1    1.09    0.41
  -2 -21   1    0.66    0.31
  -2 -21   1    0.53    0.26
   2 -21  -1    0.83    0.48
   2  21  -1    0.60    0.27
   2  21  -1    0.35    0.44
  -2  21   1    0.10    0.40
  -2  21   1   -0.11    0.41
   1 -21  -1    0.21    0.45
  -1 -21   1    1.97    0.48
   1 -21  -1    1.12    0.35
   1 -21  -1    2.66    0.47
  -1 -21   1    1.70    0.39
  -1 -21   1    1.96    0.34
  -1  21   1    1.01    0.55
  -1  21   1    1.02    0.37
   1  21  -1    1.75    0.52
  -1  21   1    1.09    0.45
   1  21  -1    1.07    0.31
   0 -21   1    0.50    0.32
   0 -21   1    0.34    0.41
   0 -21   1    0.17    0.25
   0 -21  -1    0.20    0.32
   0 -21  -1   -0.22    0.37
   0 -21  -1    0.61    0.28
   0  21   1    0.45    0.20
   0  21   1    0.94    0.51
   0  21  -1    0.67    0.48
   0  21  -1   -0.03    0.23
   0  21   1    0.18    0.25
   0  21  -1    0.54    0.17
  -1 -21  -1    0.98    0.53
   1 -21   1    0.93    0.45
   1 -21   1    0.79    0.37
  -1 -21  -1    0.91    0.28
  -1 -21  -1    0.62    0.36
  -1  21  -1    0.75    0.31
  -1  21  -1    0.18    0.39
  -1  21  -1    1.24    0.33
   1  21   1    0.73    0.27
  -1  21  -1    0.20    0.49
   1  21   1    0.58    0.48
  -2 -21  -1    1.07    0.30
  -2 -21  -1    1.09    0.38
  -2 -21  -1    0.78    0.33
   2 -21   1    1.06    0.50
   2 -21   1    1.41    0.42
  -2  21  -1    0.92    0.47
   2  21   1    0.77    0.48
  -2  21  -1   -0.27    0.30
  -2  21  -1    1.21    0.42
   2  21   1    0.54    0.28
  -3 -21  -1    0.88    0.30
  -3 -21  -1    0.52    0.28
   3 -21   1    0.17    0.40
  -3 -21  -1    0.23    0.30
  -3  21  -1   -0.38    0.50
  -3  21  -1    0.79    0.48
   3  21   1    0.44    0.30
   3  21   1    0.30    0.43
  -3  21  -1    0.54    0.46
  -4 -21  -1    0.02    0.22
  -4 -21  -1    0.02    0.30
   4 -21   1    0.14    0.43
   4  21   1   -0.02    0.32
  -4  21  -1    0.04    0.55
  -4  21  -1    0.57    0.56
  -5 -21  -1   -0.10    0.32
   5 -21   1   -0.08    0.50
  -5  21  -1   -0.75    0.62
  -5  21  -1   -0.25    0.58
  -4 -22   1    1.34    0.32
   4 -22  -1    0.71    0.49
  -4 -22   1    1.17    0.36
  -4  22   1    0.63    0.61
  -4  22   1    1.05    0.61
   4  22  -1    1.44    0.40
  -3 -22   1    0.00    0.26
   3 -22  -1   -0.19    0.38
  -3 -22   1    0.47    0.28
  -3 -22   1   -0.22    0.30
  -3  22   1    0.54    0.47
   3  22  -1    0.07    0.27
   3  22  -1   -0.41    0.40
  -3  22   1   -0.65    0.51
  -2 -22   1    1.01    0.42
   2 -22  -1    0.85    0.44
  -2 -22   1    1.16    0.36
   2 -22  -1    0.93    0.52
  -2 -22   1    0.92    0.31
   2  22  -1    1.40    0.32
  -2  22   1    0.29    0.54
  -2  22   1    0.13    0.58
  -2  22   1    0.81    0.43
   2  22  -1    0.98    0.50
  -2  22   1    0.57    0.35
   1 -22  -1   -0.02    0.27
  -1 -22   1    0.03    0.25
  -1 -22   1    0.01    0.42
   1 -22  -1    0.26    0.44
   1 -22  -1    0.71    0.38
  -1 -22   1    0.08    0.32
  -1  22   1    0.14    0.24
   1  22  -1   -0.30    0.47
  -1  22   1    0.40    0.52
  -1  22   1   -0.23    0.31
   1  22  -1   -0.12    0.22
  -1  22   1    0.47    0.42
   0 -22  -1    0.12    0.26
   0 -22  -1    0.47    0.34
   0 -22  -1    0.26    0.41
   0 -22   1    0.25    0.26
   0 -22   1   -0.40    0.29
   0 -22   1    0.33    0.41
   0  22  -1   -0.24    0.46
   0  22  -1    0.58    0.15
   0  22   1   -0.25    0.27
   0  22   1    0.27    0.18
   0  22  -1    0.14    0.24
   0  22   1   -0.12    0.13
   0  22   1   -0.06    0.48
  -1 -22  -1    2.85    0.56
  -1 -22  -1    2.43    0.47
   1 -22   1    1.30    0.59
  -1 -22  -1    2.21    0.51
   1 -22   1    2.21    0.53
   1  22   1    3.88    0.68
  -1  22  -1    2.30    0.67
  -1  22  -1    1.42    0.57
   1  22   1    2.92    0.46
  -1  22  -1    3.02    0.48
  -2 -22  -1    0.13    0.26
  -2 -22  -1   -0.17    0.29
   2 -22   1    0.24    0.37
  -2 -22  -1    0.07    0.34
   2 -22   1    0.09    0.45
  -2  22  -1    0.33    0.54
   2  22   1    0.14    0.46
  -2  22  -1   -0.10    0.39
   2  22   1   -0.04    0.53
   2  22   1    0.13    0.27
  -3 -22  -1    0.60    0.31
   3 -22   1    0.75    0.44
  -3 -22  -1    0.46    0.33
  -3  22  -1    0.43    0.59
  -3  22  -1    1.16    0.52
   3  22   1    0.91    0.47
   3  22   1    0.84    0.38
  -4 -22  -1   -0.02    0.25
  -4 -22  -1   -0.06    0.25
   4 -22   1    0.22    0.47
  -4 -22  -1    0.81    0.33
   4  22   1    1.80    0.61
  -4  22  -1   -0.39    0.55
  -4  22  -1    1.65    0.67
   4  22   1    0.16    0.36
   4 -23  -1   -0.41    0.45
  -4 -23   1    0.02    0.31
  -4 -23   1   -0.08    0.25
  -4 -23   1    0.17    0.28
  -4  23   1   -0.14    0.59
  -4  23   1    0.14    0.58
  -3 -23   1    0.03    0.29
   3 -23  -1    0.19    0.42
  -3 -23   1   -0.46    0.32
  -3 -23   1    0.03    0.28
   3  23  -1    0.20    0.46
   3  23  -1    0.37    0.30
  -3  23   1    0.35    0.51
  -3  23   1    0.13    0.56
  -2 -23   1    0.06    0.31
  -2 -23   1    0.14    0.27
   2 -23  -1   -0.26    0.48
  -2 -23   1   -0.29    0.37
   2 -23  -1   -0.06    0.39
  -2  23   1    0.38    0.42
   2  23  -1    0.00    0.27
  -2  23   1    0.67    0.58
  -1 -23   1    0.15    0.27
   1 -23  -1   -0.27    0.42
   1 -23  -1    0.32    0.37
  -1 -23   1   -0.19    0.30
  -1 -23   1    0.18    0.41
   1 -23  -1   -0.17    0.27
   1  23  -1   -0.29    0.23
  -1  23   1   -0.33    0.31
  -1  23   1    0.70    0.56
   1  23  -1   -0.28    0.48
   0 -23   1   -0.59    0.40
   0 -23  -1   -0.18    0.26
   0 -23  -1   -0.02    0.32
   0 -23   1   -0.28    0.25
   0 -23  -1   -0.28    0.41
   0 -23   1    0.10    0.33
   0  23  -1    0.27    0.27
   0  23  -1    0.91    0.53
   0  23   1    0.33    0.25
   0  23  -1    0.00    0.13
   0  23   1    0.05    0.15
   0  23   1   -0.14    0.12
   0  23   1   -0.04    0.52
  -1 -23  -1    0.29    0.33
  -1 -23  -1    0.22    0.32
  -1 -23  -1    0.25    0.39
   1 -23   1   -0.05    0.34
   1 -23   1   -0.47    0.45
   1  23   1   -0.21    0.32
  -1  23  -1    0.40    0.27
  -1  23  -1   -0.46    0.50
   1  23   1   -0.59    0.48
  -1  23  -1    0.04    0.30
  -2 -23  -1    0.36    0.38
   2 -23   1    0.42    0.52
  -2 -23  -1   -0.32    0.30
   2 -23   1    0.40    0.41
  -2  23  -1    0.33    0.57
  -2  23  -1    0.31    0.40
   2  23   1    0.83    0.53
   2  23   1    0.51    0.30
  -3 -23  -1    1.14    0.34
  -3 -23  -1   -0.21    0.32
  -3 -23  -1   -0.38    0.29
   3 -23   1    0.83    0.47
  -3  23  -1    0.21    0.48
   3  23   1    0.59    0.49
  -3  23  -1    0.42    0.61
   3  23   1    0.29    0.38
  -4 -23  -1    0.19    0.27
  -4 -23  -1    0.23    0.36
  -4 -23  -1    0.44    0.29
   4 -23   1   -0.23    0.46
   4  23   1   -0.06    0.41
   4  23   1    0.71    0.42
  -4  23  -1    0.14    0.59
  -4  23  -1    0.34    0.62
   4 -24  -1    0.33    0.49
  -4 -24   1    0.54    0.40
  -4 -24   1    0.39    0.28
  -4 -24   1    0.22    0.30
   4  24  -1    0.14    0.36
  -4  24   1    0.52    0.62
  -4  24   1   -0.18    1.03
   3 -24  -1    0.04    0.45
  -3 -24   1   -0.29    0.30
  -3 -24   1   -0.06    0.29
  -3 -24   1   -0.06    0.36
  -3  24   1   -0.38    0.59
  -3  24   1   -0.59    0.80
   3  24  -1    0.77    0.49
   3  24  -1    0.02    0.31
  -2 -24   1   -0.05    0.32
  -2 -24   1    0.19    0.40
   2 -24  -1    0.16    0.40
  -2 -24   1   -0.18    0.28
   2  24  -1   -0.56    0.47
  -2  24   1    0.53    0.42
   2  24  -1    0.06    0.28
  -2  24   1    0.37    0.59
  -1 -24   1    1.59    0.43
   1 -24  -1    1.67    0.69
  -1 -24   1    0.31    0.48
   1 -24  -1    0.68    0.42
  -1 -24   1    1.64    0.36
   1 -24  -1    0.94    0.36
   1  24  -1    1.41    0.61
   1  24  -1    0.75    0.32
  -1  24   1    1.40    0.38
   0 -24  -1    0.50    0.30
   0 -24   1    0.08    0.46
   0 -24  -1    0.05    0.45
   0 -24   1    0.18    0.36
   0 -24  -1   -0.06    0.35
   0  24  -1   -0.33    0.52
   0  24   1    0.17    0.55
   0  24  -1    0.39    0.29
  -1 -24  -1    0.15    0.33
   1 -24   1    0.29    0.40
  -1 -24  -1   -0.12    0.28
  -1 -24  -1   -0.26    0.40
  -1  24  -1    0.70    0.76
   1  24   1    0.20    0.55
  -1  24  -1    0.20    0.30
  -2 -24  -1    0.31    0.40
  -2 -24  -1    0.14    0.30
  -2 -24  -1   -0.10    0.32
   2 -24   1    0.23    0.42
  -2  24  -1   -0.39    0.57
  -2  24  -1   -0.22    0.38
   2  24   1    0.24    0.52
  -3 -24  -1   -0.31    0.31
   3 -24   1   -0.21    0.42
  -3 -24  -1   -0.25    0.34
  -3 -24  -1   -0.12    0.29
  -3  24  -1    0.04    0.61
   3  24   1   -0.82    0.47
   4 -24   1    0.25    0.50
  -4 -24  -1   -0.01    0.29
  -4 -24  -1    0.17    0.29
  -4 -24  -1    0.10    0.34
   4  24   1    0.87    0.46
  -4  24  -1    0.51    1.05
  -4  24  -1    0.44    0.59
   3 -25  -1    0.15    0.44
  -3 -25   1    0.22    0.39
  -3 -25   1    0.15    0.33
  -3 -25   1    0.06    0.31
  -3  25   1   -0.35    0.62
   3  25  -1   -0.13    0.49
   3  25  -1    0.46    0.33
  -3  25   1    0.10    0.53
  -2 -25   1    0.43    0.43
  -2 -25   1   -0.30    0.31
   2 -25  -1   -0.23    0.40
  -2 -25   1    0.30    0.41
  -2  25   1    0.79    0.63
   2  25  -1   -0.32    0.49
   2  25  -1    0.22    0.32
  -2  25   1   -0.13    0.42
  -1 -25   1    0.11    0.36
  -1 -25   1    0.11    0.38
   1 -25  -1    0.11    0.49
   1 -25  -1    0.04    0.30
  -1 -25   1    0.57    0.48
   1 -25  -1   -0.40    0.36
   1  25  -1   -0.41    0.55
  -1  25   1   -0.19    0.31
   1  25  -1    0.45    0.28
  -1  25   1   -0.25    0.56
   0 -25  -1    0.33    0.38
   0 -25   1   -0.11    0.29
   0 -25  -1   -0.31    0.27
   0 -25   1    0.59    0.51
   0 -25   1   -0.18    0.36
   0 -25  -1   -0.09    0.46
   0  25  -1    0.26    0.57
   0  25   1   -0.01    0.37
   0  25   1    0.43    0.58
  -1 -25  -1    0.30    0.35
   1 -25   1    0.16    0.53
   1 -25   1    0.73    0.43
  -1 -25  -1   -0.25    0.44
  -1 -25  -1   -0.05    0.29
  -1  25  -1   -0.32    0.56
   1  25   1    0.18    0.54
  -1  25  -1    0.18    0.29
  -2 -25  -1    0.13    0.32
  -2 -25  -1    0.33    0.41
  -2 -25  -1    0.09    0.33
   2 -25   1   -0.61    0.39
   2  25   1    0.50    0.55
  -2  25  -1   -0.08    0.60
  -2  25  -1    0.02    0.40
  -3 -25  -1   -0.41    0.31
  -3 -25  -1   -0.45    0.36
   3 -25   1    0.05    0.48
  -3 -25  -1    0.21    0.34
   3  25   1   -0.20    0.51
  -3  25  -1   -0.32    0.50
  -3  25  -1    0.48    0.64
  -3 -26   1    0.40    0.35
  -3 -26   1   -0.05    0.40
  -3 -26   1    0.25    0.35
   3 -26  -1    0.10    0.47
  -3  26   1    0.22    0.69
   3  26  -1   -0.10    0.52
  -3  26   1    0.93    0.56
  -2 -26   1   -0.11    0.47
  -2 -26   1   -0.28    0.33
   2 -26  -1   -0.67    0.39
  -2 -26   1   -0.10    0.31
  -2  26   1   -0.17    0.42
  -2  26   1   -0.04    0.64
   2  26  -1   -0.12    0.54
   1 -26  -1    0.55    0.34
  -1 -26   1    0.46    0.50
  -1 -26   1   -0.55    0.35
   1 -26  -1    0.76    0.44
  -1 -26   1   -0.05    0.30
   1 -26  -1    0.85    0.57
  -1  26   1    0.25    0.32
   1  26  -1    0.04    0.59
  -1  26   1   -0.84    0.57
   0 -26   1    0.36    0.49
   0 -26  -1   -0.24    0.35
   0 -26   1   -0.01    0.31
   0 -26  -1    0.07    0.32
   0 -26  -1   -0.08    0.50
   0 -26   1    0.28    0.40
   0  26  -1    0.57    0.60
   0  26  -1   -0.18    0.36
   0  26   1   -0.34    0.57
   1 -26   1    0.44    0.42
  -1 -26  -1    0.30    0.47
  -1 -26  -1   -0.14    0.31
   1 -26   1   -0.56    0.54
  -1 -26  -1   -0.20    0.34
  -1  26  -1    0.38    0.63
   1  26   1    0.09    0.60
  -1  26  -1    0.22    0.30
  -2 -26  -1    0.94    0.41
  -2 -26  -1    0.88    0.40
  -2 -26  -1    0.38    0.71
   2 -26   1    0.70    0.50
  -2  26  -1    1.56    0.47
  -2  26  -1    0.41    0.67
   2  26   1    0.56    0.61
  -3 -26  -1   -0.37    0.36
  -3 -26  -1    0.68    0.41
   3 -26   1    0.08    0.50
  -3 -26  -1   -0.41    0.35
  -3  26  -1   -0.09    0.51
  -3  26  -1   -0.14    0.68
   3  26   1    0.19    0.56
  -2 -27   1    0.23    0.54
  -2 -27   1    0.08    0.36
  -2 -27   1    0.55    0.36
  -2  27   1    0.76    0.72
  -2  27   1    0.73    0.47
   2  27  -1   -0.49    0.58
  -1 -27   1   -0.50    0.36
  -1 -27   1    0.27    0.34
   1 -27  -1    0.51    0.36
  -1 -27   1    0.35    0.52
   1 -27  -1    0.93    0.46
   1  27  -1   -0.21    0.33
  -1  27   1   -0.20    0.33
   1  27  -1    0.03    0.62
  -1  27   1   -0.20    0.63
   0 -27   1    1.13    0.59
   0 -27  -1   -0.19    0.37
   0 -27   1    0.00    0.40
   0 -27  -1    0.50    0.35
   0 -27   1   -0.04    0.32
   0  27  -1    0.95    0.72
  -1 -27  -1   -0.21    0.36
  -1 -27  -1   -0.30    0.49
  -1 -27  -1   -0.05    0.33
   1 -27   1    0.63    0.43
  -1  27  -1    0.89    0.69
  -1  27  -1    0.12    0.31
   1  27   1    0.38    0.64
  -2 -27  -1   -0.14    0.48
  -2 -27  -1    0.34    0.38
  -2 -27  -1   -0.05    0.38
   2  27   1    0.36    0.62
  -2  27  -1   -0.28    0.42
  -2  27  -1    0.27    0.67
   1 -28  -1    0.26    0.45
   1 -28  -1    0.02    0.36
  -1 -28   1   -0.26    0.55
  -1 -28   1   -0.52    0.61
  -1 -28   1   -0.45    0.34
  -1  28   1    0.71    0.73
   1  28  -1    0.41    0.65
   0 -28   1    0.85    0.70
   0 -28  -1    0.62    0.50
   0 -28   1    0.38    0.60
   0 -28  -1    0.49    0.38
   0 -28   1    0.24    0.36
   0 -28  -1    0.17    0.58
   0  28   1    0.86    0.70
   0  28  -1    1.05    0.73
  -1 -28  -1    0.50    0.39
   1 -28   1    1.02    0.49
  -1 -28  -1    0.18    0.57
  -1 -28  -1    1.71    0.61
  -1  28  -1    1.37    0.77
   1  28   1    0.92    0.73
  -7   0   2    0.60    0.58
   6   0  -2    5.65    0.75
  -6   0   2    3.66    0.91
   6   0  -2    5.08    0.76
  -5   0   2    2.12    0.47
  -5   0   2    1.08    0.26
   5   0  -2    0.68    0.29
   5   0  -2    1.24    0.29
   4   0  -2   33.21    4.60
  -4   0   2   33.73    4.64
  -4   0   2   37.80    4.60
  -3   0   2    5.15    0.68
   3   0  -2    4.27    0.67
   2   0  -2   60.37    8.06
  -2   0   2   63.00    8.06
  -1   0   2  971.79  128.05
   1   0  -2  982.06  128.05
   1   0  -2  972.26  128.05
  -1   0   2 1000.00  128.05
   0   0   2  105.57   14.12
   0   0   2  114.64   14.13
   0   0  -2  105.27   14.12
   0   0   2  105.52   14.13
   0   0  -2  107.10   14.13
   0   0  -2  106.06   14.13
   0   0   2  104.96   14.13
   0   0  -2  116.73   14.13
  -1   0  -2  428.05   55.22
  -1   0  -2  429.64   55.22
   1   0   2  425.84   55.22
   1   0   2  439.90   55.22
  -1   0  -2  392.63   55.22
  -2   0  -2   17.14    2.16
   2   0   2   16.36    2.14
   2   0   2   15.72    2.13
   2   0   2   16.05    2.16
  -2   0  -2   15.73    2.13
  -2   0  -2   16.24    2.13
  -3   0  -2    4.34    0.72
  -3   0  -2    4.91    0.68
   3   0   2    5.18    0.67
   3   0   2    3.95    0.73
   3   0   2    4.54    0.69
  -4   0  -2    8.28    1.13
  -4   0  -2    7.53    1.15
  -4   0  -2    9.09    1.22
   4   0   2    6.84    1.19
   4   0   2    9.26    1.13
   4   0   2    8.68    1.16
   5   0   2    4.27    0.70
  -5   0  -2    4.94    0.68
  -5   0  -2    4.12    0.71
   5   0   2    4.55    0.82
  -5   0  -2    4.13    0.67
   5   0   2    5.03    0.67
  -5   0  -2    4.71    0.80
  -6   0  -2    0.25    0.22
   6   0   2    0.31    0.35
  -6   0  -2   -0.78    0.43
  -6   0  -2    0.82    0.26
  -6   0  -2   -0.18    0.32
  -7   0  -2    0.84    0.61
  -7   0  -2    1.83    0.49
  -7  -1   2    0.91    0.61
   7  -1  -2    0.40    0.28
  -7  -1   2   -0.22    0.38
  -7   1   2   -0.37    0.55
   6  -1  -2    6.40    0.76
  -6  -1   2    3.70    0.87
  -6   1   2    3.74    0.85
  -6   1   2    4.49    0.71
   5  -1  -2    5.65    0.92
  -5  -1   2    7.46    1.03
   5   1  -2    7.53    0.89
  -5   1   2    6.43    0.92
  -5   1   2    5.85    1.00
   5   1  -2    5.54    0.89
   4  -1  -2    4.01    0.54
   4  -1  -2    2.94    0.55
   3  -1  -2   13.42    1.91
  -3  -1   2   14.54    1.89
  -3  -1   2   13.87    1.95
   3  -1  -2   16.13    1.90
  -3  -1   2   13.88    1.88
  -3   1   2   14.28    1.95
  -3   1   2   14.32    1.89
  -3   1   2   15.17    1.91
   3   1  -2   15.35    1.89
   3   1  -2   12.45    1.89
  -2  -1   2   14.42    1.93
  -2  -1   2   13.81    1.92
  -2   1   2   16.15    1.94
   1  -1  -2   52.45    6.51
   1  -1  -2   53.98    6.52
  -1  -1   2   47.74    6.51
  -1  -1   2   48.39    6.51
   1   1  -2   46.91    6.51
   0  -1   2   11.28    1.52
   0  -1  -2   12.33    1.53
   0  -1  -2   12.53    1.52
   0  -1   2   11.62    1.52
   0  -1   2   10.40    1.52
   0  -1   2   10.98    1.52
   0   1  -2   11.62    1.52
   0   1  -2   10.91    1.52
   0   1  -2   11.13    1.52
   0   1  -2   12.32    1.52
   0   1   2   12.24    1.53
   0   1   2   11.83    1.52
   1  -1   2    7.19    0.94
   1  -1   2    6.62    0.96
   1  -1   2    6.11    0.93
  -1   1  -2    6.94    0.93
  -1   1  -2    6.62    0.94
   1   1   2    8.10    0.94
  -1   1  -2    6.68    0.93
  -2  -1  -2    9.71    1.32
   2  -1   2    9.93    1.32
   2  -1   2    9.30    1.33
   2  -1   2    9.70    1.34
  -2  -1  -2    9.48    1.36
  -2  -1  -2    9.78    1.33
  -2  -1  -2   10.40    1.31
  -2   1  -2    8.89    1.34
   2   1   2    9.24    1.35
  -2   1  -2   10.34    1.32
  -2   1  -2    9.26    1.32
   2   1   2   10.98    1.31
   2   1   2    9.80    1.32
   3  -1   2   28.49    3.49
   3  -1   2   27.43    3.50
  -3  -1  -2   24.75    3.48
   3  -1   2   25.26    3.52
  -3  -1  -2   28.02    3.48
  -3  -1  -2   27.03    3.52
  -3  -1  -2   24.73    3.50
   3   1   2   25.12    3.52
  -3   1  -2   25.62    3.51
   3   1   2   26.57    3.49
  -3   1  -2   25.31    3.49
  -3   1  -2   27.26    3.49
   3   1   2   28.69    3.48
   4  -1   2    4.03    0.71
  -4  -1  -2    4.50    0.71
  -4  -1  -2    5.18    0.69
  -4  -1  -2    5.27    0.67
   4  -1   2    4.68    0.69
  -4  -1  -2    5.32    0.77
  -4   1  -2    5.01    0.70
  -4   1  -2    5.19    0.76
   4   1   2    4.60    0.66
   4   1   2    4.53    0.75
   4   1   2    4.87    0.71
  -4   1  -2    4.24    0.69
  -5  -1  -2    1.26    0.25
   5  -1   2    1.15    0.29
  -5  -1  -2    1.49    0.28
   5  -1   2    1.48    0.35
  -5  -1  -2    0.88    0.45
  -5  -1  -2    1.02    0.33
   5  -1   2    1.38    0.49
  -5   1  -2    0.61    0.41
   5   1   2    1.23    0.33
  -5   1  -2    1.15    0.29
   5   1   2    0.88    0.45
   6  -1   2    0.16    0.36
  -6  -1  -2    0.43    0.33
   6  -1   2    0.40    0.23
  -6  -1  -2    0.14    0.45
  -6  -1  -2    0.43    0.21
  -6  -1  -2    0.07    0.21
  -6   1  -2    0.43    0.26
   6   1   2   -0.18    0.32
  -6   1  -2   -0.05    0.45
  -6   1  -2    0.07    0.24
  -6   1  -2    0.46    0.34
  -7  -1  -2    2.47    0.74
  -7  -1  -2    3.18    0.63
   7   1   2    3.56    0.64
   7   1   2    3.24    0.52
  -7   1  -2    3.55    0.66
  -7   1  -2    2.90    0.51
  -7   1  -2    2.08    0.75
  -7  -2   2   -0.17    0.35
  -7  -2   2    0.39    0.51
  -7   2   2    0.63    0.60
  -6  -2   2    6.61    0.94
   6  -2  -2    6.10    0.91
  -6  -2   2    4.34    0.97
  -6   2   2    7.44    0.92
  -6   2   2    5.09    1.00
  -5  -2   2    0.43    0.41
   5  -2  -2    0.44    0.27
   5  -2  -2    0.49    0.21
  -5   2   2    0.37    0.26
  -5   2   2    0.48    0.21
  -5   2   2    0.35    0.40
   4  -2  -2   14.97    1.98
  -4  -2   2   14.64    2.03
   4  -2  -2   14.89    1.99
  -4   2   2   14.28    2.03
  -4   2   2   15.23    1.99
   3  -2  -2   10.54    1.39
   3  -2  -2   10.48    1.40
  -3   2   2    9.96    1.38
  -3   2   2   10.48    1.42
  -3   2   2    9.97    1.45
   2  -2  -2    6.58    0.90
   2  -2  -2    7.59    0.91
  -2   2   2    6.72    0.92
   2   2  -2    6.00    0.87
  -2   2   2    6.44    0.90
   1  -2  -2   19.99    2.54
  -1  -2   2   18.52    2.52
   1  -2  -2   19.04    2.53
   1  -2  -2   19.57    2.53
  -1  -2   2   19.90    2.52
  -1   2   2   19.00    2.52
  -1   2   2   19.26    2.53
   1   2  -2   19.04    2.52
  -1   2   2   19.09    2.54
   0  -2  -2   65.23    8.68
   0  -2   2   62.31    8.68
   0  -2  -2   67.21    8.68
   0  -2  -2   68.86    8.68
   0  -2  -2   70.02    8.68
   0  -2   2   66.89    8.68
   0  -2   2   66.04    8.68
   0   2   2   68.62    8.68
   0   2   2   68.04    8.68
   0   2   2   66.91    8.68
   0   2  -2   66.49    8.68
   0   2   2   67.63    8.68
   0   2  -2   62.73    8.68
   0   2  -2   63.49    8.68
  -1  -2  -2    3.43    0.62
   1  -2   2    4.11    0.65
   1  -2   2    3.92    0.64
  -1  -2  -2    4.57    0.62
   1  -2   2    4.95    0.65
  -1  -2  -2    4.60    0.63
  -1  -2  -2    4.30    0.61
   1   2   2    5.30    0.64
   1   2   2    4.45    0.62
  -1   2  -2    4.93    0.65
   1   2   2    4.29    0.63
   1   2   2    4.86    0.62
  -1   2  -2    4.36    0.64
  -1   2  -2    5.13    0.65
  -2  -2  -2   -0.14    0.15
   2  -2   2    0.16    0.16
   2  -2   2   -0.07    0.23
  -2  -2  -2    0.19    0.12
  -2  -2  -2    0.08    0.21
   2  -2   2    0.00    0.19
  -2  -2  -2   -0.01    0.11
  -2   2  -2   -0.25    0.17
   2   2   2    0.13    0.14
   2   2   2    0.30    0.11
   2   2   2   -0.16    0.19
  -2   2  -2    0.22    0.17
  -2   2  -2    0.02    0.25
  -3  -2  -2    0.47    0.14
  -3  -2  -2    0.96    0.21
  -3  -2  -2    0.46    0.16
   3  -2   2    0.68    0.20
   3  -2   2    0.62    0.43
   3  -2   2    0.17    0.22
  -3  -2  -2    0.76    0.27
  -3   2  -2    0.86    0.22
  -3   2  -2    0.19    0.31
   3   2   2    0.55    0.29
  -3   2  -2    0.46    0.20
   3   2   2    0.68    0.19
  -4  -2  -2    1.96    0.28
  -4  -2  -2    1.44    0.32
   4  -2   2    1.85    0.32
   4  -2   2    1.69    0.35
   4  -2   2    1.42    0.40
  -4  -2  -2    1.32    0.26
  -4  -2  -2    2.15    0.42
  -4   2  -2    1.57    0.44
  -4   2  -2    1.74    0.31
   4   2   2    1.16    0.37
  -4   2  -2    1.16    0.31
  -5  -2  -2    1.03    0.42
  -5  -2  -2    1.43    0.26
   5  -2   2    1.08    0.30
  -5  -2  -2    1.65    0.25
  -5  -2  -2    1.35    0.34
   5  -2   2    0.81    0.48
   5  -2   2    0.74    0.35
   5   2   2    1.54    0.32
   5   2   2    0.60    0.44
  -5   2  -2    1.40    0.32
  -5   2  -2    1.14    0.47
   5   2   2    1.04    0.29
  -5   2  -2    0.68    0.29
   6  -2   2    0.53    0.28
   6  -2   2   -0.55    0.40
  -6  -2  -2    0.34    0.33
  -6  -2  -2    0.31    0.40
   6   2   2    0.08    0.19
   6   2   2    0.26    0.31
  -6   2  -2    0.12    0.26
  -6   2  -2    0.08    0.48
  -7  -2  -2    0.38    0.43
   7  -2   2    0.75    0.30
  -7  -2  -2    1.00    0.57
   7   2   2   -0.05    0.23
  -7   2  -2   -0.11    0.39
  -7   2  -2    0.82    0.61
  -7   2  -2    0.16    0.28
  -7   2  -2    0.19    0.29
  -7  -3   2    0.59    0.58
  -7  -3   2    0.26    0.37
  -7   3   2    0.39    0.33
  -7   3   2    0.33    0.61
   6  -3  -2    0.31    0.28
   6  -3  -2    1.11    0.36
  -6  -3   2    0.45    0.30
  -6   3   2    0.59    0.34
  -6   3   2    0.78    0.50
  -5  -3   2    3.35    0.54
  -5  -3   2    3.49    0.66
   5  -3  -2    3.05    0.56
   5  -3  -2    3.73    0.55
  -5   3   2    2.49    0.65
  -5   3   2    3.55    0.56
  -5   3   2    3.36    0.56
   4  -3  -2    2.86    0.49
   4  -3  -2    3.97    0.49
  -4  -3   2    2.82    0.54
  -4   3   2    4.13    0.63
  -4   3   2    2.61    0.45
  -4   3   2    2.01    0.47
   3  -3  -2    0.65    0.24
  -3  -3   2    0.79    0.31
   3  -3  -2    0.65    0.21
  -3   3   2    0.71    0.34
  -3   3   2    0.04    0.23
  -3   3   2    0.30    0.18
   2  -3  -2    1.23    0.23
   2  -3  -2    0.72    0.24
  -2   3   2    0.65    0.20
  -2   3   2    0.33    0.25
  -2   3   2    0.73    0.18
  -1  -3   2    2.32    0.31
   1  -3  -2    2.22    0.34
  -1  -3   2    1.83    0.29
   1  -3  -2    2.20    0.35
  -1  -3   2    1.97    0.29
   1  -3  -2    2.13    0.31
  -1   3   2    1.83    0.36
  -1   3   2    1.93    0.33
  -1   3   2    2.43    0.32
   1   3  -2    1.92    0.30
   0  -3   2   66.02    8.36
   0  -3  -2   67.15    8.36
   0  -3  -2   66.21    8.36
   0  -3   2   62.49    8.36
   0  -3   2   63.99    8.36
   0   3  -2   57.90    8.36
   0   3   2   67.02    8.37
   0   3   2   65.15    8.36
   0   3  -2   65.25    8.36
   0   3  -2   62.00    8.36
   0   3   2   64.86    8.36
   0   3   2   60.39    8.35
  -1  -3  -2    3.00    0.42
  -1  -3  -2    3.37    0.43
  -1  -3  -2    2.65    0.42
  -1  -3  -2    2.56    0.41
   1   3   2    3.20    0.44
   1   3   2    2.81    0.43
   1   3   2    2.82    0.42
   1   3   2    3.13    0.44
  -2  -3  -2    7.93    0.98
  -2  -3  -2    7.76    0.95
  -2  -3  -2    6.89    0.95
  -2  -3  -2    6.76    0.97
   2   3   2    6.67    0.95
   2   3   2    6.51    0.99
   3  -3   2   30.22    4.10
  -3  -3  -2   31.69    4.07
  -3  -3  -2   30.91    4.09
  -3  -3  -2   29.96    4.07
   3  -3   2   33.99    4.09
   3  -3   2   29.95    4.13
  -3   3  -2   31.86    4.11
   3   3   2   32.34    4.08
   3   3   2   29.52    4.10
  -3   3  -2   29.87    4.09
   4  -3   2    0.15    0.24
   4  -3   2    0.39    0.21
  -4  -3  -2    0.41    0.21
   4  -3   2    0.45    0.33
  -4  -3  -2    0.03    0.11
  -4  -3  -2    0.06    0.29
  -4  -3  -2    0.08    0.14
   4   3   2    0.26    0.18
   4   3   2   -0.28    0.30
  -4   3  -2    0.60    0.24
  -4   3  -2    0.47    0.33
  -4   3  -2    0.51    0.21
   4   3   2    0.20    0.15
  -5  -3  -2    3.49    0.65
  -5  -3  -2    4.10    0.61
   5  -3   2    4.12    0.72
   5  -3   2    3.17    0.61
   5  -3   2    4.49    0.59
  -5   3  -2    3.97    0.71
   5   3   2    2.72    0.69
   5   3   2    3.40    0.56
   5   3   2    3.07    0.54
  -5   3  -2    3.62    0.59
  -5   3  -2    3.52    0.57
   6  -3   2    0.26    0.29
  -6  -3  -2    0.01    0.30
   6  -3   2   -0.03    0.37
  -6   3  -2    0.28    0.29
  -6   3  -2    0.14    0.28
   6   3   2    0.15    0.18
  -6   3  -2    1.32    0.56
   6   3   2    0.26    0.28
  -7  -3  -2   -0.58    0.50
  -7  -3  -2   -0.07    0.35
   7  -3   2    0.17    0.31
  -7   3  -2   -0.23    0.52
  -7   3  -2    0.28    0.41
  -7   3  -2   -0.12    0.30
  -7   3  -2   -0.14    0.33
   7  -4  -2    0.40    0.32
  -7  -4   2   -0.20    0.40
  -7  -4   2   -0.60    0.51
  -7   4   2   -0.27    0.35
  -7   4   2    0.60    0.63
  -6  -4   2    0.13    0.29
   6  -4  -2    0.00    0.28
  -6   4   2   -0.26    0.29
  -6   4   2    0.36    0.34
  -6   4   2   -0.29    0.46
   5  -4  -2    0.91    0.33
  -5  -4   2    0.48    0.24
   5  -4  -2    0.94    0.29
  -5  -4   2   -0.04    0.38
  -5   4   2    1.29    0.34
  -5   4   2    0.62    0.26
  -5   4   2    1.23    0.45
  -4  -4   2    5.00    0.71
  -4  -4   2    5.43    0.79
   4  -4  -2    5.04    0.76
   4  -4  -2    5.59    0.75
  -4   4   2    4.66    0.76
  -4   4   2    3.87    0.82
  -4   4   2    5.02    0.73
   3  -4  -2   21.15    2.78
   3  -4  -2   22.41    2.77
  -3  -4   2   20.18    2.78
  -3  -4   2   18.82    2.75
  -3   4   2   21.97    2.81
  -3   4   2   20.84    2.77
  -3   4   2   22.10    2.78
   2  -4  -2    3.27    0.42
  -2  -4   2    2.08    0.34
  -1  -4   2   10.63    1.41
   1  -4  -2   10.37    1.44
  -1  -4   2   11.17    1.42
  -1  -4   2   10.94    1.40
   1  -4  -2   10.51    1.45
   1  -4  -2   10.64    1.42
  -1   4   2   11.03    1.44
   1   4  -2    9.81    1.42
  -1   4   2   11.89    1.42
  -1   4   2   11.06    1.45
   1   4  -2    9.97    1.40
   0  -4   2    3.83    0.58
   0  -4   2    4.35    0.54
   0  -4  -2    4.49    0.58
   0  -4  -2    4.17    0.56
   0  -4   2    3.19    0.56
   0   4  -2    4.28    0.54
   0   4  -2    4.32    0.57
   0   4  -2    3.49    0.57
   0   4   2    3.90    0.57
   0   4   2    2.86    0.54
   0   4  -2    4.16    0.55
  -1  -4  -2   70.85    8.81
   1  -4   2   65.98    8.81
  -1  -4  -2   69.86    8.81
   1  -4   2   70.11    8.82
  -1  -4  -2   61.33    8.80
   1  -4   2   64.88    8.81
  -1  -4  -2   70.89    8.81
   1   4   2   64.50    8.81
  -1   4  -2   65.53    8.82
   1   4   2   66.55    8.81
  -1   4  -2   66.02    8.81
   1   4   2   67.72    8.81
   1   4   2   69.56    8.81
  -1   4  -2   69.81    8.81
  -2  -4  -2   16.30    2.16
  -2  -4  -2   17.63    2.15
   2  -4   2   16.90    2.19
  -2  -4  -2   16.71    2.15
   2  -4   2   16.37    2.17
  -2  -4  -2   17.03    2.16
   2  -4   2   16.35    2.18
  -2   4  -2   15.53    2.17
   2   4   2   15.32    2.16
   2   4   2   15.32    2.17
  -2   4  -2   14.42    2.18
   2   4   2   16.89    2.15
  -2   4  -2   16.37    2.18
  -3  -4  -2   22.26    2.95
   3  -4   2   21.81    3.01
   3  -4   2   23.49    2.98
  -3  -4  -2   22.63    2.95
  -3  -4  -2   22.22    2.99
  -3  -4  -2   22.49    2.97
  -3   4  -2   21.28    2.98
   3   4   2   22.13    2.99
   3   4   2   22.67    2.96
  -3   4  -2   23.81    3.01
  -3   4  -2   23.07    2.99
  -4  -4  -2    3.00    0.44
   4  -4   2    3.31    0.58
   4  -4   2    3.57    0.50
  -4  -4  -2    3.66    0.55
  -4  -4  -2    2.76    0.47
   4  -4   2    2.61    0.51
   4   4   2    2.62    0.45
  -4   4  -2    2.49    0.56
  -4   4  -2    3.49    0.52
  -4   4  -2    3.06    0.49
   4   4   2    2.35    0.54
   5  -4   2    1.37    0.32
  -5  -4  -2    0.85    0.30
   5  -4   2    0.81    0.44
  -5  -4  -2    0.67    0.39
   5  -4   2    0.65    0.36
   5   4   2    0.71    0.21
  -5   4  -2    1.37    0.35
   5   4   2    1.20    0.27
   5   4   2    1.92    0.47
  -5   4  -2    1.47    0.45
  -5   4  -2    1.04    0.31
   6  -4   2    0.07    0.42
  -6  -4  -2    0.64    0.33
   6  -4   2   -0.18    0.29
  -6  -4  -2    1.15    0.51
  -6   4  -2    0.31    0.52
  -6   4  -2    0.15    0.30
  -7  -4  -2   -0.43    0.38
   7  -4   2    0.09    0.33
  -7  -4  -2   -0.27    0.49
  -7   4  -2   -0.36    0.38
  -7   4  -2   -0.09    0.51
  -7   4  -2   -0.18    0.34
  -7  -5   2    0.18    0.40
   7  -5  -2    0.19    0.34
  -7  -5   2   -0.08    0.54
  -7   5   2    0.12    0.40
  -7   5   2   -0.15    0.62
  -6  -5   2    0.03    0.49
   6  -5  -2    0.59    0.34
  -6  -5   2    0.98    0.31
   6  -5  -2    0.54    0.37
  -6   5   2   -0.04    0.28
  -6   5   2    0.52    0.41
  -6   5   2    0.39    0.49
  -5  -5   2    3.48    0.63
   5  -5  -2    2.33    0.55
  -5  -5   2    3.16    0.51
   5  -5  -2    3.51    0.54
  -5   5   2    2.51    0.64
  -5   5   2    2.87    0.51
  -5   5   2    3.44    0.57
   4  -5  -2    2.34    0.39
  -4  -5   2    2.01    0.43
  -4  -5   2    1.96    0.32
   4  -5  -2    1.65    0.40
  -4   5   2    1.84    0.36
  -4   5   2    1.83    0.48
  -4   5   2    1.50    0.40
   3  -5  -2    2.89    0.41
  -3  -5   2    1.72    0.41
  -3  -5   2    2.54    0.34
  -3   5   2    1.13    0.46
  -3   5   2    2.03    0.39
  -3   5   2    1.93    0.46
  -3   5   2    2.16    0.42
  -2  -5   2    2.52    0.47
   2  -5  -2    3.95    0.52
   2  -5  -2    3.51    0.54
  -2   5   2    4.12    0.53
  -2   5   2    3.97    0.56
  -2   5   2    3.42    0.51
   1  -5  -2   40.20    5.19
   1  -5  -2   39.01    5.18
  -1  -5   2   39.18    5.17
   1  -5  -2   38.73    5.17
  -1  -5   2   39.58    5.17
  -1  -5   2   38.85    5.16
   1   5  -2   38.70    5.17
   1   5  -2   38.39    5.16
  -1   5   2   39.04    5.18
   1   5  -2   39.40    5.17
  -1   5   2   41.18    5.19
  -1   5   2   42.47    5.17
   0  -5  -2  266.64   33.08
   0  -5   2  256.26   33.08
   0  -5   2  239.56   33.07
   0  -5  -2  245.97   33.07
   0  -5  -2  256.66   33.07
   0   5   2  259.33   33.08
   0   5   2  246.72   33.07
   0   5  -2  254.61   33.06
   0   5   2  258.24   33.07
   0   5  -2  246.76   33.07
   0   5  -2  256.76   33.08
  -1  -5  -2   52.47    6.69
  -1  -5  -2   51.68    6.69
   1  -5   2   51.10    6.70
   1  -5   2   52.50    6.71
  -1  -5  -2   46.97    6.68
   1  -5   2   50.64    6.70
  -1  -5  -2   53.72    6.69
  -1   5  -2   52.25    6.71
   1   5   2   51.85    6.69
  -1   5  -2   49.16    6.70
   1   5   2   49.05    6.69
  -1   5  -2   50.46    6.70
   1   5   2   51.57    6.70
   1   5   2   53.13    6.69
  -2  -5  -2    9.05    1.27
  -2  -5  -2   10.62    1.29
   2  -5   2    8.95    1.31
   2  -5   2   10.37    1.31
  -2  -5  -2    8.82    1.29
   2  -5   2   10.05    1.32
   2   5   2    9.20    1.29
  -2   5  -2    9.48    1.31
  -2   5  -2   10.32    1.34
  -2   5  -2    9.76    1.32
   2   5   2    9.21    1.29
   2   5   2    9.79    1.27
   3  -5   2    0.21    0.20
  -3  -5  -2    0.33    0.12
  -3  -5  -2    0.22    0.12
   3  -5   2    0.12    0.31
   3  -5   2    0.12    0.24
  -3  -5  -2    0.71    0.25
  -3  -5  -2    0.32    0.18
   3   5   2    0.46    0.14
   3   5   2    0.28    0.26
  -3   5  -2    0.01    0.23
  -3   5  -2    0.50    0.34
  -3   5  -2    0.59    0.22
   3   5   2    0.37    0.14
   4  -5   2    3.48    0.54
   4  -5   2    3.14    0.56
  -4  -5  -2    4.09    0.54
   4  -5   2    2.43    0.58
  -4  -5  -2    3.45    0.57
  -4   5  -2    3.61    0.55
   4   5   2    3.56    0.60
  -4   5  -2    3.63    0.57
   4   5   2    3.00    0.48
  -4   5  -2    3.19    0.64
   5  -5   2    2.78    0.59
  -5  -5  -2    3.63    0.62
   5  -5   2    3.50    0.57
  -5  -5  -2    3.26    0.54
  -5   5  -2    3.17    0.58
   5   5   2    4.46    0.68
  -5   5  -2    3.26    0.56
  -5   5  -2    2.13    0.64
  -6  -5  -2    1.21    0.37
   6  -5   2    0.93    0.38
  -6   5  -2    1.61    0.40
  -6   5  -2    0.44    0.39
  -6   5  -2    1.92    0.56
   7  -5   2    0.19    0.36
  -7  -5  -2   -0.02    0.50
  -7  -5  -2    0.30    0.40
  -7   5  -2   -0.28    0.35
  -7   5  -2    0.64    0.61
  -7   5  -2   -0.19    0.37
  -7  -6   2    0.12    0.38
   7  -6  -2   -0.09    0.35
  -7  -6   2   -0.16    0.51
  -7   6   2    0.31    0.42
  -7   6   2    0.03    0.64
  -6  -6   2    2.55    0.62
   6  -6  -2    2.95    0.53
  -6  -6   2    3.75    0.51
  -6   6   2    2.27    0.54
  -6   6   2    1.50    0.62
  -6   6   2    2.63    0.50
  -6   6   2    1.68    0.54
  -5  -6   2    1.74    0.33
   5  -6  -2    2.27    0.40
  -5  -6   2    2.26    0.48
   5  -6  -2    2.07    0.46
  -5   6   2    1.66    0.43
  -5   6   2    1.33    0.37
  -5   6   2    0.85    0.35
  -5   6   2    2.02    0.58
  -4  -6   2    4.69    0.76
   4  -6  -2    5.84    0.83
   4  -6  -2    6.07    0.84
  -4  -6   2    6.08    0.83
  -4   6   2    6.08    0.92
  -4   6   2    4.73    0.79
  -4   6   2    5.77    0.81
  -4   6   2    5.58    0.83
   3  -6  -2    0.92    0.26
  -3  -6   2    0.57    0.27
  -3  -6   2    0.74    0.17
   3  -6  -2    0.57    0.28
  -3   6   2    0.57    0.20
  -3   6   2    0.62    0.37
  -3   6   2    0.29    0.22
  -3   6   2    0.35    0.28
   2  -6  -2    2.93    0.41
  -2  -6   2    2.04    0.33
   2  -6  -2    2.21    0.41
   2   6  -2    2.57    0.33
  -2   6   2    1.45    0.45
  -2   6   2    2.12    0.39
  -2   6   2    2.27    0.48
   1  -6  -2   14.33    1.92
   1  -6  -2   14.35    1.93
  -1  -6   2   15.28    1.89
   1  -6  -2   13.38    1.90
  -1  -6   2   14.17    1.90
   1   6  -2   15.13    1.91
   1   6  -2   14.05    1.90
  -1   6   2   15.35    1.91
  -1   6   2   14.23    1.93
   1   6  -2   13.19    1.89
  -1   6   2   15.46    1.94
   0  -6  -2   29.18    3.65
   0  -6   2   27.90    3.64
   0  -6  -2   26.83    3.64
   0  -6   2   26.15    3.63
   0  -6   2   28.69    3.65
   0  -6  -2   28.32    3.63
   0   6   2   27.51    3.64
   0   6  -2   26.30    3.64
   0   6   2   29.15    3.63
   0   6  -2   24.38    3.62
   0   6  -2   29.58    3.62
   0   6   2   28.42    3.65
   0   6  -2   27.96    3.65
  -1  -6  -2    0.22    0.13
  -1  -6  -2    0.52    0.16
  -1  -6  -2    0.28    0.10
   1  -6   2   -0.08    0.19
   1  -6   2    0.28    0.20
  -1  -6  -2    0.32    0.16
   1  -6   2    0.36    0.22
   1   6   2    0.17    0.14
   1   6   2    0.42    0.17
   1   6   2    0.43    0.14
  -1   6  -2    0.55    0.25
  -1   6  -2    0.08    0.23
  -1   6  -2    0.06    0.19
   1   6   2   -0.01    0.20
  -2  -6  -2    0.71    0.19
   2  -6   2    1.04    0.24
  -2  -6  -2    0.71    0.16
   2  -6   2    0.08    0.24
  -2  -6  -2    0.56    0.15
   2  -6   2    0.76    0.28
  -2  -6  -2    0.50    0.19
  -2   6  -2    0.50    0.23
   2   6   2    0.52    0.20
   2   6   2    0.62    0.16
  -2   6  -2    0.69    0.33
   2   6   2    0.68    0.23
   2   6   2    0.71    0.16
   3  -6   2    0.52    0.29
  -3  -6  -2    0.20    0.19
   3  -6   2    0.24    0.24
   3  -6   2    0.32    0.22
  -3  -6  -2    0.49    0.23
  -3   6  -2   -0.09    0.33
   3   6   2   -0.10    0.25
  -3   6  -2    0.30    0.25
  -3   6  -2   -0.01    0.20
   3   6   2    0.19    0.14
   3   6   2    0.08    0.13
   4  -6   2    3.08    0.49
  -4  -6  -2    2.94    0.51
   4  -6   2    3.19    0.52
  -4  -6  -2    2.90    0.46
   4  -6   2    2.20    0.52
  -4   6  -2    3.11    0.51
  -4   6  -2    2.98    0.49
   4   6   2    2.22    0.52
  -4   6  -2    2.11    0.58
   5  -6   2    1.46    0.46
  -5  -6  -2    2.47    0.39
   5  -6   2    1.27    0.40
  -5  -6  -2    1.45    0.45
  -5   6  -2    2.34    0.46
  -5   6  -2    1.85    0.41
  -6  -6  -2    0.25    0.30
  -6  -6  -2    0.11    0.47
   6  -6   2    0.18    0.34
  -6   6  -2   -0.19    0.32
  -6   6  -2   -0.07    0.36
  -6   6  -2    0.49    0.49
  -7  -6  -2    0.24    0.52
   7  -6   2   -0.24    0.38
  -7  -6  -2    0.31    0.36
  -7   6  -2    0.27    0.41
  -7   6  -2    0.59    0.40
  -7   6  -2   -0.18    0.59
  -7  -7   2    0.49    0.56
   7  -7  -2    0.58    0.39
  -7  -7   2    0.73    0.42
  -7   7   2    0.64    0.47
  -7   7   2    0.38    0.37
  -7   7   2    0.26    0.63
  -6  -7   2    7.34    0.93
   6  -7  -2    6.14    0.94
  -6  -7   2    5.30    0.98
  -6   7   2    5.66    1.07
  -6   7   2    5.22    0.96
  -6   7   2    5.94    0.91
   5  -7  -2    8.29    1.12
  -5  -7   2    7.33    1.11
  -5  -7   2    7.94    1.05
   5  -7  -2    8.26    1.09
  -5   7   2    7.71    1.12
  -5   7   2    6.58    1.07
  -5   7   2    5.87    1.05
   4  -7  -2    2.53    0.51
  -4  -7   2    2.87    0.50
   4  -7  -2    2.70    0.49
  -4  -7   2    2.67    0.42
  -4   7   2    3.03    0.49
  -4   7   2    2.46    0.45
  -4   7   2    2.53    0.56
  -4   7   2    2.82    0.52
  -3  -7   2    0.59    0.15
   3  -7  -2   -0.09    0.22
  -3  -7   2    0.42    0.24
   3  -7  -2    0.18    0.26
  -3   7   2    0.06    0.27
  -3   7   2    0.08    0.17
  -3   7   2    0.27    0.23
  -3   7   2    0.00    0.36
   2  -7  -2    0.68    0.25
  -2  -7   2    0.81    0.15
  -2  -7   2    0.98    0.15
   2  -7  -2    0.42    0.27
  -2  -7   2    0.99    0.18
   2   7  -2    0.90    0.17
   2   7  -2    0.67    0.17
  -2   7   2    0.71    0.29
  -2   7   2    0.36    0.38
   2   7  -2    0.78    0.17
  -2   7   2    0.62    0.25
  -2   7   2    0.27    0.18
  -1  -7   2    9.92    1.25
  -1  -7   2    8.62    1.28
  -1  -7   2    9.29    1.27
   1  -7  -2    8.61    1.26
   1  -7  -2    9.94    1.30
   1  -7  -2   10.96    1.31
   1   7  -2    8.98    1.25
  -1   7   2    9.82    1.27
  -1   7   2    9.33    1.30
   1   7  -2    9.48    1.28
  -1   7   2    9.47    1.32
   1   7  -2    9.83    1.28
   0  -7   2    1.38    0.20
   0  -7   2    1.25    0.22
   0  -7  -2    1.63    0.29
   0  -7  -2    1.21    0.26
   0  -7  -2    0.89    0.20
   0   7   2    1.04    0.21
   0   7  -2    1.16    0.20
   0   7   2    0.32    0.24
   0   7  -2    1.37    0.29
   0   7  -2    1.16    0.26
   0   7  -2    0.94    0.21
   0   7   2    1.15    0.32
  -1  -7  -2   38.07    5.05
   1  -7   2   38.28    5.06
  -1  -7  -2   37.67    5.05
   1  -7   2   39.27    5.07
   1  -7   2   38.22    5.06
  -1  -7  -2   39.16    5.05
   1   7   2   38.56    5.05
   1   7   2   37.93    5.06
  -1   7  -2   43.02    5.06
  -1   7  -2   39.47    5.05
  -1   7  -2   37.07    5.07
  -1   7  -2   37.14    5.07
   1   7   2   37.46    5.04
  -2  -7  -2   14.90    2.00
   2  -7   2   15.28    2.04
  -2  -7  -2   15.17    2.00
  -2  -7  -2   16.19    2.01
  -2  -7  -2   13.79    2.00
   2  -7   2   15.01    2.03
   2  -7   2   13.39    2.03
   2   7   2   15.53    2.01
   2   7   2   15.02    2.01
   2   7   2   15.73    2.01
   2   7   2   15.97    2.00
  -2   7  -2   14.75    2.05
  -2   7  -2   16.39    2.04
  -3  -7  -2    9.72    1.33
   3  -7   2    9.60    1.41
   3  -7   2   11.26    1.39
  -3  -7  -2   11.41    1.36
   3  -7   2    8.57    1.40
  -3  -7  -2    9.95    1.34
  -3  -7  -2   10.52    1.37
  -3   7  -2   10.58    1.39
  -3   7  -2   10.44    1.44
   3   7   2   10.03    1.37
   3   7   2   10.03    1.34
   3   7   2    9.76    1.35
   3   7   2   10.11    1.38
  -3   7  -2    9.09    1.40
   4  -7   2    4.15    0.59
  -4  -7  -2    3.41    0.54
  -4  -7  -2    2.76    0.57
   4  -7   2    4.23    0.62
   4  -7   2    2.82    0.63
  -4   7  -2    3.84    0.59
  -4   7  -2    3.79    0.61
  -4   7  -2    3.26    0.67
   4   7   2    3.44    0.64
   5  -7   2    0.45    0.32
  -5  -7  -2    0.31    0.34
  -5  -7  -2    0.38    0.26
   5  -7   2    0.27    0.38
  -5   7  -2   -0.10    0.33
  -5   7  -2   -0.42    0.43
  -5   7  -2    0.22    0.30
  -6  -7  -2    1.62    0.48
  -6  -7  -2    2.83    0.57
   6  -7   2    3.33    0.55
  -6   7  -2    2.09    0.63
  -6   7  -2    1.80    0.53
  -6   7  -2    2.49    0.52
  -7  -7  -2    0.79    0.53
   7  -7   2    0.34    0.42
  -7  -7  -2    1.15    0.45
  -7   7  -2   -0.01    0.41
  -7   7  -2    0.83    0.48
  -7  -8   2    0.81    0.56
   7  -8  -2    0.00    0.40
  -7  -8   2   -0.14    0.37
  -7   8   2    0.21    0.45
  -7   8   2    0.08    0.39
  -6  -8   2    1.32    0.39
  -6  -8   2    1.93    0.53
   6  -8  -2    1.10    0.42
  -6   8   2    2.58    0.66
  -6   8   2    1.09    0.42
  -6   8   2    1.77    0.49
   5  -8  -2    0.09    0.28
  -5  -8   2    0.39    0.23
   5  -8  -2    0.47    0.42
  -5  -8   2    0.27    0.35
  -5   8   2    0.25    0.55
  -5   8   2    0.37    0.37
  -5   8   2    0.52    0.44
  -5   8   2    0.28    0.30
  -4  -8   2    7.16    1.02
  -4  -8   2    8.06    0.97
   4  -8  -2    6.48    1.03
   4  -8  -2    7.52    1.06
  -4   8   2    6.88    1.02
  -4   8   2    7.09    1.11
  -4   8   2    7.00    1.06
  -4   8   2    5.71    0.99
   3  -8  -2    0.20    0.26
   3  -8  -2    0.20    0.24
  -3  -8   2    0.10    0.12
  -3  -8   2    0.20    0.22
  -3   8   2    0.14    0.23
  -3   8   2    0.27    0.28
  -3   8   2    0.93    0.39
  -3   8   2    0.35    0.18
  -2  -8   2    0.48    0.13
   2  -8  -2    0.74    0.26
  -2  -8   2    0.34    0.12
  -2  -8   2    0.57    0.17
   2  -8  -2    0.30    0.26
   2   8  -2    0.41    0.14
  -2   8   2    0.26    0.16
  -2   8   2    0.26    0.28
  -2   8   2    0.12    0.23
  -2   8   2    0.65    0.36
   2   8  -2    0.79    0.16
   1  -8  -2    2.73    0.43
   1  -8  -2    2.66    0.37
  -1  -8   2    3.52    0.41
  -1  -8   2    2.84    0.37
  -1  -8   2    1.93    0.33
   1  -8  -2    3.34    0.45
  -1  -8   2    2.35    0.35
  -1   8   2    1.62    0.43
   1   8  -2    3.03    0.40
   1   8  -2    2.56    0.39
  -1   8   2    1.86    0.40
   1   8  -2    2.01    0.35
  -1   8   2    2.48    0.37
   0  -8  -2   70.21    8.77
   0  -8   2   68.79    8.79
   0  -8   2   60.70    8.77
   0  -8  -2   68.01    8.78
   0  -8  -2   66.89    8.78
   0  -8   2   67.10    8.78
   0  -8   2   68.58    8.77
   0   8  -2   67.38    8.78
   0   8   2   71.44    8.77
   0   8   2   66.85    8.78
   0   8   2   65.73    8.79
   0   8  -2   59.54    8.76
   0   8  -2   70.60    8.77
   0   8  -2   67.99    8.79
   1  -8   2   30.01    3.88
   1  -8   2   29.24    3.87
   1  -8   2   29.23    3.87
  -1  -8  -2   29.04    3.86
  -1  -8  -2   29.72    3.85
  -1  -8  -2   29.15    3.86
   1   8   2   30.92    3.87
  -1   8  -2   29.48    3.88
   1   8   2   28.33    3.85
   1   8   2   28.33    3.84
  -1   8  -2   30.09    3.86
  -1   8  -2   30.44    3.87
  -1   8  -2   28.37    3.87
  -2  -8  -2    2.68    0.45
  -2  -8  -2    3.65    0.47
   2  -8   2    3.71    0.55
  -2  -8  -2    3.06    0.46
   2  -8   2    3.96    0.55
   2  -8   2    3.48    0.52
  -2   8  -2    3.25    0.53
   2   8   2    3.22    0.46
  -2   8  -2    3.72    0.53
   2   8   2    3.31    0.48
   2   8   2    2.67    0.46
  -2   8  -2    1.70    0.52
   2   8   2    2.99    0.47
   3  -8   2    6.51    0.92
  -3  -8  -2    5.78    0.83
  -3  -8  -2    6.72    0.87
   3  -8   2    6.76    0.92
   3  -8   2    6.10    0.93
  -3  -8  -2    6.26    0.86
  -3  -8  -2    6.83    0.85
  -3   8  -2    6.56    0.93
   3   8   2    6.58    0.84
   3   8   2    4.88    0.89
   3   8   2    6.06    0.86
  -3   8  -2    5.74    0.91
  -3   8  -2    6.06    0.94
   3   8   2    5.49    0.87
   4  -8   2    0.54    0.31
  -4  -8  -2    0.28    0.25
   4  -8   2    0.26    0.32
   4  -8   2    0.00    0.25
  -4  -8  -2    0.07    0.19
  -4   8  -2    0.10    0.35
  -4   8  -2    0.31    0.30
  -4   8  -2    0.21    0.26
  -5  -8  -2   -0.14    0.33
  -5  -8  -2    0.53    0.27
   5  -8   2    0.50    0.37
  -5   8  -2    0.40    0.32
  -5   8  -2    1.00    0.41
  -5   8  -2    1.02    0.46
  -6  -8  -2    0.22    0.42
  -6  -8  -2   -0.03    0.33
  -6   8  -2    1.30    0.53
  -6   8  -2    0.04    0.36
  -6   8  -2   -0.13    0.39
  -7  -8  -2    1.00    0.42
  -7  -8  -2    0.59    0.55
  -7   8  -2    1.78    1.08
  -7   8  -2    0.99    0.47
  -7   8  -2    0.74    0.49
  -7  -9   2    0.66    0.34
   7  -9  -2    0.24    0.45
  -7  -9   2    0.90    0.56
  -7   9   2    0.11    0.48
  -7   9   2    0.93    0.75
  -7   9   2    0.12    0.41
   6  -9  -2    7.17    1.15
  -6  -9   2    5.31    0.82
  -6  -9   2    4.57    0.84
  -6   9   2    4.77    0.86
  -6   9   2    4.81    0.80
  -6   9   2    3.88    0.89
  -5  -9   2    0.81    0.37
   5  -9  -2    1.41    0.45
   5  -9  -2    0.83    0.38
  -5  -9   2    0.56    0.25
  -5   9   2    0.34    0.28
  -5   9   2    0.32    0.32
  -5   9   2    0.41    0.42
  -5   9   2    0.46    0.48
   4  -9  -2    0.51    0.32
  -4  -9   2    0.49    0.30
  -4  -9   2    1.03    0.21
   4  -9  -2    0.63    0.34
  -4   9   2    0.78    0.35
  -4   9   2    1.40    0.32
  -4   9   2    0.40    0.24
  -4   9   2    0.79    0.46
   3  -9  -2    2.86    0.49
  -3  -9   2    2.26    0.37
  -3  -9   2    3.33    0.43
   3  -9  -2    3.43    0.48
  -3   9   2    2.47    0.55
  -3   9   2    2.17    0.48
  -3   9   2    2.97    0.47
  -3   9   2    1.54    0.38
  -2  -9   2   -0.01    0.10
   2  -9  -2   -0.01    0.22
  -2  -9   2   -0.17    0.15
  -2  -9   2    0.02    0.12
   2   9  -2    0.18    0.15
  -2   9   2    0.11    0.32
  -2   9   2    0.09    0.22
  -2   9   2    0.61    0.30
   2   9  -2    0.09    0.12
   1  -9  -2   12.07    1.61
  -1  -9   2   12.18    1.55
  -1  -9   2   11.09    1.57
   1  -9  -2   10.76    1.61
  -1  -9   2   11.70    1.58
   1  -9  -2   13.17    1.60
  -1   9   2   11.36    1.62
   1   9  -2   11.59    1.58
   1   9  -2   11.71    1.55
   1   9  -2   11.02    1.59
  -1   9   2   12.01    1.57
  -1   9   2   11.93    1.60
   0  -9  -2   57.45    7.18
   0  -9  -2   58.92    7.16
   0  -9   2   53.06    7.17
   0  -9   2   54.01    7.16
   0  -9   2   50.97    7.16
   0  -9  -2   56.22    7.18
   0  -9   2   53.23    7.18
   0   9  -2   57.33    7.16
   0   9   2   55.72    7.19
   0   9   2   53.07    7.17
   0   9  -2   53.88    7.18
   0   9  -2   52.70    7.18
   0   9   2   55.08    7.16
   1  -9   2    3.91    0.68
   1  -9   2    4.16    0.69
  -1  -9  -2    5.73    0.67
   1  -9   2    3.55    0.67
   1   9   2    5.24    0.62
   1   9   2    4.84    0.66
   1   9   2    5.45    0.72
  -1   9  -2    4.34    0.67
   1   9   2    4.59    0.64
  -1   9  -2    3.24    0.66
  -2  -9  -2    1.53    0.29
   2  -9   2    2.12    0.37
   2  -9   2    2.66    0.46
  -2  -9  -2    1.60    0.31
  -2  -9  -2    1.53    0.39
  -2   9  -2    1.68    0.33
  -2   9  -2    3.06    0.44
   2   9   2    1.84    0.31
  -2   9  -2    2.63    0.44
   2   9   2    2.05    0.33
   2   9   2    2.21    0.36
   2   9   2    1.61    0.32
  -2   9  -2    2.25    0.39
  -3  -9  -2   16.33    2.11
   3  -9   2   14.68    2.18
   3  -9   2   16.06    2.18
   3  -9   2   13.65    2.19
  -3  -9  -2   14.72    2.12
  -3  -9  -2   18.05    2.14
  -3  -9  -2   15.54    2.12
   3   9   2   16.86    2.15
  -3   9  -2   15.24    2.18
   3   9   2   17.93    2.12
  -3   9  -2   16.25    2.16
   3   9   2   14.79    2.14
  -3   9  -2   16.91    2.18
  -4  -9  -2   -0.06    0.23
  -4  -9  -2    0.28    0.20
   4  -9   2    0.28    0.34
   4  -9   2    0.31    0.28
   4  -9   2   -0.30    0.28
  -4   9  -2    0.03    0.26
  -4   9  -2    0.03    0.36
  -4   9  -2    0.07    0.30
   4   9   2    0.19    0.31
  -5  -9  -2   -0.06    0.31
   5  -9   2    0.63    0.33
   5  -9   2   -0.55    0.33
  -5  -9  -2    0.23    0.25
  -5   9  -2   -0.37    0.32
  -5   9  -2   -0.31    0.35
  -5   9  -2   -0.54    0.45
  -6  -9  -2    0.09    0.42
  -6  -9  -2    0.25    0.31
   6  -9   2    0.04    0.37
  -6   9  -2    0.86    0.41
  -6   9  -2    0.31    0.43
  -6   9  -2    0.74    0.57
  -7  -9  -2   -0.51    0.48
   7  -9   2    0.61    0.47
  -7  -9  -2    0.35    0.38
  -7   9  -2   -0.37    0.47
  -7   9  -2   -0.14    0.44
  -7   9  -2    0.03    0.61
   7 -10  -2   -0.23    0.43
  -7 -10   2    0.19    0.50
  -7 -10   2   -0.35    0.32
  -7  10   2   -0.53    0.41
  -7  10   2   -0.03    0.51
  -7  10   2    0.12    0.69
  -6 -10   2    2.29    0.42
  -6 -10   2    1.70    0.54
   6 -10  -2    2.58    0.52
  -6  10   2    1.28    0.67
  -6  10   2    2.03    0.59
  -6  10   2    1.89    0.50
   5 -10  -2    0.61    0.38
  -5 -10   2    1.69    0.30
  -5 -10   2    0.96    0.39
  -5  10   2    0.29    0.56
  -5  10   2    1.04    0.33
  -5  10   2    0.58    0.42
  -5  10   2    1.18    0.39
   4 -10  -2    0.07    0.31
  -4 -10   2   -0.03    0.16
   4 -10  -2   -0.02    0.27
  -4 -10   2   -0.04    0.26
  -4  10   2   -0.12    0.32
  -4  10   2    0.01    0.39
  -4  10   2    0.16    0.27
  -4  10   2    0.08    0.20
  -3 -10   2    1.42    0.29
   3 -10  -2    0.93    0.35
  -3 -10   2    1.41    0.24
   3 -10  -2    2.40    0.38
  -3  10   2    1.23    0.33
  -3  10   2    2.26    0.42
  -3  10   2    0.82    0.26
  -3  10   2    1.50    0.47
   2 -10  -2   38.43    5.14
  -2 -10   2   36.80    5.10
   2 -10  -2   39.13    5.12
  -2 -10   2   42.55    5.09
  -2 -10   2   38.37    5.11
   2 -10  -2   42.94    5.14
  -2 -10   2   38.87    5.10
  -2  10   2   39.18    5.13
   2  10  -2   39.43    5.11
  -2  10   2   35.95    5.14
   2  10  -2   38.91    5.10
  -2  10   2   37.23    5.14
  -2  10   2   37.88    5.11
  -1 -10   2    9.79    1.45
  -1 -10   2   11.72    1.46
   1 -10  -2   11.40    1.48
   1 -10  -2   10.73    1.53
   1 -10  -2   11.40    1.53
  -1 -10   2   12.38    1.51
   1  10  -2   10.38    1.49
  -1  10   2   12.00    1.48
   1  10  -2   11.07    1.46
  -1  10   2   11.02    1.62
   1  10  -2   12.02    1.51
  -1  10   2    9.52    1.51
   0 -10  -2   40.81    4.92
   0 -10   2   37.45    4.94
   0 -10   2   35.62    4.93
   0 -10   2   38.84    4.92
   0 -10   2   34.86    4.91
   0 -10  -2   38.51    4.94
   0 -10  -2   37.26    4.94
   0  10   2   40.03    4.92
   0  10  -2   39.63    4.95
   0  10   2   38.29    4.95
   0  10  -2   34.44    4.91
   0  10  -2   39.33    4.91
   0  10   2   35.44    4.94
   0  10  -2   35.33    4.93
  -1 -10  -2   37.49    5.02
   1 -10   2   38.24    5.02
  -1 -10  -2   37.37    5.02
   1 -10   2   38.90    5.04
   1 -10   2   39.11    5.04
  -1  10  -2   36.84    5.01
   1  10   2   39.19    5.01
  -1  10  -2   39.79    5.03
   1  10   2   40.17    5.04
   1  10   2   39.60    5.03
  -1  10  -2   38.10    5.04
  -1  10  -2   38.75    5.05
   1  10   2   35.08    5.00
  -2 -10  -2    3.91    0.51
  -2 -10  -2    2.87    0.47
   2 -10   2    3.56    0.58
  -2 -10  -2    4.06    0.51
   2 -10   2    3.40    0.55
   2 -10   2    3.73    0.58
  -2 -10  -2    3.37    0.50
   2  10   2    3.21    0.50
  -2  10  -2    3.46    0.58
   2  10   2    3.45    0.50
  -2  10  -2    3.58    0.59
   2  10   2    2.86    0.53
  -2  10  -2    3.89    0.53
   2  10   2    2.93    0.49
  -2  10  -2    3.21    0.55
  -3 -10  -2   15.61    2.06
   3 -10   2   14.87    2.11
  -3 -10  -2   17.10    2.07
   3 -10   2   17.75    2.11
   3 -10   2   14.60    2.11
  -3 -10  -2   15.49    2.05
  -3 -10  -2   15.12    2.05
   3  10   2   17.18    2.06
  -3  10  -2   16.29    2.13
  -3  10  -2   14.00    2.10
  -3  10  -2   14.07    2.12
   3  10   2   14.49    2.07
   3  10   2   14.76    2.07
   4 -10   2    1.26    0.48
  -4 -10  -2    2.10    0.34
  -4 -10  -2    1.59    0.34
   4 -10   2    2.21    0.44
   4 -10   2    2.09    0.42
  -4  10  -2    1.18    0.51
  -4  10  -2    1.36    0.38
  -4  10  -2    0.76    0.42
  -5 -10  -2    6.29    0.85
  -5 -10  -2    5.34    0.87
   5 -10   2    6.06    0.91
  -5  10  -2    5.67    0.94
  -5  10  -2    5.87    1.01
  -5  10  -2    5.44    0.92
  -6 -10  -2    0.14    0.28
  -6 -10  -2    0.42    0.39
   6 -10   2    0.19    0.39
  -6  10  -2   -0.17    0.41
  -6  10  -2   -1.10    0.41
  -6  10  -2   -0.15    0.55
   7 -10   2   -0.08    0.44
  -7 -10  -2    0.40    0.48
  -7 -10  -2    0.84    0.40
  -7  10  -2   -0.21    0.47
  -7  10  -2   -0.07    0.48
  -7  10  -2   -1.08    0.52
  -7 -11   2   -0.16    0.49
   7 -11  -2    0.43    0.47
  -7 -11   2    0.16    0.35
  -7  11   2   -0.96    0.57
  -7  11   2   -0.16    0.45
  -7  11   2    0.29    0.53
   6 -11  -2    1.71    0.50
  -6 -11   2    1.86    0.50
  -6 -11   2    1.34    0.41
  -6  11   2    1.08    0.49
  -6  11   2    1.80    0.58
  -6  11   2    1.95    0.63
   5 -11  -2    0.32    0.35
  -5 -11   2    0.60    0.36
  -5 -11   2    1.12    0.27
  -5  11   2    1.33    0.42
  -5  11   2    1.35    0.46
  -5  11   2    0.29    0.29
  -5  11   2    0.66    0.51
   4 -11  -2    0.98    0.35
   4 -11  -2    0.90    0.38
  -4 -11   2    0.39    0.19
  -4  11   2   -0.03    0.29
  -4  11   2    1.01    0.38
  -4  11   2    0.93    0.44
  -4  11   2   -0.05    0.21
  -3 -11   2    0.56    0.15
   3 -11  -2    0.47    0.30
   3 -11  -2    1.04    0.30
  -3 -11   2    0.40    0.21
   3  11  -2    0.19    0.17
  -3  11   2    0.38    0.34
  -3  11   2    1.36    0.43
  -3  11   2    0.37    0.19
   3  11  -2    0.32    0.16
  -3  11   2    0.21    0.26
   2 -11  -2    0.84    0.30
  -2 -11   2    0.50    0.16
   2 -11  -2    0.62    0.30
  -2 -11   2    0.45    0.21
  -2 -11   2    0.68    0.18
  -2 -11   2    0.60    0.15
   2 -11  -2    0.33    0.21
  -2 -11   2    0.42    0.11
   2  11  -2    0.68    0.16
   2  11  -2    0.51    0.20
  -2  11   2    0.86    0.22
  -2  11   2    0.55    0.26
  -2  11   2    0.72    0.33
   2  11  -2    0.84    0.22
  -2  11   2    1.17    0.36
   1 -11  -2   55.27    7.00
  -1 -11   2   54.35    6.99
  -1 -11   2   54.33    6.99
  -1 -11   2   56.62    6.97
   1 -11  -2   52.58    6.98
   1 -11  -2   51.12    7.01
  -1 -11   2   47.98    6.96
   1  11  -2   55.53    7.00
  -1  11   2   54.86    6.99
  -1  11   2   52.88    7.02
  -1  11   2   52.91    7.00
  -1  11   2   53.95    6.99
   1  11  -2   53.53    6.97
   1  11  -2   51.12    6.99
   0 -11   2    1.86    0.34
   0 -11  -2    1.08    0.31
   0 -11   2    1.60    0.25
   0 -11  -2    1.60    0.31
   0 -11  -2    0.49    0.24
   0 -11   2    1.86    0.30
   0 -11   2    1.31    0.25
   0  11  -2    1.82    0.24
   0  11  -2    0.69    0.28
   0  11   2    0.90    0.35
   0  11   2    1.08    0.30
   0  11   2    1.04    0.24
   0  11  -2    1.25    0.23
   0  11  -2    1.27    0.35
  -1 -11  -2   71.47    8.54
   1 -11   2   64.59    8.57
   1 -11   2   62.07    8.54
  -1 -11  -2   64.75    8.55
  -1 -11  -2   65.10    8.55
   1 -11   2   66.69    8.56
  -1  11  -2   63.68    8.54
   1  11   2   60.43    8.52
  -1  11  -2   64.06    8.56
  -1  11  -2   68.46    8.55
   1  11   2   64.10    8.55
   1  11   2   71.54    8.56
  -1  11  -2   64.24    8.57
   1  11   2   63.40    8.54
   2 -11   2    6.30    0.92
   2 -11   2    7.18    0.95
   2 -11   2    6.68    0.94
  -2 -11  -2    6.78    0.85
  -2 -11  -2    6.20    0.87
  -2 -11  -2    5.42    0.82
  -2 -11  -2    5.75    0.86
   2  11   2    5.98    0.84
   2  11   2    6.98    0.90
  -2  11  -2    5.11    0.92
  -2  11  -2    6.33    0.87
   2  11   2    7.15    0.97
  -2  11  -2    6.97    0.93
  -2  11  -2    6.71    0.95
  -3 -11  -2    0.11    0.15
  -3 -11  -2    0.19    0.13
   3 -11   2   -0.09    0.31
   3 -11   2    0.50    0.30
   3 -11   2   -0.41    0.23
  -3 -11  -2    0.26    0.16
  -3 -11  -2   -0.01    0.15
   3  11   2   -0.06    0.22
  -3  11  -2    0.03    0.27
  -3  11  -2   -0.51    0.27
   3  11   2    0.50    0.20
  -3  11  -2   -0.43    0.29
  -3  11  -2    0.20    0.21
   3  11   2    0.26    0.14
  -4 -11  -2    1.24    0.28
  -4 -11  -2    0.98    0.28
   4 -11   2    1.56    0.39
   4 -11   2    1.36    0.37
   4 -11   2    0.30    0.42
  -4  11  -2    0.49    0.32
  -4  11  -2    1.03    0.40
  -4  11  -2    0.06    0.41
  -5 -11  -2    3.75    0.59
   5 -11   2    4.63    0.67
  -5 -11  -2    2.87    0.58
  -5  11  -2    3.96    0.67
  -5  11  -2    3.03    0.72
  -5  11  -2    2.89    0.68
  -6 -11  -2    0.13    0.29
   6 -11   2   -0.61    0.38
  -6 -11  -2   -0.20    0.36
  -6  11  -2    0.18    0.41
  -6  11  -2    0.32    0.46
  -6  11  -2   -0.40    0.49
  -6 -12   2   -0.19    0.38
   6 -12  -2    0.35    0.41
  -6 -12   2    0.05    0.24
  -6  12   2    0.13    0.42
  -6  12   2    0.05    0.61
  -6  12   2   -0.09    0.46
   5 -12  -2    1.56    0.63
  -5 -12   2    3.34    0.56
  -5 -12   2    3.23    0.50
   5 -12  -2    2.43    0.58
  -5  12   2    3.50    0.61
  -5  12   2    3.53    0.76
  -5  12   2    2.64    0.56
  -5  12   2    3.42    0.66
  -4 -12   2    0.59    0.19
   4 -12  -2    0.77    0.36
  -4 -12   2    0.74    0.28
   4 -12  -2   -0.05    0.30
  -4  12   2    0.37    0.37
  -4  12   2    0.57    0.33
  -4  12   2    0.72    0.44
  -4  12   2    0.32    0.22
   3 -12  -2    0.06    0.29
  -3 -12   2    0.37    0.16
   3 -12  -2    0.30    0.28
  -3 -12   2    0.13    0.19
  -3  12   2    0.02    0.19
   3  12  -2    0.45    0.18
  -3  12   2    0.29    0.38
  -3  12   2    0.54    0.34
   3  12  -2    0.26    0.18
  -3  12   2    0.59    0.29
   3  12  -2    0.66    0.23
  -2 -12   2   21.37    2.86
   2 -12  -2   21.43    2.91
  -2 -12   2   22.62    2.93
  -2 -12   2   21.45    2.84
   2 -12  -2   22.00    2.88
  -2 -12   2   24.02    2.85
   2 -12  -2   22.75    2.90
  -2  12   2   19.98    2.92
  -2  12   2   21.16    2.90
  -2  12   2   21.09    2.91
   2  12  -2   21.88    2.86
   2  12  -2   20.36    2.87
  -2  12   2   21.12    2.87
   1 -12  -2    3.49    0.67
   1 -12  -2    4.54    0.62
  -1 -12   2    4.78    0.64
  -1 -12   2    3.83    0.65
  -1 -12   2    5.13    0.60
   1 -12  -2    4.20    0.66
  -1 -12   2    4.19    0.57
  -1  12   2    3.39    0.67
   1  12  -2    3.69    0.65
   1  12  -2    4.66    0.66
   1  12  -2    4.43    0.59
  -1  12   2    3.82    0.66
  -1  12   2    4.45    0.66
  -1  12   2    3.33    0.61
   0 -12   2    2.58    0.40
   0 -12   2    2.37    0.47
   0 -12  -2    2.56    0.47
   0 -12   2    3.03    0.41
   0 -12   2    2.24    0.43
   0 -12  -2    2.88    0.42
   0 -12  -2    3.80    0.47
   0  12  -2    2.27    0.39
   0  12   2    2.35    0.40
   0  12  -2    2.92    0.50
   0  12   2    2.95    0.47
   0  12  -2    2.44    0.39
   0  12  -2    2.15    0.44
   0  12   2    3.73    0.53
  -1 -12  -2   11.68    1.68
  -1 -12  -2   12.62    1.68
   1 -12   2   13.90    1.69
  -1 -12  -2   13.06    1.65
   1 -12   2   11.99    1.67
   1 -12   2   12.25    1.71
  -1  12  -2   12.46    1.67
   1  12   2   11.22    1.63
  -1  12  -2   11.64    1.72
  -1  12  -2   11.96    1.69
  -1  12  -2   13.38    1.66
   1  12   2   13.15    1.65
   1  12   2   12.05    1.68
   1  12   2   12.98    1.71
   2 -12   2    7.00    0.84
  -2 -12  -2    5.67    0.73
  -2 -12  -2    6.06    0.72
  -2 -12  -2    4.26    0.68
   2 -12   2    4.85    0.77
  -2 -12  -2    6.31    0.74
   2  12   2    4.83    0.70
  -2  12  -2    5.94    0.81
   2  12   2    4.77    0.72
  -2  12  -2    4.26    0.76
  -2  12  -2    5.53    0.84
  -2  12  -2    5.50    0.74
   2  12   2    5.19    0.76
  -3 -12  -2    0.31    0.17
   3 -12   2    0.52    0.32
  -3 -12  -2    0.50    0.19
  -3 -12  -2    0.61    0.20
   3 -12   2    0.84    0.30
  -3 -12  -2    0.62    0.17
   3 -12   2    0.83    0.35
  -3  12  -2    0.29    0.37
  -3  12  -2    0.76    0.30
  -3  12  -2    0.44    0.22
   3  12   2    0.57    0.23
   3  12   2    0.32    0.17
  -3  12  -2    0.43    0.34
   4 -12   2    0.01    0.30
  -4 -12  -2    0.15    0.21
   4 -12   2   -0.05    0.42
   4  12   2    0.02    0.23
  -4  12  -2   -0.02    0.44
  -4  12  -2   -0.18    0.30
  -4  12  -2    0.06    0.36
  -4  12  -2    0.31    0.25
  -5 -12  -2   11.70    1.45
   5 -12   2   11.52    1.52
  -5 -12  -2    9.98    1.46
  -5  12  -2   10.46    1.53
  -5  12  -2    8.65    1.52
  -5  12  -2    9.45    1.58
  -6 -12  -2   -0.07    0.28
  -6 -12  -2    0.67    0.38
   6 -12   2    0.44    0.43
  -6  12  -2    0.00    0.43
  -6  12  -2   -0.43    0.45
  -6  12  -2    0.18    0.57
  -6 -13   2   -0.12    0.38
   6 -13  -2   -0.12    0.41
  -6 -13   2    0.42    0.27
  -6  13   2    0.53    0.46
  -6  13   2    0.49    0.50
  -6  13   2    0.34    0.57
  -5 -13   2    0.03    0.32
   5 -13  -2    0.14    0.35
  -5 -13   2    0.17    0.22
  -5  13   2    0.88    0.59
  -5  13   2    0.32    0.37
  -5  13   2    0.36    0.41
  -4 -13   2    3.94    0.56
   4 -13  -2    3.91    0.67
  -4 -13   2    3.25    0.58
  -4  13   2    5.24    0.78
  -4  13   2    3.11    0.71
  -4  13   2    3.22    0.65
   3 -13  -2    1.90    0.51
  -3 -13   2    2.12    0.40
  -3 -13   2    2.96    0.39
   3 -13  -2    2.20    0.51
  -3 -13   2    2.43    0.40
  -3 -13   2    2.85    0.40
  -3  13   2    2.71    0.57
   3  13  -2    2.22    0.43
  -3  13   2    2.20    0.44
  -3  13   2    2.26    0.54
   3  13  -2    2.53    0.41
  -3  13   2    2.73    0.51
   3  13  -2    3.72    0.43
   2 -13  -2    1.00    0.33
  -2 -13   2    0.13    0.17
   2 -13  -2    0.74    0.22
  -2 -13   2    0.16    0.14
  -2 -13   2    0.10    0.22
   2 -13  -2    0.20    0.25
   2  13  -2    0.51    0.22
   2  13  -2    0.35    0.23
  -2  13   2    0.38    0.36
  -2  13   2    0.65    0.34
   2  13  -2    0.36    0.15
  -2  13   2    0.63    0.27
  -2  13   2    0.48    0.21
  -1 -13   2   -0.03    0.14
   1 -13  -2    0.24    0.17
  -1 -13   2    0.08    0.24
   1 -13  -2    0.25    0.24
  -1 -13   2    0.43    0.20
   1  13  -2    0.01    0.12
  -1  13   2    0.32    0.17
   1  13  -2    0.01    0.20
  -1  13   2    0.02    0.26
  -1  13   2   -0.40    0.30
  -1  13   2    0.17    0.25
   1  13  -2    0.14    0.26
   0 -13   2   25.86    3.59
   0 -13   2   26.50    3.56
   0 -13   2   24.71    3.55
   0 -13  -2   28.92    3.56
   0 -13  -2   26.90    3.59
   0 -13   2   25.95    3.58
   0 -13  -2   28.14    3.59
   0  13  -2   27.15    3.56
   0  13  -2   26.70    3.60
   0  13   2   29.43    3.56
   0  13  -2   26.19    3.59
   0  13   2   26.71    3.59
   0  13   2   28.26    3.56
   0  13   2   27.11    3.61
  -1 -13  -2    5.51    0.73
   1 -13   2    4.42    0.77
  -1 -13  -2    6.38    0.75
   1 -13   2    5.92    0.76
  -1 -13  -2    6.03    0.68
   1 -13   2    5.18    0.72
  -1  13  -2    3.28    0.69
   1  13   2    5.72    0.74
   1  13   2    6.54    0.78
  -1  13  -2    4.63    0.77
  -1  13  -2    3.50    0.72
  -1  13  -2    4.23    0.70
   1  13   2    5.26    0.69
   1  13   2    3.82    0.64
   2 -13   2    6.90    0.97
   2 -13   2    6.20    0.97
  -2 -13  -2    7.38    0.90
   2 -13   2    5.64    0.95
  -2 -13  -2    5.73    0.91
  -2 -13  -2    7.03    0.92
   2  13   2    5.68    0.90
   2  13   2    7.30    0.96
  -2  13  -2    5.92    0.99
  -2  13  -2    6.97    0.97
  -2  13  -2    7.04    0.97
  -2  13  -2    6.33    0.91
  -3 -13  -2    7.55    0.98
  -3 -13  -2    6.68    0.95
   3 -13   2    8.94    1.07
   3 -13   2    7.24    1.07
   3 -13   2    6.93    1.08
  -3 -13  -2    6.48    0.96
   3  13   2    7.55    1.00
  -3  13  -2    7.40    1.09
  -3  13  -2    6.85    1.00
  -3  13  -2    7.98    1.10
   3  13   2    6.95    0.97
   3  13   2    6.48    0.99
  -3  13  -2    6.92    1.05
   4 -13   2    3.25    0.62
  -4 -13  -2    2.75    0.43
  -4 -13  -2    2.10    0.40
   4 -13   2    3.22    0.55
   4  13   2    2.52    0.38
   4  13   2    2.45    0.45
  -4  13  -2    1.92    0.44
   4  13   2    2.58    0.42
  -4  13  -2    1.90    0.56
  -4  13  -2    1.28    0.49
  -5 -13  -2    0.74    0.30
   5 -13   2    1.10    0.40
  -5 -13  -2    0.51    0.28
  -5  13  -2    0.36    0.40
  -5  13  -2    0.21    0.46
  -5  13  -2    0.19    0.48
  -6 -13  -2    0.00    0.36
  -6 -13  -2    0.07    0.29
   6 -13   2    0.53    0.45
  -6  13  -2    0.46    0.46
  -6  13  -2    1.17    0.64
  -6  13  -2   -0.32    0.47
   6 -14  -2    0.39    0.44
  -6 -14   2    0.04    0.28
  -6 -14   2   -0.19    0.37
  -6  14   2   -0.03    0.46
  -6  14   2    0.45    0.60
  -6  14   2   -0.19    0.50
  -5 -14   2    0.59    0.25
  -5 -14   2    0.74    0.33
   5 -14  -2    1.06    0.43
  -5  14   2   -0.14    0.44
  -5  14   2    0.94    0.44
  -5  14   2    0.47    0.59
  -4 -14   2    2.27    0.42
  -4 -14   2    2.90    0.41
   4 -14  -2    3.30    0.57
  -4  14   2    2.42    0.52
  -4  14   2    1.44    0.56
  -4  14   2    1.12    0.60
   3 -14  -2   -0.35    0.29
  -3 -14   2   -0.12    0.14
  -3 -14   2   -0.17    0.14
  -3 -14   2    0.04    0.19
   3 -14  -2    0.12    0.34
  -3 -14   2    0.24    0.10
  -3 -14   2    0.19    0.15
  -3  14   2    0.08    0.20
   3  14  -2    0.16    0.21
  -3  14   2    0.33    0.31
  -3  14   2   -0.52    0.35
   3  14  -2    0.03    0.17
  -3  14   2   -0.03    0.40
  -2 -14   2   13.45    1.95
  -2 -14   2   14.67    1.92
   2 -14  -2   13.38    1.95
  -2 -14   2   15.84    1.94
   2 -14  -2   13.05    2.00
   2 -14  -2   14.12    1.99
   2  14  -2   15.78    1.93
   2  14  -2   14.50    1.95
  -2  14   2   14.34    1.99
  -2  14   2   14.48    2.03
  -2  14   2   13.87    1.99
  -2  14   2   14.20    1.95
   2  14  -2   15.80    1.97
   1 -14  -2    1.35    0.30
   1 -14  -2    1.69    0.40
  -1 -14   2    1.48    0.33
  -1 -14   2    2.15    0.29
   1 -14  -2    2.25    0.39
   1  14  -2    2.18    0.39
   1  14  -2    1.43    0.33
  -1  14   2    1.39    0.29
  -1  14   2    1.02    0.42
  -1  14   2    1.11    0.34
  -1  14   2    1.16    0.36
   1  14  -2    1.68    0.27
   0 -14   2    0.24    0.18
   0 -14   2    0.85    0.25
   0 -14  -2    0.82    0.20
   0 -14   2    0.69    0.29
   0 -14   2    0.01    0.18
   0 -14  -2    0.29    0.24
   0 -14  -2    0.92    0.29
   0  14  -2    0.59    0.17
   0  14   2    0.33    0.17
   0  14  -2    0.17    0.23
   0  14  -2    0.14    0.16
   0  14   2    0.50    0.21
   0  14  -2    0.48    0.31
   0  14   2    0.67    0.26
  -1 -14  -2    0.01    0.15
  -1 -14  -2   -0.11    0.21
  -1 -14  -2    0.08    0.22
   1 -14   2   -0.01    0.21
   1 -14   2    0.04    0.26
   1 -14   2    0.00    0.23
   1  14   2    0.14    0.31
   1  14   2    0.44    0.22
  -1  14  -2   -0.20    0.30
  -1  14  -2    0.36    0.23
  -1  14  -2   -0.14    0.23
   1  14   2    0.14    0.15
  -1  14  -2   -0.03    0.18
   2 -14   2   -0.30    0.25
  -2 -14  -2    1.13    0.25
   2 -14   2    0.17    0.30
  -2 -14  -2    0.66    0.19
  -2 -14  -2    0.75    0.22
   2 -14   2    0.48    0.30
   2  14   2    1.26    0.33
  -2  14  -2    0.41    0.27
  -2  14  -2    0.12    0.33
  -2  14  -2    0.59    0.22
  -2  14  -2    0.95    0.34
   2  14   2    0.32    0.19
  -3 -14  -2    0.51    0.22
   3 -14   2    0.44    0.37
   3 -14   2    0.78    0.37
   3 -14   2    0.86    0.33
  -3 -14  -2    0.63    0.19
  -3 -14  -2    0.51    0.21
  -3 -14  -2    0.57    0.16
  -3  14  -2    0.97    0.27
  -3  14  -2    0.07    0.38
   3  14   2    0.30    0.20
  -3  14  -2    0.63    0.32
   3  14   2    0.51    0.28
  -3  14  -2    0.72    0.40
   3  14   2    0.85    0.24
  -4 -14  -2   10.43    1.40
  -4 -14  -2   10.39    1.38
   4 -14   2    9.70    1.47
   4  14   2   10.10    1.42
  -4  14  -2    9.34    1.49
  -4  14  -2   10.92    1.48
   4  14   2   11.04    1.37
  -4  14  -2   10.49    1.52
   4  14   2    8.62    1.40
   5 -14   2    6.17    0.89
  -5 -14  -2    5.31    0.76
  -5  14  -2    5.26    0.91
  -5  14  -2    4.50    0.96
  -5  14  -2    3.73    0.85
  -6 -14  -2    0.10    0.35
  -6 -14  -2   -0.10    0.28
   6 -14   2   -0.62    0.41
  -6  14  -2    0.09    0.48
  -6  14  -2   -0.41    0.54
  -6  14  -2   -0.92    0.47
  -6 -15   2    0.36    0.38
  -6 -15   2    0.32    0.27
   6 -15  -2    0.33    0.45
  -6  15   2    1.30    0.68
  -6  15   2    0.26    0.51
  -6  15   2    0.44    0.53
   5 -15  -2    0.09    0.39
  -5 -15   2    0.08    0.29
  -5 -15   2    0.23    0.23
  -5  15   2    0.44    0.54
  -5  15   2   -0.17    0.45
  -5  15   2    0.53    0.46
   4 -15  -2    0.20    0.35
  -4 -15   2    0.19    0.22
  -4 -15   2    0.11    0.19
  -4  15   2    0.09    0.50
  -4  15   2   -0.25    0.36
  -4  15   2    0.28    0.43
  -3 -15   2    2.17    0.31
   3 -15  -2    1.57    0.44
  -3 -15   2    2.35    0.31
   3 -15  -2    1.03    0.47
  -3 -15   2    2.15    0.35
   3  15  -2    1.57    0.35
  -3  15   2    1.79    0.51
  -3  15   2    0.87    0.42
  -3  15   2    0.94    0.50
   3  15  -2    1.98    0.34
  -3  15   2    1.07    0.35
   2 -15  -2    0.99    0.28
  -2 -15   2    1.26    0.28
   2 -15  -2    1.45    0.42
  -2 -15   2    1.39    0.32
  -2 -15   2    1.47    0.25
   2 -15  -2    0.84    0.35
   2  15  -2    1.30    0.31
  -2  15   2    0.95    0.29
   2  15  -2    1.37    0.35
  -2  15   2    0.70    0.34
   2  15  -2    1.76    0.26
  -2  15   2    0.78    0.43
  -2  15   2    0.75    0.40
   1 -15  -2    0.24    0.29
  -1 -15   2    0.70    0.24
  -1 -15   2    0.53    0.17
  -1 -15   2    0.38    0.27
   1 -15  -2    0.34    0.20
   1 -15  -2   -0.06    0.25
   1  15  -2    0.53    0.16
   1  15  -2    0.43    0.25
  -1  15   2    0.55    0.27
  -1  15   2    0.17    0.28
  -1  15   2    0.20    0.36
  -1  15   2    0.08    0.18
   1  15  -2    0.08    0.29
   0 -15   2    6.23    0.78
   0 -15  -2    5.06    0.73
   0 -15   2    5.16    0.78
   0 -15   2    5.22    0.72
   0 -15  -2    5.46    0.77
   0 -15   2    5.21    0.71
   0 -15  -2    4.70    0.78
   0  15   2    5.00    0.77
   0  15  -2    3.89    0.73
   0  15  -2    4.78    0.69
   0  15  -2    5.75    0.71
   0  15   2    4.25    0.80
   0  15  -2    4.91    0.84
   0  15   2    4.70    0.72
   0  15   2    4.76    0.72
  -1 -15  -2    5.43    0.68
  -1 -15  -2    4.27    0.72
  -1 -15  -2    5.59    0.72
   1 -15   2    5.22    0.71
   1 -15   2    5.68    0.75
   1 -15   2    5.10    0.76
  -1  15  -2    4.69    0.78
   1  15   2    4.57    0.75
  -1  15  -2    4.29    0.67
   1  15   2    4.94    0.71
   1  15   2    3.98    0.66
  -1  15  -2    4.44    0.69
  -1  15  -2    3.07    0.69
  -2 -15  -2    3.93    0.61
  -2 -15  -2    3.58    0.61
   2 -15   2    5.30    0.69
   2 -15   2    5.57    0.70
   2 -15   2    3.89    0.70
  -2 -15  -2    4.10    0.59
   2  15   2    4.29    0.67
  -2  15  -2    3.56    0.67
   2  15   2    3.53    0.59
  -2  15  -2    3.99    0.67
  -2  15  -2    3.55    0.61
  -2  15  -2    3.92    0.73
  -3 -15  -2    5.65    0.66
   3 -15   2    4.18    0.73
  -3 -15  -2    3.86    0.59
   3 -15   2    4.22    0.76
   3 -15   2    4.06    0.71
  -3 -15  -2    5.26    0.66
  -3  15  -2    2.99    0.65
   3  15   2    4.51    0.65
  -3  15  -2    4.42    0.76
   3  15   2    4.54    0.70
  -3  15  -2    4.77    0.74
  -3  15  -2    3.74    0.78
   3  15   2    5.49    0.68
  -4 -15  -2    0.32    0.20
  -4 -15  -2    0.04    0.22
   4 -15   2    0.36    0.36
  -4  15  -2    0.17    0.37
  -4  15  -2   -0.32    0.43
   4  15   2    0.10    0.20
   4  15   2    0.41    0.26
   5 -15   2    0.71    0.42
  -5 -15  -2    0.14    0.25
  -5 -15  -2    0.27    0.27
  -5  15  -2    0.05    0.46
  -5  15  -2   -0.35    0.52
  -5  15  -2   -0.71    0.42
   6 -15   2    0.36    0.48
  -6 -15  -2    0.47    0.37
  -6  15  -2    0.25    0.52
  -6  15  -2    1.03    0.65
  -6  15  -2   -0.45    0.50
   6 -16  -2    0.31    0.46
  -6 -16   2    0.21    0.39
  -6 -16   2   -0.01    0.26
  -6  16   2   -0.26    0.67
  -6  16   2   -1.07    0.86
  -6  16   2    0.76    0.55
  -5 -16   2    0.74    0.26
   5 -16  -2    0.58    0.44
  -5  16   2    0.31    0.46
  -5  16   2    0.92    0.51
  -5  16   2   -0.05    0.52
   4 -16  -2    4.36    0.68
  -4 -16   2    3.43    0.53
  -4 -16   2    3.16    0.50
  -4  16   2    3.67    0.66
  -4  16   2    2.16    0.67
   3 -16  -2    2.75    0.57
   3 -16  -2    1.54    0.59
  -3 -16   2    2.76    0.47
  -3 -16   2    3.42    0.45
  -3 -16   2    2.77    0.44
   3  16  -2    3.02    0.48
   3  16  -2    2.35    0.48
  -3  16   2    2.41    0.62
  -3  16   2    3.03    0.58
  -3  16   2    2.91    0.63
   3  16  -2    3.54    0.50
  -2 -16   2    5.85    0.80
   2 -16  -2    4.10    0.89
  -2 -16   2    5.03    0.84
   2 -16  -2    6.43    0.85
  -2 -16   2    6.65    0.89
   2 -16  -2    6.35    0.90
  -2  16   2    5.51    0.90
  -2  16   2    5.58    0.89
   2  16  -2    5.40    0.85
   2  16  -2    5.48    0.87
   2  16  -2    6.15    0.81
  -2  16   2    6.72    0.96
   1 -16  -2    2.30    0.44
   1 -16  -2    3.31    0.53
  -1 -16   2    3.40    0.49
  -1 -16   2    2.41    0.50
  -1 -16   2    2.17    0.42
   1 -16  -2    3.36    0.56
   1  16  -2    3.46    0.44
  -1  16   2    3.16    0.51
   1  16  -2    2.47    0.54
   1  16  -2    2.13    0.48
  -1  16   2    2.76    0.52
  -1  16   2    2.91    0.59
  -1  16   2    2.76    0.45
   0 -16   2    0.19    0.30
   0 -16   2    0.37    0.24
   0 -16  -2    0.41    0.29
   0 -16   2    0.28    0.19
   0 -16  -2   -0.11    0.24
   0 -16  -2    0.53    0.20
   0  16   2    0.27    0.21
   0  16  -2   -0.07    0.15
   0  16   2   -0.24    0.33
   0  16  -2    0.25    0.17
   0  16   2    0.21    0.24
   0  16  -2    0.43    0.24
   0  16   2    0.08    0.17
   0  16  -2    0.11    0.33
  -1 -16  -2    2.59    0.46
   1 -16   2    2.14    0.51
  -1 -16  -2    2.09    0.47
  -1 -16  -2    2.35    0.40
   1 -16   2    3.84    0.52
   1 -16   2    2.58    0.46
   1  16   2    3.07    0.54
   1  16   2    2.46    0.46
  -1  16  -2    2.14    0.55
  -1  16  -2    2.44    0.47
   1  16   2    2.38    0.41
  -1  16  -2    2.31    0.49
  -1  16  -2    2.41    0.42
   2 -16   2    4.38    0.81
   2 -16   2    5.05    0.81
  -2 -16  -2    6.14    0.74
   2 -16   2    6.40    0.83
  -2 -16  -2    5.29    0.76
  -2 -16  -2    4.70    0.76
  -2  16  -2    5.29    0.87
  -2  16  -2    4.03    0.78
  -2  16  -2    4.37    0.79
  -2  16  -2    5.59    0.77
   2  16   2    4.66    0.74
   2  16   2    4.98    0.82
  -3 -16  -2    6.82    0.97
   3 -16   2    6.59    1.07
  -3 -16  -2    7.41    0.96
   3 -16   2    6.28    1.03
  -3 -16  -2    6.33    0.99
   3  16   2    6.78    0.96
  -3  16  -2    8.07    1.08
  -3  16  -2    6.99    1.11
   3  16   2    6.91    0.98
  -3  16  -2    5.98    0.99
  -3  16  -2    5.82    1.04
   3  16   2    8.12    1.04
  -4 -16  -2    5.48    0.69
  -4 -16  -2    4.68    0.72
   4 -16   2    3.75    0.81
   4 -16   2    3.77    1.04
  -4 -16  -2    5.78    0.76
   4  16   2    5.79    0.74
  -4  16  -2    4.28    0.88
   4  16   2    4.79    0.76
  -4  16  -2    3.44    0.82
  -4  16  -2    4.19    0.94
   5 -16   2   -0.13    0.40
  -5 -16  -2    0.24    0.27
  -5 -16  -2    0.00    0.25
  -5  16  -2    0.51    0.48
  -5  16  -2   -0.06    0.49
  -5  16  -2   -0.23    0.54
  -6 -16  -2    0.57    0.35
   6 -16   2   -0.25    0.46
  -6  16  -2    0.76    0.58
  -6  16  -2   -0.60    0.77
  -6  16  -2    0.27    0.70
  -6 -17   2    0.82    0.38
   6 -17  -2    0.58    0.51
  -6  17   2    0.31    0.57
  -6  17   2    0.51    0.58
  -5 -17   2    0.05    0.24
  -5 -17   2   -0.09    0.25
   5 -17  -2    0.32    0.42
  -5  17   2    0.30    0.49
  -5  17   2    0.40    0.48
  -5  17   2    0.43    0.56
   4 -17  -2   -0.16    0.36
  -4 -17   2   -0.08    0.11
  -4 -17   2    0.29    0.21
  -4 -17   2    0.17    0.14
  -4  17   2    0.19    0.39
  -4  17   2    0.02    0.47
  -4  17   2    0.08    0.51
   3 -17  -2    0.02    0.42
  -3 -17   2    0.28    0.20
  -3 -17   2    0.10    0.19
   3 -17  -2   -0.06    0.33
  -3 -17   2   -0.06    0.24
   3  17  -2   -0.12    0.20
  -3  17   2    0.01    0.51
  -3  17   2    0.29    0.34
  -3  17   2   -0.26    0.35
   3  17  -2    1.32    0.29
   3  17  -2    0.02    0.26
  -3  17   2    0.35    0.45
  -2 -17   2    2.39    0.38
   2 -17  -2    1.10    0.51
   2 -17  -2    1.70    0.40
   2 -17  -2    3.09    0.53
  -2 -17   2    2.27    0.41
  -2 -17   2    2.77    0.47
  -2  17   2    2.77    0.53
   2  17  -2    2.23    0.44
  -2  17   2    2.43    0.58
   2  17  -2    2.77    0.50
   2  17  -2    1.85    0.50
  -2  17   2    2.34    0.42
  -2  17   2    2.01    0.51
  -1 -17   2    8.56    1.17
   1 -17  -2    8.39    1.15
  -1 -17   2    7.91    1.19
   1 -17  -2    9.18    1.20
   1 -17  -2    7.87    1.22
  -1 -17   2    8.49    1.12
  -1  17   2    7.91    1.14
  -1  17   2    8.08    1.21
   1  17  -2    8.98    1.23
   1  17  -2    8.18    1.12
  -1  17   2    7.15    1.23
   1  17  -2    7.45    1.18
   0 -17  -2    5.80    0.95
   0 -17   2    5.45    0.91
   0 -17  -2    5.50    0.89
   0 -17   2    6.49    0.85
   0 -17  -2    5.70    0.85
   0 -17   2    7.25    0.91
   0  17   2    7.01    0.86
   0  17  -2    6.63    0.96
   0  17  -2    5.56    0.82
   0  17   2    5.88    0.96
   0  17  -2    4.74    0.88
   0  17   2    5.14    0.88
   0  17  -2    6.48    0.84
   0  17   2    6.06    0.84
   1 -17   2    4.84    0.94
  -1 -17  -2    6.18    0.88
   1 -17   2    5.74    0.93
  -1 -17  -2    6.54    0.94
  -1 -17  -2    6.53    0.93
  -1  17  -2    6.62    0.89
   1  17   2    6.36    0.88
  -1  17  -2    5.96    0.99
   1  17   2    6.52    0.99
   1  17   2    7.59    0.95
  -1  17  -2    8.60    1.09
  -1  17  -2    4.52    0.92
  -2 -17  -2    0.34    0.20
  -2 -17  -2    0.67    0.27
   2 -17   2    0.30    0.30
   2 -17   2    0.03    0.36
  -2 -17  -2   -0.10    0.24
   2  17   2    0.30    0.27
  -2  17  -2   -0.14    0.39
   2  17   2    0.20    0.34
   2  17   2    0.07    0.20
  -2  17  -2   -0.20    0.22
  -2  17  -2    0.85    0.35
  -2  17  -2    0.45    0.33
  -3 -17  -2    0.76    0.27
  -3 -17  -2    0.61    0.25
   3 -17   2    1.20    0.38
  -3 -17  -2    0.90    0.25
   3 -17   2    0.13    0.44
  -3  17  -2    0.94    0.62
   3  17   2    0.64    0.26
   3  17   2    0.94    0.37
  -3  17  -2    0.44    0.39
  -3  17  -2    0.68    0.43
   3  17   2    0.58    0.25
  -3  17  -2    0.41    0.45
   4 -17   2   -0.27    0.37
  -4 -17  -2   -0.04    0.17
  -4 -17  -2    0.06    0.13
  -4 -17  -2    0.21    0.20
  -4 -17  -2   -0.04    0.22
  -4  17  -2    0.48    0.43
   4  17   2    0.47    0.29
   4  17   2    0.23    0.22
  -4  17  -2   -0.54    0.47
  -4  17  -2    0.34    0.51
   5 -17   2    0.74    0.49
  -5 -17  -2    0.71    0.31
  -5  17  -2    0.57    0.54
  -5  17  -2    0.78    0.53
  -5  17  -2    0.22    0.59
  -6 -17  -2    0.21    0.36
  -6 -17  -2    0.59    0.34
   6 -17   2   -0.18    0.48
  -6  17  -2    0.91    0.70
  -6  17  -2    0.29    0.69
  -6  17  -2    0.67    0.58
  -5 -18   2    0.00    0.18
  -5 -18   2    0.19    0.23
  -5 -18   2    0.49    0.26
  -5  18   2   -0.02    0.51
  -5  18   2    0.37    0.56
  -4 -18   2    0.34    0.23
   4 -18  -2   -0.26    0.37
  -4  18   2    0.26    0.55
   4  18  -2   -0.24    0.24
   4  18  -2    0.27    0.27
  -4  18   2    0.27    0.49
  -4  18   2    0.27    0.43
  -3 -18   2   -0.03    0.32
  -3 -18   2    0.15    0.22
  -3 -18   2    0.24    0.20
   3 -18  -2   -0.09    0.42
   3 -18  -2   -0.13    0.35
  -3  18   2   -0.12    0.46
   3  18  -2    0.23    0.22
   3  18  -2    0.37    0.31
  -3  18   2    0.49    0.39
  -3  18   2    0.51    0.49
   3  18  -2   -0.17    0.26
  -2 -18   2    0.83    0.33
  -2 -18   2    0.44    0.21
   2 -18  -2    0.55    0.39
  -2 -18   2    1.08    0.28
   2 -18  -2    0.86    0.38
   2 -18  -2    0.08    0.26
   2  18  -2    0.41    0.21
  -2  18   2    0.59    0.26
  -2  18   2    0.72    0.36
  -2  18   2    0.39    0.40
   2  18  -2    0.16    0.36
   2  18  -2    0.41    0.30
  -2  18   2   -0.02    0.42
   1 -18  -2    0.80    0.25
  -1 -18   2    0.55    0.27
   1 -18  -2    0.09    0.34
  -1 -18   2    0.57    0.21
   1 -18  -2    0.58    0.31
  -1 -18   2    0.87    0.33
  -1  18   2    0.23    0.34
   1  18  -2    0.51    0.39
   1  18  -2    0.15    0.30
   1  18  -2    0.40    0.19
  -1  18   2   -0.10    0.39
  -1  18   2    0.17    0.21
  -1  18   2    0.02    0.35
   0 -18  -2    0.41    0.31
   0 -18  -2   -0.07    0.21
   0 -18   2   -0.38    0.28
   0 -18   2   -0.17    0.25
   0 -18   2   -0.08    0.19
   0 -18  -2   -0.22    0.25
   0  18   2   -0.17    0.19
   0  18  -2   -0.08    0.36
   0  18  -2    0.23    0.26
   0  18  -2   -0.19    0.15
   0  18   2    0.39    0.28
   0  18   2   -0.01    0.39
   0  18  -2    0.10    0.18
   0  18   2   -0.32    0.20
  -1 -18  -2    0.19    0.26
   1 -18   2   -0.39    0.25
  -1 -18  -2    0.25    0.20
  -1 -18  -2    0.40    0.30
   1 -18   2   -0.21    0.30
  -1  18  -2   -0.11    0.30
  -1  18  -2   -0.19    0.27
   1  18   2   -0.44    0.42
  -1  18  -2   -0.34    0.38
  -1  18  -2    0.18    0.22
   1  18   2    0.27    0.19
   1  18   2    0.07    0.28
   2 -18   2    0.70    0.40
   2 -18   2    0.33    0.31
  -2 -18  -2   -0.04    0.25
  -2 -18  -2   -0.14    0.25
  -2 -18  -2    0.32    0.22
  -2  18  -2   -0.07    0.34
   2  18   2    0.03    0.28
   2  18   2    0.25    0.21
  -2  18  -2    0.05    0.34
   2  18   2   -0.28    0.37
  -2  18  -2   -0.61    0.40
  -2  18  -2    0.18    0.27
   3 -18   2    0.56    0.44
  -3 -18  -2    0.08    0.22
   3 -18   2   -0.03    0.34
  -3 -18  -2    0.06    0.25
  -3 -18  -2    0.15    0.24
   3  18   2   -0.24    0.24
   3  18   2   -0.02    0.23
  -3  18  -2    0.29    0.27
  -3  18  -2    0.12    0.44
  -3  18  -2    0.69    0.40
  -3  18  -2    0.77    0.47
   3  18   2    0.03    0.37
  -4 -18  -2   -0.09    0.18
  -4 -18  -2   -0.13    0.26
   4 -18   2   -0.35    0.41
  -4 -18  -2    0.10    0.21
   4  18   2    0.36    0.23
  -4  18  -2   -0.02    0.49
  -4  18  -2   -0.86    0.45
  -5 -18  -2    1.04    0.34
  -5 -18  -2    0.67    0.26
   5 -18   2    1.36    0.52
  -5  18  -2    0.78    0.57
  -5  18  -2    0.62    0.54
  -5  18  -2    0.73    0.66
   5 -19  -2    0.14    0.47
  -5 -19   2    0.87    0.33
  -5  19   2    0.84    0.58
  -5  19   2    0.87    0.65
  -5  19   2    0.51    0.56
   4 -19  -2   -0.05    0.42
  -4 -19   2    0.10    0.24
  -4  19   2   -0.61    0.52
   4  19  -2    0.29    0.27
   4  19  -2    0.13    0.27
  -4  19   2   -0.45    0.46
  -4  19   2    0.04    0.46
  -3 -19   2    5.73    0.83
  -3 -19   2    5.82    0.81
   3 -19  -2    6.19    0.97
   3 -19  -2    4.36    0.95
   3  19  -2    6.81    0.84
  -3  19   2    5.57    0.96
   3  19  -2    5.91    0.86
   3  19  -2    4.88    0.86
  -3  19   2    3.62    0.99
  -3  19   2    5.70    1.00
  -2 -19   2    3.75    0.69
  -2 -19   2    4.45    0.62
   2 -19  -2    5.41    0.78
  -2 -19   2    4.19    0.65
   2 -19  -2    5.36    0.78
   2 -19  -2    3.80    0.72
  -2  19   2    2.73    0.71
  -2  19   2    3.86    0.82
   2  19  -2    4.73    0.74
   2  19  -2    4.05    0.62
   2  19  -2    4.22    0.69
  -2  19   2    3.59    0.65
  -2  19   2    3.85    0.72
   1 -19  -2    0.77    0.28
   1 -19  -2    0.78    0.41
  -1 -19   2    1.14    0.26
  -1 -19   2    0.73    0.38
   1 -19  -2    0.99    0.37
  -1 -19   2    0.96    0.33
  -1  19   2    0.43    0.34
  -1  19   2    0.59    0.27
   1  19  -2    1.35    0.38
  -1  19   2    1.29    0.39
   1  19  -2    0.96    0.50
  -1  19   2    0.43    0.46
   1  19  -2    1.21    0.25
   0 -19   2    8.03    1.31
   0 -19   2    7.94    1.34
   0 -19   2    8.72    1.26
   0 -19  -2    9.34    1.31
   0 -19  -2    8.68    1.35
   0 -19  -2   10.40    1.27
   0  19   2    8.48    1.37
   0  19  -2    9.70    1.26
   0  19  -2    9.70    1.39
   0  19   2    9.46    1.26
   0  19  -2    9.31    1.22
   0  19   2    9.04    1.22
   0  19   2    9.00    1.24
  -1 -19  -2    3.70    0.69
   1 -19   2    4.37    0.71
  -1 -19  -2    5.05    0.64
   1 -19   2    2.88    0.70
  -1 -19  -2    5.18    0.69
   1  19   2    3.69    0.68
  -1  19  -2    4.84    0.65
  -1  19  -2    3.58    0.70
   1  19   2    4.53    0.77
   1  19   2    3.80    0.62
  -1  19  -2    3.21    0.76
  -1  19  -2    3.77    0.63
  -2 -19  -2    1.31    0.36
   2 -19   2    0.37    0.44
   2 -19   2    1.31    0.41
  -2 -19  -2    1.14    0.30
  -2 -19  -2    1.01    0.35
  -2  19  -2    1.31    0.73
   2  19   2    1.47    0.31
  -2  19  -2    1.66    0.55
   2  19   2    2.13    0.49
  -2  19  -2    1.28    0.35
   2  19   2    0.65    0.35
  -2  19  -2    1.07    0.42
  -3 -19  -2    0.70    0.31
  -3 -19  -2    1.28    0.33
  -3 -19  -2    1.05    0.30
   3 -19   2    1.25    0.52
  -3  19  -2    0.88    0.45
  -3  19  -2    1.17    0.53
   3  19   2    0.80    0.39
  -3  19  -2    1.49    0.50
   3  19   2    1.06    0.33
   3  19   2    0.98    0.44
  -4 -19  -2    7.03    0.96
   4 -19   2    5.80    0.99
  -4 -19  -2    5.77    0.86
  -4 -19  -2    5.95    0.88
  -4  19  -2    4.61    1.01
   4  19   2    7.44    0.95
  -4  19  -2    5.57    1.06
  -4  19  -2    5.89    1.05
  -5 -19  -2    0.15    0.29
   5 -19   2    0.48    0.48
  -5 -19  -2   -0.09    0.17
  -5  19  -2   -0.70    0.53
  -5  19  -2   -0.05    0.54
  -5  19  -2    0.34    0.64
   5 -20  -2    1.24    0.55
  -5 -20   2    1.00    0.32
  -5  20   2    0.92    1.02
  -5  20   2    0.96    0.61
  -5  20   2    0.26    0.70
  -4 -20   2   -0.13    0.25
   4 -20  -2    0.08    0.42
   4  20  -2    0.17    0.29
  -4  20   2    0.04    0.53
  -4  20   2   -0.18    0.46
   4  20  -2    0.50    0.40
  -4  20   2    0.44    0.54
  -3 -20   2   -0.05    0.23
   3 -20  -2   -0.16    0.46
   3 -20  -2   -0.07    0.38
  -3 -20   2    0.31    0.30
  -3 -20   2    0.03    0.24
   3  20  -2    0.49    0.36
  -3  20   2   -0.21    0.42
  -3  20   2    0.74    0.53
   3  20  -2    0.34    0.25
  -3  20   2    0.17    0.48
   2 -20  -2    0.49    0.29
  -2 -20   2    0.47    0.28
   2 -20  -2    1.08    0.60
   2 -20  -2    0.47    0.39
  -2 -20   2    0.38    0.24
  -2 -20   2    0.42    0.36
   2  20  -2    0.35    0.24
  -2  20   2    0.65    0.41
  -2  20   2    0.16    0.41
   2  20  -2    0.24    0.41
   2  20  -2    0.53    0.43
  -2  20   2    0.51    0.50
  -2  20   2   -0.10    0.36
   1 -20  -2   -0.26    0.37
  -1 -20   2   -0.51    0.33
  -1 -20   2   -0.11    0.22
  -1 -20   2    0.16    0.29
   1 -20  -2    0.11    0.24
  -1  20   2   -0.51    0.44
  -1  20   2    0.23    0.37
  -1  20   2    0.54    0.32
   1  20  -2    0.09    0.42
  -1  20   2    0.49    0.25
   1  20  -2   -0.24    0.34
   1  20  -2   -0.37    0.19
   0 -20   2    3.47    0.56
   0 -20  -2    3.15    0.57
   0 -20   2    4.35    0.76
   0 -20  -2    2.68    0.63
   0 -20   2    3.42    0.66
   0  20   2    3.35    0.50
   0  20   2    3.41    0.72
   0  20  -2    3.26    0.51
   0  20  -2    3.21    0.54
   0  20   2    4.36    0.55
   0  20   2    3.42    0.55
   0  20  -2    4.76    0.75
  -1 -20  -2    1.71    0.48
  -1 -20  -2    3.17    0.43
   1 -20   2    1.36    0.53
   1 -20   2    1.88    0.68
  -1  20  -2    1.02    0.58
   1  20   2    2.56    0.50
  -1  20  -2    2.45    0.43
   1  20   2    2.29    0.59
   1  20   2    2.68    0.41
  -1  20  -2    1.79    0.52
  -1  20  -2    1.57    0.41
   2 -20   2    6.16    1.24
  -2 -20  -2    8.32    1.24
  -2 -20  -2    9.57    1.19
   2 -20   2    7.60    1.31
  -2  20  -2    7.26    1.27
   2  20   2    9.24    1.20
   2  20   2    9.34    1.30
   2  20   2    8.59    1.25
  -2  20  -2    8.74    1.36
  -2  20  -2    9.17    1.25
  -2  20  -2    8.39    1.29
  -3 -20  -2    0.60    0.28
   3 -20   2    0.51    0.41
  -3 -20  -2    0.96    0.32
   3 -20   2    0.59    0.54
   3  20   2    0.68    0.44
  -3  20  -2    0.27    0.42
  -3  20  -2    0.88    0.48
  -3  20  -2    0.87    0.49
   3  20   2    0.78    0.32
  -3  20  -2    0.71    0.56
   3  20   2    0.92    0.31
  -4 -20  -2    0.06    0.27
  -4 -20  -2    0.14    0.22
  -4 -20  -2    0.36    0.26
   4 -20   2    0.24    0.43
  -4  20  -2    0.28    0.52
  -4  20  -2   -0.46    0.53
   4  20   2    0.38    0.27
  -4  20  -2   -0.24    0.52
   5 -20   2    0.66    0.53
  -5  20  -2    0.92    0.67
  -5 -21   2   -0.14    0.28
   5 -21  -2    0.33    0.49
  -5  21   2    1.09    0.66
  -5  21   2    0.41    0.70
   4 -21  -2    0.50    0.45
  -4 -21   2    0.25    0.29
   4  21  -2    0.22    0.30
  -4  21   2    0.55    0.57
  -4  21   2    0.96    0.61
  -3 -21   2    3.03    0.51
  -3 -21   2    2.39    0.54
  -3 -21   2    3.29    0.58
   3 -21  -2    2.86    0.66
   3  21  -2    2.53    0.59
  -3  21   2    3.12    0.68
   3  21  -2    3.53    0.53
  -3  21   2    2.44    0.72
  -3  21   2    3.52    0.70
   2 -21  -2    1.40    0.49
   2 -21  -2    0.59    0.43
  -2 -21   2    0.66    0.39
  -2 -21   2    1.25    0.29
   2 -21  -2    0.97    0.32
  -2 -21   2    0.98    0.33
  -2  21   2    0.93    0.46
  -2  21   2    0.65    0.44
  -2  21   2    0.63    0.58
   2  21  -2    0.10    0.45
   2  21  -2    1.35    0.30
   1 -21  -2    6.26    0.89
  -1 -21   2    5.36    0.77
  -1 -21   2    4.70    0.86
   1 -21  -2    3.93    0.96
   1 -21  -2    3.79    0.86
  -1 -21   2    4.81    0.82
  -1  21   2    3.74    0.84
   1  21  -2    5.79    0.78
   1  21  -2    4.22    0.89
  -1  21   2    6.50    0.81
  -1  21   2    6.41    0.83
  -1  21   2    5.21    0.94
   0 -21  -2   10.19    1.58
   0 -21   2   11.62    1.57
   0 -21  -2   10.71    1.66
   0 -21   2   10.62    1.62
   0 -21   2   10.60    1.67
   0 -21  -2   11.13    1.63
   0  21   2   12.44    1.58
   0  21   2   10.76    1.52
   0  21  -2   12.01    1.71
   0  21   2   12.70    1.72
   0  21  -2   11.47    1.52
   0  21  -2   13.15    1.57
   0  21   2   12.16    1.54
   1 -21   2    1.47    0.54
  -1 -21  -2    2.06    0.47
  -1 -21  -2    2.66    0.42
   1 -21   2    1.90    0.50
  -1 -21  -2    2.00    0.54
   1  21   2    1.92    0.61
   1  21   2    1.86    0.40
  -1  21  -2    2.40    0.55
  -1  21  -2    2.16    0.42
  -1  21  -2    1.71    0.62
  -1  21  -2    2.18    0.43
   2 -21   2    0.32    0.46
   2 -21   2    0.43    0.39
  -2 -21  -2   -0.16    0.30
  -2 -21  -2    0.01    0.26
  -2 -21  -2    0.89    0.34
  -2  21  -2    0.98    0.48
   2  21   2    0.48    0.27
  -2  21  -2    0.64    0.81
  -2  21  -2   -0.10    0.37
   2  21   2    0.04    0.46
  -2  21  -2    0.76    0.31
  -3 -21  -2    0.68    0.32
  -3 -21  -2    0.82    0.33
   3 -21   2    0.75    0.43
  -3  21  -2    0.52    0.49
   3  21   2    0.76    0.47
  -3  21  -2    0.52    0.58
   3  21   2    1.51    0.35
  -3  21  -2    0.63    0.53
  -4 -21  -2    1.48    0.38
   4 -21   2    0.62    0.50
  -4 -21  -2    1.38    0.33
  -4 -21  -2    1.36    0.32
  -4  21  -2    1.38    0.65
   4  21   2    1.34    0.44
  -4  21  -2    0.38    0.59
   5 -21   2    0.02    0.51
  -5 -21  -2   -0.15    0.32
   5  21   2    0.32    0.35
  -5  21  -2   -0.84    0.58
  -5  21  -2   -0.54    0.63
  -4 -22   2    0.22    0.30
  -4 -22   2    0.11    0.25
   4 -22  -2    0.17    0.45
   4  22  -2   -0.18    0.30
  -4  22   2    0.09    0.58
  -4  22   2   -0.01    0.59
  -3 -22   2    0.55    0.29
  -3 -22   2    0.36    0.27
   3 -22  -2    0.46    0.44
  -3 -22   2    0.17    0.35
  -3  22   2    0.57    0.58
  -3  22   2    0.15    0.51
   3  22  -2    0.44    0.29
   3  22  -2    0.56    0.42
  -2 -22   2   -0.10    0.25
  -2 -22   2    0.21    0.29
  -2 -22   2   -0.71    0.33
   2 -22  -2    0.48    0.48
   2 -22  -2    0.48    0.39
   2 -22  -2   -0.13    0.29
  -2  22   2    0.63    0.43
  -2  22   2   -0.10    0.54
   2  22  -2   -0.28    0.44
   2  22  -2    0.54    0.27
  -1 -22   2    0.17    0.31
  -1 -22   2   -0.20    0.24
  -1 -22   2    0.38    0.45
   1 -22  -2   -0.43    0.34
   1 -22  -2    0.27    0.28
   1 -22  -2    1.07    0.46
  -1  22   2    0.15    0.51
  -1  22   2    0.09    0.42
   1  22  -2   -0.26    0.22
   1  22  -2   -0.20    0.46
  -1  22   2   -0.55    0.31
   0 -22   2    1.18    0.30
   0 -22   2    0.90    0.46
   0 -22  -2    1.84    0.47
   0 -22  -2   -0.05    0.34
   0 -22   2    1.00    0.37
   0  22   2    0.65    0.18
   0  22  -2    0.61    0.29
   0  22   2    1.17    0.52
   0  22  -2    0.86    0.20
   0  22   2    1.57    0.32
   0  22  -2    0.69    0.53
   0  22   2    1.01    0.25
  -1 -22  -2    0.18    0.38
   1 -22   2    0.89    0.38
  -1 -22  -2    0.45    0.30
  -1 -22  -2    1.01    0.37
   1 -22   2    0.22    0.46
  -1  22  -2    0.25    0.50
   1  22   2    1.11    0.53
  -1  22  -2    0.38    0.46
   1  22   2    0.02    0.39
  -1  22  -2    0.93    0.32
  -1  22  -2    0.98    0.32
  -2 -22  -2    1.85    0.46
   2 -22   2    1.31    0.48
  -2 -22  -2    2.16    0.43
   2 -22   2    1.11    0.56
  -2  22  -2    1.09    0.60
   2  22   2    2.07    0.64
   2  22   2    1.22    0.37
   2  22   2    2.27    0.76
  -2  22  -2    1.26    0.46
   3 -22   2    0.24    0.43
  -3 -22  -2    0.00    0.28
  -3 -22  -2   -0.07    0.30
  -3 -22  -2    0.29    0.30
  -3  22  -2    0.59    0.59
   3  22   2    0.51    0.46
  -3  22  -2   -0.30    0.45
  -4 -22  -2    1.06    0.33
  -4 -22  -2    2.08    0.38
   4 -22   2    0.67    0.52
  -4 -22  -2    1.56    0.47
  -4  22  -2    1.37    0.63
  -4  22  -2    0.55    0.66
   4  22   2    2.13    0.51
  -4 -23   2    0.25    0.30
  -4 -23   2    0.32    0.26
   4 -23  -2   -0.14    0.45
  -4 -23   2   -0.07    0.27
  -4  23   2    1.34    0.64
   4  23  -2    0.36    0.35
  -4  23   2   -0.41    0.58
  -3 -23   2    0.09    0.29
  -3 -23   2    0.35    0.37
   3 -23  -2   -0.49    0.38
  -3 -23   2    0.27    0.28
  -3  23   2    0.60    0.57
  -3  23   2   -0.32    0.57
   3  23  -2    0.82    0.32
   3  23  -2    0.31    0.43
  -2 -23   2    2.18    0.53
   2 -23  -2    2.33    0.57
   2 -23  -2    2.43    0.46
  -2 -23   2    2.32    0.43
  -2 -23   2    1.52    0.45
   2 -23  -2    0.79    0.59
   2  23  -2    2.29    0.42
  -2  23   2    1.11    0.66
  -2  23   2    2.96    0.57
  -1 -23   2    3.16    0.59
   1 -23  -2    2.51    0.69
   1 -23  -2    2.20    0.61
  -1 -23   2    2.99    0.53
  -1 -23   2    3.83    0.69
   1 -23  -2    3.63    0.57
   1  23  -2    3.32    0.52
   1  23  -2    4.20    0.75
  -1  23   2    2.47    0.75
  -1  23   2    3.10    0.56
  -1  23   2    3.10    0.60
   0 -23  -2    0.39    0.29
   0 -23   2    0.41    0.46
   0 -23  -2    0.53    0.43
   0 -23   2    0.56    0.38
   0 -23  -2    0.49    0.39
   0 -23   2    0.46    0.29
   0  23  -2    0.66    0.17
   0  23   2    0.68    0.22
   0  23   2    0.60    0.16
   0  23  -2    0.66    0.29
   0  23  -2    0.27    0.53
   0  23   2    1.84    0.59
  -1 -23  -2   -0.34    0.27
   1 -23   2   -0.61    0.33
  -1 -23  -2    0.00    0.34
   1 -23   2    0.58    0.50
  -1 -23  -2   -0.13    0.39
  -1  23  -2   -0.29    0.52
   1  23   2    0.14    0.28
  -1  23  -2   -0.16    0.29
   1  23   2    0.06    0.52
  -1  23  -2    0.49    0.29
  -2 -23  -2   -0.40    0.35
  -2 -23  -2   -0.48    0.27
   2 -23   2    0.04    0.50
   2 -23   2    0.74    0.43
  -2 -23  -2    0.48    0.33
  -2  23  -2    0.17    0.35
  -2  23  -2    0.11    0.39
   2  23   2   -0.25    0.48
  -2  23  -2    0.30    0.58
   3 -23   2    0.72    0.46
  -3 -23  -2    0.94    0.38
  -3 -23  -2    0.81    0.37
  -3 -23  -2    0.58    0.34
  -3  23  -2   -0.20    0.56
  -3  23  -2    1.43    0.81
   3  23   2    0.71    0.51
  -4 -23  -2    0.25    0.28
  -4 -23  -2   -0.10    0.32
   4 -23   2    0.37    0.50
  -4 -23  -2    0.36    0.30
  -4  23  -2    0.40    0.56
  -4  23  -2    0.86    0.68
   4  23   2    0.27    0.44
  -4 -24   2    0.03    0.30
  -4 -24   2    0.17    0.32
  -4 -24   2    0.21    0.27
   4 -24  -2    0.05    0.49
  -4  24   2    0.49    0.72
   4  24  -2    0.90    0.37
  -4  24   2    0.52    0.63
  -3 -24   2   -0.28    0.30
   3 -24  -2    0.22    0.45
  -3 -24   2    0.35    0.39
  -3 -24   2    0.55    0.32
  -3  24   2    0.72    0.64
   3  24  -2    0.16    0.46
  -3  24   2    0.67    0.95
   3  24  -2    0.32    0.31
  -2 -24   2    0.26    0.33
  -2 -24   2    0.13    0.43
   2 -24  -2   -0.56    0.38
  -2 -24   2    0.33    0.29
  -2  24   2    0.23    0.60
  -2  24   2    0.02    0.41
   2  24  -2    0.06    0.27
   2  24  -2    0.11    0.49
   1 -24  -2    0.53    0.41
   1 -24  -2    0.05    0.29
  -1 -24   2   -0.42    0.26
  -1 -24   2    0.46    0.46
  -1 -24   2    0.24    0.34
   1 -24  -2    0.14    0.48
  -1  24   2    0.17    0.70
  -1  24   2    0.29    0.33
   1  24  -2    0.08    0.25
   1  24  -2    0.28    0.53
   0 -24   2    0.48    0.49
   0 -24   2   -0.36    0.33
   0 -24   2   -0.16    0.28
   0 -24  -2   -0.25    0.42
   0 -24  -2    0.57    0.31
   0 -24  -2    1.26    0.40
   0  24   2    0.68    0.18
   0  24   2    0.34    0.35
   0  24  -2   -0.66    0.50
   0  24  -2    0.10    0.32
   0  24   2    1.10    0.58
   0  24  -2    0.03    0.13
  -1 -24  -2    3.20    0.72
   1 -24   2    3.32    0.70
  -1 -24  -2    3.24    0.63
  -1 -24  -2    3.43    0.67
  -1  24  -2    4.28    0.62
  -1  24  -2    5.43    1.02
   1  24   2    4.46    0.83
  -2 -24  -2    0.57    0.35
  -2 -24  -2   -0.07    0.29
   2 -24   2    0.42    0.41
  -2 -24  -2    0.70    0.40
  -2  24  -2   -0.08    0.39
  -2  24  -2   -0.05    0.57
   2  24   2    0.49    0.53
   3 -24   2   -0.22    0.44
  -3 -24  -2    0.35    0.34
  -3 -24  -2    0.34    0.32
  -3 -24  -2    0.14    0.35
   3  24   2   -0.21    0.50
  -3  24  -2    0.10    0.63
  -3  24  -2    0.06    0.56
   4 -24   2    0.61    0.52
  -4 -24  -2   -0.32    0.27
  -4 -24  -2    0.12    0.42
  -4 -24  -2    0.10    0.31
  -4  24  -2   -0.01    0.73
   4  24   2    0.29    0.48
  -4  24  -2   -0.39    0.58
  -3 -25   2   -0.18    0.31
   3 -25  -2    0.04    0.45
  -3 -25   2    0.24    0.40
  -3 -25   2   -0.07    0.31
  -3  25   2   -0.11    0.62
   3  25  -2   -0.21    0.31
  -3  25   2   -0.69    0.50
   3  25  -2   -0.25    0.47
  -2 -25   2   -0.17    0.43
   2 -25  -2    1.13    0.47
  -2 -25   2    0.28    0.30
  -2 -25   2    0.24    0.33
   2  25  -2    0.20    0.29
  -2  25   2   -0.17    0.60
  -2  25   2    0.31    0.44
   2  25  -2    0.30    0.53
   1 -25  -2   -0.56    0.37
  -1 -25   2    0.06    0.28
  -1 -25   2   -0.52    0.32
  -1 -25   2   -0.12    0.46
   1 -25  -2   -0.39    0.28
   1 -25  -2    0.23    0.50
   1  25  -2   -0.94    0.51
  -1  25   2   -0.39    0.56
   1  25  -2   -0.40    0.25
  -1  25   2   -0.32    0.32
   0 -25  -2    0.72    0.42
   0 -25   2    0.46    0.53
   0 -25  -2    0.75    0.36
   0 -25   2    1.07    0.36
   0 -25  -2    0.37    0.50
   0 -25   2    1.95    0.45
   0  25  -2    1.24    0.35
   0  25  -2    0.38    0.59
   0  25   2    1.85    0.67
  -1 -25  -2    0.98    0.48
  -1 -25  -2    0.64    0.40
   1 -25   2    0.17    0.53
  -1 -25  -2    0.97    0.35
   1 -25   2    0.57    0.42
  -1  25  -2   -0.65    0.56
   1  25   2    0.63    0.59
  -1  25  -2    0.51    0.46
  -1  25  -2    0.69    0.31
  -2 -25  -2   -0.17    0.29
   2 -25   2    0.21    0.43
  -2 -25  -2   -0.09    0.33
   2  25   2   -0.06    0.55
  -2  25  -2    0.34    0.41
  -2  25  -2    0.60    0.64
   3 -25   2    0.04    0.46
  -3 -25  -2    0.10    0.37
  -3 -25  -2    0.56    0.37
  -3 -25  -2    0.18    0.34
  -3  25  -2    0.68    0.66
  -3  25  -2   -0.31    0.49
   3  25   2    0.25    0.54
   3 -26  -2   -0.39    0.46
  -3 -26   2   -0.98    0.30
  -3 -26   2   -0.34    0.42
  -3  26   2    0.37    0.55
   3  26  -2    0.76    0.39
  -3  26   2   -0.79    0.63
   3  26  -2   -0.11    0.50
  -2 -26   2   -0.46    0.33
   2 -26  -2   -0.43    0.41
  -2 -26   2   -0.19    0.46
  -2 -26   2   -0.02    0.35
   2  26  -2   -0.10    0.55
  -2  26   2    1.08    0.69
  -2  26   2   -0.35    0.45
   1 -26  -2   -0.07    0.53
  -1 -26   2    0.19    0.32
  -1 -26   2   -0.34    0.35
   1 -26  -2   -0.23    0.40
  -1 -26   2   -0.41    0.47
   1 -26  -2    0.51    0.32
   1  26  -2    0.21    0.28
  -1  26   2    0.56    0.35
   1  26  -2    0.74    0.61
  -1  26   2    0.26    0.61
   0 -26  -2    0.05    0.32
   0 -26  -2    0.47    0.41
   0 -26  -2    0.18    0.50
   0 -26   2    0.06    0.39
   0 -26   2    1.97    0.56
   0  26   2    1.61    0.69
   0  26  -2   -0.32    0.59
  -1 -26  -2   -0.43    0.45
   1 -26   2   -0.16    0.58
   1 -26   2    0.37    0.44
  -1 -26  -2    0.30    0.33
  -1 -26  -2    0.25    0.38
  -1  26  -2    0.05    0.29
   1  26   2   -0.32    0.58
  -1  26  -2    0.23    0.63
   2 -26   2   -0.14    0.43
  -2 -26  -2    0.38    0.44
  -2 -26  -2    0.50    0.37
  -2 -26  -2    0.01    0.34
  -2  26  -2   -0.30    0.40
   2  26   2   -0.21    0.57
  -2  26  -2    0.60    0.67
   3 -26   2    0.10    0.68
  -3 -26  -2    0.63    0.38
  -3 -26  -2   -0.52    0.34
  -3 -26  -2   -0.52    0.39
   3  26   2   -0.23    0.60
  -3  26  -2   -0.24    0.49
  -3  26  -2    0.55    0.70
  -2 -27   2    0.40    0.39
  -2 -27   2    0.48    0.62
  -2 -27   2    0.08    0.33
  -2  27   2   -0.41    0.44
   2  27  -2    0.04    0.59
  -2  27   2    0.68    0.72
   1 -27  -2    0.26    0.43
  -1 -27   2    0.29    0.33
   1 -27  -2    0.50    0.35
  -1 -27   2    0.00    0.53
  -1 -27   2    0.29    0.39
  -1  27   2    0.28    0.33
  -1  27   2    0.61    0.68
   1  27  -2    1.75    0.68
   0 -27   2    0.35    0.68
   0 -27  -2   -0.22    0.39
   0 -27  -2   -0.23    0.63
   0 -27  -2    0.59    0.35
   0 -27   2    0.40    0.40
   0  27  -2    0.04    0.71
   0  27   2    0.78    0.78
  -1 -27  -2    0.28    0.50
  -1 -27  -2   -0.41    0.32
  -1 -27  -2    0.35    0.40
   1 -27   2    0.06    0.45
  -1  27  -2    0.22    0.29
  -1  27  -2   -0.31    0.64
   1  27   2    0.10    0.64
  -2 -27  -2   -0.19    0.37
   2 -27   2   -0.18    0.67
  -2 -27  -2   -0.27    0.35
  -2 -27  -2    0.09    0.47
  -2  27  -2   -0.81    0.40
   2  27   2   -0.63    0.59
  -2  27  -2   -1.36    0.63
   1 -28  -2    1.03    0.48
   1 -28  -2    0.67    0.40
  -1 -28   2    0.81    0.38
  -1 -28   2    0.32    0.57
  -1  28   2    0.61    0.29
   1  28  -2    0.59    0.67
   1  28  -2    0.41    0.44
  -1  28   2   -0.50    0.70
  -1  28   2    1.13    0.47
   0 -28   2   -0.77    0.57
   0 -28  -2   -0.38    0.56
   0 -28  -2    0.02    0.40
   0 -28   2    0.01    0.40
   0 -28  -2    0.41    0.36
   0  28  -2   -0.62    0.64
   0  28   2   -0.49    0.64
  -1 -28  -2    1.28    0.41
  -1 -28  -2    0.08    0.55
  -1 -28  -2    0.03    0.44
   1 -28   2   -0.37    0.43
  -1  28  -2    0.72    0.73
   1  28   2    0.03    0.67
  -1  28  -2    0.17    0.34
  -7   0   3   -0.45    0.55
  -6   0   3   -0.59    0.51
   6   0  -3    0.08    0.22
   6   0  -3   -0.45    0.21
  -5   0   3    0.46    0.46
  -5   0   3    0.07    0.16
   5   0  -3   -0.05    0.20
  -5   0   3    0.37    0.22
   5   0  -3    0.49    0.20
  -4   0   3   -0.52    0.34
   4   0  -3    0.25    0.22
  -4   0   3   -0.07    0.12
  -4   0   3   -0.04    0.18
  -3   0   3    0.16    0.19
   3   0  -3   -0.03    0.12
  -3   0   3   -0.06    0.12
   3   0  -3    0.47    0.15
   2   0  -3    0.42    0.15
  -2   0   3    0.19    0.17
  -2   0   3    0.39    0.13
  -1   0   3    0.21    0.13
  -1   0   3    0.03    0.15
  -1   0   3    0.20    0.10
   1   0  -3    0.04    0.09
   1   0  -3    0.01    0.13
   1   0  -3    0.09    0.13
   0   0   3    0.13    0.09
   0   0   3    0.30    0.11
   0   0  -3    0.09    0.12
   0   0   3    0.09    0.12
   0   0  -3   -0.03    0.12
   0   0  -3    0.01    0.09
   0   0   3    0.00    0.13
   0   0  -3    0.12    0.12
   1   0   3    0.09    0.23
  -1   0  -3    0.44    0.18
  -1   0  -3   -0.12    0.14
   1   0   3   -0.11    0.14
   1   0   3    0.20    0.15
  -1   0  -3    0.07    0.15
  -1   0  -3    0.14    0.14
   2   0   3   -0.15    0.14
  -2   0  -3    0.04    0.23
  -2   0  -3    0.32    0.17
  -2   0  -3    0.07    0.15
  -2   0  -3    0.00    0.15
   2   0   3   -0.14    0.23
   2   0   3   -0.38    0.16
   3   0   3   -0.44    0.26
  -3   0  -3    0.48    0.17
  -3   0  -3    0.70    0.21
  -3   0  -3    0.26    0.16
  -3   0  -3    1.32    0.31
  -4   0  -3    0.21    0.34
   4   0   3    0.11    0.16
  -4   0  -3   -0.04    0.16
   4   0   3   -0.12    0.21
  -4   0  -3   -0.03    0.16
   4   0   3    0.04    0.34
  -4   0  -3    0.06    0.20
   5   0   3    0.35    0.21
  -5   0  -3    0.04    0.27
  -5   0  -3    0.76    0.43
   5   0   3    0.68    0.29
   5   0   3    0.57    0.44
  -5   0  -3   -0.11    0.19
  -6   0  -3    0.17    0.23
  -6   0  -3    0.34    0.47
   6   0   3    0.02    0.34
   6   0   3    0.21    0.22
  -6   0  -3   -0.09    0.31
  -6   0  -3    0.29    0.27
   6   0   3    0.53    0.64
  -7   0  -3    0.51    0.44
  -7   0  -3   -0.23    0.52
  -7   0  -3    0.27    0.30
  -7   0  -3   -0.23    0.26
   7  -1  -3    0.17    0.28
  -7  -1   3   -0.66    0.52
  -7  -1   3    0.16    0.38
  -7   1   3    0.15    0.60
  -6  -1   3    1.72    0.57
  -6   1   3    0.43    0.29
  -6   1   3    1.07    0.25
  -6   1   3    0.04    0.53
  -5  -1   3    0.03    0.43
   5  -1  -3    0.18    0.23
  -5   1   3    0.29    0.18
  -5   1   3    0.27    0.47
   5   1  -3    0.09    0.18
   5   1  -3    0.29    0.18
  -5   1   3    0.55    0.25
  -4  -1   3    2.61    0.51
   4  -1  -3    1.81    0.36
  -4  -1   3    2.25    0.31
   4  -1  -3    2.52    0.35
  -4  -1   3    2.08    0.34
   4   1  -3    1.95    0.32
   4   1  -3    1.46    0.35
  -4   1   3    1.65    0.50
  -4   1   3    1.98    0.37
   3  -1  -3    6.25    0.88
  -3  -1   3    6.91    0.88
  -3  -1   3    6.52    0.85
   3  -1  -3    6.08    0.88
  -3   1   3    6.47    0.90
   3   1  -3    5.92    0.86
   2  -1  -3   36.49    4.64
   2  -1  -3   35.86    4.64
  -2  -1   3   34.83    4.63
  -2  -1   3   35.56    4.64
  -2   1   3   35.82    4.64
  -2   1   3   36.78    4.65
   2   1  -3   33.22    4.63
  -2   1   3   35.06    4.64
  -1  -1   3    7.51    1.03
  -1  -1   3    8.00    1.02
  -1  -1   3    7.54    1.04
   1  -1  -3    8.46    1.03
   1  -1  -3    7.90    1.05
   1  -1  -3    7.46    1.05
   1   1  -3    7.51    1.04
  -1   1   3    7.76    1.05
   1   1  -3    7.37    1.04
  -1   1   3    7.50    1.04
   0  -1  -3    7.56    1.05
   0  -1   3    7.78    1.04
   0  -1   3    7.64    1.05
   0  -1   3    6.70    1.04
   0  -1   3    7.66    1.05
   0  -1  -3    8.06    1.05
   0  -1  -3    8.93    1.04
   0   1  -3    7.24    1.05
   0   1  -3    7.06    1.04
   0   1   3    8.67    1.04
   0   1   3    7.33    1.05
   0   1  -3    7.00    1.05
   0   1  -3    8.38    1.04
   0   1   3    7.80    1.06
   0   1   3    9.28    1.04
  -1  -1  -3    3.58    0.49
   1  -1   3    3.51    0.50
   1  -1   3    3.17    0.48
  -1  -1  -3    3.67    0.49
  -1  -1  -3    3.04    0.48
   1  -1   3    3.05    0.48
  -1  -1  -3    3.36    0.49
  -1   1  -3    3.02    0.49
  -1   1  -3    2.92    0.48
   1   1   3    3.57    0.49
   1   1   3    3.71    0.49
   1   1   3    3.05    0.47
  -1   1  -3    3.18    0.48
  -1   1  -3    3.27    0.48
   1   1   3    3.34    0.48
  -2  -1  -3    0.09    0.13
   2  -1   3    0.65    0.25
  -2  -1  -3    0.46    0.22
   2  -1   3    0.40    0.17
   2  -1   3    0.34    0.19
  -2  -1  -3    0.33    0.17
  -2  -1  -3    0.11    0.14
   2   1   3   -0.06    0.13
   2   1   3    0.01    0.24
  -2   1  -3    0.24    0.17
  -2   1  -3    0.27    0.27
   2   1   3    0.16    0.16
  -2   1  -3    0.56    0.18
  -3  -1  -3    1.02    0.23
  -3  -1  -3    1.49    0.22
   3  -1   3    1.11    0.27
  -3  -1  -3    2.13    0.28
   3  -1   3    0.98    0.24
  -3   1  -3    1.07    0.34
  -3   1  -3    0.76    0.24
   3   1   3    0.87    0.25
   3   1   3    0.92    0.35
  -4  -1  -3    0.30    0.32
   4  -1   3    0.18    0.18
  -4  -1  -3    0.41    0.16
   4  -1   3    0.19    0.23
  -4  -1  -3    0.44    0.22
   4  -1   3    0.09    0.31
  -4   1  -3    0.57    0.36
   4   1   3   -0.02    0.33
  -4   1  -3    0.20    0.19
   4   1   3   -0.07    0.20
   4   1   3    0.23    0.15
  -4   1  -3    0.01    0.17
  -5  -1  -3    2.13    0.46
   5  -1   3    1.77    0.58
   5  -1   3    2.97    0.43
   5  -1   3    2.43    0.47
  -5  -1  -3    2.36    0.42
  -5  -1  -3    2.89    0.40
  -5  -1  -3    3.22    0.58
   5   1   3    3.10    0.60
  -5   1  -3    2.36    0.43
  -5   1  -3    1.47    0.42
  -5   1  -3    1.82    0.46
  -5   1  -3    2.25    0.54
   5   1   3    2.43    0.46
   5   1   3    3.15    0.41
  -6  -1  -3    1.41    0.51
  -6  -1  -3    0.27    0.25
  -6  -1  -3    0.56    0.23
  -6  -1  -3    0.34    0.34
   6  -1   3    0.18    0.25
   6   1   3    0.06    0.34
  -6   1  -3    0.72    0.27
  -6   1  -3    0.43    0.34
  -6   1  -3   -0.37    0.48
  -6   1  -3    0.19    0.34
  -7  -1  -3    0.09    0.40
   7  -1   3    0.63    0.35
  -7  -1  -3   -0.02    0.56
  -7   1  -3    0.87    0.60
  -7   1  -3   -0.04    0.29
  -7   1  -3   -0.06    0.30
  -7   1  -3   -0.21    0.41
  -7  -2   3    1.70    0.66
  -7  -2   3    1.15    0.43
  -7   2   3    0.97    0.66
   6  -2  -3    0.55    0.31
  -6  -2   3   -0.10    0.44
  -6   2   3    0.42    0.24
  -6   2   3    1.06    0.56
  -6   2   3    0.05    0.29
   5  -2  -3    1.27    0.27
   5  -2  -3    0.57    0.30
  -5  -2   3    0.12    0.39
  -5   2   3    1.83    0.54
  -5   2   3    0.90    0.31
  -4  -2   3    0.96    0.37
   4  -2  -3    0.09    0.22
   4  -2  -3    0.65    0.21
  -4   2   3    0.75    0.24
  -4   2   3   -0.07    0.34
   4   2  -3    0.16    0.13
   3  -2  -3    1.75    0.32
   3  -2  -3    1.30    0.33
  -3  -2   3    2.44    0.30
  -3   2   3    1.62    0.36
   3   2  -3    1.53    0.30
   3   2  -3    1.70    0.27
  -2  -2   3    7.59    1.00
   2  -2  -3    7.53    1.02
  -2  -2   3    6.97    0.98
   2  -2  -3    8.71    1.02
  -2   2   3    6.71    1.00
  -2   2   3    8.88    1.04
   2   2  -3    6.79    0.99
  -1  -2   3    0.81    0.19
   1  -2  -3    0.99    0.18
   1  -2  -3    0.62    0.21
  -1  -2   3    1.39    0.20
  -1   2   3    0.95    0.19
  -1   2   3    1.31    0.26
   1   2  -3    0.94    0.19
  -1   2   3    1.39    0.22
   1   2  -3    0.97    0.19
   0  -2  -3    6.84    0.82
   0  -2  -3    5.65    0.84
   0  -2  -3    5.70    0.84
   0  -2   3    5.88    0.82
   0  -2   3    6.34    0.84
   0  -2  -3    6.75    0.82
   0  -2   3    5.45    0.84
   0   2   3    6.65    0.85
   0   2   3    6.00    0.82
   0   2   3    6.47    0.82
   0   2  -3    5.95    0.84
   0   2   3    5.73    0.84
   0   2  -3    6.04    0.82
   0   2  -3    6.17    0.84
   0   2  -3    5.89    0.82
  -1  -2  -3   14.27    1.77
   1  -2   3   13.65    1.78
   1  -2   3   12.47    1.78
  -1  -2  -3   13.47    1.77
  -1  -2  -3   12.95    1.77
   1  -2   3   13.26    1.78
  -1  -2  -3   13.46    1.77
  -1   2  -3   13.96    1.78
   1   2   3   15.24    1.78
  -1   2  -3   13.94    1.78
   1   2   3   12.41    1.77
   1   2   3   12.70    1.77
   1   2   3   13.15    1.77
  -1   2  -3   12.68    1.78
  -2  -2  -3   -0.07    0.22
   2  -2   3    0.09    0.19
   2  -2   3   -0.18    0.15
  -2  -2  -3    0.06    0.13
  -2  -2  -3    0.49    0.17
  -2  -2  -3   -0.08    0.12
   2  -2   3    0.01    0.23
   2   2   3   -0.25    0.12
   2   2   3   -0.08    0.15
   2   2   3   -0.21    0.21
  -2   2  -3   -0.06    0.27
  -2   2  -3   -0.05    0.15
  -2   2  -3    0.24    0.18
  -3  -2  -3   25.13    3.41
   3  -2   3   23.17    3.43
   3  -2   3   25.60    3.44
  -3  -2  -3   24.87    3.43
   3  -2   3   28.55    3.41
  -3  -2  -3   24.96    3.40
  -3   2  -3   28.06    3.44
   3   2   3   23.96    3.43
  -3   2  -3   29.75    3.42
  -3   2  -3   25.13    3.41
   3   2   3   25.76    3.40
   3   2   3   25.65    3.41
  -4  -2  -3    2.74    0.46
   4  -2   3    2.91    0.45
   4  -2   3    1.86    0.51
   4  -2   3    1.54    0.46
  -4  -2  -3    3.09    0.43
  -4  -2  -3    2.64    0.42
  -4  -2  -3    3.72    0.55
  -4   2  -3    2.59    0.45
   4   2   3    2.86    0.45
  -4   2  -3    2.94    0.46
   4   2   3    2.52    0.54
   4   2   3    3.30    0.43
  -4   2  -3    3.09    0.53
  -5  -2  -3    1.94    0.34
  -5  -2  -3    0.75    0.41
  -5  -2  -3    1.50    0.24
   5  -2   3    0.25    0.45
   5  -2   3    0.15    0.32
  -5  -2  -3    0.55    0.25
   5  -2   3    0.80    0.28
  -5   2  -3    1.11    0.30
  -5   2  -3    0.54    0.29
   5   2   3    1.02    0.31
  -5   2  -3    2.75    0.51
   5   2   3    1.41    0.47
  -6  -2  -3    1.57    0.30
  -6  -2  -3    1.14    0.31
  -6  -2  -3    1.82    0.55
  -6  -2  -3    1.51    0.42
   6  -2   3    2.09    0.38
   6  -2   3    1.81    0.46
  -6   2  -3    1.19    0.37
  -6   2  -3    1.79    0.46
  -6   2  -3    0.52    0.55
   6   2   3    1.03    0.39
  -6   2  -3    1.34    0.37
   7  -2   3    0.26    0.30
  -7  -2  -3   -0.22    0.41
  -7  -2  -3    0.49    0.54
  -7   2  -3   -0.04    0.43
   7   2   3    0.89    0.40
  -7   2  -3   -0.29    0.50
  -7   2  -3    0.29    0.32
  -7   2  -3    0.32    0.32
   7   2   3    0.36    0.25
  -7  -3   3   -0.20    0.52
  -7  -3   3    0.62    0.42
  -7   3   3    0.23    0.29
  -7   3   3    0.37    0.37
  -7   3   3   -0.51    0.58
   6  -3  -3    1.43    0.40
   6  -3  -3    1.36    0.36
  -6  -3   3    1.55    0.39
  -6   3   3    1.23    0.60
  -6   3   3    1.40    0.40
  -5  -3   3    3.32    0.60
   5  -3  -3    3.08    0.46
   5  -3  -3    2.02    0.46
  -5   3   3    3.27    0.65
  -5   3   3    1.78    0.46
  -4  -3   3    0.66    0.34
   4  -3  -3    0.43    0.23
   4  -3  -3    0.58    0.23
  -4   3   3    0.20    0.35
  -4   3   3    0.45    0.25
  -4   3   3    0.39    0.18
   3  -3  -3    4.54    0.56
   3  -3  -3    3.10    0.54
  -3   3   3    3.25    0.56
  -3   3   3    2.86    0.51
  -3   3   3    4.16    0.53
   2  -3  -3   34.29    4.30
  -2  -3   3   34.20    4.28
  -2  -3   3   31.16    4.28
   2  -3  -3   32.75    4.30
   2   3  -3   31.52    4.28
  -2   3   3   34.01    4.31
  -2   3   3   32.33    4.29
  -2   3   3   32.00    4.29
   1  -3  -3    1.68    0.28
   1  -3  -3    2.16    0.26
   1  -3  -3    1.48    0.29
  -1  -3   3    1.96    0.25
  -1   3   3    0.93    0.31
  -1   3   3    1.69    0.26
   1   3  -3    1.42    0.25
  -1   3   3    1.40    0.28
   1   3  -3    1.04    0.25
   0  -3  -3    0.84    0.16
   0  -3  -3    0.76    0.19
   0  -3   3    0.97    0.20
   0  -3  -3    0.71    0.18
   0  -3  -3    0.73    0.15
   0   3   3    0.74    0.16
   0   3  -3    0.65    0.20
   0   3   3    0.87    0.22
   0   3  -3    0.78    0.19
   0   3   3    0.55    0.18
   0   3   3    0.52    0.15
  -1  -3  -3   57.92    7.81
   1  -3   3   61.36    7.82
  -1  -3  -3   61.30    7.81
  -1  -3  -3   57.57    7.81
   1  -3   3   59.87    7.82
  -1  -3  -3   60.57    7.81
   1  -3   3   60.14    7.82
   1   3   3   58.72    7.81
   1   3   3   58.05    7.81
  -1   3  -3   59.32    7.82
   1   3   3   60.41    7.81
  -1   3  -3   55.60    7.82
  -1   3  -3   65.69    7.82
   1   3   3   60.31    7.81
  -2  -3  -3   -0.11    0.21
  -2  -3  -3    0.00    0.12
   2  -3   3    0.24    0.17
  -2  -3  -3   -0.14    0.13
   2  -3   3    0.17    0.25
  -2  -3  -3   -0.31    0.15
   2  -3   3   -0.02    0.19
   2   3   3   -0.27    0.20
   2   3   3   -0.23    0.13
   2   3   3    0.14    0.16
  -2   3  -3    0.06    0.20
  -2   3  -3    0.17    0.17
  -2   3  -3    0.54    0.29
   2   3   3    0.24    0.14
   3  -3   3    2.09    0.35
  -3  -3  -3    2.67    0.41
  -3  -3  -3    1.92    0.31
   3  -3   3    1.83    0.40
   3  -3   3    1.70    0.39
  -3   3  -3    2.25    0.37
  -3   3  -3    1.46    0.34
   3   3   3    1.38    0.40
   3   3   3    1.90    0.32
  -3   3  -3    2.65    0.43
  -4  -3  -3    0.08    0.13
   4  -3   3    0.39    0.25
   4  -3   3    0.80    0.37
   4  -3   3    0.48    0.23
  -4  -3  -3   -0.01    0.15
  -4  -3  -3    0.30    0.32
  -4  -3  -3    0.17    0.21
   4   3   3    0.37    0.19
  -4   3  -3    0.66    0.24
  -4   3  -3    0.04    0.34
   4   3   3    0.02    0.32
  -4   3  -3    0.13    0.21
   4   3   3    0.53    0.20
   5  -3   3    5.69    1.03
  -5  -3  -3    5.59    0.93
  -5  -3  -3    6.58    0.82
  -5  -3  -3    6.02    0.90
   5  -3   3    5.05    0.90
   5  -3   3    7.53    0.90
  -5  -3  -3    5.38    0.84
  -5   3  -3    5.27    0.95
  -5   3  -3    6.67    0.90
   5   3   3    5.54    0.86
  -5   3  -3    6.63    0.90
   5   3   3    4.91    0.94
  -6  -3  -3    1.16    0.38
   6  -3   3   -0.40    0.65
   6  -3   3    1.03    0.34
  -6  -3  -3    2.55    0.53
  -6   3  -3    0.61    0.34
   6   3   3    1.34    0.27
  -6   3  -3    1.02    0.38
  -6   3  -3    0.80    0.57
   6   3   3    0.48    0.35
  -7  -3  -3   -0.05    0.35
  -7  -3  -3    0.08    0.50
   7  -3   3    0.08    0.32
  -7   3  -3    0.28    0.62
   7   3   3    0.23    0.27
  -7   3  -3    0.19    0.42
  -7  -4   3   -0.31    0.56
  -7  -4   3    0.67    0.42
   7  -4  -3    0.78    0.35
  -7   4   3    0.56    0.33
  -7   4   3    0.77    0.63
  -7   4   3    0.35    0.38
  -6  -4   3    0.09    0.26
   6  -4  -3   -0.07    0.29
  -6  -4   3    1.02    0.55
  -6   4   3    0.42    0.31
  -6   4   3   -0.40    0.53
  -6   4   3    0.41    0.35
  -5  -4   3    1.27    0.30
   5  -4  -3    1.19    0.35
   5  -4  -3    1.33    0.33
  -5  -4   3    1.53    0.46
  -5   4   3    0.88    0.35
  -5   4   3    1.12    0.49
   4  -4  -3    1.29    0.34
  -4  -4   3    1.97    0.42
   4  -4  -3    2.08    0.35
  -4  -4   3    1.79    0.29
  -4   4   3    1.26    0.48
  -4   4   3    1.40    0.32
  -4   4   3    1.86    0.32
  -4   4   3    1.31    0.36
   3  -4  -3   12.02    1.42
   3  -4  -3    8.70    1.44
  -3   4   3    9.45    1.39
  -3   4   3   10.70    1.46
  -3   4   3   10.54    1.40
  -3   4   3   10.87    1.43
   2  -4  -3   16.19    1.92
  -2  -4   3   13.41    1.88
   2  -4  -3   14.53    1.91
  -2  -4   3   14.51    1.88
  -2  -4   3   14.50    1.88
  -2   4   3   14.33    1.92
   2   4  -3   13.99    1.88
   2   4  -3   14.19    1.88
  -2   4   3   14.64    1.90
  -2   4   3   13.49    1.89
  -1  -4   3    1.58    0.30
   1  -4  -3    2.22    0.33
  -1  -4   3    1.67    0.28
   1  -4  -3    1.83    0.29
  -1  -4   3    2.51    0.29
  -1   4   3    1.84    0.29
   1   4  -3    1.89    0.29
   1   4  -3    1.17    0.28
  -1   4   3    1.62    0.34
   0  -4   3    7.18    1.04
   0  -4   3    8.49    1.07
   0  -4  -3    7.45    1.06
   0  -4  -3    8.20    1.04
   0  -4   3    7.46    1.05
   0   4  -3    8.86    1.07
   0   4   3    7.02    1.05
   0   4   3    7.52    1.03
   0   4   3    7.53    1.08
   0   4  -3    8.04    1.04
   0   4  -3    7.58    1.06
   0   4   3    8.09    1.04
   1  -4   3   13.23    1.68
  -1  -4  -3   11.17    1.65
  -1  -4  -3   12.61    1.66
   1  -4   3   12.80    1.69
  -1  -4  -3   12.84    1.66
   1  -4   3   13.41    1.68
  -1  -4  -3   12.95    1.66
   1   4   3   12.09    1.67
   1   4   3   12.30    1.66
   1   4   3   12.41    1.66
   1   4   3   12.36    1.66
  -1   4  -3   12.74    1.68
  -1   4  -3   11.70    1.67
  -1   4  -3   13.56    1.68
  -2  -4  -3   -0.06    0.18
   2  -4   3   -0.30    0.22
  -2  -4  -3    0.12    0.16
   2  -4   3    0.01    0.20
   2  -4   3   -0.01    0.18
  -2  -4  -3    0.20    0.13
  -2  -4  -3    0.43    0.14
  -2   4  -3   -0.06    0.25
  -2   4  -3   -0.36    0.20
   2   4   3    0.25    0.21
   2   4   3    0.20    0.17
   2   4   3    0.27    0.15
   2   4   3    0.24    0.13
  -2   4  -3    0.03    0.18
   3  -4   3   13.26    1.99
  -3  -4  -3   13.44    1.94
   3  -4   3   15.59    1.97
   3  -4   3   14.31    1.97
  -3  -4  -3   15.87    1.97
  -3  -4  -3   16.18    1.96
   3   4   3   13.69    1.97
  -3   4  -3   14.30    1.96
  -3   4  -3   14.46    2.00
  -3   4  -3   14.16    1.97
   3   4   3   14.98    1.94
   3   4   3   15.18    1.93
  -4  -4  -3    0.79    0.17
  -4  -4  -3   -0.17    0.28
   4  -4   3    0.11    0.23
   4  -4   3    0.40    0.33
  -4  -4  -3    0.55    0.15
   4  -4   3    0.80    0.28
  -4  -4  -3    0.68    0.23
  -4   4  -3    0.08    0.22
   4   4   3    0.55    0.31
  -4   4  -3    1.01    0.28
   4   4   3    0.19    0.19
  -4   4  -3    0.10    0.32
  -5  -4  -3    2.87    0.46
  -5  -4  -3    3.95    0.63
  -5  -4  -3    3.57    0.47
   5  -4   3    3.99    0.55
  -5  -4  -3    3.36    0.55
   5  -4   3    1.82    0.54
  -5   4  -3    3.56    0.66
   5   4   3    2.03    0.49
   5   4   3    2.66    0.62
  -5   4  -3    3.69    0.55
  -5   4  -3    2.64    0.53
   6  -4   3    0.91    0.35
  -6  -4  -3    1.34    0.48
  -6  -4  -3    0.71    0.34
  -6   4  -3    0.28    0.49
   6   4   3    0.77    0.23
  -6   4  -3    1.01    0.35
   6   4   3    0.52    0.32
  -6   4  -3    0.39    0.34
  -7  -4  -3    0.78    0.54
   7  -4   3    0.16    0.35
  -7  -4  -3    0.54    0.44
  -7   4  -3    0.50    0.37
  -7   4  -3    0.96    0.63
  -7   4  -3    0.75    0.47
  -7   4  -3    0.49    0.38
  -7  -5   3    0.03    0.34
   7  -5  -3    0.19    0.35
  -7  -5   3   -0.22    0.55
  -7   5   3   -0.25    0.61
  -7   5   3    0.33    0.41
   6  -5  -3    0.18    0.30
  -6  -5   3    0.42    0.28
   6  -5  -3    0.28    0.34
  -6   5   3   -0.14    0.57
  -6   5   3   -0.09    0.28
   5  -5  -3    8.28    0.98
  -5  -5   3    6.31    1.02
  -5  -5   3    7.07    0.95
   5  -5  -3    5.94    0.96
  -5   5   3    5.80    1.04
  -5   5   3    5.91    0.97
  -5   5   3    5.72    0.95
  -5   5   3    6.79    0.94
  -4  -5   3    2.66    0.53
  -4  -5   3    3.09    0.46
   4  -5  -3    3.38    0.53
   4  -5  -3    3.81    0.52
  -4   5   3    3.01    0.53
  -4   5   3    2.36    0.57
  -4   5   3    2.61    0.48
  -4   5   3    2.92    0.48
   3  -5  -3    5.10    0.64
   3  -5  -3    4.21    0.62
  -3  -5   3    3.79    0.57
  -3   5   3    4.18    0.68
  -3   5   3    3.54    0.69
  -3   5   3    3.76    0.64
  -3   5   3    3.82    0.60
  -2  -5   3    8.13    1.01
  -2  -5   3    7.70    1.00
  -2  -5   3    7.16    1.00
   2  -5  -3    7.97    1.06
   2  -5  -3    7.98    1.05
  -2   5   3    7.18    1.02
   2   5  -3    7.11    1.01
   2   5  -3    6.54    1.01
  -2   5   3    7.80    1.08
  -2   5   3    9.54    1.05
   1  -5  -3    4.38    0.52
   1  -5  -3    4.46    0.56
  -1  -5   3    3.49    0.51
  -1  -5   3    3.81    0.51
  -1  -5   3    3.14    0.49
  -1   5   3    3.50    0.52
   1   5  -3    2.64    0.50
   1   5  -3    3.17    0.50
  -1   5   3    4.64    0.57
  -1   5   3    3.81    0.52
   0  -5  -3   10.49    1.20
   0  -5   3    7.94    1.20
   0  -5  -3    9.84    1.18
   0  -5   3    7.46    1.19
   0  -5  -3    9.58    1.20
   0  -5   3    7.76    1.18
   0   5   3    9.84    1.22
   0   5  -3    7.27    1.20
   0   5  -3    8.05    1.21
   0   5   3    8.78    1.17
   0   5   3    9.88    1.18
   0   5   3    8.82    1.20
   1  -5   3    0.72    0.24
   1  -5   3    0.50    0.22
   1  -5   3    0.41    0.20
  -1   5  -3    0.49    0.20
  -1   5  -3    0.57    0.25
  -1   5  -3    0.20    0.23
   2  -5   3    0.08    0.21
  -2  -5  -3    0.40    0.19
  -2  -5  -3    0.34    0.17
  -2  -5  -3    0.45    0.14
   2  -5   3    0.15    0.19
   2  -5   3   -0.03    0.26
  -2  -5  -3    0.14    0.13
   2   5   3    0.13    0.16
   2   5   3    0.40    0.16
  -2   5  -3   -0.16    0.17
   2   5   3    0.27    0.14
   2   5   3    0.43    0.22
  -2   5  -3    0.20    0.28
  -3  -5  -3    6.85    0.96
  -3  -5  -3    8.71    1.01
   3  -5   3    5.92    1.03
   3  -5   3    7.23    1.01
   3  -5   3    7.01    1.03
  -3   5  -3    7.65    1.04
   3   5   3    6.60    1.02
  -3   5  -3    6.35    1.00
  -3   5  -3    6.90    1.02
   3   5   3    7.67    0.97
  -4  -5  -3    0.28    0.21
   4  -5   3    0.00    0.27
  -4  -5  -3    0.13    0.28
  -4  -5  -3    0.14    0.14
   4  -5   3   -0.37    0.32
   4  -5   3    0.58    0.25
  -4  -5  -3    0.54    0.14
  -4   5  -3    0.32    0.24
  -4   5  -3    0.37    0.26
   4   5   3    0.40    0.18
   4   5   3   -0.27    0.30
  -4   5  -3    0.15    0.32
   5  -5   3    1.39    0.48
  -5  -5  -3    0.74    0.31
  -5  -5  -3    0.36    0.39
   5  -5   3    1.26    0.33
   5  -5   3    0.83    0.37
   5   5   3    1.04    0.22
  -5   5  -3    0.44    0.31
  -5   5  -3    0.63    0.34
   5   5   3    0.56    0.26
   5   5   3    1.08    0.44
   6  -5   3    1.45    0.39
  -6  -5  -3    0.53    0.37
  -6  -5  -3    0.75    0.47
  -6   5  -3    0.59    0.37
  -6   5  -3    0.59    0.38
  -6   5  -3    1.10    0.53
  -7  -5  -3    0.75    0.41
  -7  -5  -3    0.66    0.52
   7  -5   3    0.66    0.39
  -7   5  -3    0.15    0.56
  -7   5  -3    0.34    0.39
  -7   5  -3    0.47    0.39
   7  -6  -3   -0.06    0.36
  -7  -6   3    0.91    0.59
  -7  -6   3    0.11    0.34
  -7   6   3    0.05    0.41
  -7   6   3    0.39    0.63
   6  -6  -3    0.38    0.32
  -6  -6   3    0.57    0.47
  -6  -6   3    0.79    0.29
  -6   6   3   -0.22    0.30
  -6   6   3    0.39    0.38
  -6   6   3    0.27    0.57
  -5  -6   3    8.33    1.25
  -5  -6   3    9.23    1.33
   5  -6  -3   10.03    1.30
   5  -6  -3    9.75    1.31
  -5   6   3    9.57    1.31
  -5   6   3    9.51    1.27
  -5   6   3    7.55    1.26
  -5   6   3    9.53    1.60
   4  -6  -3    0.28    0.26
  -4  -6   3   -0.21    0.28
  -4  -6   3    0.02    0.14
   4  -6  -3    0.81    0.26
  -4   6   3    0.54    0.41
  -4   6   3   -0.30    0.20
  -4   6   3   -0.06    0.17
  -4   6   3    0.50    0.28
  -3  -6   3    0.05    0.12
   3  -6  -3   -0.03    0.22
   3  -6  -3    0.45    0.24
  -3   6   3   -0.06    0.20
  -3   6   3    0.44    0.28
  -3   6   3    0.29    0.17
  -3   6   3    0.63    0.39
   2  -6  -3    0.37    0.23
  -2  -6   3    0.35    0.10
  -2  -6   3    0.27    0.11
   2  -6  -3    0.05    0.20
  -2  -6   3    0.21    0.14
   2  -6  -3   -0.25    0.20
   2   6  -3    0.02    0.12
  -2   6   3    0.12    0.16
  -2   6   3   -0.01    0.19
  -2   6   3   -0.08    0.25
  -1  -6   3    3.78    0.50
   1  -6  -3    3.72    0.53
  -1  -6   3    2.74    0.46
  -1  -6   3    3.50    0.49
   1  -6  -3    4.47    0.54
   1  -6  -3    3.44    0.50
  -1   6   3    2.42    0.53
  -1   6   3    3.83    0.50
  -1   6   3    3.22    0.51
   1   6  -3    3.74    0.51
   1   6  -3    3.03    0.49
   0  -6   3   21.01    2.51
   0  -6  -3   17.84    2.51
   0  -6   3   18.56    2.52
   0  -6  -3   19.64    2.52
   0   6  -3   16.39    2.50
   0   6   3   19.56    2.53
   0   6  -3   20.40    2.52
   0   6  -3   18.51    2.49
   0   6   3   21.73    2.50
   0   6   3   18.25    2.49
   0   6  -3   18.21    2.51
  -1  -6  -3   21.92    2.68
  -1  -6  -3   19.97    2.69
   1  -6   3   20.88    2.71
   1  -6   3   20.73    2.70
  -1  -6  -3   21.18    2.69
  -1   6  -3   18.85    2.70
   1   6   3   19.17    2.68
  -1   6  -3   22.60    2.70
   1   6   3   19.96    2.69
   1   6   3   19.42    2.68
  -1   6  -3   20.59    2.71
   1   6   3   19.83    2.70
  -2  -6  -3    5.12    0.72
  -2  -6  -3    5.67    0.73
   2  -6   3    6.23    0.77
   2  -6   3    4.88    0.77
   2  -6   3    4.67    0.76
   2   6   3    5.75    0.72
  -2   6  -3    4.96    0.76
  -2   6  -3    4.56    0.77
   2   6   3    4.83    0.74
  -2   6  -3    5.02    0.78
   2   6   3    5.45    0.75
   2   6   3    4.91    0.74
   3  -6   3   17.72    2.49
   3  -6   3   19.80    2.48
  -3  -6  -3   19.21    2.44
  -3  -6  -3   21.67    2.46
   3  -6   3   16.75    2.49
  -3  -6  -3   20.11    2.47
  -3  -6  -3   16.97    2.44
   3   6   3   17.42    2.47
  -3   6  -3   17.87    2.48
  -3   6  -3   18.07    2.48
   3   6   3   18.03    2.44
   3   6   3   17.00    2.46
  -3   6  -3   20.89    2.50
  -4  -6  -3    1.82    0.31
   4  -6   3    0.85    0.32
   4  -6   3    0.77    0.34
   4  -6   3    1.13    0.37
  -4  -6  -3    1.54    0.36
  -4  -6  -3    1.70    0.24
  -4   6  -3    1.01    0.40
   4   6   3    1.22    0.26
  -4   6  -3    1.03    0.33
   4   6   3    1.24    0.25
   4   6   3    1.32    0.39
  -4   6  -3    1.71    0.38
   5  -6   3    0.12    0.30
  -5  -6  -3    0.34    0.37
  -5  -6  -3    0.88    0.31
   5  -6   3    0.23    0.36
   5   6   3    1.24    0.44
   5   6   3    0.44    0.19
  -5   6  -3    0.64    0.52
  -5   6  -3    0.69    0.31
  -5   6  -3    0.23    0.33
   5   6   3    0.31    0.23
  -6  -6  -3    3.83    0.62
   6  -6   3    3.08    0.61
  -6   6  -3    3.00    0.62
  -6   6  -3    3.07    0.71
  -7  -6  -3   -0.29    0.52
  -7  -6  -3    1.05    0.48
   7  -6   3    0.95    0.43
  -7   6  -3    1.75    0.49
  -7   6  -3    1.63    0.47
  -7  -7   3    0.44    0.37
  -7  -7   3   -0.39    0.54
   7  -7  -3    0.43    0.40
  -7   7   3    0.57    1.03
  -7   7   3    0.23    0.45
  -6  -7   3    0.01    0.24
  -6  -7   3    0.09    0.45
   6  -7  -3    0.57    0.35
  -6   7   3   -0.12    0.52
  -6   7   3    0.22    0.39
  -6   7   3    0.23    0.32
  -5  -7   3    0.88    0.41
  -5  -7   3    1.01    0.26
   5  -7  -3    1.43    0.36
   5  -7  -3    0.86    0.37
  -5   7   3    0.77    0.30
  -5   7   3    0.69    0.37
  -5   7   3    0.42    0.53
  -5   7   3    0.18    0.27
   4  -7  -3    0.03    0.28
   4  -7  -3    0.21    0.26
  -4  -7   3    0.07    0.29
  -4  -7   3    0.07    0.14
  -4   7   3   -0.11    0.22
  -4   7   3   -0.80    0.35
  -4   7   3    0.04    0.19
  -4   7   3   -0.31    0.27
   3  -7  -3    5.49    0.80
  -3  -7   3    5.56    0.72
   3  -7  -3    5.57    0.79
  -3   7   3    4.97    0.75
  -3   7   3    5.49    0.85
  -3   7   3    5.57    0.79
  -3   7   3    3.99    0.79
   2  -7  -3    5.44    0.62
   2  -7  -3    3.80    0.60
   2  -7  -3    3.76    0.57
  -2   7   3    3.60    0.62
  -2   7   3    3.74    0.58
  -2   7   3    3.42    0.56
  -1  -7   3   11.60    1.55
   1  -7  -3   12.25    1.56
  -1  -7   3   11.42    1.53
   1  -7  -3   11.67    1.54
   1  -7  -3   11.56    1.57
  -1  -7   3   12.32    1.51
   1   7  -3   11.36    1.51
  -1   7   3   10.80    1.56
   1   7  -3   11.34    1.54
  -1   7   3   11.02    1.53
   1   7  -3   11.21    1.54
  -1   7   3   11.17    1.58
   0  -7  -3    3.21    0.49
   0  -7  -3    4.56    0.54
   0  -7  -3    4.53    0.54
   0   7   3    3.08    0.48
   0   7   3    2.70    0.54
   0   7   3    3.25    0.49
   0   7   3    3.33    0.52
  -1  -7  -3    8.29    1.09
   1  -7   3    8.03    1.09
   1  -7   3    9.06    1.13
  -1  -7  -3    8.55    1.09
   1  -7   3    9.37    1.12
  -1  -7  -3    8.08    1.08
  -1  -7  -3    7.10    1.06
  -1   7  -3    7.50    1.13
   1   7   3    7.58    1.09
  -1   7  -3    9.39    1.11
   1   7   3    6.99    1.08
   1   7   3    7.71    1.07
  -1   7  -3    9.44    1.11
   1   7   3    7.35    1.12
   2  -7   3   35.49    4.46
   2  -7   3   34.44    4.46
  -2  -7  -3   31.69    4.43
  -2  -7  -3   32.27    4.43
  -2  -7  -3   34.45    4.43
   2  -7   3   37.01    4.45
  -2  -7  -3   36.71    4.44
   2   7   3   32.01    4.43
  -2   7  -3   36.70    4.46
   2   7   3   33.87    4.43
  -2   7  -3   34.25    4.46
  -2   7  -3   31.28    4.45
   2   7   3   32.60    4.44
   2   7   3   31.59    4.44
  -3  -7  -3    1.70    0.29
   3  -7   3    2.42    0.39
   3  -7   3    1.72    0.42
  -3  -7  -3    2.46    0.34
   3  -7   3    2.78    0.42
  -3  -7  -3    1.82    0.36
   3   7   3    1.11    0.33
   3   7   3    1.77    0.37
  -3   7  -3    1.95    0.37
  -3   7  -3    2.07    0.43
  -3   7  -3    2.35    0.41
   3   7   3    1.69    0.30
   4  -7   3    3.58    0.57
   4  -7   3    2.92    0.58
   4  -7   3    2.65    0.60
  -4  -7  -3    4.09    0.55
  -4  -7  -3    3.20    0.49
  -4  -7  -3    3.58    0.56
  -4   7  -3    4.67    0.63
  -4   7  -3    3.06    0.56
   4   7   3    3.15    0.60
  -4   7  -3    2.44    0.61
   4   7   3    3.85    0.52
  -5  -7  -3    2.77    0.52
  -5  -7  -3    2.94    0.56
   5  -7   3    3.35    0.56
   5  -7   3    2.66    0.63
  -5   7  -3    2.23    0.65
  -5   7  -3    2.64    0.54
   5   7   3    2.90    0.62
  -5   7  -3    3.40    0.59
   6  -7   3    2.22    0.49
  -6  -7  -3    0.73    0.57
  -6  -7  -3    1.46    0.40
  -6   7  -3    1.83    0.48
  -6   7  -3    1.45    0.46
  -6   7  -3    0.94    0.54
  -7  -7  -3    0.77    0.53
   7  -7   3    0.67    0.44
  -7  -7  -3    0.46    0.43
  -7   7  -3   -0.01    0.43
  -7   7  -3    0.44    0.43
  -7  -8   3    0.18    0.30
  -7  -8   3   -0.49    0.53
   7  -8  -3   -0.85    0.37
  -7   8   3    0.64    0.49
   6  -8  -3    0.31    0.35
  -6  -8   3    0.38    0.26
  -6  -8   3    0.18    0.43
  -6   8   3    0.31    0.35
  -6   8   3    0.51    0.60
  -6   8   3    0.31    0.41
  -5  -8   3    0.57    0.36
   5  -8  -3    0.63    0.34
  -5  -8   3    0.56    0.22
  -5   8   3   -0.24    0.29
  -5   8   3    0.21    0.37
  -5   8   3    0.41    0.54
   4  -8  -3   -0.03    0.29
  -4  -8   3    0.27    0.29
  -4  -8   3    0.31    0.16
   4  -8  -3    0.20    0.27
  -4   8   3   -0.02    0.19
  -4   8   3    0.60    0.32
  -4   8   3    0.15    0.25
  -4   8   3    0.85    0.41
  -3  -8   3    7.63    1.03
   3  -8  -3    7.35    1.07
   3  -8  -3    8.18    1.06
  -3  -8   3    7.88    0.98
  -3   8   3    8.26    1.12
  -3   8   3    6.69    1.03
  -3   8   3    5.67    1.00
   2  -8  -3   16.21    2.51
   2  -8  -3   19.11    2.47
  -2  -8   3   20.35    2.45
  -2  -8   3   19.95    2.46
   2  -8  -3   18.37    2.49
  -2  -8   3   19.60    2.45
   2   8  -3   18.90    2.46
   2   8  -3   16.97    2.45
  -2   8   3   18.18    2.49
  -2   8   3   17.47    2.50
  -2   8   3   18.29    2.47
  -1  -8   3   -0.02    0.15
  -1  -8   3    0.30    0.10
   1  -8  -3    0.03    0.22
   1  -8  -3    0.37    0.21
   1  -8  -3    0.38    0.17
  -1  -8   3    0.50    0.21
  -1   8   3    0.23    0.15
   1   8  -3    0.54    0.18
   1   8  -3    0.25    0.19
   1   8  -3    0.04    0.08
  -1   8   3    0.27    0.26
  -1   8   3    0.11    0.20
   0  -8   3    0.03    0.16
   0  -8  -3   -0.29    0.20
   0  -8   3   -0.13    0.18
   0  -8  -3   -0.05    0.13
   0  -8  -3    0.07    0.19
   0  -8   3    0.11    0.21
   0   8   3    0.30    0.14
   0   8  -3   -0.03    0.22
   0   8  -3   -0.12    0.12
   0   8  -3   -0.12    0.17
   0   8   3   -0.10    0.11
   0   8   3   -0.02    0.26
   0   8  -3   -0.02    0.14
   0   8   3    0.22    0.18
  -1  -8  -3    3.41    0.49
   1  -8   3    4.76    0.57
  -1  -8  -3    3.91    0.53
   1  -8   3    3.68    0.57
  -1  -8  -3    3.57    0.53
  -1  -8  -3    3.82    0.52
   1  -8   3    3.51    0.54
   1   8   3    3.20    0.53
   1   8   3    3.63    0.52
  -1   8  -3    4.20    0.57
   1   8   3    3.28    0.50
  -1   8  -3    2.38    0.53
   1   8   3    4.50    0.57
  -1   8  -3    2.96    0.56
  -2  -8  -3    8.46    1.12
  -2  -8  -3    8.47    1.11
  -2  -8  -3    8.24    1.11
   2  -8   3    9.24    1.16
  -2  -8  -3    7.87    1.13
   2  -8   3    8.33    1.18
   2   8   3    8.46    1.15
   2   8   3    7.16    1.12
  -2   8  -3    8.81    1.17
   2   8   3    8.17    1.11
  -2   8  -3    7.50    1.18
   2   8   3    7.86    1.13
  -2   8  -3    9.58    1.18
   3  -8   3    0.47    0.27
  -3  -8  -3    0.75    0.17
  -3  -8  -3    0.39    0.19
   3  -8   3    0.33    0.32
  -3  -8  -3    0.95    0.23
   3  -8   3    1.22    0.43
  -3  -8  -3    0.72    0.16
  -3   8  -3   -0.03    0.23
   3   8   3    0.14    0.25
   3   8   3    0.47    0.24
  -3   8  -3    0.37    0.32
  -3   8  -3    0.74    0.29
   3   8   3    0.42    0.16
   3   8   3    0.63    0.21
  -4  -8  -3    0.43    0.27
  -4  -8  -3    0.07    0.13
   4  -8   3    0.15    0.35
  -4  -8  -3    0.20    0.19
   4  -8   3    0.15    0.31
   4  -8   3   -0.19    0.28
  -4  -8  -3    0.10    0.13
   4   8   3    0.20    0.16
  -4   8  -3    0.25    0.35
   4   8   3    0.06    0.31
  -4   8  -3    0.10    0.30
  -4   8  -3   -0.15    0.24
  -5  -8  -3    0.74    0.29
  -5  -8  -3    0.50    0.34
   5  -8   3    0.36    0.31
   5  -8   3   -0.01    0.34
   5   8   3    0.39    0.41
  -5   8  -3    0.35    0.34
  -5   8  -3    0.60    0.49
  -5   8  -3    0.96    0.49
  -6  -8  -3   -0.15    0.33
  -6  -8  -3    0.57    0.40
   6  -8   3   -0.09    0.36
  -6   8  -3   -0.02    0.37
  -6   8  -3    1.29    0.52
  -6   8  -3   -0.60    0.37
  -7  -8  -3    0.23    0.49
   7  -8   3    0.42    0.45
  -7  -8  -3    0.28    0.37
  -7   8  -3    0.63    0.58
  -7   8  -3   -0.41    0.44
  -7   8  -3    0.00    0.44
  -7  -9   3    0.20    0.55
  -7  -9   3    0.78    0.37
   7  -9  -3    0.43    0.44
  -7   9   3    0.17    0.68
  -7   9   3    0.03    0.49
  -6  -9   3   -0.07    0.43
  -6  -9   3   -0.02    0.24
   6  -9  -3    0.05    0.62
  -6   9   3   -0.45    0.40
  -6   9   3   -0.07    0.35
  -6   9   3   -0.54    0.55
   5  -9  -3    4.94    0.93
  -5  -9   3    4.45    0.74
  -5  -9   3    5.00    0.67
   5  -9  -3    3.82    0.74
  -5   9   3    4.41    0.72
  -5   9   3    3.56    0.68
  -5   9   3    4.12    0.82
   4  -9  -3    0.85    0.35
  -4  -9   3    0.41    0.29
   4  -9  -3   -0.05    0.31
  -4  -9   3    0.11    0.16
  -4   9   3    0.08    0.25
  -4   9   3    0.08    0.20
  -4   9   3    0.19    0.43
  -4   9   3    0.29    0.33
  -3  -9   3    0.07    0.24
  -3  -9   3    0.63    0.13
   3  -9  -3    0.39    0.27
   3  -9  -3   -0.18    0.24
  -3   9   3    0.36    0.25
  -3   9   3    0.50    0.36
  -3   9   3    0.04    0.29
  -3   9   3   -0.08    0.15
   2  -9  -3   12.94    1.68
  -2  -9   3   13.44    1.62
  -2  -9   3   13.16    1.65
   2  -9  -3   11.50    1.69
  -2  -9   3   10.77    1.62
  -2  -9   3   12.06    1.63
   2  -9  -3   12.08    1.65
  -2   9   3   12.08    1.71
  -2   9   3   12.92    1.68
   2   9  -3   12.43    1.64
  -2   9   3   11.93    1.65
   2   9  -3   12.49    1.63
  -1  -9   3    4.37    0.58
  -1  -9   3    3.94    0.62
   1  -9  -3    5.18    0.62
  -1  -9   3    4.94    0.65
  -1  -9   3    3.35    0.57
   1  -9  -3    5.50    0.68
   1  -9  -3    4.75    0.66
   1   9  -3    4.50    0.63
  -1   9   3    4.24    0.64
   1   9  -3    4.37    0.64
  -1   9   3    5.52    0.71
   1   9  -3    3.58    0.57
   0  -9  -3    2.63    0.43
   0  -9   3    2.78    0.47
   0  -9  -3    3.20    0.49
   0  -9   3    3.47    0.44
   0   9  -3    2.67    0.42
   0   9  -3    2.99    0.48
   0   9  -3    2.19    0.45
   0   9   3    3.41    0.47
   0   9   3    2.10    0.49
   0   9   3    2.94    0.42
   0   9   3    2.69    0.42
   0   9  -3    3.13    0.43
  -1  -9  -3    9.45    1.31
   1  -9   3   11.12    1.42
   1  -9   3   10.00    1.38
  -1  -9  -3    9.62    1.34
  -1  -9  -3   10.33    1.35
   1  -9   3   10.10    1.35
   1   9   3   11.44    1.38
   1   9   3   10.37    1.32
  -1   9  -3    9.94    1.37
  -1   9  -3    9.37    1.33
  -1   9  -3   10.35    1.35
   1   9   3    9.51    1.33
  -1   9  -3    8.30    1.39
   2  -9   3    0.52    0.25
   2  -9   3    0.41    0.27
  -2  -9  -3    0.21    0.14
   2  -9   3    0.41    0.23
  -2  -9  -3    0.52    0.16
  -2  -9  -3    0.60    0.17
  -2  -9  -3    0.52    0.18
  -2   9  -3    0.10    0.23
   2   9   3    0.21    0.16
   2   9   3    0.50    0.20
   2   9   3    0.13    0.17
  -2   9  -3    1.04    0.28
   2   9   3    0.37    0.22
  -2   9  -3   -0.20    0.27
   3  -9   3    0.20    0.24
  -3  -9  -3    0.51    0.15
  -3  -9  -3    0.71    0.20
  -3  -9  -3    0.74    0.17
   3  -9   3   -0.14    0.24
   3  -9   3    0.21    0.27
  -3  -9  -3    0.63    0.19
  -3   9  -3   -0.06    0.25
   3   9   3    0.21    0.20
  -3   9  -3    0.04    0.28
  -3   9  -3    0.18    0.32
   3   9   3    0.46    0.24
   3   9   3    0.91    0.19
   4  -9   3    1.08    0.37
   4  -9   3    1.39    0.34
  -4  -9  -3    1.23    0.27
  -4  -9  -3    0.78    0.30
  -4  -9  -3    0.97    0.19
   4  -9   3    0.93    0.41
  -4   9  -3    0.27    0.39
   4   9   3    0.81    0.21
  -4   9  -3    0.79    0.33
  -4   9  -3    0.32    0.34
   5  -9   3    0.12    0.33
  -5  -9  -3    1.38    0.32
  -5  -9  -3    1.36    0.37
  -5   9  -3    0.01    0.48
  -5   9  -3    0.51    0.40
  -5   9  -3    0.36    0.35
   5   9   3    0.70    0.43
  -6  -9  -3    0.49    0.41
  -6  -9  -3    0.81    0.32
   6  -9   3    0.14    0.38
  -6   9  -3    0.04    0.41
  -6   9  -3    0.01    0.53
  -6   9  -3   -0.28    0.41
  -7  -9  -3    0.60    0.51
   7  -9   3    0.20    0.46
  -7  -9  -3    0.47    0.41
  -7   9  -3    0.56    0.51
  -7   9  -3    0.36    0.49
  -7   9  -3    1.05    0.61
   7 -10  -3    0.38    0.44
  -7 -10   3    0.57    0.36
  -7 -10   3    0.22    0.53
  -7  10   3    1.06    0.48
  -7  10   3    0.11    0.51
  -7  10   3    0.94    0.70
  -6 -10   3    0.04    0.42
  -6 -10   3    0.40    0.25
   6 -10  -3   -0.39    0.36
  -6  10   3    0.66    0.58
  -6  10   3   -0.27    0.35
  -6  10   3   -0.03    0.43
   5 -10  -3    1.98    0.45
  -5 -10   3    1.33    0.31
  -5 -10   3    2.49    0.47
  -5  10   3    1.79    0.49
  -5  10   3    2.18    0.64
  -5  10   3    0.81    0.35
  -5  10   3    1.10    0.41
   4 -10  -3    0.57    0.33
  -4 -10   3    0.65    0.30
  -4 -10   3   -0.20    0.14
   4 -10  -3   -0.24    0.30
  -4  10   3    0.53    0.29
  -4  10   3    0.08    0.33
  -4  10   3   -0.47    0.18
  -4  10   3   -0.30    0.45
  -3 -10   3    3.57    0.45
   3 -10  -3    2.77    0.55
  -3 -10   3    3.49    0.51
   3 -10  -3    3.89    0.57
  -3  10   3    3.08    0.53
   3  10  -3    3.12    0.46
  -3  10   3    2.46    0.50
  -3  10   3    3.23    0.60
   3  10  -3    3.00    0.45
  -3  10   3    2.44    0.57
  -2 -10   3    1.54    0.25
   2 -10  -3    1.47    0.29
   2 -10  -3    1.33    0.36
   2 -10  -3    1.42    0.33
  -2 -10   3    1.77    0.29
  -2 -10   3    1.28    0.22
   2  10  -3    1.04    0.27
  -2  10   3    1.16    0.32
   2  10  -3    1.94    0.27
  -2  10   3    1.67    0.40
  -2  10   3    1.29    0.29
   2  10  -3    1.32    0.23
  -1 -10   3    7.12    0.98
   1 -10  -3    6.09    1.03
  -1 -10   3    6.64    0.94
   1 -10  -3    7.55    0.98
   1 -10  -3    8.34    1.02
  -1 -10   3    7.78    1.01
  -1 -10   3    8.07    0.95
   1  10  -3    7.98    1.01
  -1  10   3    7.56    1.02
   1  10  -3    6.13    1.00
  -1  10   3    5.37    1.02
  -1  10   3    6.43    0.97
   1  10  -3    6.86    0.94
   0 -10   3   10.34    1.44
   0 -10  -3   11.17    1.45
   0 -10   3   11.11    1.42
   0 -10  -3    9.62    1.40
   0 -10  -3   10.96    1.43
   0 -10   3   10.35    1.40
   0  10   3   10.05    1.46
   0  10  -3   11.44    1.39
   0  10  -3   10.45    1.45
   0  10  -3   10.71    1.43
   0  10   3   11.00    1.40
   0  10   3    9.14    1.38
   0  10   3   11.04    1.43
   0  10  -3   10.01    1.39
  -1 -10  -3    9.12    1.05
  -1 -10  -3    7.84    1.07
   1 -10   3    7.21    1.07
  -1 -10  -3    8.18    1.08
   1 -10   3    7.36    1.12
   1 -10   3    7.58    1.09
   1  10   3    7.95    1.05
   1  10   3    7.40    1.04
  -1  10  -3    7.49    1.08
  -1  10  -3    6.68    1.10
  -1  10  -3    7.22    1.05
   1  10   3    8.82    1.12
  -2 -10  -3   10.56    1.44
  -2 -10  -3   12.77    1.44
  -2 -10  -3    9.65    1.42
   2 -10   3    9.54    1.50
   2 -10   3   11.20    1.48
  -2 -10  -3   10.94    1.44
   2  10   3   10.90    1.47
  -2  10  -3   10.46    1.51
   2  10   3   10.56    1.44
  -2  10  -3   10.96    1.49
  -2  10  -3   11.76    1.49
   2  10   3   10.24    1.44
   3 -10   3    3.57    0.66
  -3 -10  -3    5.13    0.62
   3 -10   3    4.88    0.69
   3 -10   3    4.89    0.69
  -3 -10  -3    4.16    0.60
  -3 -10  -3    3.63    0.59
  -3 -10  -3    4.00    0.60
  -3  10  -3    3.95    0.68
  -3  10  -3    4.46    0.70
   3  10   3    3.90    0.61
   3  10   3    3.44    0.62
   3  10   3    3.53    0.62
   3  10   3    4.89    0.60
  -3  10  -3    4.62    0.73
   4 -10   3    0.47    0.39
  -4 -10  -3    0.17    0.14
  -4 -10  -3    0.35    0.25
   4 -10   3    0.26    0.31
   4 -10   3    0.52    0.33
  -4 -10  -3   -0.09    0.19
  -4  10  -3   -0.39    0.30
   4  10   3    0.34    0.35
  -4  10  -3    0.47    0.42
   4  10   3    0.03    0.16
  -5 -10  -3    1.12    0.36
  -5 -10  -3    0.71    0.29
   5 -10   3    0.01    0.33
  -5  10  -3    0.97    0.47
  -5  10  -3    0.70    0.42
  -5  10  -3    0.54    0.42
  -6 -10  -3    4.10    0.72
  -6 -10  -3    5.89    0.80
   6 -10   3    4.72    0.79
  -6  10  -3    4.41    0.83
  -6  10  -3    3.81    0.80
  -6  10  -3    3.20    0.86
  -6 -11   3    0.69    0.27
   6 -11  -3    0.82    0.42
  -6 -11   3   -0.28    0.41
  -6  11   3    0.16    0.45
  -6  11   3   -0.16    0.58
  -6  11   3    0.21    0.40
  -5 -11   3    0.21    0.20
   5 -11  -3    0.15    0.35
  -5 -11   3    0.30    0.36
  -5  11   3   -0.01    0.25
  -5  11   3    0.11    0.55
  -5  11   3    0.26    0.40
  -5  11   3    0.62    0.41
  -4 -11   3    2.56    0.44
   4 -11  -3    2.41    0.48
  -4 -11   3    2.82    0.36
   4 -11  -3    1.94    0.48
  -4  11   3    2.66    0.61
  -4  11   3    1.59    0.48
  -4  11   3    1.29    0.49
  -4  11   3    1.28    0.37
  -3 -11   3    0.96    0.25
  -3 -11   3    0.67    0.16
   3 -11  -3    1.26    0.34
   3 -11  -3    0.95    0.31
  -3  11   3    0.45    0.23
  -3  11   3    1.76    0.39
   3  11  -3    0.54    0.18
  -3  11   3    0.88    0.42
  -3  11   3    0.65    0.29
   3  11  -3    0.46    0.19
   2 -11  -3   -0.23    0.17
  -2 -11   3    0.07    0.10
  -2 -11   3   -0.13    0.08
  -2 -11   3    0.16    0.15
   2 -11  -3   -0.16    0.24
   2 -11  -3   -0.23    0.26
  -2  11   3   -0.17    0.17
   2  11  -3    0.12    0.19
   2  11  -3    0.15    0.12
   2  11  -3   -0.02    0.18
  -2  11   3    0.53    0.32
  -2  11   3   -0.21    0.24
  -2  11   3   -0.37    0.30
  -1 -11   3    6.43    0.79
  -1 -11   3    6.20    0.82
  -1 -11   3    5.62    0.75
  -1 -11   3    5.16    0.74
   1  11  -3    5.37    0.74
   1  11  -3    4.69    0.79
   0 -11  -3   12.87    1.62
   0 -11  -3   13.10    1.66
   0 -11  -3   12.14    1.65
   0  11   3   12.07    1.68
   0  11   3   11.69    1.60
   0  11   3   12.77    1.62
   0  11   3    9.98    1.67
   1 -11   3    3.64    0.49
   1 -11   3    2.82    0.52
   1 -11   3    3.18    0.49
  -1  11  -3    3.45    0.55
  -1  11  -3    2.90    0.48
  -1  11  -3    2.31    0.44
   2 -11   3    4.58    0.56
  -2 -11  -3    3.13    0.47
  -2 -11  -3    3.64    0.49
   2 -11   3    2.98    0.54
   2 -11   3    3.87    0.58
  -2 -11  -3    2.70    0.44
  -2 -11  -3    3.32    0.48
  -2  11  -3    2.81    0.48
   2  11   3    2.96    0.48
  -2  11  -3    3.70    0.56
   2  11   3    3.06    0.47
   2  11   3    3.49    0.53
   2  11   3    2.85    0.47
  -2  11  -3    3.63    0.57
  -2  11  -3    2.28    0.55
  -3 -11  -3    0.27    0.15
   3 -11   3    0.29    0.33
  -3 -11  -3    0.24    0.17
  -3 -11  -3    0.30    0.18
   3 -11   3    0.77    0.29
   3 -11   3    0.29    0.30
  -3 -11  -3    0.35    0.18
   3  11   3    0.22    0.20
  -3  11  -3    0.56    0.34
   3  11   3    0.35    0.24
  -3  11  -3    0.21    0.27
  -3  11  -3    1.05    0.35
   3  11   3    0.40    0.17
  -4 -11  -3    1.89    0.31
  -4 -11  -3    1.36    0.34
   4 -11   3    2.95    0.45
  -4 -11  -3    1.24    0.34
   4 -11   3    2.28    0.51
   4  11   3    1.66    0.31
  -4  11  -3    2.07    0.45
  -4  11  -3    1.41    0.46
  -4  11  -3    2.39    0.53
   4  11   3    1.83    0.38
   4  11   3    1.49    0.41
   5 -11   3    1.17    0.77
   5 -11   3    0.87    0.39
  -5 -11  -3    0.47    0.31
   5 -11   3    0.02    0.44
  -5  11  -3    0.08    0.47
  -5  11  -3    0.60    0.44
  -5  11  -3    0.32    0.37
  -6 -11  -3    0.90    0.35
  -6 -11  -3    1.01    0.42
   6 -11   3    0.25    0.43
  -6  11  -3    0.55    0.46
  -6  11  -3    1.33    0.65
  -6  11  -3    0.47    0.50
   6 -12  -3    0.93    0.43
  -6 -12   3    0.21    0.42
  -6 -12   3    0.62    0.27
  -6  12   3    0.02    0.62
  -6  12   3    0.06    0.43
  -6  12   3    0.96    0.50
   5 -12  -3    0.81    0.76
   5 -12  -3    1.81    0.46
  -5 -12   3    2.44    0.46
  -5 -12   3    1.47    0.31
  -5  12   3    1.52    0.58
  -5  12   3    0.46    0.40
  -5  12   3    0.90    0.48
  -5  12   3    1.63    0.46
  -4 -12   3    0.26    0.16
   4 -12  -3    0.14    0.47
   4 -12  -3    0.65    0.34
  -4  12   3   -0.24    0.36
  -4  12   3    0.11    0.30
  -4  12   3   -0.01    0.22
  -4  12   3    0.68    0.50
   3 -12  -3   -0.23    0.26
  -3 -12   3    0.07    0.12
  -3 -12   3    0.22    0.17
   3 -12  -3   -0.31    0.28
  -3 -12   3   -0.05    0.11
  -3 -12   3   -0.04    0.21
  -3  12   3    0.06    0.40
  -3  12   3    0.05    0.27
  -3  12   3   -0.18    0.33
  -3  12   3   -0.04    0.18
   2 -12  -3    0.45    0.21
  -2 -12   3    0.56    0.17
   2 -12  -3    0.45    0.30
  -2 -12   3    0.24    0.22
   2 -12  -3    0.57    0.28
  -2 -12   3    0.47    0.12
  -2 -12   3    0.44    0.14
   2  12  -3    0.52    0.15
  -2  12   3    0.46    0.21
  -2  12   3    0.98    0.36
  -2  12   3    0.58    0.27
  -2  12   3    0.41    0.34
   2  12  -3    0.35    0.22
   2  12  -3    0.61    0.22
  -1 -12   3    4.01    0.60
  -1 -12   3    4.11    0.55
   1 -12  -3    3.30    0.61
   1 -12  -3    4.08    0.69
   1 -12  -3    4.22    0.59
  -1 -12   3    3.52    0.53
  -1 -12   3    4.70    0.59
   1  12  -3    4.15    0.54
  -1  12   3    2.47    0.64
  -1  12   3    3.84    0.61
   1  12  -3    3.74    0.61
   1  12  -3    3.19    0.58
  -1  12   3    3.84    0.57
   0 -12   3    1.72    0.28
   0 -12  -3    1.36    0.29
   0 -12  -3    0.62    0.21
   0 -12   3    1.01    0.30
   0 -12  -3    1.29    0.31
   0 -12   3    1.18    0.23
   0  12  -3    1.12    0.29
   0  12   3    0.70    0.34
   0  12   3    0.31    0.25
   0  12   3    0.74    0.18
   0  12  -3    1.01    0.33
   0  12   3    0.42    0.21
   0  12  -3    1.24    0.21
   0  12  -3    0.93    0.21
  -1 -12  -3   13.48    1.57
   1 -12   3   11.96    1.63
   1 -12   3   12.24    1.59
  -1 -12  -3   12.72    1.60
   1 -12   3   13.44    1.62
  -1 -12  -3   12.07    1.60
   1  12   3   11.07    1.55
  -1  12  -3   10.85    1.57
  -1  12  -3   11.25    1.60
   1  12   3   10.53    1.59
  -1  12  -3   11.73    1.64
  -1  12  -3   10.94    1.62
   1  12   3   11.04    1.57
   1  12   3   12.54    1.63
   2 -12   3    1.92    0.45
  -2 -12  -3    2.16    0.38
  -2 -12  -3    2.34    0.36
  -2 -12  -3    2.18    0.33
   2 -12   3    2.67    0.45
  -2 -12  -3    2.34    0.39
   2 -12   3    2.52    0.44
   2  12   3    2.55    0.36
  -2  12  -3    2.21    0.46
   2  12   3    2.05    0.37
  -2  12  -3    2.34    0.49
  -2  12  -3    2.00    0.38
   2  12   3    2.20    0.43
  -2  12  -3    1.80    0.43
   2  12   3    1.94    0.36
  -3 -12  -3    0.48    0.19
  -3 -12  -3    0.10    0.15
   3 -12   3   -0.01    0.27
  -3 -12  -3    0.33    0.18
  -3 -12  -3    0.36    0.17
   3 -12   3   -0.24    0.31
   3 -12   3   -0.16    0.30
  -3  12  -3    0.50    0.36
   3  12   3    0.34    0.21
   3  12   3    0.02    0.22
  -3  12  -3   -0.45    0.36
   3  12   3    0.66    0.26
   3  12   3    0.27    0.17
  -3  12  -3    0.26    0.29
  -3  12  -3   -0.08    0.21
  -4 -12  -3    0.01    0.15
   4 -12   3    0.64    0.43
  -4 -12  -3    0.20    0.22
  -4 -12  -3    0.13    0.18
   4 -12   3    0.35    0.32
  -4 -12  -3    0.43    0.23
   4  12   3    0.45    0.25
  -4  12  -3   -0.39    0.30
  -4  12  -3    0.16    0.44
  -4  12  -3    0.38    0.38
   4  12   3    0.31    0.17
   4  12   3   -0.34    0.30
  -5 -12  -3    0.37    0.30
  -5 -12  -3    0.60    0.32
   5 -12   3    0.61    0.39
  -5  12  -3    0.70    0.45
  -5  12  -3    0.03    0.39
  -5  12  -3    1.01    0.57
  -6 -12  -3   -0.10    0.33
   6 -12   3    0.10    0.42
  -6 -12  -3    0.52    0.38
  -6  12  -3    0.53    0.63
  -6  12  -3    0.82    0.49
  -6  12  -3    0.46    0.52
  -6 -13   3    0.47    0.27
  -6 -13   3    0.87    0.44
   6 -13  -3    0.60    0.44
  -6  13   3    0.30    0.57
  -6  13   3    0.33    0.52
  -6  13   3    0.18    0.46
  -5 -13   3    1.15    0.43
   5 -13  -3    2.06    0.49
  -5 -13   3    1.66    0.34
  -5  13   3    2.03    0.51
  -5  13   3    1.35    0.54
  -5  13   3    2.05    0.62
  -4 -13   3   -0.07    0.16
   4 -13  -3   -0.26    0.32
  -4 -13   3    0.35    0.27
  -4  13   3   -0.09    0.33
  -4  13   3   -0.07    0.26
  -4  13   3    0.26    0.51
  -3 -13   3    1.02    0.21
   3 -13  -3    1.33    0.38
  -3 -13   3    1.50    0.23
  -3 -13   3    1.19    0.22
  -3 -13   3    1.45    0.27
   3 -13  -3    0.75    0.38
  -3  13   3    0.86    0.42
   3  13  -3    1.73    0.28
   3  13  -3    1.01    0.28
  -3  13   3    0.73    0.29
   3  13  -3    1.35    0.25
  -3  13   3    1.14    0.37
  -3  13   3    1.05    0.42
  -2 -13   3    3.35    0.57
  -2 -13   3    4.76    0.56
  -2 -13   3    4.50    0.53
   2 -13  -3    3.60    0.64
  -2 -13   3    3.52    0.50
   2 -13  -3    4.02    0.57
   2 -13  -3    4.07    0.63
  -2  13   3    2.99    0.60
  -2  13   3    3.05    0.56
  -2  13   3    3.54    0.67
   2  13  -3    3.22    0.57
   2  13  -3    3.41    0.56
  -2  13   3    3.82    0.65
   2  13  -3    3.59    0.53
   1 -13  -3   -0.15    0.17
   1 -13  -3    0.43    0.28
  -1 -13   3    0.16    0.19
  -1 -13   3    0.49    0.25
   1 -13  -3    0.45    0.26
  -1 -13   3    0.16    0.13
  -1 -13   3    0.23    0.15
   1  13  -3    0.45    0.24
  -1  13   3    0.84    0.35
   1  13  -3    0.15    0.12
   1  13  -3    0.07    0.26
  -1  13   3    0.12    0.24
  -1  13   3    0.13    0.16
   0 -13   3    8.27    1.16
   0 -13  -3    8.36    1.21
   0 -13   3    7.32    1.22
   0 -13  -3   10.05    1.16
   0 -13   3    8.33    1.19
   0 -13   3    8.71    1.16
   0 -13  -3    9.25    1.20
   0  13   3    9.24    1.17
   0  13  -3    8.87    1.20
   0  13  -3    7.48    1.14
   0  13   3    8.09    1.20
   0  13  -3    8.51    1.23
   0  13   3    7.63    1.35
   0  13  -3    7.65    1.15
   0  13   3    9.39    1.14
  -1 -13  -3   10.55    1.26
  -1 -13  -3   10.68    1.29
  -1 -13  -3   10.06    1.29
   1 -13   3    8.34    1.30
   1 -13   3    7.31    1.27
   1  13   3    9.89    1.23
   1  13   3    9.18    1.26
  -1  13  -3    9.58    1.28
  -1  13  -3    7.66    1.34
   1  13   3    9.29    1.29
   1  13   3    9.12    1.32
  -1  13  -3    8.06    1.30
   2 -13   3    1.31    0.37
  -2 -13  -3    1.72    0.31
   2 -13   3    2.05    0.42
   2 -13   3    1.71    0.38
  -2 -13  -3    1.76    0.28
  -2 -13  -3    1.06    0.29
  -2 -13  -3    1.53    0.22
   2  13   3    1.32    0.25
   2  13   3    1.43    0.31
  -2  13  -3    1.05    0.29
  -2  13  -3    1.20    0.37
  -2  13  -3    1.48    0.43
   2  13   3    1.36    0.36
  -2  13  -3    0.93    0.38
   2  13   3    1.19    0.27
  -3 -13  -3    0.89    0.25
   3 -13   3    0.90    0.39
  -3 -13  -3    1.07    0.26
  -3 -13  -3    0.98    0.21
   3 -13   3    0.79    0.35
   3 -13   3    1.07    0.38
  -3  13  -3    1.26    0.42
   3  13   3    0.91    0.26
   3  13   3    1.33    0.32
   3  13   3    1.06    0.24
  -3  13  -3    0.73    0.34
   3  13   3    0.88    0.27
  -3  13  -3    1.08    0.27
  -3  13  -3    0.82    0.39
   4 -13   3    1.57    0.51
  -4 -13  -3    2.65    0.40
  -4 -13  -3    2.97    0.39
  -4 -13  -3    2.77    0.45
  -4  13  -3    1.48    0.60
   4  13   3    2.21    0.52
  -4  13  -3    1.69    0.52
   4  13   3    3.11    0.41
   4  13   3    2.34    0.45
  -4  13  -3    0.76    0.53
  -4  13  -3    2.61    0.48
   5 -13   3   -0.35    0.33
  -5 -13  -3   -0.02    0.27
  -5 -13  -3    0.11    0.27
  -5  13  -3   -0.14    0.42
  -5  13  -3    1.18    0.52
  -5  13  -3   -0.39    0.40
   6 -13   3   -0.27    0.43
  -6 -13  -3   -0.10    0.36
  -6 -13  -3    0.04    0.30
  -6  13  -3   -0.35    0.54
  -6  13  -3    0.28    0.47
  -6  13  -3   -1.16    0.44
   6 -14  -3    0.18    0.43
  -6 -14   3   -0.54    0.38
  -6 -14   3    0.12    0.28
  -6  14   3   -0.65    0.60
  -6  14   3   -0.36    0.45
  -6  14   3   -0.51    0.49
   5 -14  -3   -0.08    0.39
  -5 -14   3    0.55    0.25
  -5 -14   3    0.95    0.36
  -5  14   3    0.75    0.62
  -5  14   3    1.30    0.45
  -5  14   3    0.66    0.49
   4 -14  -3    1.19    0.42
  -4 -14   3    0.85    0.22
  -4 -14   3    0.73    0.29
  -4  14   3    0.65    0.45
  -4  14   3    0.97    0.54
  -4  14   3    0.20    0.37
  -3 -14   3    1.77    0.26
   3 -14  -3    1.86    0.42
   3 -14  -3    1.49    0.45
  -3 -14   3    1.64    0.29
  -3 -14   3    1.48    0.23
  -3 -14   3    1.11    0.30
  -3 -14   3    1.38    0.26
  -3  14   3    1.61    0.33
  -3  14   3    1.08    0.51
  -3  14   3    1.18    0.46
  -3  14   3    1.62    0.42
   3  14  -3    1.82    0.32
   3  14  -3    1.05    0.27
   2 -14  -3    2.70    0.51
   2 -14  -3    2.22    0.41
   2 -14  -3    2.50    0.47
  -2 -14   3    2.36    0.43
  -2 -14   3    1.92    0.34
  -2 -14   3    2.97    0.40
  -2 -14   3    2.82    0.37
   2  14  -3    3.32    0.44
  -2  14   3    2.19    0.47
  -2  14   3    1.82    0.52
   2  14  -3    1.92    0.43
   2  14  -3    2.62    0.36
  -2  14   3    2.90    0.53
  -2  14   3    1.90    0.41
  -1 -14   3    0.12    0.24
   1 -14  -3   -0.48    0.24
   1 -14  -3    0.27    0.18
  -1 -14   3    0.07    0.20
  -1 -14   3    0.02    0.14
  -1 -14   3    0.05    0.13
   1 -14  -3    0.35    0.25
  -1  14   3   -0.66    0.32
  -1  14   3   -0.32    0.28
   1  14  -3    0.10    0.22
   1  14  -3   -0.10    0.12
   1  14  -3   -0.43    0.27
  -1  14   3   -0.22    0.23
  -1  14   3   -0.03    0.17
   0 -14  -3    0.36    0.27
   0 -14   3    0.15    0.18
   0 -14  -3    0.39    0.19
   0 -14   3    0.02    0.26
   0 -14   3    0.73    0.25
   0 -14   3   -0.02    0.27
   0 -14  -3    0.50    0.25
   0  14  -3    0.39    0.36
   0  14   3   -0.13    0.31
   0  14   3    0.03    0.22
   0  14   3    0.18    0.13
   0  14   3    0.31    0.17
   0  14  -3    0.15    0.24
   0  14  -3    0.43    0.16
   0  14  -3    0.15    0.16
  -1 -14  -3    0.05    0.17
  -1 -14  -3   -0.17    0.21
   1 -14   3   -0.33    0.25
   1 -14   3    0.43    0.25
  -1 -14  -3    0.10    0.21
   1 -14   3    0.12    0.23
  -1  14  -3   -0.02    0.26
   1  14   3   -0.12    0.21
  -1  14  -3   -0.08    0.32
  -1  14  -3   -0.19    0.16
  -1  14  -3    0.07    0.24
   1  14   3    0.28    0.12
   1  14   3    0.51    0.32
   1  14   3   -0.18    0.16
  -2 -14  -3    0.54    0.24
   2 -14   3    0.29    0.34
  -2 -14  -3    1.46    0.24
   2 -14   3    0.91    0.34
   2 -14   3    0.61    0.30
  -2 -14  -3    0.92    0.27
   2  14   3    0.88    0.26
  -2  14  -3    1.10    0.34
   2  14   3    1.10    0.20
   2  14   3    0.74    0.24
   2  14   3    1.33    0.35
  -2  14  -3    0.78    0.36
  -2  14  -3    0.06    0.37
  -2  14  -3    0.95    0.25
  -3 -14  -3    2.96    0.53
   3 -14   3    3.92    0.61
  -3 -14  -3    4.12    0.53
  -3 -14  -3    4.05    0.54
   3 -14   3    2.47    0.62
   3 -14   3    3.61    0.63
  -3 -14  -3    3.53    0.48
   3  14   3    3.21    0.51
  -3  14  -3    2.80    0.61
  -3  14  -3    3.54    0.65
  -3  14  -3    2.74    0.54
   3  14   3    3.82    0.55
  -3  14  -3    2.31    0.63
   3  14   3    3.01    0.56
   3  14   3    3.23    0.52
  -4 -14  -3    0.43    0.22
   4 -14   3    0.54    0.48
   4 -14   3    0.28    0.35
  -4 -14  -3    0.02    0.23
  -4 -14  -3    0.38    0.20
  -4 -14  -3    0.18    0.16
   4  14   3   -0.37    0.24
  -4  14  -3   -0.32    0.71
  -4  14  -3    0.14    0.36
   4  14   3    0.73    0.36
   4  14   3    0.32    0.20
  -4  14  -3   -0.31    0.38
  -4  14  -3    0.22    0.43
   5 -14   3    0.28    0.40
  -5 -14  -3   -0.13    0.26
  -5 -14  -3   -0.09    0.24
  -5  14  -3   -0.56    0.42
  -5  14  -3    0.18    0.44
  -5  14  -3    0.86    0.59
  -6 -14  -3    0.17    0.31
   6 -14   3    0.35    0.48
  -6 -14  -3    0.66    0.38
  -6  14  -3    1.05    0.56
  -6  14  -3    0.40    0.67
  -6  14  -3   -0.02    0.50
   6 -15  -3    0.24    0.46
  -6 -15   3    0.87    0.33
  -6 -15   3    0.32    0.39
  -6  15   3    1.84    0.73
  -6  15   3    1.73    0.56
  -6  15   3    0.52    0.55
   5 -15  -3   -0.36    0.38
  -5 -15   3    0.38    0.33
  -5 -15   3   -0.01    0.20
  -5  15   3   -0.20    0.60
  -5  15   3   -0.71    0.42
  -5  15   3   -0.32    0.40
  -4 -15   3   -0.01    0.24
   4 -15  -3   -0.26    0.35
  -4 -15   3    0.30    0.19
  -4  15   3    0.17    0.43
  -4  15   3   -0.23    0.37
  -3 -15   3    0.11    0.22
   3 -15  -3    0.48    0.34
  -3 -15   3    0.17    0.16
   3 -15  -3   -0.08    0.36
  -3 -15   3    0.24    0.11
  -3 -15   3    0.25    0.19
  -3 -15   3    0.06    0.16
  -3  15   3   -0.38    0.39
  -3  15   3   -0.43    0.30
  -3  15   3    0.58    0.44
   3  15  -3    0.11    0.23
   3  15  -3   -0.07    0.17
  -3  15   3   -0.18    0.24
   2 -15  -3    1.55    0.35
   2 -15  -3    1.98    0.46
  -2 -15   3    2.08    0.35
  -2 -15   3    1.97    0.31
  -2 -15   3    1.44    0.38
   2 -15  -3    3.25    0.49
  -2  15   3    2.23    0.48
   2  15  -3    1.45    0.39
   2  15  -3    1.92    0.31
  -2  15   3    1.72    0.35
  -2  15   3    2.20    0.50
  -2  15   3    1.38    0.41
   2  15  -3    1.40    0.37
   1 -15  -3    3.38    0.56
   1 -15  -3    2.77    0.50
  -1 -15   3    4.36    0.55
   1 -15  -3    3.49    0.59
  -1 -15   3    3.50    0.50
  -1 -15   3    2.43    0.55
  -1 -15   3    3.03    0.47
   1  15  -3    3.51    0.55
  -1  15   3    3.44    0.65
  -1  15   3    2.42    0.54
  -1  15   3    4.18    0.79
   1  15  -3    3.92    0.49
   1  15  -3    3.87    0.59
  -1  15   3    2.71    0.50
   0 -15   3    0.47    0.18
   0 -15  -3    0.46    0.25
   0 -15   3    0.50    0.30
   0 -15   3    0.20    0.24
   0 -15   3   -0.04    0.18
   0 -15  -3   -0.09    0.18
   0 -15  -3   -0.04    0.26
   0  15   3    0.24    0.13
   0  15  -3    0.11    0.22
   0  15  -3    0.24    0.16
   0  15  -3    0.43    0.16
   0  15   3   -0.18    0.33
   0  15  -3    0.32    0.33
   0  15   3   -0.18    0.23
   0  15   3    0.30    0.18
   1 -15   3    9.74    1.31
  -1 -15  -3    9.63    1.26
   1 -15   3    9.16    1.28
  -1 -15  -3    9.23    1.29
   1 -15   3    9.02    1.34
  -1 -15  -3    9.95    1.30
   1  15   3    8.90    1.22
  -1  15  -3    7.96    1.30
   1  15   3    8.46    1.28
   1  15   3    9.35    1.26
  -1  15  -3   10.21    1.26
   1  15   3    8.44    1.33
  -1  15  -3    9.46    1.36
  -2 -15  -3    2.30    0.40
   2 -15   3    3.05    0.48
  -2 -15  -3    2.22    0.40
  -2 -15  -3    2.61    0.37
   2 -15   3    2.54    0.46
   2 -15   3    1.37    0.47
  -2  15  -3    1.14    0.49
   2  15   3    2.09    0.32
  -2  15  -3    2.60    0.48
  -2  15  -3    1.45    0.37
   2  15   3    2.04    0.46
  -2  15  -3    2.05    0.44
   2  15   3    1.99    0.39
   2  15   3    2.27    0.39
  -3 -15  -3    0.24    0.13
   3 -15   3   -0.06    0.37
   3 -15   3    0.33    0.33
   3 -15   3    0.19    0.36
  -3 -15  -3    0.34    0.20
  -3 -15  -3    0.87    0.25
  -3 -15  -3    0.22    0.20
   3  15   3    0.67    0.32
  -3  15  -3    0.92    0.36
  -3  15  -3   -0.07    0.41
   3  15   3    0.56    0.24
   3  15   3    0.40    0.21
  -3  15  -3    0.76    0.27
  -3  15  -3    0.16    0.41
   4 -15   3    0.21    0.37
   4 -15   3    1.27    0.47
  -4 -15  -3    0.01    0.23
  -4 -15  -3   -0.08    0.19
  -4 -15  -3    0.26    0.18
  -4 -15  -3    0.14    0.21
  -4  15  -3    0.30    0.38
   4  15   3    0.01    0.21
  -4  15  -3    0.71    0.54
   4  15   3    0.34    0.28
  -4  15  -3    0.98    0.48
  -5 -15  -3    1.05    0.31
   5 -15   3    0.55    0.42
  -5 -15  -3    0.75    0.30
  -5  15  -3    0.09    0.52
  -5  15  -3    0.31    0.47
  -5  15  -3    0.50    0.48
  -6 -15  -3    0.78    0.37
   6 -15   3    0.43    0.49
  -6 -15  -3   -0.07    0.33
  -6  15  -3    0.20    0.56
  -6  15  -3    0.15    0.69
  -6  15  -3   -0.23    0.61
   6 -16  -3   -0.18    0.44
  -6 -16   3    0.06    0.38
  -6 -16   3    0.00    0.28
  -6  16   3    0.83    1.08
  -6  16   3   -0.11    0.51
  -5 -16   3   -0.38    0.19
   5 -16  -3    0.12    0.41
  -5 -16   3    0.09    0.33
  -5  16   3    0.05    0.44
  -5  16   3    0.61    0.49
  -5  16   3   -0.40    0.60
  -4 -16   3    0.85    0.26
  -4 -16   3    0.86    0.20
  -4 -16   3    1.04    0.25
   4 -16  -3    0.84    0.42
  -4  16   3    0.42    0.42
  -4  16   3    0.58    0.48
  -4  16   3    1.35    0.53
   3 -16  -3    0.51    0.69
  -3 -16   3    0.06    0.17
  -3 -16   3   -0.13    0.23
  -3 -16   3    0.16    0.17
   3 -16  -3    0.68    0.35
  -3  16   3    0.42    0.46
   3  16  -3    0.04    0.19
  -3  16   3   -0.24    0.40
   3  16  -3    0.03    0.25
  -3  16   3    0.43    0.36
   3  16  -3    0.24    0.21
   2 -16  -3    0.22    0.35
  -2 -16   3    0.61    0.29
   2 -16  -3    0.04    0.21
  -2 -16   3    0.30    0.21
   2 -16  -3    0.13    0.31
   2  16  -3    0.29    0.17
  -2  16   3    0.32    0.32
  -2  16   3    0.18    0.41
  -2  16   3   -0.15    0.20
   2  16  -3    0.16    0.29
  -2  16   3    0.18    0.37
   2  16  -3    0.41    0.27
   1 -16  -3    0.53    0.25
   1 -16  -3    1.62    0.39
  -1 -16   3    1.42    0.37
  -1 -16   3    0.98    0.23
   1 -16  -3    0.89    0.34
  -1 -16   3    1.61    0.31
  -1 -16   3    1.20    0.20
  -1  16   3    0.89    0.44
   1  16  -3    0.53    0.29
  -1  16   3    1.82    0.42
  -1  16   3    1.21    0.35
   1  16  -3    1.27    0.23
  -1  16   3    0.81    0.26
   1  16  -3    1.02    0.39
   0 -16   3   10.17    1.24
   0 -16  -3    9.58    1.20
   0 -16   3    9.57    1.20
   0 -16   3    8.29    1.19
   0 -16  -3    8.22    1.24
   0 -16   3   10.16    1.29
   0  16  -3    8.40    1.18
   0  16   3    9.26    1.21
   0  16  -3    7.83    1.20
   0  16  -3    8.48    1.30
   0  16   3    9.89    1.21
   0  16   3    9.26    1.32
   0  16   3    8.55    1.17
   0  16   3    7.26    1.24
   0  16  -3    6.90    1.24
   1 -16   3    1.37    0.33
   1 -16   3    0.21    0.34
   1 -16   3    0.87    0.30
  -1 -16  -3    1.41    0.32
  -1 -16  -3    1.36    0.26
  -1 -16  -3    1.16    0.32
   1  16   3    1.02    0.40
  -1  16  -3    0.56    0.26
  -1  16  -3    0.05    0.39
   1  16   3    1.62    0.32
   1  16   3    1.05    0.24
  -1  16  -3    0.98    0.31
  -1  16  -3    0.75    0.33
   2 -16   3    2.66    0.46
  -2 -16  -3    2.42    0.35
  -2 -16  -3    1.39    0.37
   2 -16   3    0.91    0.45
   2 -16   3    1.61    0.41
  -2 -16  -3    2.62    0.39
  -2  16  -3    2.50    0.54
  -2  16  -3    1.82    0.44
   2  16   3    1.67    0.45
  -2  16  -3    1.03    0.34
   2  16   3    1.48    0.33
  -2  16  -3    2.10    0.45
  -3 -16  -3    0.60    0.26
  -3 -16  -3    0.73    0.15
   3 -16   3    0.93    0.42
  -3 -16  -3    1.22    0.29
   3 -16   3   -0.12    0.34
  -3 -16  -3    0.47    0.23
   3  16   3    1.01    0.26
   3  16   3    0.53    0.26
  -3  16  -3    0.78    0.40
   3  16   3    1.07    0.38
  -3  16  -3    0.62    0.28
  -3  16  -3    0.17    0.42
  -3  16  -3    1.12    0.46
   4 -16   3    0.90    0.48
  -4 -16  -3    1.77    0.34
   4 -16   3    0.78    0.43
  -4 -16  -3    1.19    0.26
  -4 -16  -3    1.01    0.29
  -4 -16  -3    1.06    0.26
   4  16   3    1.46    0.31
   4  16   3    1.48    0.52
  -4  16  -3    0.75    0.47
  -4  16  -3    2.07    0.60
  -4  16  -3    1.23    0.52
  -4  16  -3    0.77    0.41
  -5 -16  -3    0.58    0.30
   5 -16   3    0.40    0.46
  -5 -16  -3    1.12    0.34
  -5  16  -3    0.54    0.53
  -5  16  -3    2.04    0.67
  -5  16  -3    0.84    0.53
  -6 -16  -3    0.33    0.39
  -6 -16  -3    0.58    0.35
  -6  16  -3    0.95    0.60
  -6  16  -3    0.51    0.60
   6 -17  -3    0.63    0.59
  -6 -17   3    0.76    0.41
  -6 -17   3    0.80    0.34
  -6  17   3    0.98    0.58
  -6  17   3    1.04    0.62
  -5 -17   3    0.62    0.22
   5 -17  -3   -0.25    0.42
  -5 -17   3    0.92    0.27
  -5 -17   3    0.33    0.36
  -5  17   3    0.71    0.50
  -5  17   3   -0.63    0.47
  -5  17   3    1.12    0.66
  -4 -17   3    2.35    0.35
   4 -17  -3    2.90    0.59
  -4 -17   3    2.33    0.40
  -4 -17   3    2.53    0.39
  -4  17   3    3.03    0.69
  -4  17   3    1.60    0.57
   4  17  -3    2.59    0.41
  -4  17   3    1.20    0.61
  -3 -17   3    3.58    0.54
   3 -17  -3    2.69    0.69
  -3 -17   3    3.63    0.53
  -3 -17   3    3.43    0.57
   3 -17  -3    2.71    0.64
  -3  17   3    2.75    0.65
   3  17  -3    3.62    0.58
  -3  17   3    4.31    0.73
   3  17  -3    4.07    0.56
  -3  17   3    3.59    1.02
   3  17  -3    3.89    0.59
  -2 -17   3    0.33    0.18
   2 -17  -3    0.21    0.32
  -2 -17   3    0.25    0.30
   2 -17  -3   -0.33    0.20
  -2 -17   3    0.66    0.24
   2 -17  -3    0.20    0.34
  -2  17   3    0.28    0.33
  -2  17   3   -0.04    0.21
   2  17  -3   -0.34    0.17
  -2  17   3    1.03    0.48
   2  17  -3    0.19    0.32
  -2  17   3    0.12    0.39
   2  17  -3   -0.19    0.25
   1 -17  -3    0.13    0.21
   1 -17  -3   -0.34    0.30
  -1 -17   3   -0.04    0.29
  -1 -17   3    0.17    0.17
  -1 -17   3   -0.21    0.21
   1 -17  -3    0.23    0.28
  -1  17   3    0.40    0.31
   1  17  -3   -0.01    0.24
  -1  17   3    0.04    0.19
   1  17  -3    0.37    0.34
  -1  17   3    0.75    0.41
   1  17  -3   -0.15    0.15
  -1  17   3    0.70    0.32
   0 -17   3    0.21    0.19
   0 -17   3    0.14    0.56
   0 -17  -3    0.67    0.32
   0 -17  -3    0.32    0.21
   0 -17   3    0.05    0.25
   0 -17  -3    0.27    0.27
   0 -17   3    0.23    0.21
   0  17  -3    0.35    0.18
   0  17   3    0.88    0.40
   0  17  -3    0.34    0.17
   0  17   3    0.35    0.20
   0  17   3    0.25    0.15
   0  17   3    0.01    0.25
   0  17   3    0.15    0.24
   0  17  -3    0.31    0.37
   0  17  -3    0.51    0.27
  -1 -17  -3    0.87    0.30
   1 -17   3    1.00    0.39
   1 -17   3    0.14    0.30
   1 -17   3    0.24    0.27
  -1 -17  -3    0.72    0.24
  -1 -17  -3    0.63    0.31
  -1  17  -3    0.76    0.34
   1  17   3    0.61    0.22
  -1  17  -3    0.50    0.27
   1  17   3    0.68    0.74
   1  17   3    0.83    0.18
  -1  17  -3    0.39    0.24
  -1  17  -3    0.22    0.41
   1  17   3    0.67    0.31
   1  17   3    1.02    0.15
  -2 -17  -3    1.24    0.31
   2 -17   3    1.25    0.42
   2 -17   3    0.27    0.36
  -2 -17  -3    0.62    0.28
   2 -17   3    0.69    0.34
  -2 -17  -3    0.67    0.24
  -2  17  -3    1.16    0.46
   2  17   3    0.88    0.26
  -2  17  -3    1.04    0.38
  -2  17  -3    1.05    0.30
  -2  17  -3    0.51    0.37
   2  17   3    0.56    0.38
   3 -17   3    1.93    0.50
  -3 -17  -3    1.53    0.32
  -3 -17  -3    1.73    0.34
  -3 -17  -3    1.07    0.34
   3 -17   3    0.86    0.49
   3 -17   3    2.05    0.47
   3  17   3    2.16    0.47
  -3  17  -3    0.91    0.44
   3  17   3    1.43    0.36
   3  17   3    1.83    0.34
  -3  17  -3    1.65    0.50
  -3  17  -3    0.93    0.53
  -3  17  -3    0.96    0.77
  -4 -17  -3    0.33    0.25
  -4 -17  -3    0.63    0.21
  -4 -17  -3    0.90    0.18
   4 -17   3    0.62    0.41
  -4  17  -3    0.04    0.44
  -4  17  -3   -0.34    0.48
  -4  17  -3    0.94    0.55
   4  17   3    0.15    0.26
   4  17   3    0.94    0.32
  -5 -17  -3    0.43    0.30
  -5 -17  -3    0.27    0.38
  -5  17  -3    0.73    0.62
  -5  17  -3    0.18    0.52
  -5 -18   3    0.22    0.19
  -5 -18   3    0.72    0.28
  -5 -18   3    0.51    0.25
  -5  18   3    0.00    0.63
  -5  18   3    0.01    0.50
  -4 -18   3    0.16    0.22
   4 -18  -3    0.00    0.40
   4  18  -3   -0.12    0.23
  -4  18   3    0.03    0.44
  -4  18   3    0.16    0.50
  -4  18   3    0.49    0.57
   3 -18  -3    0.08    0.36
  -3 -18   3    0.10    0.19
  -3 -18   3    0.55    0.22
   3 -18  -3   -0.21    0.43
  -3 -18   3    0.20    0.34
  -3  18   3   -0.15    0.37
   3  18  -3    0.20    0.23
   3  18  -3    0.48    0.30
  -3  18   3   -0.54    0.45
   3  18  -3   -0.40    0.27
  -3  18   3    0.48    0.47
   2 -18  -3    0.00    0.34
  -2 -18   3    0.09    0.23
   2 -18  -3    0.33    0.24
  -2 -18   3    0.08    0.19
   2 -18  -3   -0.10    0.37
  -2 -18   3    0.19    0.32
  -2  18   3    0.85    0.42
  -2  18   3   -0.51    0.43
  -2  18   3   -0.49    0.31
   2  18  -3    0.01    0.29
   2  18  -3    0.02    0.20
  -2  18   3    0.66    0.42
   2  18  -3   -0.20    0.32
   1 -18  -3    1.01    0.28
   1 -18  -3    1.55    0.39
  -1 -18   3    1.36    0.33
   1 -18  -3    0.89    0.39
  -1 -18   3    0.88    0.24
  -1 -18   3    0.03    0.33
  -1  18   3    0.35    0.35
   1  18  -3    1.12    0.35
  -1  18   3    1.45    0.49
  -1  18   3    0.90    0.26
  -1  18   3    1.67    0.37
   1  18  -3    0.70    0.40
   1  18  -3    0.94    0.24
   0 -18   3    8.15    1.19
   0 -18   3    9.90    1.25
   0 -18   3    9.25    1.19
   0 -18  -3    8.09    1.20
   0 -18  -3    9.01    1.28
   0 -18   3    6.13    1.24
   0 -18  -3    9.36    1.26
   0  18  -3    9.61    1.19
   0  18   3    8.87    1.20
   0  18  -3    7.53    1.28
   0  18  -3    9.00    1.16
   0  18   3    6.39    1.26
   0  18  -3    8.77    1.24
   0  18   3    8.57    1.16
   0  18   3    9.79    1.20
   0  18   3    7.69    1.24
  -1 -18  -3    0.41    0.22
   1 -18   3    0.05    0.29
   1 -18   3   -0.18    0.33
  -1 -18  -3    0.49    0.31
  -1 -18  -3    0.29    0.28
   1 -18   3    0.36    0.29
   1  18   3    0.21    0.29
   1  18   3    0.44    0.41
  -1  18  -3   -0.19    0.40
   1  18   3    0.20    0.20
  -1  18  -3    0.32    0.27
  -1  18  -3    0.37    0.31
  -1  18  -3    0.31    0.23
  -2 -18  -3    0.50    0.23
   2 -18   3    0.45    0.34
   2 -18   3    0.41    0.36
  -2 -18  -3    0.48    0.28
   2 -18   3    0.36    0.39
  -2 -18  -3    0.13    0.27
   2  18   3   -0.29    0.37
   2  18   3    0.22    0.22
  -2  18  -3    0.18    0.35
  -2  18  -3   -0.23    0.43
  -2  18  -3   -0.02    0.34
  -2  18  -3   -0.16    0.25
  -3 -18  -3    0.01    0.24
  -3 -18  -3    0.16    0.27
   3 -18   3   -0.26    0.43
   3 -18   3    0.77    0.46
  -3 -18  -3    0.24    0.24
   3 -18   3    0.39    0.38
   3  18   3    0.61    0.27
  -3  18  -3    0.35    0.27
  -3  18  -3    0.98    0.49
  -3  18  -3    0.41    0.49
   3  18   3    0.23    0.39
  -3  18  -3    0.22    0.42
   3  18   3    0.41    0.25
   4 -18   3   -0.40    0.43
  -4 -18  -3    0.19    0.13
  -4 -18  -3   -0.11    0.24
  -4 -18  -3    0.05    0.19
  -4 -18  -3    0.01    0.26
   4  18   3   -0.08    0.26
  -4  18  -3    0.34    0.53
   4  18   3   -0.17    0.30
   4  18   3    0.67    0.36
  -4  18  -3   -0.22    0.44
  -4  18  -3    0.56    0.51
   5 -18   3   -0.35    0.42
  -5 -18  -3    0.78    0.35
  -5 -18  -3    0.70    0.30
  -5  18  -3    0.18    0.53
  -5  18  -3    0.11    0.57
  -5  18  -3   -0.19    0.53
  -5 -19   3    0.06    0.25
  -5 -19   3    0.24    0.20
   5 -19  -3   -0.04    0.43
  -5 -19   3    0.09    0.15
  -5  19   3    0.27    0.55
  -5  19   3   -0.06    0.55
  -5  19   3   -0.01    0.62
  -4 -19   3    1.04    0.28
   4 -19  -3    0.16    0.44
   4  19  -3    0.94    0.30
  -4  19   3    0.44    0.53
  -4  19   3    0.02    0.46
   4  19  -3    1.36    0.31
  -4  19   3   -0.17    0.55
  -3 -19   3    0.92    0.26
   3 -19  -3    0.17    0.46
  -3 -19   3    1.58    0.29
  -3 -19   3    1.64    0.55
   3 -19  -3   -0.27    0.60
   3  19  -3    0.27    0.35
   3  19  -3    1.27    0.36
  -3  19   3    0.81    0.52
   3  19  -3    1.12    0.28
  -3  19   3    0.55    0.50
   2 -19  -3    0.13    0.35
  -2 -19   3    0.90    0.29
   2 -19  -3    0.48    0.29
  -2 -19   3    1.19    0.25
  -2 -19   3    0.95    0.38
   2 -19  -3    0.69    0.42
   2  19  -3    0.83    0.37
   2  19  -3    0.92    0.39
   2  19  -3    0.66    0.24
  -2  19   3    1.10    0.45
  -2  19   3    0.14    0.25
  -2  19   3   -0.16    0.48
  -2  19   3    0.27    0.44
  -1 -19   3    0.57    0.21
  -1 -19   3    0.50    0.36
   1 -19  -3    0.13    0.36
   1 -19  -3    0.49    0.33
   1 -19  -3    0.04    0.23
  -1 -19   3   -0.03    0.26
   1  19  -3    0.05    0.19
  -1  19   3    0.11    0.33
  -1  19   3    0.06    0.23
  -1  19   3    0.16    0.47
   1  19  -3    0.38    0.33
  -1  19   3    0.09    0.32
   1  19  -3   -0.05    0.39
   0 -19   3    1.98    0.52
   0 -19  -3    2.30    0.41
   0 -19  -3    1.97    0.46
   0 -19   3    2.38    0.46
   0 -19  -3    2.56    0.51
   0 -19   3    2.31    0.40
   0  19   3    2.02    0.40
   0  19   3    2.25    0.34
   0  19   3    2.08    0.57
   0  19  -3    2.33    0.35
   0  19  -3    1.86    0.38
   0  19  -3    1.50    0.55
   0  19   3    2.26    0.41
  -1 -19  -3    3.40    0.64
   1 -19   3    4.47    0.65
  -1 -19  -3    4.31    0.68
  -1 -19  -3    3.39    0.59
   1 -19   3    3.90    0.67
   1 -19   3    4.03    0.72
   1  19   3    3.45    0.59
   1  19   3    3.33    0.68
  -1  19  -3    3.90    0.60
  -1  19  -3    3.81    0.76
  -1  19  -3    3.78    0.61
  -1  19  -3    4.05    0.94
   1  19   3    5.09    0.76
   2 -19   3    2.17    0.54
   2 -19   3    1.89    0.50
  -2 -19  -3    1.44    0.40
  -2 -19  -3    1.27    0.39
   2 -19   3    1.85    0.75
  -2 -19  -3    1.43    0.36
  -2  19  -3    1.93    0.61
  -2  19  -3    1.37    0.40
  -2  19  -3    1.76    0.54
  -2  19  -3    2.58    0.48
   2  19   3    3.32    0.56
   2  19   3    2.04    0.38
  -3 -19  -3    1.40    0.32
   3 -19   3    0.39    0.42
   3 -19   3    0.42    0.51
  -3 -19  -3    1.00    0.31
  -3 -19  -3    1.57    0.34
   3  19   3    1.08    0.31
   3  19   3    0.13    0.43
  -3  19  -3    0.97    0.49
  -3  19  -3    0.56    0.53
  -3  19  -3    1.11    0.48
  -4 -19  -3    0.56    0.27
  -4 -19  -3   -0.15    0.27
   4 -19   3   -0.23    0.40
  -4 -19  -3    0.55    0.22
  -4  19  -3   -0.11    0.47
   4  19   3    0.85    0.36
   4  19   3    0.51    0.26
  -4  19  -3    0.04    0.52
  -4  19  -3    0.50    0.54
  -5 -19  -3   -0.01    0.19
   5 -19   3    0.93    0.51
  -5 -19  -3    0.08    0.31
  -5  19  -3   -0.24    0.57
  -5  19  -3   -0.41    0.54
  -5  19  -3    0.49    0.57
   5  19   3   -0.45    0.33
   5 -20  -3    0.42    0.48
  -5 -20   3    0.28    0.29
  -5  20   3    0.91    0.60
  -5  20   3   -0.52    0.58
  -4 -20   3    0.20    0.25
   4 -20  -3    0.10    0.43
   4  20  -3    0.29    0.28
  -4  20   3    0.41    0.51
   4  20  -3   -0.29    0.31
  -4  20   3   -0.01    0.48
  -4  20   3    0.34    0.58
   4  20  -3    0.25    0.36
  -3 -20   3    0.37    0.24
   3 -20  -3    0.57    0.41
  -3 -20   3    0.09    0.24
  -3 -20   3    0.26    0.31
   3  20  -3    0.28    0.24
  -3  20   3    1.11    0.55
  -3  20   3    0.66    0.51
   3  20  -3    0.48    0.36
  -3  20   3   -0.24    0.43
   3  20  -3    0.49    0.34
  -2 -20   3    1.42    0.46
   2 -20  -3    1.35    0.46
   2 -20  -3    1.56    0.39
   2 -20  -3    1.09    0.62
  -2 -20   3    2.13    0.40
  -2 -20   3    1.12    0.32
   2  20  -3    1.77    0.44
  -2  20   3    2.38    0.64
  -2  20   3    1.68    0.51
   2  20  -3    2.35    0.51
   2  20  -3    1.73    0.33
  -2  20   3    1.75    0.52
   1 -20  -3    0.58    0.47
   1 -20  -3   -0.03    0.38
  -1 -20   3    0.51    0.24
  -1 -20   3   -0.09    0.36
   1 -20  -3    0.21    0.31
  -1  20   3    0.61    0.31
  -1  20   3    0.74    0.39
   1  20  -3    0.73    0.23
   1  20  -3    1.04    0.36
   1  20  -3    0.79    0.42
  -1  20   3    0.21    0.49
  -1  20   3    0.54    0.36
   0 -20  -3    0.42    0.28
   0 -20  -3    0.59    0.37
   0 -20   3    1.27    0.44
   0 -20   3    1.10    0.44
   0 -20  -3    0.33    0.55
   0  20   3    0.84    0.28
   0  20   3    1.42    0.52
   0  20  -3    0.52    0.20
   0  20  -3    0.65    0.26
   0  20  -3    0.62    0.47
   0  20   3    0.48    0.26
   0  20   3    0.71    0.19
   1 -20   3    4.69    0.92
   1 -20   3    7.32    0.92
  -1 -20  -3    5.46    1.16
  -1 -20  -3    6.72    0.83
  -1 -20  -3    4.91    0.89
   1  20   3    4.94    0.93
   1  20   3    4.76    0.81
  -1  20  -3    4.97    0.91
  -1  20  -3    6.02    0.84
  -1  20  -3    5.50    0.83
  -1  20  -3    4.90    0.97
  -2 -20  -3    1.44    0.33
  -2 -20  -3    0.96    0.34
   2 -20   3    0.74    0.40
  -2 -20  -3    0.35    0.35
  -2  20  -3    0.76    0.45
  -2  20  -3    0.94    0.53
   2  20   3    1.12    0.48
   2  20   3    0.97    0.31
  -2  20  -3    1.00    0.36
  -2  20  -3    1.13    0.42
  -3 -20  -3    0.73    0.30
  -3 -20  -3    0.44    0.29
   3 -20   3    0.93    0.43
  -3 -20  -3    0.00    0.27
  -3  20  -3    0.34    0.53
  -3  20  -3    0.04    0.45
  -3  20  -3   -0.11    0.45
   3  20   3    0.77    0.31
   3  20   3    0.37    0.44
  -4 -20  -3    0.35    0.30
  -4 -20  -3    0.16    0.27
  -4 -20  -3    0.17    0.23
   4 -20   3    0.13    0.44
  -4  20  -3    0.36    0.54
  -4  20  -3    0.41    0.56
   4  20   3    0.12    0.39
   4  20   3    0.69    0.39
  -4  20  -3    0.09    0.57
   5 -20   3   -0.18    0.47
  -5 -20  -3    0.29    0.34
   5  20   3    0.05    0.37
  -5  20  -3    1.27    0.72
  -5  20  -3   -0.08    0.63
   5 -21  -3    0.49    0.50
  -5 -21   3    0.42    0.30
  -5  21   3    0.23    0.58
  -5  21   3    1.13    0.72
  -4 -21   3    0.01    0.26
  -4 -21   3    0.40    0.21
   4 -21  -3   -0.03    0.44
  -4 -21   3    0.53    0.25
   4  21  -3    0.15    0.32
  -4  21   3    0.03    0.58
  -4  21   3   -0.03    0.53
   4  21  -3    0.28    0.30
  -3 -21   3    0.80    0.30
   3 -21  -3    0.24    0.43
  -3 -21   3    0.71    0.26
  -3 -21   3    0.65    0.36
  -3  21   3   -0.12    0.46
  -3  21   3    1.22    0.61
   3  21  -3    0.46    0.27
   3  21  -3    0.64    0.39
  -3  21   3    0.29    0.52
   2 -21  -3    2.12    0.55
  -2 -21   3    2.55    0.48
   2 -21  -3    1.84    0.47
  -2 -21   3    3.13    0.56
  -2 -21   3    2.84    0.44
   2 -21  -3    1.42    0.58
  -2  21   3    2.48    0.59
  -2  21   3    2.65    0.69
  -2  21   3    1.78    0.49
   2  21  -3    2.50    0.59
   2  21  -3    3.40    0.45
  -2  21   3    2.40    0.60
  -1 -21   3    1.64    0.49
  -1 -21   3    1.30    0.33
   1 -21  -3    0.84    0.47
   1 -21  -3    1.42    0.44
  -1 -21   3    1.19    0.40
   1 -21  -3    1.51    0.37
  -1  21   3    2.04    0.61
  -1  21   3    1.76    0.50
  -1  21   3    2.09    0.44
   1  21  -3    1.71    0.33
   1  21  -3    1.55    0.55
   0 -21   3    0.62    0.37
   0 -21  -3    0.94    0.43
   0 -21   3    0.24    0.43
   0 -21  -3    1.72    0.41
   0 -21  -3    0.34    0.43
   0  21   3    0.58    0.52
   0  21   3    1.33    0.33
   0  21   3    1.27    0.23
   0  21  -3    1.67    0.56
   0  21  -3    1.27    0.31
   0  21   3    1.24    0.31
   0  21  -3    0.99    0.24
   1 -21   3    0.77    0.37
  -1 -21  -3   -0.13    0.25
   1 -21   3    0.67    0.45
  -1 -21  -3    0.64    0.38
  -1 -21  -3    0.68    0.32
  -1  21  -3   -0.13    0.25
  -1  21  -3   -0.20    0.38
  -1  21  -3    0.38    0.49
  -1  21  -3    0.31    0.29
   1  21   3   -0.38    0.47
  -2 -21  -3    0.50    0.32
   2 -21   3    0.88    0.48
  -2 -21  -3    0.55    0.33
   2 -21   3   -0.32    0.35
  -2  21  -3    0.27    0.38
  -2  21  -3    0.77    0.32
  -2  21  -3    1.00    0.55
   2  21   3   -0.29    0.73
   2  21   3    0.43    0.27
  -2  21  -3    0.31    0.44
  -3 -21  -3    0.56    0.30
  -3 -21  -3    0.01    0.28
   3 -21   3   -0.01    0.38
  -3 -21  -3    0.48    0.31
  -3  21  -3   -0.36    0.52
   3  21   3    0.64    0.34
   3  21   3    0.62    0.48
  -3  21  -3   -0.18    0.43
  -4 -21  -3   -0.31    0.26
  -4 -21  -3   -0.13    0.24
  -4 -21  -3    0.32    0.38
   4 -21   3    0.10    0.45
  -4  21  -3    0.17    0.57
  -4  21  -3   -0.07    0.55
   4  21   3    0.63    0.34
   4  21   3   -0.05    0.41
  -5 -21  -3   -0.74    0.32
   5 -21   3   -0.03    0.50
   5  21   3    0.29    0.41
  -5  21  -3   -0.48    0.59
  -5  21  -3    0.88    0.68
   4 -22  -3    0.20    0.48
  -4 -22   3    0.03    0.27
  -4 -22   3    0.41    0.27
  -4  22   3   -0.36    0.58
   4  22  -3    0.03    0.30
  -4  22   3   -0.06    0.57
  -3 -22   3    0.17    0.25
  -3 -22   3    0.62    0.37
   3 -22  -3    0.40    0.44
  -3 -22   3    0.28    0.29
  -3  22   3    0.01    0.55
  -3  22   3    0.69    0.51
   3  22  -3    0.84    0.30
   3  22  -3    0.49    0.41
   3  22  -3    0.87    0.47
  -2 -22   3   -0.81    0.37
  -2 -22   3    0.30    0.25
   2 -22  -3    0.71    0.42
   2 -22  -3   -0.13    0.44
   2 -22  -3   -0.07    0.29
  -2 -22   3    0.17    0.30
   2  22  -3    0.10    0.40
   2  22  -3    0.10    0.44
  -2  22   3    0.26    0.43
  -2  22   3    0.36    0.56
   2  22  -3    0.46    0.25
  -1 -22   3   -0.04    0.40
   1 -22  -3    0.60    0.30
   1 -22  -3    0.80    0.41
  -1 -22   3    0.23    0.34
   1 -22  -3    0.57    0.44
  -1 -22   3    1.20    0.30
  -1  22   3    1.40    0.57
   1  22  -3    1.01    0.53
  -1  22   3    0.61    0.76
   1  22  -3    0.79    0.27
   1  22  -3    0.31    0.42
  -1  22   3    0.97    0.39
   0 -22   3    0.64    0.35
   0 -22  -3    0.41    0.30
   0 -22  -3    1.08    0.44
   0 -22   3    0.42    0.43
   0 -22  -3    0.52    0.35
   0  22  -3    0.67    0.52
   0  22  -3    1.11    0.21
   0  22   3    0.51    0.19
   0  22   3    0.90    0.27
   0  22   3    0.76    0.56
   0  22  -3    0.75    0.28
  -1 -22  -3    0.15    0.27
  -1 -22  -3   -0.29    0.31
   1 -22   3    0.24    0.45
   1 -22   3    0.41    0.36
  -1 -22  -3    0.02    0.36
  -1  22  -3    0.74    0.30
   1  22   3    0.86    0.54
  -1  22  -3    1.15    0.56
   1  22   3    0.04    0.24
  -1  22  -3    0.69    0.31
  -2 -22  -3    0.29    0.32
   2 -22   3   -0.19    0.47
   2 -22   3   -0.56    0.34
  -2 -22  -3   -0.38    0.31
  -2 -22  -3    0.11    0.26
   2  22   3   -0.50    0.47
  -2  22  -3   -0.49    0.51
  -2  22  -3    0.91    0.40
   3 -22   3   -0.10    0.42
  -3 -22  -3    0.11    0.32
  -3 -22  -3    0.07    0.30
  -3 -22  -3    0.00    0.31
   3  22   3    0.63    0.54
  -3  22  -3   -0.20    0.56
   3  22   3   -0.27    0.46
  -3  22  -3    0.04    0.54
  -4 -22  -3    0.12    0.32
  -4 -22  -3    0.18    0.29
   4 -22   3    0.33    0.49
  -4 -22  -3   -0.26    0.26
  -4  22  -3   -0.01    0.61
  -4  22  -3   -0.91    0.52
   4  22   3    0.16    0.44
  -4 -23   3    0.39    0.30
   4 -23  -3    0.83    0.51
  -4 -23   3    0.10    0.29
  -4 -23   3   -0.04    0.24
   4  23  -3    0.07    0.32
  -4  23   3   -0.09    0.61
  -4  23   3    0.83    0.63
   3 -23  -3   -0.27    0.42
  -3 -23   3   -0.02    0.37
  -3 -23   3    0.31    0.27
  -3 -23   3    0.16    0.29
   3  23  -3    0.17    0.28
  -3  23   3   -0.15    0.58
  -3  23   3    1.26    0.88
   3  23  -3   -0.04    0.40
  -2 -23   3   -0.16    0.29
   2 -23  -3    0.26    0.41
  -2 -23   3    0.43    0.41
  -2 -23   3    0.09    0.25
   2 -23  -3   -0.39    0.51
   2 -23  -3    0.41    0.30
  -2  23   3    0.06    0.57
  -2  23   3   -0.18    0.42
   2  23  -3   -0.06    0.24
  -1 -23   3    0.14    0.25
   1 -23  -3    0.29    0.28
   1 -23  -3    0.26    0.38
  -1 -23   3    1.01    0.46
  -1 -23   3    0.26    0.33
   1  23  -3    0.11    0.24
  -1  23   3   -1.13    0.52
  -1  23   3    0.20    0.35
   1  23  -3    0.12    0.49
   0 -23  -3   -0.01    0.34
   0 -23  -3    0.82    0.45
   0 -23  -3    0.26    0.30
   0 -23   3   -0.12    0.45
   0 -23   3    0.96    0.39
   0  23   3    0.06    0.23
   0  23  -3    0.45    0.17
   0  23   3   -0.35    0.53
   0  23  -3    0.30    0.27
   0  23   3    0.33    0.17
   0  23  -3    0.21    0.53
  -1 -23  -3    0.04    0.28
   1 -23   3   -0.19    0.46
   1 -23   3   -0.24    0.36
  -1 -23  -3    0.64    0.36
  -1 -23  -3    0.11    0.39
  -1  23  -3   -0.45    0.52
   1  23   3    0.51    0.54
  -1  23  -3    0.69    0.30
   2 -23   3    0.22    0.40
  -2 -23  -3   -0.14    0.34
   2 -23   3    0.07    0.52
  -2 -23  -3    0.23    0.28
  -2 -23  -3    0.33    0.33
  -2  23  -3   -0.12    0.56
   2  23   3    0.27    0.53
  -2  23  -3    0.36    0.40
   3 -23   3    0.80    0.49
  -3 -23  -3    1.05    0.37
  -3 -23  -3    0.63    0.36
  -3 -23  -3    0.46    0.35
  -3  23  -3    0.51    0.62
   3  23   3    0.20    0.51
  -3  23  -3    0.73    0.66
   4 -23   3   -0.02    0.50
  -4 -23  -3    0.41    0.34
  -4 -23  -3    0.55    0.32
   4  23   3    0.74    0.50
  -4  23  -3    0.39    0.70
  -4  23  -3    0.49    0.59
  -4 -24   3    0.16    0.32
  -4 -24   3    0.32    0.31
   4 -24  -3   -0.49    0.48
  -4  24   3   -0.13    0.62
   4  24  -3    0.09    0.33
  -4  24   3   -0.87    0.62
  -3 -24   3   -0.01    0.39
  -3 -24   3    0.75    0.31
   3 -24  -3    0.18    0.46
  -3 -24   3    0.37    0.32
   3  24  -3    0.74    0.31
  -3  24   3   -0.12    0.55
   3  24  -3   -0.12    0.43
  -3  24   3   -0.13    0.61
  -2 -24   3    0.00    0.32
   2 -24  -3    0.52    0.43
   2 -24  -3   -0.13    0.31
  -2 -24   3    0.46    0.45
  -2 -24   3   -0.38    0.25
  -2  24   3    0.30    0.60
  -2  24   3   -0.23    0.44
   2  24  -3    0.31    0.27
   2  24  -3   -0.09    0.47
   1 -24  -3   -0.66    0.35
   1 -24  -3    0.18    0.31
   1 -24  -3   -0.18    0.45
  -1 -24   3    0.10    0.45
  -1 -24   3    0.07    0.27
  -1 -24   3   -0.42    0.31
  -1  24   3    0.43    0.59
  -1  24   3   -0.12    0.35
   1  24  -3   -0.17    0.24
   1  24  -3   -0.21    0.51
   0 -24  -3    1.27    0.38
   0 -24  -3    0.05    0.48
   0 -24   3    1.83    0.59
   0 -24  -3    0.55    0.42
   0 -24   3    1.41    0.44
   0  24   3    2.29    0.68
   0  24   3    1.30    0.24
   0  24  -3    2.77    0.63
   0  24  -3    1.10    0.36
   0  24   3    1.60    0.30
   0  24  -3    1.36    0.24
  -1 -24  -3    0.62    0.32
   1 -24   3   -0.25    0.60
  -1 -24  -3    0.58    0.35
  -1 -24  -3    0.01    0.41
   1 -24   3    0.20    0.38
   1  24   3    0.37    0.57
  -1  24  -3   -0.16    0.28
  -1  24  -3    0.00    0.30
   2 -24   3   -0.06    0.42
  -2 -24  -3    0.17    0.45
  -2 -24  -3    0.40    0.37
  -2 -24  -3    1.14    0.35
   2  24   3    0.41    0.55
  -2  24  -3    0.13    0.61
  -2  24  -3    0.14    0.41
  -3 -24  -3    0.49    0.36
  -3 -24  -3    0.18    0.35
   3 -24   3   -0.23    0.45
  -3 -24  -3    0.24    0.35
  -3  24  -3   -0.50    0.47
  -3  24  -3    0.50    0.63
   3  24   3    0.17    0.53
  -4 -24  -3    0.27    0.38
  -4  24  -3   -0.03    0.65
   4  24   3    0.27    0.50
  -3 -25   3    0.26    0.33
  -3 -25   3   -0.17    0.29
  -3 -25   3    0.34    0.43
   3 -25  -3   -0.55    0.45
   3  25  -3    0.16    0.31
  -3  25   3    0.11    0.65
   3  25  -3   -0.44    0.45
  -3  25   3   -0.11    0.53
  -2 -25   3    0.81    0.33
  -2 -25   3    0.39    0.47
   2 -25  -3    0.49    0.48
  -2 -25   3    1.08    0.40
   2 -25  -3    0.84    0.38
   2  25  -3    1.00    0.32
  -2  25   3    1.74    0.72
   2  25  -3    0.81    0.56
  -2  25   3    0.63    0.48
  -1 -25   3   -0.07    0.28
  -1 -25   3   -0.19    0.45
  -1 -25   3   -0.09    0.33
   1 -25  -3    0.45    0.43
   1 -25  -3    0.26    0.33
   1 -25  -3    0.14    0.51
   1  25  -3    0.02    0.26
  -1  25   3   -0.47    0.59
  -1  25   3    0.18    0.35
   1  25  -3    1.13    0.58
   0 -25  -3   -0.59    0.44
   0 -25   3   -0.47    0.33
   0 -25   3   -0.31    0.50
   0 -25  -3    0.64    0.41
   0 -25  -3   -0.34    0.30
   0  25   3    0.20    0.14
   0  25  -3   -0.28    0.36
   0  25   3   -0.09    0.18
   0  25  -3    0.06    0.13
   0  25  -3    0.05    0.56
   0  25   3   -1.16    0.54
  -1 -25  -3    0.52    0.45
   1 -25   3    0.39    0.40
  -1 -25  -3    0.64    0.39
   1 -25   3   -0.32    0.53
  -1 -25  -3    0.49    0.34
   1  25   3   -0.30    0.58
  -1  25  -3    0.06    0.29
  -1  25  -3    0.73    0.61
  -2 -25  -3    0.51    0.43
  -2 -25  -3    0.01    0.36
   2 -25   3   -0.13    0.41
  -2 -25  -3    0.04    0.32
  -2  25  -3   -0.39    0.60
  -2  25  -3    0.03    0.40
   2  25   3   -0.42    0.56
  -3 -25  -3    0.27    0.35
  -3 -25  -3   -0.32    0.35
   3 -25   3   -0.52    0.46
  -3 -25  -3   -0.28    0.36
  -3  25  -3    0.55    0.67
  -3  25  -3   -0.36    0.49
   3  25   3   -0.18    0.58
   3 -26  -3    0.62    0.56
  -3 -26   3    0.36    0.32
  -3 -26   3    0.43    0.35
  -3 -26   3    0.43    0.46
  -3  26   3    0.54    0.59
  -3  26   3    0.36    0.71
   3  26  -3    0.83    0.52
   3  26  -3   -0.05    0.34
  -2 -26   3    0.21    0.36
  -2 -26   3   -0.25    0.48
   2 -26  -3    0.51    0.48
   2 -26  -3   -0.34    0.32
  -2 -26   3    0.01    0.30
  -2  26   3   -1.05    0.62
  -2  26   3    0.29    0.47
   2  26  -3    0.39    0.31
   2  26  -3   -0.71    0.51
  -1 -26   3   -0.08    0.50
   1 -26  -3    0.44    0.44
   1 -26  -3   -0.29    0.31
  -1 -26   3   -0.12    0.29
  -1 -26   3    0.03    0.38
   1 -26  -3   -0.73    0.51
   1  26  -3   -0.05    0.57
  -1  26   3   -0.40    0.34
   1  26  -3    0.27    0.34
  -1  26   3   -0.43    0.61
   0 -26  -3   -0.06    0.31
   0 -26   3   -0.10    0.37
   0 -26  -3    0.41    0.61
   0 -26  -3    0.27    0.39
   0 -26   3    0.53    0.56
   0  26  -3   -0.24    0.45
   0  26   3    0.78    0.68
   0  26  -3   -0.01    0.59
   1 -26   3    0.47    0.60
  -1 -26  -3    0.17    0.36
  -1 -26  -3    1.08    0.44
   1 -26   3    0.49    0.44
  -1 -26  -3    0.45    0.50
   1  26   3    1.28    0.65
  -1  26  -3    1.59    0.69
  -1  26  -3    0.49    0.30
   2 -26   3   -0.14    0.43
  -2 -26  -3    0.02    0.37
  -2 -26  -3   -0.13    0.33
  -2 -26  -3   -0.59    0.42
  -2  26  -3   -0.52    0.39
   2  26   3   -0.27    0.58
  -2  26  -3   -0.81    0.62
  -3 -26  -3    1.01    0.40
  -3 -26  -3    0.00    0.40
  -3 -26  -3    1.06    0.44
   3  26   3   -0.11    0.64
  -3  26  -3    0.28    0.53
  -3  26  -3    1.20    0.75
  -2 -27   3    0.08    0.56
  -2 -27   3   -0.17    0.36
   2 -27  -3   -0.47    0.60
  -2 -27   3    0.04    0.36
  -2  27   3    0.18    0.47
   2  27  -3   -0.09    0.57
  -2  27   3    0.01    0.69
   1 -27  -3    0.48    0.36
  -1 -27   3    0.50    0.57
  -1 -27   3    0.17    0.31
  -1 -27   3    0.07    0.39
   1 -27  -3   -0.15    0.48
   1  27  -3    0.20    0.30
  -1  27   3    0.08    0.35
   1  27  -3    0.69    0.62
  -1  27   3    0.49    0.68
  -1  27   3    0.08    0.40
   0 -27   3   -0.72    0.64
   0 -27   3   -0.16    0.39
   0 -27  -3   -0.44    0.38
   0 -27  -3    0.20    0.34
   0 -27  -3    0.21    0.54
   0  27  -3    0.44    1.07
   0  27   3   -1.08    0.59
  -1 -27  -3    0.59    0.46
  -1 -27  -3    1.02    0.57
  -1 -27  -3    2.32    0.46
   1 -27   3    2.30    0.89
   1  27   3    0.93    0.70
  -1  27  -3    0.72    0.74
  -1  27  -3    1.67    0.37
  -2 -27  -3    0.39    0.41
  -2 -27  -3   -0.05    0.37
   2 -27   3    0.01    0.46
  -2 -27  -3   -0.60    0.45
  -2  27  -3   -0.06    0.70
  -2  27  -3   -0.19    0.41
   2  27   3   -0.29    0.61
  -1 -28   3    0.12    0.61
   1 -28  -3    0.82    0.52
  -1 -28   3    2.03    0.53
   1 -28  -3    0.82    0.42
  -1  28   3    1.44    0.41
   1  28  -3    1.46    0.70
  -1  28   3    0.95    0.78
  -1  28   3    0.90    0.36
   0 -28  -3    0.51    0.35
   0 -28   3   -0.65    0.60
   0 -28  -3   -0.62    0.39
   0 -28   3   -0.28    0.39
   0 -28  -3    0.25    0.57
   0  28  -3    0.42    0.66
   0  28   3   -0.64    0.65
  -1 -28  -3   -0.21    0.52
   1 -28   3    0.48    0.48
  -1 -28  -3    0.21    0.39
  -1 -28  -3    0.73    0.44
  -1  28  -3   -0.34    0.69
   1  28   3    0.68    0.72
  -1  28  -3    0.70    0.29
  -7   0   4    0.68    0.64
  -6   0   4    1.28    0.61
   6   0  -4    1.58    0.35
   6   0  -4    1.72    0.34
  -5   0   4    3.11    0.71
  -5   0   4    3.82    0.54
  -5   0   4    4.62    0.58
   5   0  -4    3.06    0.56
  -4   0   4    0.85    0.24
   4   0  -4    0.42    0.18
  -4   0   4    0.51    0.17
  -4   0   4    0.84    0.41
  -3   0   4   14.96    2.01
   3   0  -4   15.33    2.01
   3   0  -4   16.19    2.01
  -3   0   4   14.22    2.00
   2   0  -4   12.92    1.73
  -2   0   4   13.91    1.72
  -2   0   4   13.48    1.72
  -2   0   4   11.45    1.73
   1   0  -4   88.30   11.60
   1   0  -4   88.70   11.60
  -1   0   4   93.57   11.58
   1   0  -4   86.27   11.58
  -1   0   4   89.42   11.60
  -1   0   4   86.11   11.59
   0   0   4  670.14   87.64
   0   0  -4  670.13   87.64
   0   0  -4  674.82   87.64
  -1   0  -4    3.63    0.61
   1   0   4    4.03    0.61
  -1   0  -4    4.49    0.61
  -1   0  -4    4.19    0.60
   1   0   4    4.72    0.61
  -1   0  -4    3.68    0.60
   1   0   4    4.18    0.59
   1   0   4    4.51    0.60
  -2   0  -4    0.19    0.18
  -2   0  -4    0.52    0.26
  -2   0  -4    0.22    0.17
   2   0   4   -0.10    0.22
   2   0   4    0.24    0.17
  -2   0  -4    0.15    0.16
   2   0   4    0.11    0.16
  -3   0  -4    1.95    0.36
  -3   0  -4    1.97    0.35
  -3   0  -4    2.14    0.34
   3   0   4    2.09    0.43
   3   0   4    1.71    0.33
  -3   0  -4    2.19    0.41
  -4   0  -4    0.76    0.23
   4   0   4    0.40    0.32
   4   0   4    0.84    0.27
  -4   0  -4    0.88    0.22
  -4   0  -4    0.82    0.26
   4   0   4    0.85    0.23
  -4   0  -4    0.95    0.35
  -5   0  -4    7.05    0.98
   5   0   4    6.63    0.98
   5   0   4    6.85    1.03
  -5   0  -4    6.76    1.03
   5   0   4    8.15    1.12
  -5   0  -4    8.37    1.11
  -5   0  -4    6.30    1.00
  -6   0  -4    2.63    0.58
  -6   0  -4    2.10    0.39
   6   0   4    1.56    0.46
   6   0   4    2.04    0.39
  -6   0  -4    1.31    0.45
  -6   0  -4    1.54    0.46
  -7   0  -4    0.58    0.60
   7   0   4    1.32    0.36
  -7   0  -4    0.54    0.45
  -7   0  -4    1.06    0.34
  -7   0  -4    0.65    0.33
  -7  -1   4    0.21    0.60
   7  -1  -4    0.98    0.35
   7  -1  -4    0.49    0.30
  -7   1   4    0.89    0.67
  -6  -1   4    4.41    0.96
   6  -1  -4    5.80    0.83
  -6   1   4    6.22    0.84
  -6   1   4    5.47    0.81
  -6   1   4    5.74    1.03
   5  -1  -4    0.96    0.24
  -5  -1   4    0.66    0.45
  -5   1   4    0.02    0.25
   5   1  -4    0.01    0.21
  -5   1   4    1.06    0.48
   5   1  -4    0.28    0.19
  -5   1   4    1.03    0.21
  -4  -1   4    4.36    0.66
  -4  -1   4    4.42    0.69
  -4  -1   4    5.31    0.81
   4  -1  -4    5.74    0.70
   4  -1  -4    4.58    0.69
  -4   1   4    4.98    0.72
  -4   1   4    5.57    0.83
  -4   1   4    4.46    0.68
  -3  -1   4    5.01    0.70
   3  -1  -4    4.90    0.70
   3  -1  -4    5.45    0.70
  -3  -1   4    4.98    0.67
  -3   1   4    5.19    0.73
  -3   1   4    4.86    0.69
  -3   1   4    4.72    0.68
   3   1  -4    4.18    0.68
  -2  -1   4    1.28    0.23
  -2  -1   4    0.21    0.25
   2  -1  -4    1.21    0.22
   2  -1  -4    1.07    0.22
  -2  -1   4    1.08    0.18
  -2   1   4    0.74    0.20
   2   1  -4    0.91    0.21
  -2   1   4    0.92    0.19
  -2   1   4    1.14    0.26
   2   1  -4    0.98    0.20
   1  -1  -4  442.79   55.91
  -1  -1   4  424.97   55.90
  -1  -1   4  416.07   55.91
   1  -1  -4  443.80   55.92
  -1  -1   4  416.05   55.91
   1  -1  -4  449.42   55.92
  -1  -1   4  399.85   55.91
   1   1  -4  415.82   55.91
  -1   1   4  450.65   55.92
   1   1  -4  405.05   55.91
  -1   1   4  474.29   55.91
  -1   1   4  432.20   55.92
   1   1  -4  399.76   55.90
   0  -1   4   13.07    1.82
   0  -1   4   13.32    1.81
   0  -1  -4   12.59    1.81
   0  -1  -4   12.90    1.82
   0  -1  -4   15.07    1.80
   0  -1   4   12.71    1.81
   0  -1   4   12.23    1.80
   0  -1  -4   15.03    1.81
   0   1  -4   15.31    1.81
   0   1  -4   13.13    1.82
   0   1   4   12.84    1.81
   0   1   4   15.40    1.81
   0   1   4   14.02    1.82
   0   1  -4   13.07    1.80
   0   1  -4   12.72    1.82
   0   1   4   14.66    1.80
  -1  -1  -4    6.63    0.89
   1  -1   4    5.89    0.91
   1  -1   4    6.46    0.90
  -1  -1  -4    7.10    0.90
  -1  -1  -4    6.65    0.89
  -1  -1  -4    7.11    0.89
   1  -1   4    6.57    0.91
   1   1   4    5.61    0.89
  -1   1  -4    6.98    0.91
  -1   1  -4    5.97    0.89
   1   1   4    6.67    0.90
  -1   1  -4    6.42    0.90
   1   1   4    5.90    0.89
  -1   1  -4    6.61    0.90
   1   1   4    7.12    0.90
  -2  -1  -4   12.84    1.68
   2  -1   4   12.97    1.69
  -2  -1  -4   12.61    1.69
  -2  -1  -4   13.72    1.71
  -2  -1  -4   13.18    1.70
   2  -1   4   12.22    1.70
   2  -1   4   12.27    1.70
   2   1   4   13.29    1.69
   2   1   4   12.46    1.70
   2   1   4   13.79    1.69
  -2   1  -4   13.16    1.71
  -2   1  -4   10.61    1.69
  -2   1  -4   12.38    1.69
  -2   1  -4   11.82    1.69
  -3  -1  -4   15.87    2.19
  -3  -1  -4   17.09    2.20
   3  -1   4   14.63    2.22
   3  -1   4   17.56    2.20
  -3  -1  -4   16.79    2.19
   3  -1   4   17.64    2.21
  -3  -1  -4   16.47    2.22
  -3   1  -4   17.78    2.20
   3   1   4   17.21    2.19
  -3   1  -4   17.18    2.22
  -3   1  -4   16.87    2.20
   3   1   4   13.16    2.26
  -3   1  -4   14.86    2.20
   4  -1   4    1.68    0.28
  -4  -1  -4    1.51    0.28
  -4  -1  -4    1.61    0.26
  -4  -1  -4    1.60    0.37
   4  -1   4    1.11    0.37
  -4  -1  -4    1.18    0.30
   4  -1   4    1.20    0.32
  -4   1  -4    1.00    0.27
  -4   1  -4    0.85    0.30
  -4   1  -4    1.12    0.39
   4   1   4    0.76    0.39
  -4   1  -4    0.87    0.27
   4   1   4    1.11    0.30
   4   1   4    1.20    0.26
  -5  -1  -4    1.65    0.37
  -5  -1  -4    1.18    0.34
   5  -1   4    1.00    0.36
  -5  -1  -4    0.97    0.41
  -5  -1  -4    1.38    0.28
   5  -1   4    1.49    0.50
   5  -1   4    1.31    0.30
  -5   1  -4    1.25    0.48
  -5   1  -4    1.07    0.35
  -5   1  -4    1.45    0.31
   5   1   4    0.75    0.33
   5   1   4    1.11    0.50
   5   1   4    0.97    0.28
  -5   1  -4    0.75    0.29
  -6  -1  -4    0.73    0.50
   6  -1   4    0.31    0.28
  -6  -1  -4    0.25    0.24
  -6  -1  -4    0.53    0.29
  -6  -1  -4    0.21    0.32
   6  -1   4   -0.55    0.34
   6   1   4    1.12    0.26
  -6   1  -4    0.24    0.35
  -6   1  -4    1.19    0.33
   6   1   4    0.03    0.63
  -6   1  -4   -0.12    0.29
  -6   1  -4    0.61    0.51
   7  -1   4   -0.13    0.32
  -7  -1  -4    0.65    0.54
  -7  -1  -4    0.31    0.29
  -7  -1  -4    0.17    0.40
  -7  -1  -4    0.18    0.27
  -7   1  -4    0.11    0.51
  -7   1  -4    0.58    0.34
  -7   1  -4   -0.03    0.30
   7   1   4   -0.48    0.51
  -7   1  -4    0.07    0.41
  -7  -2   4    0.69    0.61
  -7  -2   4    0.82    0.39
  -7   2   4    1.03    0.67
  -6  -2   4    0.02    0.49
   6  -2  -4    0.43    0.29
  -6   2   4   -0.17    0.54
  -6   2   4    0.23    0.30
  -6   2   4    0.43    0.31
  -6   2   4    0.24    0.23
   5  -2  -4    0.82    0.26
  -5  -2   4    0.06    0.45
   5  -2  -4    0.69    0.25
  -5   2   4    0.59    0.23
  -5   2   4    0.48    0.48
  -5   2   4    0.00    0.24
  -5   2   4    0.79    0.29
   4  -2  -4    1.10    0.25
  -4  -2   4    0.56    0.20
   4  -2  -4    0.79    0.24
  -4  -2   4    0.56    0.14
  -4  -2   4    0.92    0.39
  -4   2   4    0.15    0.35
  -4   2   4    1.02    0.28
  -4   2   4    0.44    0.19
  -4   2   4    0.43    0.21
   3  -2  -4    4.50    0.63
   3  -2  -4    3.46    0.61
  -3  -2   4    4.42    0.58
  -3  -2   4    4.17    0.62
  -3   2   4    4.32    0.61
   3   2  -4    4.01    0.59
  -3   2   4    4.52    0.65
  -3   2   4    4.51    0.61
   2  -2  -4    1.17    0.27
  -2  -2   4    1.47    0.23
  -2  -2   4    1.37    0.24
  -2  -2   4    1.45    0.26
   2  -2  -4    1.63    0.28
  -2   2   4    1.49    0.27
  -2   2   4    1.75    0.32
   2   2  -4    1.43    0.24
  -2   2   4    1.20    0.24
   2   2  -4    1.81    0.25
  -1  -2   4   37.04    4.75
  -1  -2   4   35.82    4.75
  -1  -2   4   35.31    4.75
   1  -2  -4   35.66    4.76
   1  -2  -4   36.93    4.76
   1  -2  -4   35.65    4.75
  -1   2   4   36.17    4.77
   1   2  -4   37.69    4.76
  -1   2   4   37.05    4.75
   1   2  -4   36.98    4.76
  -1   2   4   34.94    4.76
   0  -2  -4    4.19    0.47
   0  -2  -4    3.13    0.48
   0  -2   4    2.43    0.48
   0  -2   4    3.18    0.48
   0  -2   4    2.95    0.47
   0  -2  -4    3.45    0.49
   0   2   4    3.25    0.47
   0   2  -4    2.24    0.48
   0   2  -4    3.00    0.46
   0   2  -4    4.15    0.49
   0   2   4    4.04    0.47
   0   2  -4    2.96    0.48
   0   2   4    3.30    0.48
   0   2   4    3.86    0.50
   1  -2   4    0.51    0.20
  -1  -2  -4    0.61    0.20
  -1  -2  -4    0.27    0.16
   1  -2   4    0.65    0.19
   1  -2   4    0.93    0.23
  -1  -2  -4    0.33    0.16
  -1  -2  -4    0.25    0.16
  -1   2  -4    0.88    0.24
   1   2   4    0.68    0.19
   1   2   4    0.31    0.17
   1   2   4    0.48    0.20
   1   2   4    0.41    0.17
  -1   2  -4    0.48    0.17
  -1   2  -4    0.09    0.19
  -1   2  -4    0.48    0.18
   2  -2   4   19.89    2.76
  -2  -2  -4   20.38    2.75
   2  -2   4   20.19    2.77
  -2  -2  -4   21.81    2.76
   2  -2   4   20.21    2.76
  -2  -2  -4   20.75    2.75
  -2   2  -4   19.85    2.76
   2   2   4   21.72    2.75
  -2   2  -4   22.41    2.77
   2   2   4   22.51    2.75
   2   2   4   19.58    2.76
   3  -2   4    0.63    0.20
   3  -2   4    0.32    0.21
  -3  -2  -4    0.71    0.29
   3  -2   4    1.08    0.32
  -3  -2  -4    0.15    0.16
  -3   2  -4    0.08    0.19
   3   2   4    0.19    0.15
  -3   2  -4    0.50    0.30
  -3   2  -4    0.57    0.20
  -4  -2  -4    3.02    0.56
   4  -2   4    3.08    0.60
  -4  -2  -4    2.86    0.49
  -4  -2  -4    2.93    0.51
   4  -2   4    3.37    0.51
  -4  -2  -4    3.21    0.48
   4  -2   4    3.06    0.54
   4   2   4    3.44    0.60
  -4   2  -4    3.59    0.52
   4   2   4    3.39    0.51
   4   2   4    3.67    0.49
  -4   2  -4    2.78    0.50
  -4   2  -4    2.87    0.61
  -5  -2  -4    4.95    0.76
  -5  -2  -4    4.48    0.71
   5  -2   4    3.45    0.72
   5  -2   4    4.13    1.07
  -5  -2  -4    4.39    0.66
   5  -2   4    5.21    0.70
  -5  -2  -4    4.49    0.66
   5   2   4    4.26    0.81
  -5   2  -4    4.56    0.69
   5   2   4    4.24    0.69
   5   2   4    4.30    0.66
  -5   2  -4    4.95    0.71
  -5   2  -4    4.08    0.73
  -5   2  -4    4.79    0.79
  -6  -2  -4    0.21    0.21
  -6  -2  -4    0.87    0.36
  -6  -2  -4    0.31    0.26
  -6  -2  -4   -0.01    0.47
   6  -2   4    0.02    0.27
  -6   2  -4    0.70    0.52
   6   2   4   -0.17    0.33
  -6   2  -4   -0.17    0.30
  -6   2  -4    0.24    0.37
  -7  -2  -4   -0.17    0.37
  -7  -2  -4   -0.57    0.50
   7  -2   4    0.28    0.32
  -7   2  -4   -0.13    0.39
  -7   2  -4    0.85    0.61
  -7   2  -4    0.32    0.33
  -7  -3   4    0.85    0.62
  -7  -3   4    0.94    0.43
   7  -3  -4    0.45    0.42
  -7   3   4    0.78    0.65
  -7   3   4    0.56    0.32
  -7   3   4    1.29    0.40
   6  -3  -4    0.57    0.29
   6  -3  -4    0.33    0.31
  -6  -3   4    0.63    0.30
  -6  -3   4    1.65    0.54
  -6   3   4    0.76    0.27
  -6   3   4    0.31    0.29
  -6   3   4    0.06    0.33
  -6   3   4    0.49    0.57
   5  -3  -4   -0.14    0.25
   5  -3  -4    0.45    0.27
  -5  -3   4    1.45    0.46
  -5   3   4   -0.03    0.21
  -5   3   4   -0.20    0.21
  -5   3   4   -0.21    0.28
  -5   3   4   -0.01    0.47
   4  -3  -4    0.21    0.23
   4  -3  -4    0.35    0.22
  -4  -3   4    0.72    0.38
   4   3  -4    0.57    0.16
  -4   3   4    0.30    0.19
  -4   3   4   -0.14    0.39
  -4   3   4    0.84    0.29
   4   3  -4    0.64    0.14
  -3  -3   4    4.96    0.64
  -3  -3   4    4.48    0.67
   3  -3  -4    5.02    0.70
   3   3  -4    4.73    0.65
  -3   3   4    4.19    0.71
  -3   3   4    4.21    0.67
   3   3  -4    5.01    0.66
   2  -3  -4    7.58    1.20
   2  -3  -4    9.27    1.20
  -2  -3   4    9.31    1.18
  -2  -3   4    9.09    1.17
  -2   3   4    9.54    1.18
   2   3  -4    8.32    1.17
  -2   3   4    6.92    1.21
  -2   3   4    7.73    1.19
   2   3  -4   10.16    1.17
   1  -3  -4    6.63    0.88
  -1  -3   4    6.20    0.88
   1  -3  -4    6.44    0.91
  -1  -3   4    6.94    0.89
  -1  -3   4    7.53    0.90
  -1   3   4    6.36    0.93
   1   3  -4    6.52    0.89
  -1   3   4    5.38    0.90
  -1   3   4    6.20    0.88
   1   3  -4    7.26    0.90
   0  -3   4   14.18    1.93
   0  -3  -4   15.17    1.93
   0  -3  -4   14.09    1.92
   0  -3  -4   14.92    1.93
   0  -3   4   12.58    1.92
   0  -3  -4   14.07    1.92
   0  -3   4   15.79    1.93
   0   3   4   14.01    1.93
   0   3  -4   15.32    1.92
   0   3   4   14.49    1.92
   0   3  -4   14.92    1.93
   0   3   4   14.22    1.94
   0   3  -4   13.77    1.91
   0   3  -4   16.51    1.94
   0   3   4   15.27    1.92
   1  -3   4   27.54    3.84
  -1  -3  -4   29.50    3.83
  -1  -3  -4   29.93    3.83
  -1  -3  -4   29.47    3.83
   1  -3   4   28.13    3.84
   1  -3   4   28.95    3.84
  -1  -3  -4   31.55    3.83
   1   3   4   29.98    3.83
  -1   3  -4   29.56    3.84
   1   3   4   28.11    3.83
   1   3   4   28.36    3.83
  -1   3  -4   28.93    3.84
   1   3   4   29.73    3.84
  -1   3  -4   28.72    3.84
  -2  -3  -4    3.41    0.51
  -2  -3  -4    2.81    0.47
   2  -3   4    4.07    0.53
   2  -3   4    2.55    0.52
   2  -3   4    3.29    0.50
  -2  -3  -4    2.80    0.52
  -2  -3  -4    3.19    0.48
  -2   3  -4    3.21    0.53
   2   3   4    3.72    0.50
  -2   3  -4    3.61    0.60
  -2   3  -4    3.73    0.51
   2   3   4    3.44    0.50
   2   3   4    3.61    0.53
   2   3   4    3.15    0.48
  -3  -3  -4    7.41    1.10
  -3  -3  -4    8.11    1.12
   3  -3   4    7.38    1.15
  -3  -3  -4    7.17    1.07
  -3  -3  -4    7.33    1.08
   3  -3   4    9.36    1.11
   3  -3   4    8.41    1.13
   3   3   4    8.02    1.08
  -3   3  -4    8.64    1.11
  -3   3  -4    8.78    1.11
   3   3   4    7.43    1.13
   3   3   4    7.45    1.09
  -3   3  -4    9.65    1.17
  -4  -3  -4    0.92    0.35
   4  -3   4    0.54    0.33
  -4  -3  -4    0.96    0.20
  -4  -3  -4    1.01    0.27
   4  -3   4    1.01    0.27
   4  -3   4    0.66    0.29
  -4   3  -4    0.78    0.35
  -4   3  -4    0.92    0.28
   4   3   4    0.89    0.26
   4   3   4    0.57    0.21
  -4   3  -4    1.05    0.27
   4   3   4    1.15    0.38
  -5  -3  -4    0.28    0.18
   5  -3   4    0.21    0.25
  -5  -3  -4    0.37    0.27
   5  -3   4    0.91    0.36
  -5  -3  -4   -0.02    0.20
  -5  -3  -4    0.55    0.37
  -5   3  -4    0.53    0.27
   5   3   4    0.80    0.19
  -5   3  -4    0.33    0.29
   5   3   4   -0.38    0.40
  -5   3  -4   -0.29    0.46
  -6  -3  -4    0.13    0.24
  -6  -3  -4    0.71    0.36
  -6  -3  -4   -0.13    0.45
  -6  -3  -4    0.44    0.21
   6  -3   4    0.09    0.28
  -6   3  -4   -0.24    0.52
  -6   3  -4   -0.16    0.31
  -6   3  -4    0.54    0.31
  -6   3  -4   -0.04    0.33
   6   3   4    0.33    0.33
  -7  -3  -4    0.48    0.54
   7  -3   4    0.36    0.35
  -7  -3  -4    0.03    0.37
  -7   3  -4    0.11    0.53
  -7   3  -4    0.53    0.44
  -7   3  -4    0.09    0.37
   7   3   4    0.19    0.28
  -7   3  -4   -0.01    0.34
   7  -4  -4    0.38    0.32
  -7  -4   4    0.39    0.57
  -7  -4   4    0.22    0.37
  -7   4   4    0.20    0.39
  -7   4   4    0.54    0.64
  -7   4   4    0.19    0.31
  -6  -4   4    0.51    0.29
  -6  -4   4    0.09    0.46
   6  -4  -4    0.62    0.34
   6  -4  -4    0.51    0.31
  -6   4   4   -0.43    0.48
  -6   4   4    0.17    0.29
  -6   4   4    1.06    0.34
  -6   4   4    0.06    0.33
  -5  -4   4    3.53    0.69
   5  -4  -4    4.31    0.61
   5  -4  -4    2.86    0.60
  -5  -4   4    3.98    0.58
  -5   4   4    3.65    0.61
  -5   4   4    4.43    0.74
  -5   4   4    3.06    0.57
  -4  -4   4   10.56    1.39
   4  -4  -4   10.46    1.34
   4  -4  -4    9.13    1.34
  -4   4   4   10.15    1.36
  -4   4   4    8.29    1.39
  -4   4   4    9.38    1.32
   3  -4  -4    1.59    0.31
   3  -4  -4    1.68    0.32
  -3   4   4    1.58    0.27
  -3   4   4    1.67    0.35
   3   4  -4    1.17    0.22
  -2  -4   4    2.72    0.39
  -2  -4   4    2.46    0.39
   2  -4  -4    2.69    0.44
   2  -4  -4    2.71    0.41
   2  -4  -4    3.12    0.45
  -2   4   4    2.44    0.40
   2   4  -4    2.94    0.39
  -1  -4   4    9.98    1.28
  -1  -4   4   10.38    1.27
   1  -4  -4    8.28    1.29
   1  -4  -4    9.35    1.27
  -1  -4   4    9.26    1.27
   1  -4  -4    9.96    1.30
  -1   4   4    9.22    1.32
   1   4  -4    9.89    1.28
  -1   4   4    9.64    1.29
   1   4  -4   10.03    1.28
  -1   4   4    8.86    1.27
   0  -4  -4   96.18   13.22
   0  -4   4  103.32   13.23
   0  -4  -4  102.77   13.23
   0  -4  -4  104.48   13.22
   0  -4  -4  101.80   13.23
   0  -4   4   99.52   13.23
   0   4   4  105.49   13.24
   0   4  -4  102.92   13.23
   0   4   4  101.96   13.23
   0   4  -4  107.85   13.23
   0   4   4  101.11   13.22
   0   4  -4  100.18   13.23
   0   4   4   89.46   13.22
  -1  -4  -4   -0.11    0.15
   1  -4   4    0.11    0.20
  -1  -4  -4    0.05    0.15
  -1  -4  -4    0.20    0.15
  -1  -4  -4   -0.26    0.13
   1  -4   4   -0.02    0.17
   1  -4   4    0.06    0.22
  -1   4  -4   -0.05    0.19
   1   4   4    0.08    0.18
  -1   4  -4    0.06    0.20
   1   4   4    0.04    0.14
  -1   4  -4    0.02    0.18
   1   4   4    0.10    0.17
   1   4   4   -0.11    0.15
   2  -4   4   20.15    2.78
  -2  -4  -4   21.40    2.75
  -2  -4  -4   21.84    2.76
  -2  -4  -4   21.37    2.76
   2  -4   4   21.08    2.77
  -2  -4  -4   21.49    2.75
   2  -4   4   20.08    2.77
   2   4   4   20.34    2.76
   2   4   4   19.83    2.76
  -2   4  -4   19.47    2.77
   2   4   4   22.54    2.75
   2   4   4   20.32    2.75
  -2   4  -4   20.44    2.77
  -2   4  -4   21.47    2.78
   3  -4   4    9.60    1.42
   3  -4   4   11.41    1.39
  -3  -4  -4    9.54    1.39
  -3  -4  -4    9.65    1.36
  -3  -4  -4    9.75    1.38
   3  -4   4   11.01    1.41
  -3  -4  -4   10.36    1.36
   3   4   4   10.99    1.37
  -3   4  -4    9.60    1.40
   3   4   4    9.78    1.36
  -3   4  -4    9.69    1.39
   3   4   4    9.97    1.41
  -3   4  -4   11.33    1.42
  -4  -4  -4    3.68    0.53
  -4  -4  -4    2.80    0.42
  -4  -4  -4    2.57    0.46
   4  -4   4    2.78    0.47
   4  -4   4    3.28    0.57
  -4  -4  -4    2.62    0.43
   4  -4   4    2.65    0.50
  -4   4  -4    2.06    0.46
   4   4   4    2.92    0.45
   4   4   4    2.63    0.42
  -4   4  -4    2.60    0.49
  -4   4  -4    2.97    0.58
   4   4   4    3.38    0.55
  -5  -4  -4    4.81    0.79
  -5  -4  -4    4.45    0.67
   5  -4   4    4.48    0.83
  -5  -4  -4    4.97    0.75
   5  -4   4    4.57    0.76
   5  -4   4    4.49    0.73
  -5  -4  -4    4.65    0.67
  -5   4  -4    4.40    0.72
   5   4   4    3.99    0.79
   5   4   4    4.88    0.71
  -5   4  -4    5.01    0.74
  -6  -4  -4    0.19    0.32
   6  -4   4    0.28    0.31
  -6  -4  -4    0.75    0.46
   6  -4   4   -0.49    0.52
  -6   4  -4   -0.63    0.29
   6   4   4    0.45    0.32
  -6   4  -4    0.04    0.32
  -6   4  -4   -0.46    0.45
  -7  -4  -4   -0.37    0.50
  -7  -4  -4    0.34    0.41
   7  -4   4    0.12    0.34
  -7   4  -4    0.00    0.38
   7   4   4    0.11    0.28
  -7   4  -4   -0.42    0.37
  -7   4  -4    0.05    0.51
  -7   4  -4    0.81    0.62
   7  -5  -4    0.26    0.37
  -7  -5   4    0.45    0.58
  -7  -5   4    0.20    0.36
  -7   5   4   -0.01    0.39
  -7   5   4    0.96    0.68
  -7   5   4    0.26    0.42
  -6  -5   4    0.61    0.30
  -6  -5   4    0.44    0.59
   6  -5  -4    1.21    0.36
  -6   5   4    0.58    0.44
  -6   5   4    0.84    0.53
  -6   5   4    0.21    0.31
  -5  -5   4    0.33    0.42
   5  -5  -4    1.18    0.34
   5  -5  -4    0.83    0.35
  -5  -5   4    0.71    0.26
  -5   5   4    1.42    0.53
  -5   5   4    0.60    0.27
  -5   5   4    1.23    0.38
   4  -5  -4    1.78    0.33
  -4  -5   4    0.31    0.33
  -4  -5   4    0.35    0.23
   4  -5  -4    1.32    0.30
  -4   5   4    1.28    0.46
  -4   5   4    0.77    0.33
  -4   5   4    0.68    0.23
  -3  -5   4    2.98    0.42
   3  -5  -4    4.34    0.51
   3  -5  -4    2.73    0.50
   3   5  -4    2.25    0.42
  -3   5   4    3.25    0.52
  -3   5   4    3.45    0.48
   2  -5  -4   12.20    1.37
  -2  -5   4    9.46    1.31
   2  -5  -4    9.88    1.33
  -2  -5   4    9.17    1.30
   2  -5  -4   10.70    1.36
  -2  -5   4    8.81    1.32
  -2   5   4   10.30    1.38
   2   5  -4   10.05    1.32
  -2   5   4   10.76    1.33
  -1  -5   4    2.03    0.35
  -1  -5   4    2.68    0.39
  -1  -5   4    2.40    0.37
   1  -5  -4    3.66    0.42
   1  -5  -4    2.91    0.38
   1  -5  -4    2.18    0.40
  -1   5   4    2.60    0.40
   1   5  -4    2.21    0.38
  -1   5   4    2.90    0.44
  -1   5   4    2.40    0.36
   1   5  -4    2.04    0.38
   0  -5  -4   12.46    1.60
   0  -5   4   11.34    1.58
   0  -5  -4   12.03    1.58
   0  -5   4   12.12    1.61
   0  -5   4   12.71    1.60
   0   5  -4   11.16    1.58
   0   5   4   11.16    1.59
   0   5   4   12.04    1.58
   0   5   4   13.23    1.62
   0   5  -4   12.08    1.61
   0   5   4   12.34    1.58
   0   5  -4   11.17    1.60
   1  -5   4    0.43    0.20
  -1  -5  -4    0.20    0.14
  -1  -5  -4    0.25    0.17
   1  -5   4    0.26    0.21
  -1  -5  -4    0.28    0.16
  -1  -5  -4    0.36    0.14
   1  -5   4    0.16    0.22
  -1   5  -4    0.31    0.20
   1   5   4    0.16    0.20
  -1   5  -4    0.37    0.22
   1   5   4    0.27    0.15
  -1   5  -4    0.51    0.22
   1   5   4    0.43    0.17
   1   5   4   -0.05    0.17
   2  -5   4    9.90    1.57
  -2  -5  -4   13.57    1.56
  -2  -5  -4   13.73    1.56
  -2   5  -4    9.71    1.58
   2   5   4   13.19    1.57
   2   5   4   11.87    1.57
   2   5   4   12.51    1.56
  -2   5  -4    9.40    1.58
  -2   5  -4    9.51    1.57
   3  -5   4   11.24    1.67
  -3  -5  -4   12.60    1.65
  -3  -5  -4   14.06    1.65
  -3  -5  -4   13.82    1.62
  -3  -5  -4   12.64    1.62
   3  -5   4    9.97    1.67
   3  -5   4   12.11    1.65
   3   5   4   12.52    1.63
   3   5   4   12.85    1.64
  -3   5  -4   10.64    1.68
  -3   5  -4   10.15    1.65
  -3   5  -4   11.98    1.66
   3   5   4   11.64    1.67
   4  -5   4   -0.30    0.25
   4  -5   4   -0.11    0.29
  -4  -5  -4    0.46    0.29
  -4  -5  -4    0.06    0.21
   4  -5   4    0.09    0.23
  -4  -5  -4    0.13    0.16
  -4  -5  -4    0.09    0.15
  -4   5  -4   -0.16    0.23
   4   5   4    0.60    0.16
   4   5   4    0.09    0.31
   4   5   4    0.06    0.19
  -4   5  -4   -0.33    0.32
  -4   5  -4    0.25    0.27
  -5  -5  -4    1.73    0.30
   5  -5   4    1.26    0.49
  -5  -5  -4    1.14    0.44
   5  -5   4    1.45    0.38
  -5  -5  -4    1.94    0.30
  -5  -5  -4    0.56    0.36
   5  -5   4    1.03    0.52
   5   5   4    1.29    0.33
  -5   5  -4    1.48    0.39
   5   5   4    2.79    0.53
  -5   5  -4    0.89    0.48
  -5   5  -4    1.92    0.41
  -6  -5  -4   -0.21    0.41
   6  -5   4    0.38    0.34
  -6  -5  -4    0.17    0.32
  -6   5  -4   -0.12    0.47
  -6   5  -4    0.53    0.35
   6   5   4   -0.38    0.29
   6   5   4    0.26    0.23
  -6   5  -4    0.21    0.35
   7  -5   4    0.39    0.40
  -7  -5  -4   -0.39    0.39
  -7  -5  -4   -0.08    0.51
  -7   5  -4    0.51    0.40
  -7   5  -4    0.02    0.40
   7  -6  -4    0.24    0.37
  -7  -6   4   -0.40    0.54
  -7  -6   4   -0.28    0.28
  -7   6   4    0.23    0.36
  -7   6   4   -0.15    0.67
  -7   6   4   -0.12    0.42
  -6  -6   4    0.76    0.28
   6  -6  -4    0.27    0.33
  -6   6   4   -0.43    0.36
  -6   6   4    0.87    0.60
  -6   6   4    0.36    0.32
   5  -6  -4    0.11    0.30
  -5  -6   4    0.10    0.20
   5  -6  -4   -0.11    0.32
  -5  -6   4   -0.35    0.37
  -5   6   4    0.39    0.34
  -5   6   4    0.14    0.23
   4  -6  -4    0.23    0.25
  -4  -6   4   -0.16    0.29
  -4  -6   4    0.45    0.16
   4  -6  -4   -0.07    0.25
  -4   6   4   -0.06    0.18
  -4   6   4    0.81    0.32
  -4   6   4    0.25    0.22
  -4   6   4    0.38    0.39
   3  -6  -4    7.77    1.06
  -3  -6   4    7.15    1.00
   3  -6  -4    8.85    1.07
  -3   6   4    6.74    1.02
  -3   6   4    8.24    1.09
   3   6  -4    7.29    0.99
  -3   6   4    7.66    1.04
  -2  -6   4    2.78    0.47
   2  -6  -4    3.01    0.49
   2  -6  -4    3.25    0.53
  -2  -6   4    3.56    0.48
   2  -6  -4    3.39    0.52
  -2   6   4    2.89    0.54
  -2   6   4    3.89    0.50
  -2   6   4    2.79    0.51
   2   6  -4    3.87    0.48
  -1  -6   4   19.98    2.58
   1  -6  -4   20.15    2.60
  -1  -6   4   20.28    2.58
   1  -6  -4   18.97    2.58
   1  -6  -4   20.14    2.60
  -1   6   4   18.33    2.61
   1   6  -4   19.15    2.58
   1   6  -4   19.31    2.58
  -1   6   4   19.64    2.58
   0  -6   4   10.27    1.31
   0  -6  -4   10.37    1.27
   0  -6  -4    8.57    1.29
   0  -6   4   10.22    1.28
   0  -6  -4   10.01    1.30
   0   6   4    8.35    1.27
   0   6  -4   11.12    1.31
   0   6   4    9.26    1.27
   0   6   4    8.01    1.29
   0   6  -4   10.09    1.30
   0   6   4    9.73    1.33
  -1  -6  -4    2.28    0.39
   1  -6   4    2.61    0.41
  -1  -6  -4    2.52    0.37
  -1  -6  -4    2.20    0.36
   1   6   4    2.45    0.38
   1   6   4    2.59    0.38
  -1   6  -4    2.61    0.41
   1   6   4    2.35    0.37
   1   6   4    2.50    0.42
   2  -6   4    0.24    0.24
  -2  -6  -4    0.61    0.20
   2  -6   4    0.68    0.24
  -2  -6  -4    0.54    0.19
  -2  -6  -4    0.40    0.18
  -2  -6  -4    0.65    0.18
   2  -6   4    0.88    0.28
   2   6   4    0.42    0.17
  -2   6  -4    0.69    0.24
  -2   6  -4    0.50    0.25
  -2   6  -4    0.82    0.31
   2   6   4    0.96    0.25
   2   6   4    0.52    0.20
   2   6   4    0.48    0.21
  -3  -6  -4    0.63    0.24
  -3  -6  -4    0.92    0.26
  -3  -6  -4    1.02    0.20
  -3  -6  -4    1.42    0.25
   3  -6   4    0.35    0.27
   3  -6   4    1.00    0.26
   3  -6   4    0.95    0.34
  -3   6  -4    1.19    0.30
   3   6   4    0.55    0.21
   3   6   4    0.80    0.24
   3   6   4    0.73    0.28
  -3   6  -4    0.90    0.34
  -3   6  -4    0.42    0.25
  -4  -6  -4    1.93    0.35
   4  -6   4    0.28    0.30
   4  -6   4    0.91    0.29
   4  -6   4    1.00    0.32
   4   6   4    0.42    0.19
  -4   6  -4    1.03    0.38
  -4   6  -4    0.16    0.27
  -4   6  -4    0.43    0.30
   5  -6   4    0.31    0.30
  -5  -6  -4    0.47    0.35
  -5  -6  -4    1.02    0.29
  -5  -6  -4    0.25    0.19
   5  -6   4    0.50    0.36
  -5  -6  -4    0.29    0.19
  -5   6  -4    0.61    0.44
  -5   6  -4    0.59    0.34
   5   6   4    0.51    0.26
   5   6   4   -0.01    0.41
   5   6   4    0.20    0.24
  -5   6  -4    0.36    0.30
  -6  -6  -4    0.43    0.42
  -6  -6  -4    0.18    0.35
   6  -6   4    0.40    0.35
  -6   6  -4   -0.21    0.34
   6   6   4   -0.40    0.28
  -6   6  -4   -0.06    0.52
  -6   6  -4    0.21    0.36
   7  -6   4   -0.30    0.36
  -7  -6  -4    0.42    0.50
  -7  -6  -4    0.36    0.36
  -7   6  -4   -0.49    0.37
  -7   6  -4    0.47    0.43
  -7   6  -4    0.91    1.12
   7  -7  -4   -0.01    0.36
  -7  -7   4    0.66    0.32
  -7  -7   4    0.25    0.56
  -7   7   4    0.19    0.38
  -7   7   4   -0.43    0.45
  -6  -7   4    6.89    1.09
   6  -7  -4    5.29    1.04
   6  -7  -4    7.49    1.01
  -6  -7   4    6.98    0.97
  -6   7   4    6.02    1.15
  -6   7   4    6.07    1.03
  -5  -7   4    0.37    0.21
  -5  -7   4    0.18    0.38
   5  -7  -4    0.11    0.31
   5  -7  -4    0.27    0.34
  -5   7   4    0.30    0.25
  -5   7   4    0.35    0.46
  -5   7   4    0.42    0.28
  -5   7   4   -0.31    0.34
   4  -7  -4   -0.11    0.25
   4  -7  -4   -0.18    0.26
  -4  -7   4    0.82    0.17
  -4  -7   4    0.58    0.31
  -4   7   4   -0.09    0.18
  -4   7   4   -0.14    0.38
  -4   7   4    0.08    0.23
  -4   7   4    0.27    0.31
   3  -7  -4    2.21    0.42
  -3  -7   4    2.59    0.36
   3  -7  -4    2.09    0.43
  -3   7   4    2.05    0.40
  -3   7   4    2.14    0.47
   2  -7  -4    1.16    0.22
   2  -7  -4    0.66    0.32
   2  -7  -4    0.84    0.27
  -2  -7   4    0.87    0.18
  -2  -7   4    0.57    0.20
  -2   7   4    0.69    0.25
   2   7  -4    0.95    0.18
  -2   7   4    0.88    0.22
   2   7  -4    0.88    0.20
  -2   7   4    0.53    0.31
   1  -7  -4   24.30    3.28
   1  -7  -4   23.39    3.26
   1  -7  -4   24.60    3.29
  -1  -7   4   27.19    3.27
  -1  -7   4   25.44    3.27
  -1   7   4   23.95    3.30
   1   7  -4   25.44    3.27
  -1   7   4   23.21    3.26
   1   7  -4   25.75    3.27
   0  -7   4   46.84    5.66
   0  -7   4   45.85    5.65
   0  -7  -4   41.26    5.65
   0  -7  -4   40.30    5.65
   0  -7  -4   44.09    5.64
   0  -7   4   42.84    5.64
   0   7  -4   44.80    5.63
   0   7   4   40.59    5.65
   0   7   4   39.93    5.64
   0   7   4   41.33    5.66
   0   7  -4   44.88    5.66
   0   7   4   42.21    5.64
   0   7  -4   45.55    5.66
  -1  -7  -4   18.58    2.71
   1  -7   4   21.11    2.74
   1  -7   4   20.51    2.74
  -1  -7  -4   21.06    2.73
  -1  -7  -4   21.04    2.73
   1  -7   4   22.16    2.75
  -1  -7  -4   22.45    2.74
   1   7   4   20.23    2.73
   1   7   4   18.79    2.72
   1   7   4   21.20    2.75
  -1   7  -4   21.78    2.75
   1   7   4   18.85    2.72
  -1   7  -4   21.06    2.75
  -1   7  -4   22.84    2.74
  -2  -7  -4    1.64    0.29
   2  -7   4    1.93    0.35
   2  -7   4    1.64    0.39
  -2  -7  -4    1.62    0.31
  -2  -7  -4    2.06    0.32
  -2   7  -4    1.45    0.38
   2   7   4    1.60    0.33
  -2   7  -4    2.40    0.39
  -2   7  -4    1.56    0.35
   2   7   4    1.36    0.33
   2   7   4    1.94    0.31
   2   7   4    1.90    0.34
   3  -7   4    2.55    0.40
  -3  -7  -4    2.49    0.40
  -3  -7  -4    1.52    0.29
  -3  -7  -4    1.64    0.33
  -3  -7  -4    1.78    0.34
  -3   7  -4    2.87    0.39
   3   7   4    1.23    0.32
   3   7   4    1.11    0.35
   3   7   4    1.54    0.31
   3   7   4    1.60    0.29
   4  -7   4    1.40    0.42
   4  -7   4    1.12    0.37
  -4  -7  -4    1.06    0.25
  -4  -7  -4    2.44    0.37
  -4  -7  -4    1.82    0.32
  -4   7  -4    0.86    0.36
   4   7   4    1.24    0.28
   4   7   4    0.71    0.39
  -4   7  -4    1.92    0.45
  -4   7  -4    1.46    0.37
  -5  -7  -4    2.07    0.32
   5  -7   4    0.67    0.44
  -5  -7  -4    2.36    0.45
  -5  -7  -4    1.45    0.44
   5  -7   4    1.55    0.44
  -5   7  -4    1.78    0.52
   5   7   4    2.02    0.51
  -5   7  -4    2.02    0.45
  -5   7  -4    2.41    0.59
   5   7   4    1.76    0.37
   6  -7   4    0.93    0.41
  -6  -7  -4    1.19    0.38
  -6  -7  -4    1.15    0.49
  -6   7  -4    0.98    0.42
   6   7   4    0.77    0.54
  -6   7  -4    0.60    0.58
  -6   7  -4    0.58    0.41
  -7  -7  -4    0.56    0.42
   7  -7   4   -0.16    0.46
  -7  -7  -4    0.20    0.53
  -7   7  -4    1.11    0.66
  -7   7  -4    0.42    0.45
  -7   7  -4   -0.05    0.44
  -7  -8   4    0.37    0.56
  -7  -8   4    0.16    0.35
   7  -8  -4   -0.06    0.40
  -7   8   4    0.90    0.68
  -7   8   4   -0.16    0.47
  -6  -8   4    1.10    0.31
   6  -8  -4    0.92    0.40
  -6  -8   4    1.77    0.54
  -6   8   4    0.70    0.45
  -6   8   4    1.05    0.58
  -5  -8   4    1.39    0.30
   5  -8  -4    0.87    0.38
   5  -8  -4    1.41    0.42
  -5  -8   4    1.31    0.45
  -5   8   4    1.10    0.37
  -5   8   4    1.13    0.44
  -5   8   4    1.38    0.59
   4  -8  -4    0.37    0.29
  -4  -8   4    0.76    0.19
   4  -8  -4    0.60    0.30
  -4  -8   4    0.87    0.32
  -4   8   4    1.01    0.48
  -4   8   4    0.73    0.35
  -4   8   4    0.41    0.27
  -4   8   4    0.30    0.21
   3  -8  -4   16.08    2.00
  -3  -8   4   15.36    1.94
   3  -8  -4   12.99    1.99
  -3   8   4   12.39    2.01
  -3   8   4   14.87    1.99
   3   8  -4   14.65    1.94
   3   8  -4   16.29    1.94
  -3   8   4   13.08    1.97
  -2  -8   4    0.81    0.19
   2  -8  -4    0.83    0.23
  -2  -8   4    1.02    0.23
  -2  -8   4    1.01    0.20
   2  -8  -4    1.17    0.29
   2  -8  -4    1.11    0.31
  -2   8   4    1.79    0.37
   2   8  -4    1.58    0.21
   2   8  -4    0.73    0.22
  -2   8   4    0.54    0.26
  -1  -8   4   11.24    1.43
   1  -8  -4   10.69    1.46
   1  -8  -4   11.44    1.47
  -1  -8   4   10.36    1.44
   1  -8  -4   10.27    1.43
  -1  -8   4    9.28    1.41
  -1   8   4   10.04    1.54
  -1   8   4   10.55    1.42
   1   8  -4   10.92    1.44
  -1   8   4   10.88    1.45
   1   8  -4   10.97    1.40
   1   8  -4   11.47    1.44
   0  -8   4   21.92    2.82
   0  -8  -4   21.69    2.82
   0  -8   4   21.38    2.85
   0  -8   4   22.80    2.84
   0  -8  -4   20.56    2.85
   0  -8  -4   20.46    2.83
   0   8  -4   21.79    2.84
   0   8   4   21.67    2.81
   0   8  -4   20.90    2.81
   0   8  -4   22.01    2.83
   0   8  -4   21.71    2.81
   0   8   4   20.99    2.85
   0   8   4   20.50    2.81
   0   8   4   20.88    2.83
   1  -8   4   30.34    4.00
  -1  -8  -4   31.29    3.99
  -1  -8  -4   29.34    3.99
  -1  -8  -4   28.04    3.98
  -1  -8  -4   32.08    3.99
   1  -8   4   30.48    4.01
  -1   8  -4   30.88    4.01
   1   8   4   27.82    3.98
   1   8   4   29.41    3.99
  -1   8  -4   30.04    4.01
   1   8   4   31.75    4.01
   1   8   4   31.11    3.99
  -1   8  -4   33.25    4.00
   2  -8   4    1.51    0.31
  -2  -8  -4    1.14    0.24
  -2  -8  -4    1.14    0.24
   2  -8   4    1.40    0.33
  -2  -8  -4    0.95    0.24
  -2  -8  -4    1.46    0.24
  -2   8  -4    0.98    0.29
   2   8   4    1.07    0.25
   2   8   4    1.17    0.24
  -2   8  -4    1.63    0.34
   2   8   4    0.83    0.27
   2   8   4    1.50    0.30
  -2   8  -4    0.74    0.32
  -3  -8  -4    0.39    0.20
   3  -8   4    0.15    0.24
   3  -8   4    0.34    0.26
   3  -8   4    0.26    0.28
   3   8   4    0.54    0.26
  -3   8  -4    0.48    0.29
   3   8   4    0.45    0.17
   3   8   4   -0.06    0.19
  -3   8  -4    0.21    0.25
   3   8   4    0.71    0.22
  -3   8  -4    0.21    0.31
   4  -8   4    1.80    0.36
  -4  -8  -4    1.23    0.24
  -4  -8  -4    0.71    0.33
   4  -8   4    1.16    0.43
  -4  -8  -4    0.79    0.28
   4  -8   4    1.91    0.40
  -4   8  -4    1.57    0.37
  -4   8  -4    1.46    0.44
   4   8   4    0.95    0.38
  -4   8  -4    1.36    0.36
   4   8   4    0.95    0.26
  -5  -8  -4    0.04    0.32
   5  -8   4   -0.06    0.31
  -5   8  -4    0.17    0.34
   5   8   4   -0.20    0.22
  -5   8  -4    0.59    0.49
  -5   8  -4   -0.27    0.35
   5   8   4   -0.07    0.22
   5   8   4   -0.15    0.39
   6  -8   4    0.36    0.39
  -6  -8  -4    0.84    0.36
  -6   8  -4   -0.11    0.41
  -6   8  -4    0.63    0.43
   6   8   4    0.60    0.53
  -6   8  -4    0.91    0.58
  -7  -8  -4    0.03    0.48
   7  -8   4    0.39    0.45
  -7  -8  -4    0.00    0.39
  -7   8  -4    0.16    0.46
  -7   8  -4   -0.06    0.45
  -7   8  -4    0.72    0.65
  -7  -9   4    0.20    0.54
   7  -9  -4    0.53    0.49
  -7  -9   4   -0.05    0.29
  -7   9   4    0.31    0.51
  -7   9   4   -0.12    0.67
  -6  -9   4    0.76    0.28
  -6  -9   4    0.47    0.46
  -6   9   4    0.90    0.65
  -6   9   4    0.20    0.45
   5  -9  -4    0.06    0.37
  -5  -9   4    0.72    0.24
   5  -9  -4    0.80    0.67
  -5  -9   4    0.86    0.40
  -5   9   4    0.12    0.54
  -5   9   4    0.39    0.28
  -5   9   4    1.65    0.46
  -5   9   4    1.35    0.37
  -4  -9   4    3.84    0.66
  -4  -9   4    3.99    0.59
   4  -9  -4    4.18    0.69
   4  -9  -4    3.87    0.88
  -4   9   4    4.40    0.79
  -4   9   4    4.08    0.70
  -4   9   4    4.11    0.66
  -3  -9   4    2.71    0.40
   3  -9  -4    2.86    0.71
  -3   9   4    2.51    0.45
   3   9  -4    2.56    0.40
  -3   9   4    3.76    0.51
  -3   9   4    1.74    0.51
   3   9  -4    3.09    0.41
  -2  -9   4    6.51    0.91
   2  -9  -4    7.44    0.93
   2  -9  -4    7.10    0.98
  -2  -9   4    6.43    0.88
   2  -9  -4    8.51    1.20
  -2  -9   4    5.75    0.89
  -2  -9   4    6.68    0.93
   2   9  -4    7.05    0.92
  -2   9   4    6.71    0.96
  -2   9   4    7.37    1.01
   2   9  -4    6.98    0.92
  -2   9   4    6.91    0.93
  -1  -9   4   13.54    1.82
  -1  -9   4   12.95    1.85
   1  -9  -4   14.20    1.85
  -1  -9   4   14.51    1.86
   1  -9  -4   14.53    1.90
   1  -9  -4   13.83    1.88
  -1   9   4   13.03    1.84
   1   9  -4   14.51    1.82
   1   9  -4   12.57    1.85
  -1   9   4   14.71    1.87
   1   9  -4   14.23    1.86
  -1   9   4   14.58    1.90
   0  -9   4    3.14    0.50
   0  -9  -4    3.41    0.49
   0  -9  -4    4.50    0.55
   0  -9   4    3.52    0.54
   0  -9  -4    4.10    0.54
   0  -9   4    3.44    0.50
   0   9  -4    2.97    0.47
   0   9  -4    3.16    0.54
   0   9   4    3.20    0.48
   0   9  -4    2.64    0.50
   0   9   4    3.16    0.48
   0   9   4    4.26    0.59
   0   9  -4    3.07    0.48
   1  -9   4    2.03    0.40
  -1  -9  -4    1.89    0.31
   1  -9   4    2.15    0.39
  -1  -9  -4    2.30    0.37
  -1  -9  -4    2.29    0.34
   1  -9   4    1.75    0.38
   1   9   4    2.46    0.34
  -1   9  -4    1.94    0.38
   1   9   4    2.25    0.35
  -1   9  -4    2.23    0.39
   1   9   4    2.09    0.42
   1   9   4    1.89    0.36
  -2  -9  -4   11.65    1.51
   2  -9   4   10.34    1.56
   2  -9   4   11.34    1.55
  -2  -9  -4   11.63    1.52
  -2  -9  -4   11.01    1.51
   2  -9   4   10.99    1.57
  -2  -9  -4   11.00    1.50
  -2   9  -4   11.36    1.55
  -2   9  -4   10.10    1.56
   2   9   4   11.70    1.52
   2   9   4   12.16    1.53
  -2   9  -4   11.23    1.56
   2   9   4   11.96    1.52
   2   9   4   10.66    1.54
  -3  -9  -4    1.34    0.29
  -3  -9  -4    1.10    0.29
   3  -9   4    0.90    0.34
  -3  -9  -4    1.36    0.26
   3  -9   4    1.55    0.34
   3  -9   4    0.86    0.33
  -3  -9  -4    1.70    0.34
  -3   9  -4    1.52    0.35
  -3   9  -4    0.59    0.35
   3   9   4    1.46    0.31
   3   9   4    1.73    0.27
   3   9   4    1.49    0.33
  -3   9  -4    1.36    0.40
   3   9   4    1.24    0.28
   4  -9   4    0.92    0.41
  -4  -9  -4    1.18    0.25
  -4  -9  -4    1.51    0.32
  -4  -9  -4    2.25    0.35
   4  -9   4    1.28    0.37
  -4  -9  -4    1.30    0.25
   4  -9   4    1.32    0.47
  -4   9  -4    0.88    0.39
   4   9   4    1.30    0.27
  -4   9  -4    1.24    0.44
   4   9   4    1.10    0.39
  -4   9  -4    0.44    0.39
   5  -9   4    2.72    0.48
  -5  -9  -4    2.36    0.43
  -5  -9  -4    2.13    0.46
   5   9   4    2.02    0.36
   5   9   4    1.21    0.36
  -5   9  -4    1.24    0.56
  -5   9  -4    2.26    0.52
   5   9   4    1.42    0.50
   6  -9   4    0.50    0.41
  -6  -9  -4    0.16    0.43
  -6  -9  -4    0.20    0.32
  -6   9  -4    0.02    0.43
  -6   9  -4    0.01    0.56
   7 -10  -4    0.25    0.43
  -7 -10   4    0.13    0.53
  -7  10   4   -0.63    0.59
  -7  10   4    0.19    0.52
   6 -10  -4    2.30    0.52
  -6 -10   4    2.59    0.43
  -6 -10   4    1.45    0.55
  -6  10   4    1.62    0.67
  -6  10   4    1.54    0.50
  -6  10   4    1.47    0.55
  -5 -10   4    1.30    0.27
   5 -10  -4    1.30    0.42
  -5 -10   4    0.81    0.41
  -5  10   4    1.25    0.40
  -5  10   4    0.90    0.45
  -5  10   4    0.38    0.31
  -5  10   4    0.82    0.52
   4 -10  -4    0.01    0.30
   4 -10  -4   -0.07    0.30
  -4 -10   4    0.12    0.30
  -4 -10   4    0.17    0.15
  -4  10   4   -0.32    0.33
  -4  10   4   -0.06    0.28
  -4  10   4    1.11    0.50
  -4  10   4    0.29    0.21
  -3 -10   4    1.52    0.22
   3 -10  -4    1.62    0.37
   3 -10  -4    1.19    0.35
   3  10  -4    1.63    0.27
  -3  10   4    1.37    0.45
  -3  10   4    1.52    0.35
  -3  10   4    1.52    0.41
   3  10  -4    1.35    0.32
  -3  10   4    0.59    0.27
  -2 -10   4    3.09    0.39
   2 -10  -4    3.15    0.51
  -2 -10   4    2.18    0.40
   2 -10  -4    3.09    0.51
   2 -10  -4    2.75    0.44
  -2 -10   4    3.11    0.42
   2  10  -4    3.87    0.45
   2  10  -4    2.28    0.40
  -2  10   4    2.69    0.48
  -2  10   4    2.74    0.45
   2  10  -4    3.14    0.44
  -2  10   4    2.32    0.55
  -1 -10   4    0.51    0.23
  -1 -10   4    0.00    0.14
   1 -10  -4    0.12    0.22
   1 -10  -4    0.14    0.27
   1 -10  -4    0.07    0.17
  -1 -10   4    0.18    0.11
  -1 -10   4    0.07    0.16
  -1  10   4    0.03    0.17
  -1  10   4    0.11    0.22
  -1  10   4   -0.06    0.29
   1  10  -4    0.22    0.10
   1  10  -4    0.87    0.21
   1  10  -4    0.27    0.23
   0 -10   4   19.83    2.67
   0 -10   4   21.15    2.69
   0 -10  -4   19.76    2.68
   0 -10   4   18.93    2.66
   0 -10  -4   20.60    2.66
   0 -10  -4   19.98    2.68
   0  10  -4   20.36    2.69
   0  10   4   19.23    2.65
   0  10   4   20.37    2.66
   0  10   4   21.75    2.71
   0  10  -4   19.61    2.68
   0  10  -4   18.74    2.65
   0  10  -4   22.46    2.65
  -1 -10  -4   11.46    1.58
   1 -10   4   11.44    1.63
   1 -10   4   11.79    1.60
   1 -10   4   12.97    1.62
  -1 -10  -4   13.01    1.61
  -1 -10  -4   11.47    1.60
   1  10   4   12.98    1.64
  -1  10  -4   11.46    1.59
  -1  10  -4   12.46    1.65
  -1  10  -4   11.89    1.60
  -1  10  -4   11.77    1.64
   1  10   4   11.12    1.57
  -2 -10  -4    0.21    0.16
  -2 -10  -4    0.06    0.18
   2 -10   4    0.11    0.23
  -2 -10  -4    0.13    0.13
   2 -10   4    0.40    0.25
  -2 -10  -4   -0.05    0.15
   2 -10   4    0.03    0.25
   2  10   4   -0.10    0.15
   2  10   4    0.12    0.17
  -2  10  -4    0.12    0.27
   2  10   4    0.47    0.25
  -2  10  -4    0.78    0.28
   2  10   4   -0.13    0.18
  -3 -10  -4    6.19    0.81
  -3 -10  -4    5.94    0.80
   3 -10   4    5.63    0.87
  -3 -10  -4    5.00    0.80
  -3 -10  -4    5.17    0.80
   3 -10   4    5.14    0.88
   3 -10   4    5.94    0.87
  -3  10  -4    4.95    0.86
   3  10   4    5.44    0.82
   3  10   4    6.68    0.81
  -3  10  -4    5.19    0.88
  -3  10  -4    6.43    0.90
   3  10   4    5.57    0.83
   3  10   4    6.26    0.84
  -4 -10  -4    5.87    0.89
   4 -10   4    8.07    0.96
  -4 -10  -4    5.77    0.87
  -4 -10  -4    6.01    0.83
   4 -10   4    5.34    0.97
  -4 -10  -4    5.77    0.83
   4  10   4    5.88    0.91
  -4  10  -4    6.74    0.94
  -4  10  -4    6.35    0.95
   4  10   4    5.85    0.88
   4  10   4    5.85    0.85
  -4  10  -4    5.54    0.95
   5 -10   4    3.22    0.72
  -5 -10  -4    3.57    0.60
   5 -10   4    4.04    0.65
  -5 -10  -4    3.48    0.60
   5  10   4    3.44    0.54
  -5  10  -4    3.55    0.72
  -5  10  -4    2.85    0.64
   5  10   4    4.43    0.68
  -5  10  -4    3.53    0.69
   5  10   4    2.73    0.52
  -6 -10  -4    0.65    0.43
   6 -10   4    1.92    0.50
  -6 -10  -4    0.48    0.34
  -6  10  -4    1.71    0.50
  -6  10  -4    1.16    0.51
  -6  10  -4    1.04    0.61
  -6 -11   4    0.29    0.26
  -6 -11   4   -0.27    0.42
   6 -11  -4   -0.15    0.37
  -6  11   4   -0.12    0.47
  -6  11   4   -0.04    0.47
  -6  11   4   -0.73    0.62
  -5 -11   4    1.97    0.50
   5 -11  -4    1.29    0.47
  -5  11   4    2.67    0.69
  -5  11   4    3.74    0.58
  -5  11   4    1.37    0.41
   4 -11  -4    3.07    0.59
  -4 -11   4    3.42    0.57
   4 -11  -4    3.57    0.59
  -4 -11   4    3.15    0.46
  -4  11   4    3.98    0.63
  -4  11   4    2.06    0.52
  -4  11   4    3.12    0.70
  -3 -11   4    3.22    0.46
   3 -11  -4    2.43    0.55
  -3 -11   4    3.38    0.46
   3 -11  -4    3.58    0.58
  -3 -11   4    3.39    0.49
  -3  11   4    4.56    0.66
  -3  11   4    2.79    0.52
  -3  11   4    2.91    0.64
  -2 -11   4    1.27    0.27
  -2 -11   4    1.92    0.27
  -2 -11   4    2.40    0.31
  -2 -11   4    2.14    0.35
   2 -11  -4    1.69    0.33
   2 -11  -4    2.16    0.40
   2 -11  -4    1.84    0.38
   2  11  -4    1.55    0.33
   2  11  -4    2.04    0.35
  -2  11   4    2.15    0.45
   2  11  -4    1.83    0.27
  -2  11   4    1.43    0.31
   1 -11  -4   12.43    1.68
  -1 -11   4   12.35    1.70
   1 -11  -4   11.57    1.74
   1 -11  -4   11.69    1.71
  -1 -11   4   13.96    1.69
  -1 -11   4   11.91    1.66
  -1 -11   4   13.96    1.66
  -1  11   4   11.00    1.67
   1  11  -4   12.31    1.70
   1  11  -4   13.29    1.70
  -1  11   4   12.25    1.74
  -1  11   4   13.35    1.74
   0 -11  -4   16.39    2.17
   0 -11   4   17.03    2.15
   0 -11  -4   16.90    2.15
   0 -11   4   16.97    2.19
   0 -11   4   16.78    2.17
   0 -11  -4   16.39    2.18
   0  11  -4   17.52    2.14
   0  11   4   16.56    2.15
   0  11  -4   15.47    2.17
   0  11  -4   14.44    2.14
   0  11  -4   15.81    2.19
   0  11   4   15.37    2.14
   0  11   4   16.28    2.21
   0  11   4   15.39    2.17
  -1 -11  -4   10.10    1.32
   1 -11   4   10.98    1.38
   1 -11   4    9.80    1.35
  -1 -11  -4    9.37    1.34
   1 -11   4   11.21    1.35
  -1 -11  -4    9.61    1.34
   1  11   4    9.00    1.34
   1  11   4    9.44    1.32
   1  11   4    9.32    1.38
  -1  11  -4   10.74    1.37
  -1  11  -4   10.17    1.39
   1  11   4    8.43    1.30
  -1  11  -4   10.48    1.32
  -1  11  -4   10.12    1.34
  -2 -11  -4    0.97    0.23
   2 -11   4    0.69    0.31
   2 -11   4    0.92    0.30
  -2 -11  -4    1.00    0.22
   2 -11   4    1.25    0.30
  -2 -11  -4    0.54    0.17
  -2 -11  -4    0.61    0.21
   2  11   4    0.48    0.29
   2  11   4    0.85    0.23
  -2  11  -4    0.47    0.32
  -2  11  -4    1.30    0.32
  -2  11  -4    0.98    0.34
   2  11   4    0.63    0.22
   2  11   4    0.83    0.22
  -3 -11  -4    2.49    0.35
  -3 -11  -4    1.66    0.33
   3 -11   4    1.95    0.42
   3 -11   4    1.83    0.45
  -3 -11  -4    1.86    0.35
  -3 -11  -4    2.13    0.35
   3 -11   4    1.98    0.47
   3  11   4    2.26    0.35
   3  11   4    1.42    0.36
   3  11   4    1.42    0.38
  -3  11  -4    2.43    0.47
  -3  11  -4    2.13    0.44
  -3  11  -4    1.58    0.50
   3  11   4    2.85    0.41
   4 -11   4    0.75    0.43
  -4 -11  -4   -0.13    0.17
  -4 -11  -4    0.29    0.17
  -4 -11  -4    0.26    0.25
   4 -11   4    0.75    0.34
  -4 -11  -4    0.29    0.24
   4  11   4    0.23    0.19
  -4  11  -4    0.36    0.45
   4  11   4   -0.42    0.55
   4  11   4   -0.11    0.23
  -4  11  -4    0.34    0.33
  -4  11  -4    0.20    0.36
  -5 -11  -4    3.60    0.59
   5 -11   4    4.04    0.65
  -5 -11  -4    2.76    0.56
   5  11   4    3.31    0.66
  -5  11  -4    3.18    0.63
   5  11   4    3.22    0.54
   5  11   4    3.12    0.52
  -5  11  -4    3.23    0.68
  -5  11  -4    3.68    0.73
   6 -11   4    0.11    0.43
  -6 -11  -4   -0.21    0.28
  -6 -11  -4   -0.02    0.36
  -6  11  -4   -0.37    0.51
  -6  11  -4   -0.51    0.44
  -6  11  -4   -0.49    0.44
   6 -12  -4    2.67    0.52
  -6 -12   4    0.86    0.50
  -6 -12   4    1.24    0.33
  -6  12   4    0.99    0.49
  -6  12   4    1.04    0.71
  -6  12   4    1.59    0.57
  -5 -12   4    0.30    0.20
   5 -12  -4    0.24    0.37
  -5 -12   4   -0.33    0.36
  -5  12   4    0.34    0.37
  -5  12   4   -0.07    0.33
  -5  12   4    0.66    0.60
  -5  12   4   -0.15    0.42
  -4 -12   4    0.24    0.20
  -4 -12   4    0.73    0.32
   4 -12  -4    0.96    0.38
  -4  12   4    0.72    0.51
  -4  12   4    0.06    0.28
  -4  12   4    0.42    0.40
  -4  12   4    0.42    0.34
  -3 -12   4   -0.15    0.12
  -3 -12   4    0.29    0.12
   3 -12  -4   -0.06    0.27
   3 -12  -4    0.10    0.27
  -3 -12   4    0.38    0.19
  -3 -12   4   -0.04    0.12
  -3  12   4   -0.33    0.41
  -3  12   4    0.04    0.27
   3  12  -4   -0.04    0.17
  -3  12   4   -0.79    0.31
  -3  12   4    0.17    0.21
   3  12  -4    0.18    0.19
   2 -12  -4    8.77    1.01
  -2 -12   4    7.19    0.90
   2 -12  -4    6.60    0.94
  -2 -12   4    6.77    0.92
  -2 -12   4    5.79    0.90
   2 -12  -4    7.01    1.00
  -2 -12   4    7.38    0.96
  -2  12   4    5.98    0.94
   2  12  -4    7.38    0.90
  -2  12   4    4.96    0.96
   2  12  -4    7.24    0.96
   2  12  -4    7.32    0.95
  -2  12   4    5.45    1.00
   1 -12  -4   15.93    2.11
  -1 -12   4   15.79    2.05
   1 -12  -4   16.20    2.08
  -1 -12   4   13.79    2.05
  -1 -12   4   16.31    2.10
  -1 -12   4   15.51    2.08
   1 -12  -4   14.95    2.11
  -1  12   4   15.13    2.07
  -1  12   4   16.51    2.13
   1  12  -4   15.11    2.09
   1  12  -4   16.65    2.10
   1  12  -4   16.75    2.05
  -1  12   4   14.36    2.10
   0 -12   4    1.18    0.32
   0 -12   4    1.35    0.25
   0 -12   4    1.34    0.27
   0 -12  -4    0.36    0.28
   0 -12  -4    1.52    0.30
   0 -12  -4    1.03    0.23
   0  12  -4    1.47    0.31
   0  12  -4    1.04    0.32
   0  12   4    0.79    0.22
   0  12  -4    0.87    0.22
   0  12   4    0.76    0.28
   0  12   4    0.81    0.20
   0  12  -4    1.19    0.21
  -1 -12  -4    6.38    0.85
  -1 -12  -4    5.99    0.87
  -1 -12  -4    6.25    0.88
   1 -12   4    6.89    0.90
   1 -12   4    6.00    0.88
  -1  12  -4    7.30    0.85
   1  12   4    6.31    0.93
   1  12   4    5.38    0.87
   1  12   4    5.48    0.82
  -1  12  -4    5.91    0.91
  -1  12  -4    5.94    0.91
   1  12   4    5.55    0.84
  -2 -12  -4    1.67    0.25
   2 -12   4    1.70    0.37
  -2 -12  -4    1.45    0.30
   2 -12   4    1.87    0.42
  -2 -12  -4    1.73    0.32
   2 -12   4    1.83    0.38
  -2 -12  -4    1.70    0.29
  -2  12  -4    1.60    0.37
  -2  12  -4    0.99    0.30
   2  12   4    1.31    0.30
  -2  12  -4    2.13    0.42
  -2  12  -4    1.52    0.42
   2  12   4    1.87    0.31
   2  12   4    1.39    0.30
   2  12   4    1.35    0.38
  -3 -12  -4   -0.13    0.16
   3 -12   4    0.18    0.30
  -3 -12  -4   -0.20    0.17
  -3 -12  -4    0.16    0.16
  -3 -12  -4   -0.15    0.18
   3 -12   4    0.26    0.29
   3 -12   4    0.30    0.32
   3  12   4    0.09    0.17
  -3  12  -4    0.46    0.30
  -3  12  -4   -0.31    0.32
   3  12   4   -0.03    0.24
   3  12   4   -0.35    0.25
   3  12   4   -0.32    0.19
  -3  12  -4    0.23    0.37
   4 -12   4    8.87    1.25
  -4 -12  -4    8.11    1.14
  -4 -12  -4    9.70    1.17
  -4 -12  -4    7.74    1.14
  -4 -12  -4   10.20    1.18
  -4  12  -4    8.18    1.51
   4  12   4    8.28    1.15
  -4  12  -4    7.86    1.25
  -4  12  -4    7.21    1.26
   4  12   4    7.50    1.19
   4  12   4    7.91    1.23
  -5 -12  -4    4.55    0.76
   5 -12   4    6.24    0.85
  -5 -12  -4    4.93    0.77
   5  12   4    4.97    0.83
  -5  12  -4    3.75    0.86
  -5  12  -4    4.55    0.93
  -5  12  -4    5.12    0.86
  -6 -12  -4    0.46    0.39
  -6 -12  -4    0.76    0.34
   6 -12   4    0.74    0.47
  -6  12  -4    1.34    0.52
  -6  12  -4    0.16    0.48
  -6  12  -4    0.42    0.63
  -6 -13   4    0.54    0.44
  -6 -13   4    0.32    0.29
   6 -13  -4    0.41    0.44
  -6  13   4    0.37    0.46
  -6  13   4   -0.23    0.59
  -6  13   4   -0.07    0.49
   5 -13  -4    4.64    0.71
  -5 -13   4    3.36    0.55
  -5 -13   4    4.23    0.66
  -5  13   4    1.16    0.80
  -5  13   4    4.28    0.70
  -5  13   4    3.39    0.74
   4 -13  -4   15.35    1.90
  -4  13   4   14.82    1.89
  -4  13   4   13.51    1.93
  -4  13   4   10.93    1.83
  -4  13   4   14.59    1.96
  -3 -13   4    0.07    0.14
  -3 -13   4   -0.12    0.20
  -3 -13   4    0.07    0.12
   3 -13  -4    1.09    0.35
   3 -13  -4    1.32    0.36
  -3  13   4    0.78    0.32
  -3  13   4    1.46    0.42
  -3  13   4    0.51    0.24
  -3  13   4    0.58    0.40
   3  13  -4    0.12    0.20
   2 -13  -4    0.92    0.22
  -2 -13   4    0.31    0.23
  -2 -13   4    0.14    0.13
   2 -13  -4    0.91    0.30
  -2 -13   4   -0.01    0.12
  -2 -13   4   -0.13    0.16
   2 -13  -4    0.05    0.27
  -2  13   4    0.70    0.39
   2  13  -4    0.38    0.22
   2  13  -4    0.32    0.13
  -2  13   4    0.44    0.26
  -2  13   4    0.51    0.20
   2  13  -4    0.12    0.22
  -1 -13   4   32.25    4.08
  -1 -13   4   29.16    4.08
  -1 -13   4   32.19    4.11
   1 -13  -4   31.57    4.09
   1 -13  -4   29.88    4.12
  -1 -13   4   31.92    4.10
   1 -13  -4   30.84    4.12
  -1  13   4   29.22    4.12
  -1  13   4   28.68    4.09
   1  13  -4   34.10    4.07
   1  13  -4   31.19    4.11
   1  13  -4   31.10    4.11
  -1  13   4   31.34    4.14
   0 -13  -4   14.63    1.99
   0 -13  -4   15.67    1.96
   0 -13   4   14.79    1.98
   0 -13   4   15.04    1.96
   0 -13   4   14.84    2.00
   0 -13  -4   15.04    1.99
   0  13   4   15.35    1.96
   0  13   4   13.69    1.94
   0  13   4   16.22    2.03
   0  13  -4   14.17    1.95
   0  13  -4   16.24    1.95
   0  13  -4   13.62    2.01
   0  13  -4   13.60    1.99
   0  13   4   13.27    1.98
  -1 -13  -4    1.51    0.31
   1 -13   4    1.30    0.32
   1 -13   4    1.15    0.36
   1 -13   4    1.53    0.32
  -1 -13  -4    1.64    0.26
  -1 -13  -4    1.34    0.30
  -1  13  -4    1.09    0.25
  -1  13  -4    1.48    0.39
   1  13   4    1.12    0.23
  -1  13  -4    0.83    0.33
  -1  13  -4    0.78    0.30
   1  13   4    1.50    0.38
   1  13   4    1.15    0.25
   2 -13   4    0.56    0.27
   2 -13   4    0.21    0.27
  -2 -13  -4    0.47    0.13
   2 -13   4    0.16    0.29
  -2 -13  -4    0.17    0.17
  -2 -13  -4    0.11    0.20
  -2 -13  -4    0.13    0.19
   2  13   4   -0.06    0.18
  -2  13  -4   -0.11    0.32
  -2  13  -4    0.76    0.21
   2  13   4    0.16    0.18
   2  13   4    0.45    0.20
  -2  13  -4    0.14    0.28
  -2  13  -4   -0.15    0.29
   2  13   4    0.23    0.30
  -3 -13  -4   11.24    1.53
   3 -13   4   11.00    1.61
  -3 -13  -4   10.86    1.52
   3 -13   4   10.68    1.60
  -3 -13  -4   11.47    1.54
   3 -13   4   11.01    1.63
  -3 -13  -4   13.52    1.56
  -3  13  -4   12.25    1.63
  -3  13  -4   10.31    1.63
  -3  13  -4   12.36    1.62
   3  13   4   10.67    1.57
  -3  13  -4   10.69    1.56
   3  13   4   11.91    1.55
   3  13   4   11.35    1.56
   3  13   4   11.57    1.54
  -4 -13  -4    2.02    0.34
   4 -13   4    2.08    0.55
  -4 -13  -4    2.44    0.36
   4 -13   4    2.54    0.50
  -4 -13  -4    1.42    0.37
  -4 -13  -4    2.56    0.41
   4  13   4    2.27    0.43
   4  13   4    2.15    0.45
  -4  13  -4    1.05    0.47
   4  13   4    1.81    0.35
  -4  13  -4    1.15    0.52
   5 -13   4    0.24    0.38
  -5 -13  -4    0.41    0.31
  -5 -13  -4    0.83    0.31
  -5  13  -4   -0.25    0.44
  -5  13  -4    0.85    0.52
   5  13   4    0.43    0.30
  -5  13  -4    0.90    0.46
  -6 -13  -4    0.33    0.37
   6 -13   4    0.86    0.49
  -6 -13  -4    0.58    0.36
  -6  13  -4    0.66    0.53
  -6  13  -4   -0.16    0.49
  -6  13  -4    0.24    0.64
   6 -14  -4    0.42    0.45
  -6 -14   4    0.45    0.25
  -6 -14   4   -0.17    0.42
  -6  14   4    0.45    0.48
  -6  14   4   -0.28    0.66
  -6  14   4   -0.31    0.48
   5 -14  -4    0.08    0.41
  -5 -14   4    0.37    0.37
  -5 -14   4    0.38    0.23
  -5  14   4    0.41    0.42
  -5  14   4    0.80    0.46
  -5  14   4    0.43    0.62
   4 -14  -4    0.87    0.39
  -4 -14   4    0.44    0.18
  -4 -14   4    0.24    0.18
  -4 -14   4    0.14    0.30
  -4  14   4    0.26    0.36
  -4  14   4    0.33    0.29
  -4  14   4    0.23    0.42
  -4  14   4    0.02    0.83
  -3 -14   4    5.84    0.79
   3 -14  -4    5.24    0.90
  -3 -14   4    5.74    0.82
  -3 -14   4    5.51    0.78
   3 -14  -4    7.99    0.94
  -3 -14   4    6.00    0.82
  -3 -14   4    5.11    0.77
  -3  14   4    5.21    0.92
  -3  14   4    6.69    0.98
   3  14  -4    5.53    0.83
  -3  14   4    5.07    0.83
  -3  14   4    7.24    0.92
   2 -14  -4   -0.05    0.29
  -2 -14   4    0.09    0.18
  -2 -14   4    0.06    0.12
   2 -14  -4    0.06    0.18
  -2 -14   4    0.21    0.14
  -2 -14   4    0.02    0.23
   2 -14  -4    0.04    0.28
   2  14  -4    0.65    0.26
  -2  14   4    0.50    0.29
   2  14  -4   -0.38    0.22
   2  14  -4    0.15    0.13
  -2  14   4    0.46    0.37
  -2  14   4    0.05    0.19
  -2  14   4   -0.24    0.35
   1 -14  -4    2.15    0.46
  -1 -14   4    2.68    0.38
  -1 -14   4    2.65    0.44
   1 -14  -4    2.14    0.48
   1 -14  -4    2.79    0.43
  -1 -14   4    2.92    0.48
  -1 -14   4    3.00    0.39
   1  14  -4    2.99    0.47
  -1  14   4    2.19    0.54
   1  14  -4    2.51    0.37
   1  14  -4    2.61    0.48
  -1  14   4    1.71    0.39
  -1  14   4    2.41    0.48
   0 -14  -4    1.98    0.40
   0 -14   4    1.62    0.33
   0 -14  -4    2.13    0.33
   0 -14  -4    1.93    0.38
   0 -14   4    2.02    0.42
   0 -14   4    1.69    0.36
   0  14  -4    1.20    0.45
   0  14  -4    1.74    0.38
   0  14   4    2.17    0.46
   0  14   4    1.53    0.29
   0  14   4    1.37    0.36
   0  14  -4    1.83    0.30
   0  14   4    1.67    0.32
   0  14  -4    2.15    0.31
   1 -14   4   -0.09    0.24
  -1 -14  -4    0.80    0.25
   1 -14   4    0.06    0.24
  -1 -14  -4    0.42    0.19
   1 -14   4    0.18    0.28
  -1 -14  -4    0.62    0.25
   1  14   4    0.05    0.16
   1  14   4    0.23    0.14
  -1  14  -4    0.24    0.19
  -1  14  -4    0.53    0.28
  -1  14  -4    0.59    0.25
   1  14   4   -0.21    0.30
  -1  14  -4    0.47    0.35
   2 -14   4    0.45    0.29
  -2 -14  -4   -0.20    0.20
  -2 -14  -4    0.13    0.21
   2 -14   4    0.25    0.31
  -2 -14  -4    0.05    0.17
   2 -14   4    0.32    0.27
   2  14   4    0.51    0.19
  -2  14  -4   -0.32    0.33
   2  14   4    0.45    0.20
  -2  14  -4    0.07    0.31
   2  14   4    0.31    0.19
[truncated: 842,888 more chars]
