# Supplementary material for: Arylboration of Enecarbamates for the Synthesis of Borylated Saturated N‐Heterocycles
Source: Angew Chem Int Ed Engl. 2022 Oct 17;61(46):e202212117. doi: 10.1002/anie.202212117 (PMC9643676; doi:10.1002/anie.202212117)
Supplement: Supplementary file 5 — Supporting Information [file ANIE-61-0-s002.cif]

 
data_22106
 
_audit_creation_method            'SHELXL-2018/3'
_shelx_SHELXL_version_number      '2018/3'
_chemical_name_systematic         ?
_chemical_name_common             ?
_chemical_melting_point           ?
_chemical_formula_moiety          ?
_chemical_formula_sum
 'C23 H36 B N3 O5' 
_chemical_formula_weight          445.36

loop_
 _atom_type_symbol
 _atom_type_description
 _atom_type_scat_dispersion_real
 _atom_type_scat_dispersion_imag
 _atom_type_scat_source
 'C'  'C'   0.0033   0.0016
 'International Tables Vol C Tables 4.2.6.8 and 6.1.1.4'
 'H'  'H'   0.0000   0.0000
 'International Tables Vol C Tables 4.2.6.8 and 6.1.1.4'
 'B'  'B'   0.0013   0.0007
 'International Tables Vol C Tables 4.2.6.8 and 6.1.1.4'
 'N'  'N'   0.0061   0.0033
 'International Tables Vol C Tables 4.2.6.8 and 6.1.1.4'
 'O'  'O'   0.0106   0.0060
 'International Tables Vol C Tables 4.2.6.8 and 6.1.1.4'
 
_space_group_crystal_system       monoclinic
_space_group_IT_number            14
_space_group_name_H-M_alt         'P 21/c'
_space_group_name_Hall            '-P 2ybc'
 
_shelx_space_group_comment
;
The symmetry employed for this shelxl refinement is uniquely defined
by the following loop, which should always be used as a source of
symmetry information in preference to the above space-group names.
They are only intended as comments.
;
 
loop_
 _space_group_symop_operation_xyz
 'x, y, z'
 '-x, y+1/2, -z+1/2'
 '-x, -y, -z'
 'x, -y-1/2, z-1/2'
 
_cell_length_a                    10.5425(5)
_cell_length_b                    6.6019(3)
_cell_length_c                    34.9155(18)
_cell_angle_alpha                 90
_cell_angle_beta                  97.743(2)
_cell_angle_gamma                 90
_cell_volume                      2408.0(2)
_cell_formula_units_Z             4
_cell_measurement_temperature     150(2)
_cell_measurement_reflns_used      9485
_cell_measurement_theta_min        2.35
_cell_measurement_theta_max       24.75

_exptl_crystal_description       'plate'
_exptl_crystal_colour            'colourless'
_exptl_crystal_density_meas       ?
_exptl_crystal_density_method     ?
_exptl_crystal_density_diffrn     1.228          
_exptl_crystal_F_000              960
_exptl_transmission_factor_min    ?
_exptl_transmission_factor_max    ?
_exptl_crystal_size_max           0.153
_exptl_crystal_size_mid           0.096
_exptl_crystal_size_min           0.036
_exptl_absorpt_coefficient_mu     0.086
_shelx_estimated_absorpt_T_min    0.987
_shelx_estimated_absorpt_T_max    0.997
_exptl_absorpt_correction_type    multi-scan
_exptl_absorpt_correction_T_min   0.6497      
_exptl_absorpt_correction_T_max   0.7452
_exptl_absorpt_process_details  
;
L. Krause, R. Herbst-Irmer, G.M. Sheldrick, D. Stalke,
"Comparison of silver and molybdenum microfocus X-ray sources for 
single-crystal structure determination"
J. Appl. Cryst. (2015), 48, 3-10.
doi:10.1107/S1600576714022985
;

_exptl_absorpt_special_details    ?
_diffrn_ambient_temperature       150(2)
_diffrn_radiation_wavelength      0.71073
_diffrn_radiation_type            MoK\a

_diffrn_source                   'microfocus sealed tube'
_diffrn_source_type              'Incoatec I\mS 3.0'
_diffrn_radiation_monochromator  'multilayer mirror'
_diffrn_measurement_device_type  'Bruker D8 VENTURE'
_diffrn_measurement_method       '\w and \f scans'
_diffrn_measurement_details  
 '1 deg frames measured 20 and 1 s, detector distance of 50 mm' 

_diffrn_detector_area_resol_mean  7.3910

_diffrn_reflns_number             58578
_diffrn_reflns_av_unetI/netI      0.0371
_diffrn_reflns_av_R_equivalents   0.0897
_diffrn_reflns_limit_h_min        -12
_diffrn_reflns_limit_h_max        12
_diffrn_reflns_limit_k_min        -7
_diffrn_reflns_limit_k_max        7
_diffrn_reflns_limit_l_min        -41
_diffrn_reflns_limit_l_max        41
_diffrn_reflns_theta_min          1.949
_diffrn_reflns_theta_max          25.037
_diffrn_reflns_theta_full         25.037
_diffrn_measured_fraction_theta_max   0.999
_diffrn_measured_fraction_theta_full  0.999
_diffrn_reflns_Laue_measured_fraction_max    0.999
_diffrn_reflns_Laue_measured_fraction_full   0.999
_diffrn_reflns_point_group_measured_fraction_max   0.999
_diffrn_reflns_point_group_measured_fraction_full  0.999
_reflns_number_total              4252
_reflns_number_gt                 3547
_reflns_threshold_expression      'I > 2\s(I)'
_reflns_Friedel_coverage          0.000
_reflns_Friedel_fraction_max      .
_reflns_Friedel_fraction_full     .
 
_reflns_special_details
;
 Reflections were merged by SHELXL according to the crystal
 class for the calculation of statistics and refinement.
 
 _reflns_Friedel_fraction is defined as the number of unique
 Friedel pairs measured divided by the number that would be
 possible theoretically, ignoring centric projections and
 systematic absences.
;
 
_computing_data_collection       'BIS v6.2.14 (Bruker_AXS, 2020)'
_computing_cell_refinement       'SAINT V8.40B (Bruker AXS, 2019)'
_computing_data_reduction        'SAINT V8.40B (Bruker AXS, 2019)'
_computing_structure_solution    'XT, VERSION 2014/5'
_computing_structure_refinement  'SHELXL-2018/3 (Sheldrick, 2018)'
_computing_molecular_graphics    
;
C. B. Hübschle, G. M. Sheldrick and B. Dittrich
"ShelXle: a Qt graphical user interface for SHELXL"
J. Appl. Cryst., 44, (2011) 1281-1284.
;
_computing_publication_material 'APEX4 v2021.6-RC4 (Bruker AXS, 2021)'
_refine_special_details           ?
_refine_ls_structure_factor_coef  Fsqd
_refine_ls_matrix_type            full
_refine_ls_weighting_scheme       calc
_refine_ls_weighting_details
'w=1/[\s^2^(Fo^2^)+4.4047P] where P=(Fo^2^+2Fc^2^)/3'
_atom_sites_solution_primary      dual
_atom_sites_solution_secondary    difmap
_atom_sites_solution_hydrogens    geom
_refine_ls_hydrogen_treatment     constr
_refine_ls_extinction_method      none
_refine_ls_extinction_coef        .
_refine_ls_number_reflns          4252
_refine_ls_number_parameters      296
_refine_ls_number_restraints      0
_refine_ls_R_factor_all           0.0888
_refine_ls_R_factor_gt            0.0738
_refine_ls_wR_factor_ref          0.1337
_refine_ls_wR_factor_gt           0.1287
_refine_ls_goodness_of_fit_ref    1.218
_refine_ls_restrained_S_all       1.218
_refine_ls_shift/su_max           0.001
_refine_ls_shift/su_mean          0.000
 
loop_
 _atom_site_label
 _atom_site_type_symbol
 _atom_site_fract_x
 _atom_site_fract_y
 _atom_site_fract_z
 _atom_site_U_iso_or_equiv
 _atom_site_adp_type
 _atom_site_occupancy
 _atom_site_site_symmetry_order  
 _atom_site_calc_flag
 _atom_site_refinement_flags_posn
 _atom_site_refinement_flags_adp
 _atom_site_refinement_flags_occupancy
 _atom_site_disorder_assembly
 _atom_site_disorder_group
O1 O 0.38631(19) 0.3002(3) 0.45914(6) 0.0282(5) Uani 1 1 d . . . . .
O2 O 0.20289(18) 0.2502(3) 0.48635(5) 0.0280(5) Uani 1 1 d . . . . .
O3 O 0.1202(2) 0.9202(3) 0.73347(6) 0.0344(6) Uani 1 1 d . . . . .
O4 O 0.64266(18) 0.3186(3) 0.61818(5) 0.0272(5) Uani 1 1 d . . . . .
O5 O 0.5232(2) 0.0914(4) 0.64670(6) 0.0315(5) Uani 1 1 d . . . . .
N1 N 0.3904(2) 0.2579(4) 0.52355(7) 0.0257(6) Uani 1 1 d . . . . .
N2 N 0.1600(2) 0.4145(4) 0.63215(7) 0.0262(6) Uani 1 1 d . . . . .
N3 N 0.1687(2) 0.7228(4) 0.66431(7) 0.0226(5) Uani 1 1 d . . . . .
B1 B 0.5509(3) 0.1726(6) 0.61281(10) 0.0239(7) Uani 1 1 d . . . . .
C1 C 0.3447(3) 0.1768(5) 0.55835(8) 0.0239(7) Uani 1 1 d . . . . .
H1 H 0.284227 0.060728 0.552574 0.029 Uiso 1 1 calc R U . . .
C2 C 0.4864(3) 0.1054(5) 0.57222(8) 0.0238(7) Uani 1 1 d . . . . .
H2 H 0.492795 -0.045010 0.569615 0.029 Uiso 1 1 calc R U . . .
C3 C 0.5251(3) 0.2102(5) 0.53586(8) 0.0258(7) Uani 1 1 d . . . . .
H3A H 0.579916 0.331101 0.541669 0.031 Uiso 1 1 calc R U . . .
H3B H 0.562521 0.116920 0.518210 0.031 Uiso 1 1 calc R U . . .
C4 C 0.3307(3) 0.2716(4) 0.48700(8) 0.0235(7) Uani 1 1 d . . . . .
C5 C 0.1169(3) 0.2762(5) 0.44975(8) 0.0304(7) Uani 1 1 d . . . . .
C6 C -0.0144(3) 0.2396(7) 0.46190(10) 0.0460(10) Uani 1 1 d . . . . .
H6A H -0.080349 0.258670 0.439592 0.069 Uiso 1 1 calc R U . . .
H6B H -0.028495 0.335633 0.482301 0.069 Uiso 1 1 calc R U . . .
H6C H -0.018826 0.100901 0.471625 0.069 Uiso 1 1 calc R U . . .
C7 C 0.1456(4) 0.1224(7) 0.42032(10) 0.0520(11) Uani 1 1 d . . . . .
H7A H 0.078884 0.127628 0.397890 0.078 Uiso 1 1 calc R U . . .
H7B H 0.147755 -0.013242 0.431784 0.078 Uiso 1 1 calc R U . . .
H7C H 0.228833 0.152653 0.412095 0.078 Uiso 1 1 calc R U . . .
C8 C 0.1269(3) 0.4901(6) 0.43547(10) 0.0425(9) Uani 1 1 d . . . . .
H8A H 0.061304 0.512949 0.413212 0.064 Uiso 1 1 calc R U . . .
H8B H 0.211897 0.511370 0.427745 0.064 Uiso 1 1 calc R U . . .
H8C H 0.114078 0.585126 0.456166 0.064 Uiso 1 1 calc R U . . .
C9 C 0.2944(3) 0.3354(5) 0.58362(8) 0.0226(7) Uani 1 1 d . . . . .
C10 C 0.2004(3) 0.2903(5) 0.60592(8) 0.0256(7) Uani 1 1 d . . . . .
H10 H 0.160920 0.160978 0.602503 0.031 Uiso 1 1 calc R U . . .
C11 C 0.2136(3) 0.5979(5) 0.63691(8) 0.0217(6) Uani 1 1 d . . . . .
C12 C 0.3079(3) 0.6617(5) 0.61454(8) 0.0265(7) Uani 1 1 d . . . . .
H12 H 0.343500 0.793774 0.617661 0.032 Uiso 1 1 calc R U . . .
C13 C 0.3474(3) 0.5295(5) 0.58811(9) 0.0272(7) Uani 1 1 d . . . . .
H13 H 0.410916 0.570257 0.572829 0.033 Uiso 1 1 calc R U . . .
C14 C 0.0977(3) 0.6215(5) 0.69230(8) 0.0265(7) Uani 1 1 d . . . . .
H14A H 0.157492 0.539620 0.710369 0.032 Uiso 1 1 calc R U . . .
H14B H 0.033142 0.529066 0.678487 0.032 Uiso 1 1 calc R U . . .
C15 C 0.0323(3) 0.7749(5) 0.71465(9) 0.0312(8) Uani 1 1 d . . . . .
H15A H -0.034038 0.846175 0.696822 0.037 Uiso 1 1 calc R U . . .
H15B H -0.011027 0.704204 0.734282 0.037 Uiso 1 1 calc R U . . .
C16 C 0.1802(3) 1.0235(5) 0.70505(10) 0.0363(8) Uani 1 1 d . . . . .
H16A H 0.239552 1.126735 0.717813 0.044 Uiso 1 1 calc R U . . .
H16B H 0.114205 1.094327 0.687039 0.044 Uiso 1 1 calc R U . . .
C17 C 0.2536(3) 0.8795(5) 0.68243(9) 0.0300(7) Uani 1 1 d . . . . .
H17A H 0.291623 0.955476 0.662334 0.036 Uiso 1 1 calc R U . . .
H17B H 0.324122 0.816193 0.699995 0.036 Uiso 1 1 calc R U . . .
C18 C 0.6946(3) 0.3229(5) 0.65916(8) 0.0236(7) Uani 1 1 d . . . . .
C19 C 0.5891(3) 0.2116(5) 0.67843(8) 0.0285(7) Uani 1 1 d . . . . .
C20 C 0.8213(3) 0.2107(6) 0.66288(9) 0.0350(8) Uani 1 1 d . . . . .
H20A H 0.862449 0.216653 0.689760 0.052 Uiso 1 1 calc R U . . .
H20B H 0.877167 0.274105 0.646049 0.052 Uiso 1 1 calc R U . . .
H20C H 0.806209 0.069003 0.655250 0.052 Uiso 1 1 calc R U . . .
C21 C 0.7172(3) 0.5421(5) 0.67070(10) 0.0377(8) Uani 1 1 d . . . . .
H21A H 0.749484 0.549741 0.698334 0.057 Uiso 1 1 calc R U . . .
H21B H 0.636625 0.617269 0.665500 0.057 Uiso 1 1 calc R U . . .
H21C H 0.780329 0.601170 0.655758 0.057 Uiso 1 1 calc R U . . .
C22 C 0.6396(4) 0.0683(6) 0.71097(9) 0.0426(9) Uani 1 1 d . . . . .
H22A H 0.689541 0.145003 0.731833 0.064 Uiso 1 1 calc R U . . .
H22B H 0.694358 -0.034189 0.701195 0.064 Uiso 1 1 calc R U . . .
H22C H 0.567614 0.001714 0.720873 0.064 Uiso 1 1 calc R U . . .
C23 C 0.4909(3) 0.3527(7) 0.69168(10) 0.0465(10) Uani 1 1 d . . . . .
H23A H 0.531348 0.435621 0.713208 0.070 Uiso 1 1 calc R U . . .
H23B H 0.421394 0.272969 0.700206 0.070 Uiso 1 1 calc R U . . .
H23C H 0.456100 0.440889 0.670235 0.070 Uiso 1 1 calc R U . . .
 
loop_
 _atom_site_aniso_label
 _atom_site_aniso_U_11
 _atom_site_aniso_U_22
 _atom_site_aniso_U_33
 _atom_site_aniso_U_23
 _atom_site_aniso_U_13
 _atom_site_aniso_U_12
O1 0.0309(11) 0.0331(13) 0.0216(11) 0.0017(10) 0.0072(9) 0.0038(10)
O2 0.0222(10) 0.0422(14) 0.0190(10) 0.0036(10) 0.0001(8) -0.0012(10)
O3 0.0409(13) 0.0331(13) 0.0326(12) -0.0071(10) 0.0173(10) -0.0077(11)
O4 0.0258(11) 0.0354(13) 0.0195(10) 0.0017(9) -0.0001(8) -0.0058(10)
O5 0.0329(12) 0.0405(14) 0.0205(11) -0.0013(10) 0.0010(9) -0.0149(11)
N1 0.0230(12) 0.0352(16) 0.0190(12) -0.0009(11) 0.0038(10) 0.0015(12)
N2 0.0223(13) 0.0303(15) 0.0262(13) -0.0022(12) 0.0041(10) -0.0013(12)
N3 0.0224(12) 0.0228(14) 0.0234(12) -0.0005(11) 0.0065(10) -0.0019(11)
B1 0.0205(16) 0.0260(19) 0.0260(18) -0.0001(15) 0.0057(13) 0.0045(15)
C1 0.0209(14) 0.0293(17) 0.0212(15) 0.0007(13) 0.0016(11) -0.0019(13)
C2 0.0192(15) 0.0266(17) 0.0252(15) -0.0008(13) 0.0015(12) 0.0033(13)
C3 0.0234(15) 0.0307(18) 0.0230(15) -0.0040(13) 0.0019(12) -0.0002(14)
C4 0.0283(16) 0.0191(16) 0.0232(16) -0.0023(13) 0.0037(13) 0.0030(13)
C5 0.0268(16) 0.041(2) 0.0210(15) 0.0021(14) -0.0045(12) 0.0010(15)
C6 0.0316(18) 0.069(3) 0.0357(19) 0.0136(19) -0.0011(15) -0.0073(19)
C7 0.052(2) 0.065(3) 0.036(2) -0.014(2) -0.0054(17) -0.004(2)
C8 0.0308(19) 0.053(2) 0.043(2) 0.0165(18) 0.0022(16) 0.0057(18)
C9 0.0194(14) 0.0264(17) 0.0213(15) 0.0006(13) 0.0003(11) 0.0011(13)
C10 0.0194(14) 0.0281(18) 0.0288(16) -0.0006(14) 0.0016(12) -0.0003(13)
C11 0.0174(14) 0.0240(17) 0.0235(15) 0.0034(13) 0.0021(12) 0.0021(13)
C12 0.0275(16) 0.0237(17) 0.0298(16) 0.0010(14) 0.0091(13) 0.0000(14)
C13 0.0222(16) 0.0313(19) 0.0294(17) 0.0046(14) 0.0082(13) 0.0016(14)
C14 0.0246(16) 0.0283(18) 0.0280(16) -0.0001(13) 0.0087(13) -0.0026(14)
C15 0.0258(16) 0.034(2) 0.0360(18) -0.0018(15) 0.0134(14) -0.0047(15)
C16 0.043(2) 0.0283(19) 0.042(2) -0.0045(16) 0.0212(16) -0.0038(16)
C17 0.0304(17) 0.0288(19) 0.0332(17) -0.0028(14) 0.0131(14) -0.0038(15)
C18 0.0230(15) 0.0293(18) 0.0171(14) 0.0009(13) -0.0025(11) -0.0016(14)
C19 0.0293(16) 0.0359(19) 0.0195(15) -0.0009(14) 0.0006(12) -0.0056(15)
C20 0.0262(16) 0.047(2) 0.0301(17) -0.0029(16) -0.0005(13) 0.0022(16)
C21 0.044(2) 0.033(2) 0.0336(18) -0.0031(15) -0.0039(15) -0.0030(17)
C22 0.053(2) 0.049(2) 0.0247(17) 0.0063(16) -0.0012(16) -0.0112(19)
C23 0.0326(19) 0.072(3) 0.037(2) -0.0136(19) 0.0117(15) 0.0006(19)
 
_geom_special_details
;
 All esds (except the esd in the dihedral angle between two l.s. planes)
 are estimated using the full covariance matrix.  The cell esds are taken
 into account individually in the estimation of esds in distances, angles
 and torsion angles; correlations between esds in cell parameters are only
 used when they are defined by crystal symmetry.  An approximate (isotropic)
 treatment of cell esds is used for estimating esds involving l.s. planes.
;
 
loop_
 _geom_bond_atom_site_label_1
 _geom_bond_atom_site_label_2
 _geom_bond_distance
 _geom_bond_site_symmetry_2
 _geom_bond_publ_flag
O1 C4 1.216(3) . ?
O2 C4 1.352(3) . ?
O2 C5 1.474(3) . ?
O3 C16 1.420(4) . ?
O3 C15 1.431(4) . ?
O4 B1 1.361(4) . ?
O4 C18 1.462(3) . ?
O5 B1 1.366(4) . ?
O5 C19 1.461(4) . ?
N1 C4 1.348(4) . ?
N1 C3 1.462(4) . ?
N1 C1 1.467(4) . ?
N2 C11 1.337(4) . ?
N2 C10 1.341(4) . ?
N3 C11 1.394(4) . ?
N3 C17 1.456(4) . ?
N3 C14 1.470(4) . ?
B1 C2 1.551(4) . ?
C1 C9 1.511(4) . ?
C1 C2 1.579(4) . ?
C1 H1 1.0000 . ?
C2 C3 1.548(4) . ?
C2 H2 1.0000 . ?
C3 H3A 0.9900 . ?
C3 H3B 0.9900 . ?
C5 C7 1.504(5) . ?
C5 C8 1.506(5) . ?
C5 C6 1.520(4) . ?
C6 H6A 0.9800 . ?
C6 H6B 0.9800 . ?
C6 H6C 0.9800 . ?
C7 H7A 0.9800 . ?
C7 H7B 0.9800 . ?
C7 H7C 0.9800 . ?
C8 H8A 0.9800 . ?
C8 H8B 0.9800 . ?
C8 H8C 0.9800 . ?
C9 C10 1.373(4) . ?
C9 C13 1.398(4) . ?
C10 H10 0.9500 . ?
C11 C12 1.408(4) . ?
C12 C13 1.375(4) . ?
C12 H12 0.9500 . ?
C13 H13 0.9500 . ?
C14 C15 1.502(4) . ?
C14 H14A 0.9900 . ?
C14 H14B 0.9900 . ?
C15 H15A 0.9900 . ?
C15 H15B 0.9900 . ?
C16 C17 1.514(4) . ?
C16 H16A 0.9900 . ?
C16 H16B 0.9900 . ?
C17 H17A 0.9900 . ?
C17 H17B 0.9900 . ?
C18 C21 1.512(5) . ?
C18 C20 1.518(4) . ?
C18 C19 1.559(4) . ?
C19 C23 1.511(5) . ?
C19 C22 1.519(4) . ?
C20 H20A 0.9800 . ?
C20 H20B 0.9800 . ?
C20 H20C 0.9800 . ?
C21 H21A 0.9800 . ?
C21 H21B 0.9800 . ?
C21 H21C 0.9800 . ?
C22 H22A 0.9800 . ?
C22 H22B 0.9800 . ?
C22 H22C 0.9800 . ?
C23 H23A 0.9800 . ?
C23 H23B 0.9800 . ?
C23 H23C 0.9800 . ?
 
loop_
 _geom_angle_atom_site_label_1
 _geom_angle_atom_site_label_2
 _geom_angle_atom_site_label_3
 _geom_angle
 _geom_angle_site_symmetry_1
 _geom_angle_site_symmetry_3
 _geom_angle_publ_flag
C4 O2 C5 119.9(2) . . ?
C16 O3 C15 108.8(2) . . ?
B1 O4 C18 108.3(2) . . ?
B1 O5 C19 108.0(2) . . ?
C4 N1 C3 127.2(2) . . ?
C4 N1 C1 130.2(2) . . ?
C3 N1 C1 95.3(2) . . ?
C11 N2 C10 118.1(3) . . ?
C11 N3 C17 118.2(2) . . ?
C11 N3 C14 115.9(2) . . ?
C17 N3 C14 111.9(2) . . ?
O4 B1 O5 112.9(3) . . ?
O4 B1 C2 123.0(3) . . ?
O5 B1 C2 124.1(3) . . ?
N1 C1 C9 114.3(3) . . ?
N1 C1 C2 87.7(2) . . ?
C9 C1 C2 114.8(2) . . ?
N1 C1 H1 112.6 . . ?
C9 C1 H1 112.6 . . ?
C2 C1 H1 112.6 . . ?
C3 C2 B1 119.3(3) . . ?
C3 C2 C1 87.6(2) . . ?
B1 C2 C1 118.3(2) . . ?
C3 C2 H2 109.9 . . ?
B1 C2 H2 109.9 . . ?
C1 C2 H2 109.9 . . ?
N1 C3 C2 89.1(2) . . ?
N1 C3 H3A 113.8 . . ?
C2 C3 H3A 113.8 . . ?
N1 C3 H3B 113.8 . . ?
C2 C3 H3B 113.8 . . ?
H3A C3 H3B 111.0 . . ?
O1 C4 N1 123.6(3) . . ?
O1 C4 O2 126.1(3) . . ?
N1 C4 O2 110.3(2) . . ?
O2 C5 C7 110.9(3) . . ?
O2 C5 C8 109.5(3) . . ?
C7 C5 C8 112.1(3) . . ?
O2 C5 C6 102.5(2) . . ?
C7 C5 C6 111.0(3) . . ?
C8 C5 C6 110.4(3) . . ?
C5 C6 H6A 109.5 . . ?
C5 C6 H6B 109.5 . . ?
H6A C6 H6B 109.5 . . ?
C5 C6 H6C 109.5 . . ?
H6A C6 H6C 109.5 . . ?
H6B C6 H6C 109.5 . . ?
C5 C7 H7A 109.5 . . ?
C5 C7 H7B 109.5 . . ?
H7A C7 H7B 109.5 . . ?
C5 C7 H7C 109.5 . . ?
H7A C7 H7C 109.5 . . ?
H7B C7 H7C 109.5 . . ?
C5 C8 H8A 109.5 . . ?
C5 C8 H8B 109.5 . . ?
H8A C8 H8B 109.5 . . ?
C5 C8 H8C 109.5 . . ?
H8A C8 H8C 109.5 . . ?
H8B C8 H8C 109.5 . . ?
C10 C9 C13 116.3(3) . . ?
C10 C9 C1 121.2(3) . . ?
C13 C9 C1 122.3(3) . . ?
N2 C10 C9 125.1(3) . . ?
N2 C10 H10 117.5 . . ?
C9 C10 H10 117.5 . . ?
N2 C11 N3 116.4(2) . . ?
N2 C11 C12 121.3(3) . . ?
N3 C11 C12 122.3(3) . . ?
C13 C12 C11 118.9(3) . . ?
C13 C12 H12 120.6 . . ?
C11 C12 H12 120.6 . . ?
C12 C13 C9 120.3(3) . . ?
C12 C13 H13 119.8 . . ?
C9 C13 H13 119.8 . . ?
N3 C14 C15 110.4(3) . . ?
N3 C14 H14A 109.6 . . ?
C15 C14 H14A 109.6 . . ?
N3 C14 H14B 109.6 . . ?
C15 C14 H14B 109.6 . . ?
H14A C14 H14B 108.1 . . ?
O3 C15 C14 112.1(2) . . ?
O3 C15 H15A 109.2 . . ?
C14 C15 H15A 109.2 . . ?
O3 C15 H15B 109.2 . . ?
C14 C15 H15B 109.2 . . ?
H15A C15 H15B 107.9 . . ?
O3 C16 C17 111.7(3) . . ?
O3 C16 H16A 109.3 . . ?
C17 C16 H16A 109.3 . . ?
O3 C16 H16B 109.3 . . ?
C17 C16 H16B 109.3 . . ?
H16A C16 H16B 107.9 . . ?
N3 C17 C16 110.2(3) . . ?
N3 C17 H17A 109.6 . . ?
C16 C17 H17A 109.6 . . ?
N3 C17 H17B 109.6 . . ?
C16 C17 H17B 109.6 . . ?
H17A C17 H17B 108.1 . . ?
O4 C18 C21 107.7(2) . . ?
O4 C18 C20 106.5(2) . . ?
C21 C18 C20 109.8(3) . . ?
O4 C18 C19 102.6(2) . . ?
C21 C18 C19 115.6(3) . . ?
C20 C18 C19 113.8(3) . . ?
O5 C19 C23 106.9(2) . . ?
O5 C19 C22 108.2(3) . . ?
C23 C19 C22 109.9(3) . . ?
O5 C19 C18 102.9(2) . . ?
C23 C19 C18 113.6(3) . . ?
C22 C19 C18 114.7(3) . . ?
C18 C20 H20A 109.5 . . ?
C18 C20 H20B 109.5 . . ?
H20A C20 H20B 109.5 . . ?
C18 C20 H20C 109.5 . . ?
H20A C20 H20C 109.5 . . ?
H20B C20 H20C 109.5 . . ?
C18 C21 H21A 109.5 . . ?
C18 C21 H21B 109.5 . . ?
H21A C21 H21B 109.5 . . ?
C18 C21 H21C 109.5 . . ?
H21A C21 H21C 109.5 . . ?
H21B C21 H21C 109.5 . . ?
C19 C22 H22A 109.5 . . ?
C19 C22 H22B 109.5 . . ?
H22A C22 H22B 109.5 . . ?
C19 C22 H22C 109.5 . . ?
H22A C22 H22C 109.5 . . ?
H22B C22 H22C 109.5 . . ?
C19 C23 H23A 109.5 . . ?
C19 C23 H23B 109.5 . . ?
H23A C23 H23B 109.5 . . ?
C19 C23 H23C 109.5 . . ?
H23A C23 H23C 109.5 . . ?
H23B C23 H23C 109.5 . . ?
 
loop_
 _geom_torsion_atom_site_label_1
 _geom_torsion_atom_site_label_2
 _geom_torsion_atom_site_label_3
 _geom_torsion_atom_site_label_4
 _geom_torsion
 _geom_torsion_site_symmetry_1
 _geom_torsion_site_symmetry_2
 _geom_torsion_site_symmetry_3
 _geom_torsion_site_symmetry_4
 _geom_torsion_publ_flag
C18 O4 B1 O5 7.3(3) . . . . ?
C18 O4 B1 C2 -172.0(3) . . . . ?
C19 O5 B1 O4 8.4(4) . . . . ?
C19 O5 B1 C2 -172.2(3) . . . . ?
C4 N1 C1 C9 -97.1(4) . . . . ?
C3 N1 C1 C9 112.2(3) . . . . ?
C4 N1 C1 C2 146.6(3) . . . . ?
C3 N1 C1 C2 -4.1(2) . . . . ?
O4 B1 C2 C3 -1.2(4) . . . . ?
O5 B1 C2 C3 179.5(3) . . . . ?
O4 B1 C2 C1 -105.6(3) . . . . ?
O5 B1 C2 C1 75.1(4) . . . . ?
N1 C1 C2 C3 3.8(2) . . . . ?
C9 C1 C2 C3 -111.9(3) . . . . ?
N1 C1 C2 B1 126.1(3) . . . . ?
C9 C1 C2 B1 10.3(4) . . . . ?
C4 N1 C3 C2 -147.9(3) . . . . ?
C1 N1 C3 C2 4.2(2) . . . . ?
B1 C2 C3 N1 -125.2(3) . . . . ?
C1 C2 C3 N1 -3.8(2) . . . . ?
C3 N1 C4 O1 -20.9(5) . . . . ?
C1 N1 C4 O1 -163.2(3) . . . . ?
C3 N1 C4 O2 159.5(3) . . . . ?
C1 N1 C4 O2 17.1(4) . . . . ?
C5 O2 C4 O1 -4.5(5) . . . . ?
C5 O2 C4 N1 175.1(3) . . . . ?
C4 O2 C5 C7 61.4(4) . . . . ?
C4 O2 C5 C8 -62.9(4) . . . . ?
C4 O2 C5 C6 179.9(3) . . . . ?
N1 C1 C9 C10 150.5(3) . . . . ?
C2 C1 C9 C10 -110.3(3) . . . . ?
N1 C1 C9 C13 -34.9(4) . . . . ?
C2 C1 C9 C13 64.4(4) . . . . ?
C11 N2 C10 C9 0.8(4) . . . . ?
C13 C9 C10 N2 -2.5(4) . . . . ?
C1 C9 C10 N2 172.5(3) . . . . ?
C10 N2 C11 N3 179.7(2) . . . . ?
C10 N2 C11 C12 1.4(4) . . . . ?
C17 N3 C11 N2 154.5(3) . . . . ?
C14 N3 C11 N2 17.4(4) . . . . ?
C17 N3 C11 C12 -27.2(4) . . . . ?
C14 N3 C11 C12 -164.3(3) . . . . ?
N2 C11 C12 C13 -1.8(4) . . . . ?
N3 C11 C12 C13 179.9(3) . . . . ?
C11 C12 C13 C9 0.1(4) . . . . ?
C10 C9 C13 C12 1.9(4) . . . . ?
C1 C9 C13 C12 -173.0(3) . . . . ?
C11 N3 C14 C15 -168.4(2) . . . . ?
C17 N3 C14 C15 51.9(3) . . . . ?
C16 O3 C15 C14 59.9(3) . . . . ?
N3 C14 C15 O3 -55.8(3) . . . . ?
C15 O3 C16 C17 -60.4(3) . . . . ?
C11 N3 C17 C16 169.0(3) . . . . ?
C14 N3 C17 C16 -52.4(3) . . . . ?
O3 C16 C17 N3 57.3(4) . . . . ?
B1 O4 C18 C21 -141.0(3) . . . . ?
B1 O4 C18 C20 101.3(3) . . . . ?
B1 O4 C18 C19 -18.6(3) . . . . ?
B1 O5 C19 C23 100.7(3) . . . . ?
B1 O5 C19 C22 -141.0(3) . . . . ?
B1 O5 C19 C18 -19.2(3) . . . . ?
O4 C18 C19 O5 22.5(3) . . . . ?
C21 C18 C19 O5 139.4(3) . . . . ?
C20 C18 C19 O5 -92.2(3) . . . . ?
O4 C18 C19 C23 -92.7(3) . . . . ?
C21 C18 C19 C23 24.2(4) . . . . ?
C20 C18 C19 C23 152.7(3) . . . . ?
O4 C18 C19 C22 139.7(3) . . . . ?
C21 C18 C19 C22 -103.3(3) . . . . ?
C20 C18 C19 C22 25.1(4) . . . . ?
 
loop_
 _geom_hbond_atom_site_label_D 
 _geom_hbond_atom_site_label_H 
 _geom_hbond_atom_site_label_A 
 _geom_hbond_distance_DH 
 _geom_hbond_distance_HA 
 _geom_hbond_distance_DA 
 _geom_hbond_angle_DHA 
 _geom_hbond_site_symmetry_A 
 _geom_hbond_publ_flag
C2 H2 O1  1.00 2.41 3.250(4) 141.0 3_656 yes
C3 H3A O1  0.99 2.46 3.363(4) 151.2 3_666 yes
C7 H7C O1  0.98 2.38 2.954(4) 116.7 . yes
C8 H8A N2  0.98 2.68 3.633(4) 164.0 3_566 yes
C8 H8B O1  0.98 2.45 3.021(4) 117.1 . yes
C8 H8B O4  0.98 2.62 3.497(4) 149.7 3_666 yes
C15 H15B O3  0.99 2.54 3.483(4) 158.9 2_546 yes
 
_refine_diff_density_max    0.216
_refine_diff_density_min   -0.272
_refine_diff_density_rms    0.052

_shelx_res_file
;
TITL 22106_a.res in P2(1)/c
    22106.res
    created by SHELXL-2018/3 at 18:38:25 on 22-Jul-2022
CELL 0.71073 10.5425 6.6019 34.9155 90.000 97.743 90.000
ZERR 4.00 0.0005 0.0003 0.0018 0.000 0.002 0.000
LATT 1
SYMM -x, y+1/2, -z+1/2
SFAC C H B N O
UNIT 92 144 4 12 20
LIST 6 ! automatically inserted. Change 6 to 4 for CHECKCIF!!
TEMP -123.150
ACTA
SIZE .036 .096 .153
L.S.  4
FMAP 2
PLAN -5 0 0.00

CONF
HTAB
BOND $H

EQIV $1 -x+1, -y, -z+1
HTAB C2 O1_$1
EQIV $2 -x+1, -y+1, -z+1
HTAB C3 O1_$2
HTAB C7 O1
EQIV $3 -x, -y+1, -z+1
HTAB C8 N2_$3
HTAB C8 O1
HTAB C8 O4_$2
EQIV $4 -x, y-1/2, -z+3/2
HTAB C15 O3_$4

WPDB -1

WGHT    0.000000    4.404700
FVAR       0.66387
O1    5    0.386309    0.300180    0.459138    11.00000    0.03091    0.03313 =
         0.02156    0.00168    0.00717    0.00379
O2    5    0.202889    0.250238    0.486346    11.00000    0.02216    0.04220 =
         0.01895    0.00365    0.00008   -0.00116
O3    5    0.120227    0.920245    0.733467    11.00000    0.04087    0.03314 =
         0.03255   -0.00711    0.01730   -0.00771
O4    5    0.642659    0.318617    0.618183    11.00000    0.02582    0.03537 =
         0.01951    0.00172   -0.00009   -0.00578
O5    5    0.523153    0.091421    0.646704    11.00000    0.03294    0.04045 =
         0.02046   -0.00130    0.00105   -0.01493
N1    4    0.390394    0.257907    0.523550    11.00000    0.02300    0.03523 =
         0.01905   -0.00090    0.00384    0.00146
N2    4    0.159997    0.414455    0.632152    11.00000    0.02226    0.03029 =
         0.02619   -0.00225    0.00413   -0.00126
N3    4    0.168700    0.722847    0.664310    11.00000    0.02242    0.02278 =
         0.02341   -0.00051    0.00651   -0.00193
B1    3    0.550863    0.172598    0.612810    11.00000    0.02055    0.02601 =
         0.02597   -0.00013    0.00566    0.00451
C1    1    0.344723    0.176803    0.558348    11.00000    0.02094    0.02930 =
         0.02116    0.00068    0.00161   -0.00192
AFIX  13
H1    2    0.284227    0.060728    0.552574    11.00000   -1.20000
AFIX   0
C2    1    0.486435    0.105363    0.572225    11.00000    0.01924    0.02663 =
         0.02520   -0.00079    0.00150    0.00326
AFIX  13
H2    2    0.492795   -0.045010    0.569615    11.00000   -1.20000
AFIX   0
C3    1    0.525134    0.210207    0.535864    11.00000    0.02337    0.03069 =
         0.02300   -0.00400    0.00195   -0.00023
AFIX  23
H3A   2    0.579916    0.331101    0.541669    11.00000   -1.20000
H3B   2    0.562521    0.116920    0.518210    11.00000   -1.20000
AFIX   0
C4    1    0.330672    0.271585    0.486996    11.00000    0.02826    0.01907 =
         0.02324   -0.00229    0.00372    0.00300
C5    1    0.116853    0.276187    0.449753    11.00000    0.02677    0.04126 =
         0.02099    0.00205   -0.00450    0.00095
C6    1   -0.014353    0.239600    0.461896    11.00000    0.03157    0.06910 =
         0.03569    0.01361   -0.00113   -0.00728
AFIX 137
H6A   2   -0.080349    0.258670    0.439592    11.00000   -1.50000
H6B   2   -0.028495    0.335633    0.482301    11.00000   -1.50000
H6C   2   -0.018826    0.100901    0.471625    11.00000   -1.50000
AFIX   0
C7    1    0.145584    0.122409    0.420316    11.00000    0.05185    0.06465 =
         0.03647   -0.01395   -0.00538   -0.00437
AFIX 137
H7A   2    0.078884    0.127628    0.397890    11.00000   -1.50000
H7B   2    0.147755   -0.013242    0.431784    11.00000   -1.50000
H7C   2    0.228833    0.152653    0.412095    11.00000   -1.50000
AFIX   0
C8    1    0.126911    0.490087    0.435472    11.00000    0.03076    0.05273 =
         0.04335    0.01649    0.00219    0.00574
AFIX 137
H8A   2    0.061304    0.512949    0.413212    11.00000   -1.50000
H8B   2    0.211897    0.511370    0.427745    11.00000   -1.50000
H8C   2    0.114078    0.585126    0.456166    11.00000   -1.50000
AFIX   0
C9    1    0.294406    0.335408    0.583622    11.00000    0.01941    0.02643 =
         0.02134    0.00055    0.00028    0.00106
C10   1    0.200397    0.290255    0.605924    11.00000    0.01938    0.02813 =
         0.02876   -0.00062    0.00159   -0.00032
AFIX  43
H10   2    0.160920    0.160978    0.602503    11.00000   -1.20000
AFIX   0
C11   1    0.213614    0.597886    0.636912    11.00000    0.01739    0.02399 =
         0.02347    0.00336    0.00213    0.00208
C12   1    0.307850    0.661688    0.614541    11.00000    0.02750    0.02371 =
         0.02980    0.00101    0.00910   -0.00003
AFIX  43
H12   2    0.343500    0.793774    0.617661    11.00000   -1.20000
AFIX   0
C13   1    0.347353    0.529515    0.588112    11.00000    0.02224    0.03135 =
         0.02942    0.00464    0.00822    0.00163
AFIX  43
H13   2    0.410916    0.570257    0.572829    11.00000   -1.20000
AFIX   0
C14   1    0.097716    0.621501    0.692304    11.00000    0.02457    0.02833 =
         0.02796   -0.00006    0.00870   -0.00259
AFIX  23
H14A  2    0.157492    0.539620    0.710369    11.00000   -1.20000
H14B  2    0.033142    0.529066    0.678487    11.00000   -1.20000
AFIX   0
C15   1    0.032250    0.774889    0.714649    11.00000    0.02577    0.03443 =
         0.03600   -0.00184    0.01340   -0.00470
AFIX  23
H15A  2   -0.034038    0.846175    0.696822    11.00000   -1.20000
H15B  2   -0.011027    0.704204    0.734282    11.00000   -1.20000
AFIX   0
C16   1    0.180160    1.023473    0.705054    11.00000    0.04281    0.02828 =
         0.04211   -0.00454    0.02118   -0.00377
AFIX  23
H16A  2    0.239552    1.126735    0.717813    11.00000   -1.20000
H16B  2    0.114205    1.094327    0.687039    11.00000   -1.20000
AFIX   0
C17   1    0.253637    0.879485    0.682430    11.00000    0.03041    0.02884 =
         0.03315   -0.00276    0.01314   -0.00377
AFIX  23
H17A  2    0.291623    0.955476    0.662334    11.00000   -1.20000
H17B  2    0.324122    0.816193    0.699995    11.00000   -1.20000
AFIX   0
C18   1    0.694568    0.322884    0.659158    11.00000    0.02297    0.02929 =
         0.01711    0.00090   -0.00252   -0.00163
C19   1    0.589133    0.211640    0.678432    11.00000    0.02932    0.03593 =
         0.01946   -0.00093    0.00061   -0.00564
C20   1    0.821330    0.210723    0.662884    11.00000    0.02622    0.04737 =
         0.03012   -0.00291   -0.00049    0.00218
AFIX 137
H20A  2    0.862449    0.216653    0.689760    11.00000   -1.50000
H20B  2    0.877167    0.274105    0.646049    11.00000   -1.50000
H20C  2    0.806209    0.069003    0.655250    11.00000   -1.50000
AFIX   0
C21   1    0.717247    0.542054    0.670704    11.00000    0.04376    0.03323 =
         0.03358   -0.00310   -0.00386   -0.00304
AFIX 137
H21A  2    0.749484    0.549741    0.698334    11.00000   -1.50000
H21B  2    0.636625    0.617269    0.665500    11.00000   -1.50000
H21C  2    0.780329    0.601170    0.655758    11.00000   -1.50000
AFIX   0
C22   1    0.639640    0.068336    0.710968    11.00000    0.05257    0.04881 =
         0.02467    0.00633   -0.00116   -0.01119
AFIX 137
H22A  2    0.689541    0.145003    0.731833    11.00000   -1.50000
H22B  2    0.694358   -0.034189    0.701195    11.00000   -1.50000
H22C  2    0.567614    0.001714    0.720873    11.00000   -1.50000
AFIX   0
C23   1    0.490858    0.352673    0.691685    11.00000    0.03261    0.07226 =
         0.03657   -0.01358    0.01172    0.00057
AFIX 137
H23A  2    0.531348    0.435621    0.713208    11.00000   -1.50000
H23B  2    0.421394    0.272969    0.700206    11.00000   -1.50000
H23C  2    0.456100    0.440889    0.670235    11.00000   -1.50000
AFIX   0
HKLF 4 1 1 0 0 0 1 0 0 0 1


REM  22106_a.res in P2(1)/c
REM wR2 = 0.133746, GooF = S = 1.21792, Restrained GooF = 1.21792 for all data
REM R1 = 0.073765 for 3547 Fo > 4sig(Fo) and 0.088758 for all 4252 data
REM 296 parameters refined using 0 restraints

END

WGHT      0.0000      4.4044

REM Instructions for potential hydrogen bonds
HTAB C2 O1_$1
HTAB C3 O1_$2
HTAB C7 O1
HTAB C8 N2_$3
HTAB C8 O1
HTAB C8 O4_$2
HTAB C15 O3_$4

REM Highest difference peak  0.216,  deepest hole -0.272,  1-sigma level  0.052
Q1    1   0.2453  0.0671  0.5054  11.00000  0.05    0.22
Q2    1   0.2234  0.5844  0.6742  11.00000  0.05    0.21
Q3    1   0.6225  0.8986  0.1309  11.00000  0.05    0.21
Q4    1  -0.1181  0.2278  0.4096  11.00000  0.05    0.20
Q5    1   0.1810  0.4108  0.5064  11.00000  0.05    0.20
;
_shelx_res_checksum   55791

_shelx_hkl_file
;
   1   0   0 1640.24   91.69
  -1   0   0 1604.04   83.09
  -1   0   0 1720.73   59.19
  -1   0   0 1451.95   59.19
  -1   0   0 1611.74   90.39
  -1   0   0 1797.72  102.79
   2   0   0 1747.33   60.79
  -2   0   0 1805.72   94.59
  -2   0   0 1888.21  112.79
   2   0   0 1655.43   61.59
   2   0   0 1411.46  108.49
   2   0   0 1514.45  117.79
   2   0   0 1622.44  124.49
   2   0   0 1672.23   91.89
   2   0   0 1778.32  112.99
  -2   0   0 1691.03  125.69
  -2   0   0 1681.63   64.29
  -2   0   0 1694.33   63.49
   2   0   0 1654.33   62.59
   2   0   0 1638.74   62.59
   2   0   0 1734.93   63.69
  -2   0   0 1674.83  130.49
  -2   0   0 1704.53  116.09
  -2   0   0 1588.84   62.39
  -2   0   0 1710.23   60.69
  -2   0   0 1692.73   61.59
   3   0   0 1655.43  143.29
  -3   0   0 1683.43   63.99
  -3   0   0 1645.84   64.59
   3   0   0 1497.95  141.29
  -3   0   0 1663.33   61.99
  -3   0   0 1803.42  138.09
  -3   0   0 1541.35  140.99
   3   0   0 1611.64   62.09
  -3   0   0 1628.94   63.49
   3   0   0 1574.34  131.79
  -3   0   0 1785.92  106.69
  -3   0   0 1690.63   60.69
  -3   0   0 1748.82  126.29
   3   0   0 1628.64   63.69
   3   0   0 1638.14  127.59
   3   0   0 1583.14   63.39
   3   0   0 1669.63   65.09
  -4   0   0 1517.15   63.19
  -4   0   0 1485.05  108.79
  -4   0   0 1627.74  162.38
  -4   0   0 1563.84  160.38
   4   0   0 1586.74   61.49
   4   0   0 1569.34  146.59
   4   0   0 1582.94   64.99
   4   0   0 1608.84  166.48
  -4   0   0 1553.14  133.79
  -4   0   0 1550.34   64.39
  -4   0   0 1653.63   59.39
  -4   0   0 1635.74   61.29
  -4   0   0 1625.84  272.37
   4   0   0 1553.34  139.89
   4   0   0 1864.01  169.98
   4   0   0 1516.45   62.99
   4   0   0 1590.04   63.49
  -5   0   0   10.00    7.40
  -5   0   0   -0.40    6.70
  -5   0   0    5.30    4.20
   5   0   0    6.20    8.00
   5   0   0    4.40    5.60
  -5   0   0  -16.10    7.40
   5   0   0   -2.80   16.70
  -5   0   0   13.20    7.20
   5   0   0    0.00   17.30
   5   0   0   10.30   26.30
  -5   0   0    5.70   16.90
  -5   0   0    2.40   22.00
   5   0   0    7.80    6.50
   5   0   0    5.70    6.70
  -5   0   0   46.70   34.90
  -5   0   0   18.10    6.70
  -5   0   0   16.70   28.40
   5   0   0   -0.40   26.40
  -6   0   0 3333.67  128.09
  -6   0   0 2986.50  256.97
   6   0   0 3327.47  296.27
  -6   0   0 3334.17  121.59
   6   0   0 3472.75  264.57
  -6   0   0 3224.58  129.09
   6   0   0 3422.86  131.09
   6   0   0 3257.47  124.89
   6   0   0 2854.61  256.47
   6   0   0 3279.87  127.49
   6   0   0 3287.87  301.67
  -6   0   0 3439.76  249.48
  -6   0   0 3295.97  127.29
  -6   0   0 3170.38  294.57
  -6   0   0 3556.94  125.29
  -6   0   0 3252.87  204.08
   6   0   0 3268.67  127.59
  -6   0   0 2972.30  275.77
  -7   0   0  104.19   16.10
  -7   0   0  118.89   17.80
  -7   0   0  100.99    9.90
   7   0   0  122.29   18.20
   7   0   0  121.39   18.20
   7   0   0  128.49   20.20
   7   0   0  121.99   15.70
  -7   0   0  123.19   16.80
  -8   0   0  129.39   18.90
  -8   0   0  114.39   19.00
  -8   0   0  115.99   12.80
  -8   0   0   93.69   15.40
   8   0   0   88.99   19.60
  -8   0   0  126.19   18.90
   8   0   0  123.69   19.70
   8   0   0   94.29   17.90
  -9   0   0   11.90   10.50
   9   0   0    9.20   10.80
   9   0   0    6.30   11.10
  -9   0   0    3.30   10.60
   9   0   0    3.40   12.90
   9   0   0    8.50    9.60
 -10   0   0  141.29   26.40
  10   0   0  235.68   29.90
 -10   0   0  213.08   26.80
  10   0   0  157.08   30.30
 -10   0   0  167.38   14.60
 -11   0   0    0.40    6.50
  11   0   0    4.60   13.80
  11   0   0    3.60   15.60
  11   0   0   15.50   20.10
 -11   0   0   -5.60   10.30
 -11   0   0    6.70   14.20
 -12   0   0   69.59   18.30
 -12   0   0   19.10   17.60
  12   0   0   23.80   20.50
 -12   0   0   30.60    9.90
  12   0   0   36.00   20.70
  12   0   0   -1.50   14.90
   0  -1   0    9.80   12.30
   0  -1   0   -1.70    2.00
   0  -1   0    6.70    2.80
   0  -1   0    1.00    7.60
   0   1   0    2.90    2.40
   0   1   0   -8.30    4.90
   0   1   0    4.90    2.40
   0   1   0    4.30    2.60
   0   1   0    0.80    9.30
   0   1   0    1.40    8.70
   1  -1   0    4.70    4.20
   1  -1   0    0.10    4.20
   1  -1   0   11.20   16.50
   1  -1   0  -10.50    8.80
  -1  -1   0   24.40    9.60
   1  -1   0   -7.30   13.30
   1  -1   0    3.30    3.70
   1  -1   0   -4.90   12.80
   1  -1   0    4.00    4.20
  -1   1   0   -2.70   15.70
  -1   1   0    2.50    3.80
  -1   1   0    0.80    4.00
   1   1   0   44.00   17.90
  -1   1   0    4.70    4.10
  -1   1   0    6.40    3.90
  -1   1   0   -0.30   16.20
  -1   1   0  -16.10    8.90
  -1   1   0    8.80   15.80
  -2  -1   0    6.70   12.10
   2  -1   0   56.29   34.10
   2  -1   0   26.20    7.00
  -2  -1   0   49.10    7.00
  -2  -1   0   28.90    4.30
  -2  -1   0   33.50   20.60
   2  -1   0   30.50    7.20
   2  -1   0   28.30    5.90
   2  -1   0   18.20   24.70
   2  -1   0   47.60   28.80
   2  -1   0   37.70   32.10
  -2  -1   0   30.50    4.30
   2  -1   0   15.80    6.20
  -2  -1   0    4.30   17.90
   2   1   0   44.00    6.90
   2   1   0   13.90   16.10
  -2   1   0   44.60   31.40
   2   1   0   19.00   22.30
   2   1   0   30.70    3.70
  -2   1   0   28.80    7.20
  -2   1   0   -1.10   19.30
   2   1   0    5.30   12.30
   2   1   0   18.00   12.90
   2   1   0    8.10   11.10
  -2   1   0   35.20    7.40
   2   1   0   24.30    4.20
  -2   1   0    5.70   16.50
   2   1   0   24.80    4.30
  -2   1   0   28.90    7.00
  -2   1   0    6.90   18.80
  -2   1   0   33.10    6.10
   3  -1   0  460.05   22.20
  -3  -1   0  473.95   21.00
   3  -1   0  295.37   72.79
  -3  -1   0  472.15   22.80
  -3  -1   0  594.84   91.99
   3  -1   0  514.05  103.19
  -3  -1   0  498.05   41.60
  -3  -1   0  481.75   18.00
  -3  -1   0  540.65   40.00
   3  -1   0  470.25   24.00
   3  -1   0  338.87   87.89
   3  -1   0  548.65   97.69
   3  -1   0  434.36   23.60
  -3  -1   0  501.25   18.40
  -3  -1   0  444.86   20.60
   3  -1   0  443.06   24.30
  -3  -1   0  580.54  102.39
  -3  -1   0  546.45   76.59
  -3   1   0  448.46   80.89
   3   1   0  407.66   69.69
   3   1   0  640.34  112.39
  -3   1   0  463.45   24.40
  -3   1   0  528.45  119.69
   3   1   0  443.66   22.70
  -3   1   0  400.56   21.30
  -3   1   0  467.45   24.20
   3   1   0  469.45   19.50
  -3   1   0  540.15  100.59
  -3   1   0  434.56   23.20
   3   1   0  507.25   53.59
   3   1   0  456.35   20.80
  -3   1   0  525.05  109.09
  -3   1   0  528.75   98.09
  -3   1   0  459.85   22.40
   3   1   0  326.47   75.99
   3   1   0  506.45   38.90
  -4  -1   0  134.19   46.70
   4  -1   0  172.68   15.00
  -4  -1   0  255.67   78.39
  -4  -1   0  228.38   71.99
  -4  -1   0  209.18   15.10
  -4  -1   0  202.88   13.30
   4  -1   0  168.08   15.20
  -4  -1   0  210.58    9.20
   4  -1   0  254.77   83.99
   4  -1   0  194.08   63.79
  -4  -1   0  247.98   35.20
  -4  -1   0  190.38   10.40
  -4  -1   0  246.98   48.00
   4  -1   0  183.38   67.29
   4  -1   0  163.08   70.79
  -4  -1   0  189.68   12.70
   4  -1   0  176.18   16.50
   4  -1   0  147.19   12.70
  -4   1   0  186.38   15.80
   4   1   0  174.78   30.90
   4   1   0  243.98   77.59
  -4   1   0  164.78   15.00
  -4   1   0  172.88   63.89
   4   1   0  190.98   11.60
   4   1   0  197.78   57.69
  -4   1   0  170.48   12.70
  -4   1   0  195.78   13.70
  -4   1   0  155.38   74.39
   4   1   0  245.88   58.69
   4   1   0  198.58   13.00
   4   1   0  207.68   13.20
  -4   1   0  225.88   63.79
   4   1   0  201.78    9.10
  -4   1   0  249.97   77.69
  -4   1   0  186.18   15.90
  -4   1   0  185.48   74.79
   4   1   0  212.98   15.60
   4   1   0  205.08   67.19
   5  -1   0  459.25  118.89
  -5  -1   0  558.74  120.99
  -5  -1   0  535.25   26.40
   5  -1   0  404.56  116.69
  -5  -1   0  544.65   23.90
   5  -1   0  420.36  126.69
  -5  -1   0  449.16   77.29
   5  -1   0  515.25   29.40
   5  -1   0  557.04   31.40
   5  -1   0  528.55   27.20
  -5  -1   0  543.55   28.40
  -5  -1   0  562.34   21.30
  -5  -1   0  531.25  107.29
   5  -1   0  701.63  143.39
   5  -1   0  516.05   29.40
  -5  -1   0  604.84   51.59
  -5   1   0  507.75   29.30
   5   1   0  622.44  109.99
  -5   1   0  506.95   28.80
   5   1   0  524.35   26.30
   5   1   0  530.25   28.90
  -5   1   0  746.93  123.09
  -5   1   0  512.45   25.80
  -5   1   0  519.85   29.70
  -5   1   0  821.32  152.48
  -5   1   0  509.35   26.70
   5   1   0  443.86  113.89
   5   1   0  517.35   24.70
   5   1   0  513.35  104.49
   5   1   0  509.25  122.59
   5   1   0  539.35   50.39
  -5   1   0  631.44  137.59
  -5   1   0  573.74  151.68
   5   1   0  489.05   26.00
  -5   1   0  703.73  155.18
  -6  -1   0  284.77   16.50
   6  -1   0  310.57  121.49
  -6  -1   0  415.46  106.09
  -6  -1   0  262.07   65.39
  -6  -1   0  301.27   13.60
   6  -1   0  463.45  141.19
   6  -1   0  281.27   21.90
   6  -1   0  289.17   21.90
   6  -1   0  330.67   24.10
   6  -1   0  371.16  111.19
   6  -1   0  292.17   19.90
   6  -1   0  389.26  120.49
  -6  -1   0  273.07   18.90
  -6  -1   0  297.07   21.60
  -6  -1   0  450.15  125.69
  -6  -1   0  285.57   47.80
  -6   1   0  309.67   22.50
  -6   1   0  302.57   22.80
   6   1   0  277.27   19.00
  -6   1   0  357.26   86.79
   6   1   0  287.17   18.20
   6   1   0  169.28   72.89
   6   1   0  302.77   22.60
  -6   1   0  325.87  101.89
   6   1   0  300.87  109.09
  -6   1   0  246.58   80.99
   6   1   0  329.87  109.59
   6   1   0  265.77   18.70
   6   1   0  375.76   93.59
  -6   1   0  285.97   19.00
  -6   1   0  454.85  157.78
  -6   1   0  286.37   21.10
  -6   1   0  261.87   17.50
  -6   1   0  322.27  116.29
  -7  -1   0  408.66   26.60
  -7  -1   0  365.36   23.80
   7  -1   0  396.86   27.20
   7  -1   0  373.56   28.50
  -7  -1   0  391.36   21.30
  -7  -1   0  346.37   26.30
   7  -1   0  346.17   25.60
   7  -1   0  390.16   24.90
  -7  -1   0  403.96   17.20
   7   1   0  379.16   24.20
  -7   1   0  331.27   25.40
  -7   1   0  391.46   27.50
  -7   1   0  350.36   26.60
  -7   1   0  413.86   24.30
   7   1   0  378.86   24.20
   7   1   0  390.76   28.10
  -7   1   0  335.07   21.70
   7   1   0  397.96   22.90
  -8  -1   0    5.70    3.70
  -8  -1   0   -2.30    8.40
  -8  -1   0    3.40    8.90
   8  -1   0   17.10   10.20
   8  -1   0    2.70    9.10
   8  -1   0   -0.80    9.00
  -8  -1   0    7.20    8.20
   8  -1   0   11.30   11.10
  -8  -1   0    8.20    7.00
   8   1   0   10.40    8.60
  -8   1   0    4.90    6.70
  -8   1   0   22.70   12.80
   8   1   0    3.70    8.10
  -8   1   0    9.70   10.70
   8   1   0   -4.60    7.30
  -8   1   0    0.70    7.90
   8   1   0   -2.50    9.90
  -8   1   0   19.10   10.30
   9  -1   0   61.69   18.30
   9  -1   0   73.49   21.20
  -9  -1   0   93.99   17.80
   9  -1   0   88.69   18.40
  -9  -1   0   96.09   15.40
   9   1   0   96.39   19.30
  -9   1   0  111.49   18.90
  -9   1   0  134.39   23.60
   9   1   0   76.09   20.20
  -9   1   0   72.29   12.80
   9   1   0  106.59   18.40
   9   1   0   96.59   17.70
  10  -1   0    2.40   12.60
 -10  -1   0    4.00    8.70
  10  -1   0    3.00   14.20
  10  -1   0    3.10   11.00
 -10  -1   0   12.60   11.80
  10   1   0   -0.40   10.90
  10   1   0    4.10   12.50
 -10   1   0   -8.20   11.90
 -10   1   0    1.30    9.00
 -10   1   0    7.60   11.00
 -11  -1   0   34.20   13.20
 -11  -1   0   22.20   14.40
  11  -1   0   29.70   20.10
  11  -1   0   66.89   26.90
  11  -1   0   10.30   13.50
  11   1   0   72.89   20.30
 -11   1   0   33.90   14.40
 -11   1   0   42.50   17.20
  11   1   0    7.50   19.50
  11   1   0   18.00   14.80
 -11   1   0   42.00   12.20
  12  -1   0   31.50   22.20
  12  -1   0   59.09   35.70
 -12  -1   0   56.29   19.80
  12  -1   0   16.90   23.40
 -12  -1   0   49.00   12.60
  12   1   0   68.39   19.90
 -12   1   0   69.39   22.80
  12   1   0   33.10   18.90
  12   1   0   26.00   19.10
 -12   1   0   54.09   14.40
 -12   1   0   75.49   19.50
   0  -2   0 7843.92  348.47
   0  -2   0 7267.17  268.87
   0  -2   0 7491.95  267.67
   0  -2   0 7047.00  331.67
   0   2   0 7806.12  268.77
   0   2   0 7426.96  267.67
   0   2   0 7750.22  267.47
   0   2   0 7418.16  349.47
   0   2   0 7986.20  329.37
   0   2   0 7657.43  330.07
   1  -2   0  385.36   67.89
   1  -2   0  342.27   16.70
   1  -2   0  337.17   17.30
   1  -2   0  425.96   82.89
  -1  -2   0  342.27   34.50
   1  -2   0  341.27   18.30
   1  -2   0  382.76   69.89
  -1  -2   0  311.17   13.80
   1  -2   0  332.57   75.69
   1  -2   0  329.17   17.50
  -1   2   0  454.25   81.79
   1   2   0  357.66   63.19
  -1   2   0  356.86   16.90
  -1   2   0  320.57   17.70
  -1   2   0  319.77   17.00
  -1   2   0  407.76   87.69
  -1   2   0  319.47   17.50
   1   2   0  328.47   14.20
  -1   2   0  455.55   80.79
  -1   2   0  375.46   70.09
   2  -2   0   46.30    9.30
   2  -2   0   47.70    8.70
   2  -2   0   54.79    8.30
   2  -2   0   49.00    8.80
   2  -2   0   -2.60   21.10
  -2  -2   0   24.50   12.80
   2  -2   0   30.10   33.40
   2  -2   0   46.20   37.00
  -2  -2   0   37.20    3.80
   2  -2   0   14.60   25.30
  -2   2   0   38.10    8.60
  -2   2   0   45.00    7.90
  -2   2   0   38.10    8.60
  -2   2   0   41.60   33.60
   2   2   0   42.70   28.60
   2   2   0   50.29    7.10
  -2   2   0   -3.10   20.60
  -2   2   0   31.70   36.90
   2   2   0   39.70    4.10
  -2   2   0   37.70   32.70
  -2   2   0   44.10    8.50
   3  -2   0  839.82   38.10
  -3  -2   0  912.41  121.29
  -3  -2   0  773.82   31.60
   3  -2   0  930.11   39.80
   3  -2   0  745.83  143.29
   3  -2   0  857.11   39.50
  -3  -2   0  776.12   64.69
   3  -2   0  813.32  146.99
   3  -2   0  837.82  142.09
  -3  -2   0  844.72   31.80
  -3  -2   0  764.12   35.20
  -3   2   0  843.72  147.39
   3   2   0  770.12   31.70
   3   2   0  790.02   53.09
  -3   2   0  738.93  161.08
  -3   2   0  919.31  147.89
   3   2   0  830.32   32.40
   3   2   0  827.22   30.40
   3   2   0  876.71   72.89
  -3   2   0 1010.80  157.38
   3   2   0  979.10  130.09
  -3   2   0  839.72   37.90
   3   2   0  807.72   72.29
  -3   2   0  834.32   38.30
   3   2   0  780.32   72.29
  -3   2   0  779.22   37.50
   3   2   0  817.92   35.30
   3   2   0  836.62   32.80
  -3   2   0  818.22   36.30
   4  -2   0  140.99   18.30
   4  -2   0   81.19   52.69
  -4  -2   0  132.69   12.50
   4  -2   0  162.08   75.69
   4  -2   0  113.29   15.60
   4  -2   0   46.80   33.90
   4  -2   0  113.39   13.50
  -4  -2   0  152.08   58.99
   4  -2   0   74.59   48.90
  -4  -2   0  102.79    8.30
  -4  -2   0  103.49    8.70
   4  -2   0  121.49   16.00
  -4  -2   0  145.19   42.10
  -4  -2   0   43.50   31.20
  -4   2   0  136.39   16.60
  -4   2   0  120.39   15.50
   4   2   0  107.79    9.10
   4   2   0  124.49   44.80
  -4   2   0  172.68   68.29
  -4   2   0   94.39   58.19
   4   2   0  128.59   14.20
  -4   2   0  115.59   61.69
   4   2   0  108.99    7.60
  -4   2   0  148.29   15.60
  -4   2   0  114.89   15.20
   4   2   0   99.09    7.60
   4   2   0  141.89   38.60
  -4   2   0   74.69   50.59
   4   2   0  178.58   49.00
   4   2   0  108.39   52.39
   4   2   0  133.39   32.20
   4   2   0   88.99    8.20
   5  -2   0 1746.63  274.27
   5  -2   0 1396.26   57.69
   5  -2   0 1391.96   61.79
  -5  -2   0 1260.47   52.69
  -5  -2   0 1331.67   53.19
  -5  -2   0 1258.47  120.59
   5  -2   0 1394.36  243.38
  -5  -2   0 1240.78  124.79
   5  -2   0 1376.16   60.19
  -5  -2   0 1373.16   57.99
   5  -2   0 1429.16   60.79
   5  -2   0 1692.63  247.48
  -5  -2   0 1426.36  197.68
   5  -2   0 2130.79  265.07
  -5   2   0 1271.17   56.49
   5   2   0 1274.37   52.99
  -5   2   0 1479.55  222.38
   5   2   0 1361.36  197.28
  -5   2   0 1624.44  207.48
  -5   2   0 1339.47  227.78
  -5   2   0 1716.83  254.27
  -5   2   0 1301.77   58.99
   5   2   0 1250.47   52.09
   5   2   0 1333.87   54.09
   5   2   0 1292.17  125.39
   5   2   0 1307.27   49.10
   5   2   0 1368.86   84.49
  -5   2   0 1333.47   59.59
  -5   2   0 1096.19  180.68
  -5   2   0 1343.07   60.19
   5   2   0 1462.85  121.89
   5   2   0 1296.07   57.49
   5   2   0 1321.57  135.89
  -5   2   0 1374.76   57.29
   6  -2   0  130.09   87.99
  -6  -2   0  136.19   12.60
   6  -2   0  182.58   21.70
  -6  -2   0  180.68   63.19
   6  -2   0  154.88   15.60
   6  -2   0  170.28   80.99
  -6  -2   0  154.08   17.90
   6  -2   0  158.58   21.40
  -6  -2   0  114.99   11.30
  -6  -2   0   29.70   39.30
   6  -2   0  223.48  103.49
   6  -2   0  164.98   20.80
   6  -2   0  111.29   71.19
  -6  -2   0  153.28   60.79
   6   2   0  123.29   61.59
  -6   2   0  129.09   76.69
   6   2   0  175.78   27.90
   6   2   0  135.69   12.20
  -6   2   0   79.39   59.79
  -6   2   0  148.39   17.60
  -6   2   0  169.28   22.10
  -6   2   0  187.38   96.49
   6   2   0  125.59   12.30
   6   2   0  147.89   13.20
   6   2   0   94.69   70.29
  -6   2   0  154.68   20.90
   6   2   0  126.19   57.49
   6   2   0  108.19   51.99
  -6   2   0  183.98   70.69
  -6   2   0  194.08   22.40
  -6   2   0  156.48   16.90
  -6   2   0  160.58   75.09
  -7  -2   0   55.49   10.40
   7  -2   0   44.50   11.50
  -7  -2   0   48.20   10.50
   7  -2   0   43.50   13.40
   7  -2   0   58.19   16.50
  -7  -2   0   80.69   15.10
   7  -2   0   56.79   14.70
  -7   2   0   39.40   12.10
   7   2   0   53.89   11.20
  -7   2   0   73.19   17.80
  -7   2   0   80.59   17.00
   7   2   0   31.70   12.10
  -7   2   0   59.79   13.00
   7   2   0   59.49   11.60
  -7   2   0   36.00   10.60
   7   2   0   61.29   10.80
   8  -2   0  126.29   23.10
  -8  -2   0  122.69   16.60
   8  -2   0  102.19   20.60
  -8  -2   0  118.49   16.40
   8  -2   0  132.89   22.50
  -8  -2   0  103.99   20.70
   8   2   0  126.19   16.90
   8   2   0  112.39   16.50
  -8   2   0  146.69   24.40
  -8   2   0   84.79   15.80
  -8   2   0  111.89   18.20
   8   2   0  115.19   20.70
  -8   2   0  115.59   19.10
   8   2   0  109.09   16.30
  -9  -2   0    7.70    9.50
   9  -2   0   -2.60    9.30
   9  -2   0   -2.40   11.00
   9  -2   0   12.90   14.90
  -9  -2   0    1.10   15.20
   9   2   0    3.20    9.40
  -9   2   0   10.00   14.30
   9   2   0  -11.80    7.80
  -9   2   0    6.90   10.90
  -9   2   0   -0.60    7.70
   9   2   0    4.40    9.00
  10  -2   0  211.18   33.20
 -10  -2   0  170.88   25.50
  10  -2   0  155.88   28.30
  10  -2   0  194.88   29.30
 -10   2   0  161.48   28.40
  10   2   0  196.48   34.40
 -10   2   0  220.78   34.20
  10   2   0  158.68   30.10
  11  -2   0   24.40   15.60
  11  -2   0    3.70   15.30
 -11  -2   0    2.50   10.30
 -11   2   0    4.70   12.20
  11   2   0    2.20   12.50
  11   2   0    9.70   14.00
 -11   2   0  -11.90    9.70
 -11   2   0   21.60   16.40
  12  -2   0   18.70   20.90
 -12  -2   0   15.00   15.60
  12  -2   0  -12.20   20.60
  12  -2   0   -4.70   23.80
  12   2   0    1.60   15.10
 -12   2   0   -5.30   14.80
  12   2   0   19.90   23.10
 -12   2   0   10.90   19.60
   0  -3   0    5.60    4.70
   0  -3   0   -2.50   17.10
   0  -3   0    5.70    4.80
   0  -3   0   -3.70   11.30
   0   3   0   -9.20   14.20
   0   3   0    7.80   17.10
   0   3   0    6.00   16.10
   0   3   0    2.20    4.60
   0   3   0   -0.50    5.30
   0   3   0    2.80    4.60
   0   3   0   -5.10   15.20
   0   3   0    8.20    4.90
   1  -3   0  629.94   28.10
   1  -3   0  523.65   96.29
   1  -3   0  639.34   29.90
   1  -3   0  679.63   96.19
   1  -3   0  677.33   30.00
   1  -3   0  586.34  115.19
  -1  -3   0  603.04   26.50
  -1  -3   0  638.84   26.20
  -1  -3   0  647.24   63.49
  -1   3   0  684.13   29.90
  -1   3   0  655.63   28.80
   1   3   0  619.04   27.10
  -1   3   0  643.14   30.00
  -1   3   0  718.23  112.29
  -1   3   0  481.55  106.29
   1   3   0  628.84   61.89
   1   3   0  637.34   26.50
  -1   3   0  698.93  109.99
  -1   3   0  628.44   30.20
   1   3   0  759.62   76.19
  -1   3   0  856.71  126.49
   1   3   0  636.14   82.19
   1   3   0  646.84   25.90
   2  -3   0  437.76   23.20
   2  -3   0  396.86   22.50
   2  -3   0  317.47   77.59
  -2  -3   0  373.06   15.80
   2  -3   0  320.27   93.69
   2  -3   0  377.76   92.29
  -2  -3   0  388.16   39.80
  -2  -3   0  349.07   16.20
   2  -3   0  487.65  121.79
  -2  -3   0  437.06   39.00
   2  -3   0  422.86   20.90
   2  -3   0  426.96   24.60
   2   3   0  388.86   72.49
  -2   3   0  368.76   22.40
  -2   3   0  415.06   22.40
  -2   3   0  312.47   80.99
  -2   3   0  414.86   22.70
   2   3   0  390.06   16.40
  -2   3   0  397.86   21.40
   2   3   0  399.06   19.90
  -2   3   0  308.17   87.29
  -2   3   0  416.56   94.19
  -2   3   0  393.66   89.79
   2   3   0  376.66   16.50
  -3  -3   0   34.30   13.60
   3  -3   0   68.59   12.00
   3  -3   0   89.49   12.20
  -3  -3   0   55.29    4.20
   3  -3   0   30.20   37.40
   3  -3   0  122.99   63.79
  -3  -3   0   62.89    4.40
   3  -3   0   54.39   49.30
   3  -3   0   68.69   12.80
   3  -3   0   70.39   11.90
   3  -3   0   49.80   44.20
   3   3   0   62.99   38.60
  -3   3   0   53.39   11.40
  -3   3   0   60.49   12.40
  -3   3   0   19.70   38.90
  -3   3   0   59.39   11.10
  -3   3   0   63.09   11.10
  -3   3   0   49.99   39.40
   3   3   0   67.29    9.50
  -3   3   0   79.59   54.39
  -3   3   0  105.89   57.89
   3   3   0   61.59    4.70
   3   3   0   55.19    5.20
   4  -3   0   17.00    9.70
  -4  -3   0   30.50   17.70
   4  -3   0   30.50    8.80
   4  -3   0    5.90   34.20
   4  -3   0   18.10    8.60
   4  -3   0   49.10   47.70
  -4  -3   0   31.50    4.50
   4  -3   0   32.60   39.30
   4  -3   0    1.30   22.80
   4   3   0   45.90    7.30
  -4   3   0   23.20   30.90
   4   3   0   24.50   28.80
  -4   3   0   24.40    9.90
   4   3   0   43.10    8.80
   4   3   0   39.20   28.90
   4   3   0   40.80    5.10
  -4   3   0   11.30    7.50
  -4   3   0  -13.00   25.70
  -4   3   0   33.90   10.70
  -4   3   0   19.80    9.30
  -4   3   0   16.50   26.70
  -4   3   0   18.60   34.30
   4   3   0   36.30    5.50
   4   3   0   18.20   12.80
   4   3   0   45.40   19.80
   4   3   0   32.80    4.40
   5  -3   0   12.50   39.60
   5  -3   0   -2.90    7.10
   5  -3   0    8.70   37.50
  -5  -3   0   10.30    8.00
   5  -3   0   11.50    8.10
  -5  -3   0   18.10    4.90
   5  -3   0   15.20   10.70
  -5  -3   0    7.90    4.30
   5  -3   0   -8.60   12.80
   5  -3   0   16.80    9.90
   5  -3   0   -6.90   22.00
  -5  -3   0   39.90   33.40
  -5   3   0  -21.80   16.40
  -5   3   0   -3.20    7.80
   5   3   0   11.90    4.70
   5   3   0   15.40    5.00
   5   3   0   17.30    8.60
   5   3   0   16.50    5.10
   5   3   0   20.20   22.20
   5   3   0  -12.70    9.60
   5   3   0   18.40    5.90
  -5   3   0    4.90    7.70
  -5   3   0  -17.90   12.80
   5   3   0  -16.00   13.50
  -5   3   0   23.60   41.80
  -5   3   0   16.20   26.80
  -5   3   0   24.10   11.30
   5   3   0    7.00   16.40
  -5   3   0   24.80    9.60
  -5   3   0   -1.00    5.80
   5   3   0   34.20   28.30
  -5   3   0   10.50   42.80
   6  -3   0  157.78   22.40
   6  -3   0  208.58   21.10
  -6  -3   0  153.98   12.40
   6  -3   0  214.38   20.90
   6  -3   0  225.48   26.00
  -6  -3   0  178.98   12.20
  -6  -3   0  179.18   17.90
   6   3   0  196.68   25.20
   6   3   0  138.69   12.00
  -6   3   0  151.58   19.20
   6   3   0  159.38   10.10
  -6   3   0  179.48   17.10
   6   3   0  165.78   14.50
  -6   3   0  219.98   25.40
   6   3   0  154.48   12.70
  -6   3   0  203.38   20.90
  -6   3   0  182.68   18.70
   7  -3   0  541.65   33.70
  -7  -3   0  536.95   28.80
  -7  -3   0  522.55   27.40
   7  -3   0  580.84   36.50
  -7  -3   0  506.25   34.50
   7  -3   0  548.35   36.80
   7  -3   0  521.85   37.20
   7   3   0  515.75   27.50
   7   3   0  477.25   29.00
  -7   3   0  575.04   34.20
  -7   3   0  556.04   35.60
   7   3   0  503.35   27.50
  -7   3   0  567.94   37.20
  -7   3   0  606.04   37.40
   7   3   0  573.34   34.10
  -8  -3   0  690.93   52.69
   8  -3   0  818.32   52.89
   8  -3   0  880.01   49.10
  -8  -3   0  695.43   38.60
  -8  -3   0  755.22   37.40
   8   3   0  715.93   38.10
  -8   3   0  859.41   49.50
  -8   3   0  863.81   46.40
   8   3   0  768.72   40.60
   8   3   0  795.02   52.99
   8   3   0  725.53   39.50
  -8   3   0  726.13   44.80
  -9  -3   0   58.69   21.10
   9  -3   0   63.59   17.00
  -9  -3   0   55.79   13.60
   9  -3   0   63.49   21.70
   9  -3   0   45.30   17.50
   9   3   0   38.90   16.90
   9   3   0   45.50   13.30
  -9   3   0   48.80   18.80
  -9   3   0   45.20   16.20
  -9   3   0   45.50   16.60
   9   3   0   49.70   14.30
   9   3   0   46.00   14.30
  10  -3   0   82.59   28.00
  10  -3   0  113.19   26.10
  10  -3   0   90.39   28.30
 -10  -3   0  103.89   17.60
  10   3   0  117.19   21.90
  10   3   0   97.29   21.10
  10   3   0  114.79   27.00
 -10   3   0  153.58   28.00
  10   3   0  132.39   21.80
 -10   3   0  117.49   26.60
  11  -3   0   86.99   28.60
  11  -3   0  150.98   26.80
  11   3   0  149.88   27.80
  11   3   0  125.89   25.70
  11   3   0   90.19   30.40
 -11   3   0  118.99   27.90
 -11   3   0  126.69   28.80
   0  -4   0  126.99   53.19
   0  -4   0  139.59   11.90
   0  -4   0  110.79   10.40
   0  -4   0  186.98   58.99
   0   4   0  129.09   47.20
   0   4   0  126.69   11.30
   0   4   0  164.38   55.99
   0   4   0  116.09   11.30
   0   4   0  150.18   11.70
   0   4   0  165.18   60.49
   0   4   0   41.50   34.20
   0   4   0  127.29   12.40
   1  -4   0  203.48   65.89
   1  -4   0  318.07   99.39
   1  -4   0  198.48   15.30
  -1  -4   0  152.08   45.00
   1  -4   0  186.68   47.30
  -1  -4   0  168.18   12.20
  -1  -4   0  191.28   11.80
   1  -4   0  184.08   11.80
  -1  -4   0  282.77   68.39
   1  -4   0  202.98   14.90
   1   4   0  240.58   69.49
  -1   4   0  180.78   13.60
  -1   4   0  153.78   61.09
   1   4   0  188.98   12.40
  -1   4   0  186.48   14.80
   1   4   0  190.58   50.59
   1   4   0   84.99   47.30
  -1   4   0  128.29   63.49
  -1   4   0  214.78   70.49
  -1   4   0  199.28   15.00
   1   4   0  179.18   55.59
   1   4   0  194.48   14.90
  -1   4   0  125.89   52.49
   1   4   0  184.68   12.10
   1   4   0  178.28   15.90
  -1   4   0  196.38   15.40
   2  -4   0   54.89   10.90
   2  -4   0   48.00   42.80
  -2  -4   0   37.70    5.10
   2  -4   0   49.70   11.10
   2  -4   0   20.20   27.60
   2  -4   0   57.49   10.70
  -2  -4   0   20.60   16.80
   2  -4   0   46.50   35.90
   2   4   0   23.40   27.60
  -2   4   0   15.30   35.40
  -2   4   0   78.99   53.49
  -2   4   0   36.00   10.10
  -2   4   0   40.10   10.30
   2   4   0   44.90    8.80
  -2   4   0   51.19   10.30
  -2   4   0   39.30    9.60
   2   4   0   35.30    5.40
  -2   4   0   50.59   40.20
  -2   4   0   55.99   50.49
   2   4   0   44.60    6.10
   3  -4   0  117.69   16.70
   3  -4   0  118.89   16.30
   3  -4   0  116.29   18.90
   3  -4   0  116.09   15.30
   3   4   0  114.29   11.60
  -3   4   0  111.39   15.70
  -3   4   0  137.49   15.90
  -3   4   0  137.99   17.30
  -3   4   0  141.59   17.90
   4  -4   0  300.47   22.30
   4  -4   0  245.88   20.70
   4  -4   0  271.97   21.90
   4  -4   0  258.37   29.90
  -4   4   0  252.67   19.60
  -4   4   0  235.28   20.80
   4   4   0  231.48   18.10
   4   4   0  243.78   18.60
  -4   4   0  248.48   21.10
  -4   4   0  298.47   23.60
   5  -4   0  868.51   49.70
   5  -4   0  946.91   47.10
   5  -4   0  834.32   47.50
   5  -4   0  749.03   43.60
   5   4   0  785.02   34.00
  -5   4   0  911.31   47.10
  -5   4   0  936.71   45.80
  -5   4   0  870.71   45.10
   5   4   0  795.42   32.90
   5   4   0  875.21   32.60
  -5   4   0  870.21   46.50
  -5   4   0  903.41   46.50
   5   4   0  855.31   43.50
   5   4   0  780.92   38.60
   6  -4   0   99.29   19.10
   6  -4   0   57.09   15.40
   6  -4   0   45.10   16.50
  -6  -4   0   43.20    6.50
   6  -4   0   64.59   14.40
  -6   4   0   55.29   13.70
  -6   4   0   56.39   15.50
  -6   4   0   73.89   18.10
  -6   4   0   40.90   15.00
  -6   4   0   54.89   14.10
   6   4   0   50.09    8.40
   6   4   0   46.40    7.00
   6   4   0   42.40   13.00
   6   4   0   39.90    8.40
   7  -4   0    3.10   13.00
  -7  -4   0   17.80    8.40
   7  -4   0   13.10   14.20
   7  -4   0   45.90   14.80
   7   4   0   25.60   13.20
  -7   4   0   33.10   14.40
   7   4   0   14.90    7.70
   7   4   0   17.10    7.30
   7   4   0   11.50    6.90
  -7   4   0   22.60   13.60
   7   4   0   16.10    5.40
  -7   4   0    6.30   12.60
  -8  -4   0   64.19   17.40
   8  -4   0   56.49   17.10
  -8  -4   0   52.49    9.20
   8  -4   0   30.00   19.20
  -8   4   0   51.39   19.20
   8   4   0   70.09   22.10
  -8   4   0   63.59   19.10
   8   4   0   51.19   10.60
   8   4   0   58.79   12.80
   8   4   0   70.49   13.30
   9  -4   0   -1.50   11.70
  -9  -4   0    7.10    8.90
   9  -4   0   -4.90   16.60
   9   4   0    0.60    8.20
   9   4   0   11.30   13.80
  -9   4   0    8.80   14.90
  -9   4   0    6.20   14.00
   9   4   0    1.80   12.00
  10  -4   0   15.70   23.10
 -10  -4   0    6.50   11.10
  10  -4   0   -9.10   15.50
  10   4   0   12.00   11.50
 -10   4   0    2.40   15.10
  10   4   0    6.90   20.60
   0  -5   0   30.80   10.10
   0  -5   0   25.40    7.90
   0   5   0   19.80    9.80
   0   5   0   21.40    7.80
   0   5   0   21.40    8.40
   0   5   0   31.10    9.10
  -1  -5   0  186.28   12.90
   1  -5   0  198.78   16.00
   1  -5   0  156.38   16.30
  -1   5   0  179.98   15.90
   1   5   0  177.38   13.30
   1   5   0  141.49   14.60
  -1   5   0  174.18   16.70
  -1   5   0  169.28   17.30
   1   5   0  206.98   22.70
   2  -5   0   28.60    9.80
  -2  -5   0   22.70    5.60
   2  -5   0   13.50    8.30
   2  -5   0   24.70    9.80
  -2  -5   0   28.50    6.30
  -2   5   0   34.90   10.70
  -2   5   0   15.50    8.50
   2   5   0   17.70    7.30
  -2   5   0   31.60   10.70
   2   5   0   26.50    6.50
  -2   5   0   17.00   10.90
   2   5   0   36.40    9.70
   2   5   0   17.20    5.60
   3  -5   0  103.49   16.90
   3  -5   0   98.69   15.80
   3   5   0  101.59   14.90
  -3   5   0  120.49   17.10
  -3   5   0   93.69   16.70
  -3   5   0   98.79   16.50
   3   5   0   97.99   10.50
   4  -5   0   17.10   13.70
   4  -5   0   -2.70    7.90
   4  -5   0   15.50   13.70
   4   5   0   17.10   10.70
   4   5   0    5.70    9.10
  -4   5   0    7.10   11.80
  -4   5   0    2.30    9.60
  -4   5   0  -10.50    9.10
  -4   5   0   11.30    9.90
   5  -5   0   20.50   11.70
   5  -5   0   22.80   13.50
   5  -5   0    7.50   14.90
  -5   5   0   31.60   13.50
   5   5   0    3.20    7.80
   5   5   0    8.40    5.20
  -5   5   0    6.50   11.60
  -5   5   0   14.50   13.90
  -5   5   0   30.30   13.20
   5   5   0   14.70   11.20
   6  -5   0    6.90   15.10
   6  -5   0   14.70   12.80
   6  -5   0   13.60   15.20
  -6   5   0   17.30   14.20
  -6   5   0    3.20   10.50
   6   5   0   12.70    6.70
   6   5   0   -4.40    9.60
   6   5   0   17.50    9.30
  -6   5   0   -2.50   15.70
   7  -5   0    6.90   12.80
   7  -5   0   44.10   21.20
  -7   5   0   17.80   16.50
   7   5   0   14.40    9.00
   7   5   0   19.60   16.80
   7   5   0   34.80    7.80
  -7   5   0   23.70   19.10
   8  -5   0   13.20   17.20
   8  -5   0   -6.60   10.70
   8   5   0    3.90   16.80
  -8   5   0   53.49   20.60
  -8   5   0   24.00   12.80
   8   5   0   15.00   10.70
   9  -5   0  148.99   37.70
   9  -5   0  162.58   32.90
  -9   5   0  135.69   24.30
  -9   5   0  116.99   31.90
   9   5   0  132.39   21.80
   0   6   0   80.69   17.20
   0   6   0   93.59   14.30
   0   6   0   88.29   14.70
   0   6   0  113.69   16.80
  -1  -6   0  112.29   14.80
   1  -6   0  148.29   15.20
   1   6   0  117.69   17.70
  -1   6   0  141.79   21.30
  -1   6   0  152.98   22.40
   1   6   0   88.79   14.30
  -1   6   0  127.69   19.50
  -1   6   0  138.99   18.00
   1   6   0  126.09   19.40
  -2  -6   0   64.09    9.20
   2  -6   0   48.80   13.40
  -2  -6   0   32.60    9.20
  -2   6   0   52.09   13.10
   2   6   0   56.19   13.10
   2   6   0   33.20    8.10
  -2   6   0   70.09   17.80
   2   6   0   47.90   13.70
  -2   6   0   81.19   16.70
   2   6   0   44.30    9.30
   2   6   0   33.50   11.80
  -2   6   0   50.29   18.00
   3  -6   0  356.06   25.80
   3   6   0  259.17   25.20
   3   6   0  262.67   23.60
  -3   6   0  350.06   32.60
  -3   6   0  282.37   25.90
   3   6   0  228.18   20.90
  -3   6   0  290.47   25.90
   4  -6   0   23.70   13.90
   4  -6   0   19.20   15.70
   4   6   0   10.60   11.10
  -4   6   0   14.00   19.40
   4   6   0   16.80    8.70
  -4   6   0   19.10   14.50
  -4   6   0    2.40   11.30
   4   6   0   17.80   15.00
  -4   6   0    3.70   13.80
   5  -6   0   93.69   20.30
   5   6   0   81.09   11.60
  -5   6   0   97.89   22.50
  -5   6   0  135.29   24.50
   5   6   0   67.89   17.40
   6  -6   0   -2.20    9.60
   6  -6   0   15.30   20.40
  -6   6   0   -8.10   11.80
   6   6   0    0.60    6.70
   6   6   0   -1.70   10.10
  -6   6   0   -0.70   15.40
  -6   6   0   14.50   16.40
   7  -6   0    8.20   16.00
   7  -6   0    6.10   21.90
   7   6   0   29.20    9.90
  -7   6   0   24.80   18.40
  -7   6   0   33.40   15.60
   8  -6   0   39.40   29.00
  -8   6   0   44.60   21.30
   8   6   0   25.40   14.20
  -8   6   0   62.29   27.40
   8   6   0   25.90    8.60
   0   7   0    7.40   11.50
   0   7   0    6.50   11.20
   0   7   0    2.70   13.80
   1  -7   0   21.20   15.10
  -1  -7   0   32.80   10.90
   1   7   0   29.00   13.60
   1   7   0    4.20   13.70
  -1   7   0    8.00   14.10
  -1   7   0    2.50   10.90
  -1   7   0    9.40   12.70
  -2   7   0  103.59   21.50
   2   7   0   97.59   12.60
  -2   7   0  149.59   24.70
  -2   7   0   84.79   28.30
  -2   7   0  112.89   24.80
   3  -7   0   10.70   15.40
  -3   7   0   18.10   15.10
   3   7   0   20.10   15.40
   4  -7   0   57.99   19.90
   4   7   0   59.99   14.80
  -4   7   0   66.09   20.10
   4   7   0   52.39   21.50
   5  -7   0   57.89   20.40
  -5   7   0   44.20   28.40
  -5   7   0   41.90   20.80
   5   7   0   75.79   14.70
  -5   7   0   80.29   25.80
   5   7   0   57.59   13.00
  12   0  -1   15.40   21.60
 -12   0   1    6.50   14.30
 -12   0   1   10.00   14.00
  12   0  -1    8.60   18.50
  12   0  -1    2.40   14.50
 -11   0   1    5.20   12.30
  11   0  -1   -6.70   14.50
  11   0  -1    9.20   14.80
 -11   0   1    1.80   11.00
  11   0  -1    0.30   12.40
  10   0  -1   24.70   13.80
  10   0  -1   15.30   13.60
 -10   0   1   17.90   10.20
 -10   0   1    5.40   11.80
   9   0  -1    7.50   12.20
   9   0  -1   -3.30    9.70
  -9   0   1    0.70    8.00
  -9   0   1    6.30    5.80
   9   0  -1    9.30   10.80
  -9   0   1   -0.40    9.80
   9   0  -1   -4.20    7.60
  -8   0   1    7.40    5.20
   8   0  -1   -5.20    8.00
  -8   0   1   -2.10    6.70
  -8   0   1    8.70    9.00
  -8   0   1   -0.50    6.30
   8   0  -1   18.60   12.30
  -8   0   1    9.20    9.90
   8   0  -1   14.10    9.40
  -7   0   1  -11.00   12.80
   7   0  -1   -0.80   21.10
  -7   0   1    0.20    4.00
  -7   0   1    4.10   22.40
   7   0  -1   -0.50    6.40
   7   0  -1    6.50    8.10
   7   0  -1    0.80    9.00
  -7   0   1   -8.30   11.10
  -7   0   1    1.10    7.40
  -7   0   1    6.90    7.70
   7   0  -1    6.40    7.20
  -7   0   1    4.70    8.90
   6   0  -1   33.00   39.80
   6   0  -1   76.79   14.00
   6   0  -1   89.09   11.50
   6   0  -1   21.60   31.40
  -6   0   1   58.59   55.99
  -6   0   1   20.90   40.50
   6   0  -1   84.99   12.30
  -6   0   1   39.20   24.50
  -6   0   1   85.99   12.90
   6   0  -1   98.99   55.79
  -6   0   1   31.30   30.60
  -6   0   1  107.69   12.70
  -6   0   1   63.49   11.70
   6   0  -1   72.89   12.00
  -6   0   1   63.89   12.50
  -6   0   1   47.40   46.10
  -5   0   1    0.40   17.10
  -5   0   1    4.70    5.70
   5   0  -1    2.90   23.80
   5   0  -1    0.50    5.70
  -5   0   1   32.50   24.90
   5   0  -1   21.80   27.60
  -5   0   1   -5.00   20.50
  -5   0   1    5.40    6.30
  -5   0   1    6.20    3.60
   5   0  -1   31.70   10.30
  -5   0   1    4.10    7.00
   5   0  -1   -2.10    5.90
  -5   0   1   12.30   25.60
   5   0  -1  -10.30   14.80
  -5   0   1    8.30    7.00
   5   0  -1   11.90    6.30
  -5   0   1   -0.20   18.00
   5   0  -1   27.90   40.20
  -4   0   1   31.60   23.40
   4   0  -1  -12.10   14.30
   4   0  -1    7.90    6.60
  -4   0   1   22.30   28.20
  -4   0   1   28.60   24.60
   4   0  -1   -4.90    9.30
   4   0  -1   22.00    5.80
   4   0  -1   14.70    6.50
  -4   0   1   35.40    6.80
  -4   0   1   -9.50   14.90
   4   0  -1   14.80    6.70
   4   0  -1   -3.50   18.40
   4   0  -1   -6.20   14.10
  -4   0   1   18.50    7.70
  -4   0   1   18.80    7.30
  -4   0   1   24.90    8.10
  -4   0   1    5.20   29.50
   3   0  -1   19.40    5.50
   3   0  -1   -8.00   18.30
  -3   0   1   17.90   15.00
  -3   0   1   13.50    5.90
   3   0  -1    2.20   18.80
  -3   0   1   18.30    3.90
  -3   0   1   11.50    5.30
  -3   0   1   19.00    7.40
  -3   0   1   20.50   22.20
   3   0  -1   12.30    5.90
   3   0  -1   10.00    5.60
   3   0  -1  -18.20   10.20
  -3   0   1  -21.80   16.20
   3   0  -1   21.70   26.70
   3   0  -1   12.30    7.30
  -3   0   1   -3.60   17.10
  -3   0   1   12.30    6.20
  -3   0   1   15.50   23.30
  -2   0   1   -8.50    9.80
   2   0  -1   15.10    4.60
   2   0  -1   10.20   17.30
  -2   0   1   12.80   16.10
  -2   0   1   11.80    4.70
   2   0  -1   11.70    4.90
  -2   0   1   10.00    4.80
   2   0  -1    6.90   14.80
   2   0  -1   20.70   19.20
   2   0  -1    3.60   16.00
  -2   0   1   12.00   17.60
  -2   0   1   23.90    4.50
  -2   0   1   12.10    4.90
   2   0  -1   13.30    4.90
  -2   0   1   -7.30    8.50
  -2   0   1   11.90   17.90
   2   0  -1   18.50    4.40
   1   0  -1   21.20   14.40
   1   0  -1   18.70   11.00
  -1   0   1   24.60   14.90
  -1   0   1    6.70   11.30
   1   0   1   -2.70    1.80
   1   0   1    0.60    1.80
  -1   0  -1    2.60    7.50
   1   0   1    5.70    8.70
  -1   0  -1    1.20    1.90
  -1   0  -1    2.50    2.90
  -1   0  -1   -3.50    9.20
   1   0   1   -2.80    5.40
   1   0   1    0.60    5.30
  -1   0  -1    4.60    1.90
   1   0   1    6.60   12.80
   1   0   1   -1.20    2.40
  -1   0  -1    1.60   10.00
   1   0   1   -2.60    1.90
   1   0   1   -2.90    2.50
   1   0   1   -2.80    4.90
  -1   0  -1    0.60    6.90
   2   0   1   -0.20    3.00
   2   0   1    1.70    4.50
   2   0   1   11.40   21.40
  -2   0  -1    6.30   15.40
   2   0   1   -0.30    3.50
   2   0   1   18.60   18.60
  -2   0  -1    0.60    4.60
  -2   0  -1    1.00    3.60
  -2   0  -1   -7.10    9.70
   2   0   1    5.20    5.00
  -2   0  -1    4.60    4.40
  -2   0  -1   -4.50   13.10
   2   0   1   11.40   17.50
  -2   0  -1    1.50    3.10
  -2   0  -1   -7.60   14.30
   2   0   1    2.60    3.30
  -2   0  -1    6.70   17.70
   2   0   1   -0.10   12.10
   2   0   1   -3.00   11.60
  -3   0  -1   33.10   24.00
   3   0   1    1.60   16.80
   3   0   1   10.80   13.30
   3   0   1   26.40    7.80
   3   0   1   10.70    5.40
   3   0   1   -6.20   13.40
  -3   0  -1   23.40    7.40
  -3   0  -1   16.50   28.30
  -3   0  -1   16.60   20.90
  -3   0  -1   22.10   21.40
   3   0   1    6.50   23.90
  -3   0  -1   39.40   19.50
  -3   0  -1   23.00    6.00
   3   0   1   21.00   21.50
   4   0   1    7.20    4.30
   4   0   1   -1.00   22.60
   4   0   1   -3.90   14.40
  -4   0  -1   25.10   24.90
   4   0   1    4.40    5.20
  -4   0  -1    8.30   17.40
   4   0   1   21.20    8.50
   4   0   1   -7.50   15.60
  -4   0  -1   22.50    7.30
  -4   0  -1   12.70    5.30
   4   0   1   14.90    5.30
  -4   0  -1   21.20    4.80
   4   0   1   19.90    6.90
  -4   0  -1   54.39   55.19
   4   0   1   56.39   45.80
  -4   0  -1    1.00   18.10
   4   0   1   30.10   23.80
  -5   0  -1   -0.90    5.90
  -5   0  -1    4.60    4.00
  -5   0  -1    5.20    5.60
   5   0   1    5.60   19.20
  -5   0  -1   43.40   40.90
   5   0   1   -8.90    7.20
  -5   0  -1  -10.40   10.30
  -5   0  -1   -3.00   13.60
  -5   0  -1    4.20    6.30
   5   0   1  -10.50   19.00
  -5   0  -1    9.70   23.40
  -5   0  -1    7.10    7.20
   5   0   1   -4.60    7.50
   5   0   1    3.80    6.40
   5   0   1   -4.90   18.70
   5   0   1    3.50    5.80
   5   0   1   -1.80    5.00
  -5   0  -1   10.10   19.50
  -6   0  -1   46.50   45.10
  -6   0  -1   46.20   38.80
   6   0   1   83.19   51.69
   6   0   1   78.69   51.59
   6   0   1   26.30   29.10
  -6   0  -1   68.49   44.40
  -6   0  -1   88.69   35.70
   6   0   1   18.20   27.90
  -6   0  -1   -1.40   18.40
  -7   0  -1   14.70    8.80
  -7   0  -1    1.90    6.80
  -7   0  -1   21.80   10.20
  -7   0  -1    4.10    4.60
   7   0   1    5.70    7.30
   7   0   1   14.00    8.90
   7   0   1    6.60   10.10
   7   0   1    9.90    7.50
   8   0   1    4.10    8.80
   8   0   1   -0.10   10.30
  -8   0  -1    2.60    7.80
  -8   0  -1    4.90    8.90
  -8   0  -1   -0.40    7.10
  -8   0  -1    6.50   10.30
  -8   0  -1    0.60    5.00
   8   0   1   -4.90    7.70
  -9   0  -1    1.70    8.00
  -9   0  -1    7.40    6.50
   9   0   1    6.30    9.70
   9   0   1    1.20   10.20
  -9   0  -1    6.60   11.20
   9   0   1   -6.10    9.20
   9   0   1   20.00   11.50
 -10   0  -1   -2.10   10.40
 -10   0  -1    4.00    5.60
 -10   0  -1   10.90   11.40
  10   0   1   12.30   12.30
  10   0   1   -6.00   11.40
  11   0   1  -13.30   13.60
 -11   0  -1   -2.60    9.70
  11   0   1    4.60   15.00
 -11   0  -1   -3.70   11.90
  11   0   1  -13.00   10.80
 -11   0  -1    0.10    6.90
  12   0   1   10.30   14.90
 -12   0  -1   14.40    6.80
 -12   0  -1    8.30   12.40
  12   0   1   -8.70   26.50
  12   0   1    2.30   19.30
 -12   0  -1    6.00   14.80
  12  -1  -1   17.70   15.40
 -12  -1   1   68.49   14.50
  12  -1  -1   39.80   24.30
 -12  -1   1   62.69   21.70
  12   1  -1   51.59   24.70
 -12   1   1   80.39   24.40
 -12   1   1   61.09   19.50
  12   1  -1   12.40   27.60
 -12   1   1   50.39   12.60
  12   1  -1   96.39   25.60
  11  -1  -1  -18.70   10.90
 -11  -1   1    5.20    9.50
  11  -1  -1   -4.40   15.10
  11  -1  -1   -9.90   12.20
 -11  -1   1   -9.70   11.10
  11   1  -1    1.10   13.20
 -11   1   1   13.90   16.20
 -11   1   1    7.40   13.50
 -11   1   1   11.70    9.70
  11   1  -1   10.00   12.50
  11   1  -1    4.20   13.40
 -10  -1   1    8.40   11.40
  10  -1  -1   -6.90   10.10
  10  -1  -1   -8.40   12.10
  10  -1  -1   12.20   16.20
 -10  -1   1    4.70    8.50
  10   1  -1    2.90   11.60
 -10   1   1    2.90   11.30
 -10   1   1   -1.60   11.30
  10   1  -1   24.70   15.70
 -10   1   1    4.70    7.70
  -9  -1   1   18.60   13.90
   9  -1  -1    3.70    9.20
  -9  -1   1    3.30    9.30
   9  -1  -1    4.20   11.90
   9  -1  -1   -9.70    8.70
  -9   1   1   -1.50    6.30
   9   1  -1    1.80    9.90
  -9   1   1   11.60   11.60
   9   1  -1    3.40    9.70
  -9   1   1    0.30    8.20
   9   1  -1    2.90    9.00
   9   1  -1   -4.80    8.00
  -8  -1   1  114.79   17.60
  -8  -1   1  130.19   14.60
  -8  -1   1  121.99   24.70
   8  -1  -1  149.09   22.60
   8  -1  -1  142.59   21.30
   8  -1  -1  137.09   19.30
  -8  -1   1  141.59   18.70
   8  -1  -1  158.38   24.20
  -8   1   1  155.28   20.10
  -8   1   1  138.59   19.60
   8   1  -1  150.68   19.90
   8   1  -1  120.29   18.90
   8   1  -1  124.89   17.30
  -8   1   1  130.89   20.50
  -8   1   1  158.68   23.30
   8   1  -1  136.59   22.70
  -8   1   1  114.99   15.30
  -7  -1   1  280.77   20.30
  -7  -1   1  318.67   18.50
   7  -1  -1  289.97   22.90
   7  -1  -1  307.67   22.10
   7  -1  -1  323.57   25.90
   7  -1  -1  284.47   23.60
  -7  -1   1  283.67   22.50
  -7   1   1  283.17   22.30
  -7   1   1  293.67   20.70
  -7   1   1  332.87   25.10
   7   1  -1  275.27   19.10
  -7   1   1  318.37   24.50
   7   1  -1  321.07   24.00
   7   1  -1  302.97   21.30
   7   1  -1  295.37   21.60
  -7   1   1  294.37   19.90
  -6  -1   1   46.00   11.40
  -6  -1   1   40.30    7.80
   6  -1  -1   94.49   67.99
   6  -1  -1   21.60   35.40
   6  -1  -1   37.60    9.40
  -6  -1   1   37.80    9.20
   6  -1  -1   39.40   10.40
   6  -1  -1   47.80   11.80
  -6  -1   1   36.90   17.40
   6  -1  -1   -8.30   21.70
   6  -1  -1   30.70   36.00
  -6  -1   1   16.30   30.50
  -6  -1   1   90.29   41.50
  -6  -1   1   40.90   44.60
   6  -1  -1   39.20   11.90
  -6   1   1   40.60    9.50
  -6   1   1   41.40   34.50
  -6   1   1   45.20   11.00
   6   1  -1   47.60    8.70
  -6   1   1   38.10   11.00
   6   1  -1   10.60   27.70
  -6   1   1  102.39   74.09
  -6   1   1   45.90   10.70
  -6   1   1   33.50   45.30
  -6   1   1   65.29   40.40
   6   1  -1  161.48  122.79
  -6   1   1   35.30   10.70
  -6   1   1   41.40   44.00
   6   1  -1   39.30    9.10
   6   1  -1   31.90    9.30
  -5  -1   1   65.49   16.90
  -5  -1   1   49.40   43.30
   5  -1  -1   18.30    8.00
   5  -1  -1   25.80   35.20
  -5  -1   1   60.39   29.20
  -5  -1   1   -2.20   18.40
   5  -1  -1   12.50    8.80
   5  -1  -1   21.30   42.20
   5  -1  -1   40.50   43.30
   5  -1  -1   34.20    8.70
   5  -1  -1   19.30    8.30
  -5  -1   1   29.40    6.20
   5  -1  -1   24.70   33.10
  -5  -1   1   38.10    8.10
  -5  -1   1   51.49   10.30
  -5   1   1   19.00    8.10
   5   1  -1   51.69   11.10
   5   1  -1   13.50   24.00
   5   1  -1   50.79   45.00
   5   1  -1   -1.60   19.40
   5   1  -1   36.70    7.90
  -5   1   1   29.20   37.30
  -5   1   1   24.40    9.00
   5   1  -1   34.40    6.60
  -5   1   1   16.00   23.20
   5   1  -1   33.20    8.00
  -5   1   1   38.00   37.00
  -5   1   1   32.40    8.60
  -5   1   1   18.10    6.00
  -5   1   1    6.40    7.70
  -5   1   1   37.30   38.40
   5   1  -1   25.80   28.60
  -4  -1   1 2156.38   75.39
   4  -1  -1 2043.90   78.69
  -4  -1   1 2034.60  177.58
   4  -1  -1 2247.18  193.18
  -4  -1   1 2035.20  130.99
  -4  -1   1 2221.28  205.78
  -4  -1   1 2076.19  155.88
   4  -1  -1 2265.97  185.38
  -4  -1   1 2019.70   77.79
   4  -1  -1 2103.59  203.98
   4  -1  -1 2175.38  205.28
   4  -1  -1 2042.20   82.19
   4  -1  -1 2021.10   80.99
  -4  -1   1 2038.60   79.59
  -4  -1   1 1748.82   85.09
   4  -1  -1 2033.50   80.99
  -4   1   1 1948.31   80.99
   4   1  -1 2045.30   77.99
   4   1  -1 2003.30   77.69
   4   1  -1 2074.29   76.29
  -4   1   1 2056.09   83.49
   4   1  -1 2287.37  154.18
  -4   1   1 2057.59   77.89
  -4   1   1 2550.14  306.87
  -4   1   1 2029.00   78.59
  -4   1   1 1952.50  154.08
  -4   1   1 1932.51  172.98
   4   1  -1 1905.51  162.98
   4   1  -1 2070.29   80.09
  -4   1   1 2057.49   81.29
   4   1  -1 2130.19  160.28
  -4   1   1 1928.81  188.28
   4   1  -1 2169.58  184.98
  -3  -1   1 2109.09  146.59
   3  -1  -1 2196.78  185.08
  -3  -1   1 1945.01   74.49
  -3  -1   1 1997.60   76.09
  -3  -1   1 2114.19  110.39
   3  -1  -1 2007.70  177.78
   3  -1  -1 1950.90   77.49
  -3  -1   1 1988.60   74.59
  -3  -1   1 2033.00  135.09
   3  -1  -1 2045.70  160.58
   3  -1  -1 1971.90  164.58
   3  -1  -1 2117.09   79.09
  -3  -1   1 2195.08   72.49
   3  -1  -1 2028.20   77.89
  -3  -1   1 2071.09  156.58
   3  -1  -1 2004.60   75.89
  -3   1   1 1867.91  173.58
  -3   1   1 1973.80   75.89
  -3   1   1 2184.38  165.58
   3   1  -1 2000.70  124.19
   3   1  -1 1949.01   76.19
   3   1  -1 1967.70   74.69
   3   1  -1 2019.80  150.58
   3   1  -1 1828.02  151.48
   3   1  -1 1991.90   76.39
   3   1  -1 1994.00  135.69
  -3   1   1 2057.49  175.18
   3   1  -1 1774.22  100.29
  -3   1   1 1987.10   78.09
  -3   1   1 1886.41  161.88
  -3   1   1 1954.40   77.39
  -3   1   1 1983.20   77.79
   3   1  -1 2041.20   73.49
   2  -1  -1 2704.73  101.59
   2  -1  -1 2860.51  191.48
  -2  -1   1 2636.34   98.59
   2  -1  -1 2765.32  177.98
   2  -1  -1 2860.81  102.49
  -2  -1   1 2735.13   98.59
   2  -1  -1 2696.83  101.39
   2  -1  -1 2899.81  174.28
   2  -1  -1 2718.63  100.19
   2  -1  -1 2754.82  191.08
  -2  -1   1 2805.42  160.28
  -2  -1   1 2832.02  148.49
  -2  -1   1 2797.02  143.69
  -2  -1   1 2699.13   99.59
  -2   1   1 3061.79  195.38
   2   1  -1 2693.93   99.79
   2   1  -1 2756.62   97.19
  -2   1   1 2907.31  176.58
  -2   1   1 2891.81  193.88
   2   1  -1 2844.72  161.48
   2   1  -1 2640.54   98.59
   2   1  -1 2932.91  152.88
   2   1  -1 2733.53  129.09
  -2   1   1 2783.72  101.79
   2   1  -1 2734.23  145.19
  -2   1   1 2728.53  101.99
   2   1  -1 2711.63  121.09
  -2   1   1 2506.75  173.48
   2   1  -1 2699.13   98.69
   2   1  -1 2876.91   97.69
  -2   1   1 2725.73  100.19
  -2   1   1 2648.64  101.29
   1  -1  -1  419.56   59.09
   1  -1  -1  294.77   14.30
   1  -1  -1  290.67   15.00
   1  -1  -1  248.58   56.29
   1  -1  -1  310.17   15.70
   1  -1  -1  310.07   15.30
   1  -1  -1  301.47   52.79
  -1  -1   1  408.06   35.80
   1  -1  -1  243.38   52.69
  -1  -1   1  425.66   35.40
  -1  -1   1  437.46   38.50
   1   1  -1  321.57   33.50
   1   1  -1  390.46   38.00
  -1   1   1  300.37   15.00
   1   1  -1  479.35   38.40
  -1   1   1  340.57   61.29
  -1   1   1  308.17   54.59
  -1   1   1  359.16   54.89
  -1   1   1  312.77   59.89
  -1   1   1  300.07   15.70
  -1   1   1  302.47   14.20
   1   1  -1  370.56   13.60
   0  -1   1  809.22   30.70
   0  -1  -1  756.22   29.20
   0  -1   1  669.83   56.09
   0  -1  -1  760.92   55.39
   0  -1   1  844.92   29.50
   0  -1   1  776.92   55.09
   0  -1   1  795.02   30.10
   0  -1   1  872.61   66.79
   0   1  -1  705.93   54.79
   0   1  -1  848.12   29.70
   0   1  -1  814.22   58.19
   0   1  -1  814.52   29.90
   0   1   1  782.12   55.39
   0   1  -1  777.32   29.30
   0   1   1  803.52   51.99
   0   1   1  740.73   29.20
   0   1   1  740.13   29.10
   0   1  -1  780.82   53.69
   0   1  -1  852.51   65.99
   0   1  -1  782.62   30.00
   1  -1   1  530.65   72.69
   1  -1   1  644.94   83.09
   1  -1   1  437.26   19.00
   1  -1   1  424.36   19.80
   1  -1   1  692.13   95.59
   1  -1   1  504.05   69.79
   1  -1   1  434.96   19.60
   1  -1   1  445.06   19.80
  -1   1  -1  442.86   19.60
   1   1   1  477.35   50.09
  -1   1  -1  447.26   19.20
  -1   1  -1  383.36   61.79
  -1   1  -1  451.65   20.00
   1   1   1  455.45   18.80
  -1   1  -1  716.43  111.79
  -1   1  -1  619.14   61.19
  -1   1  -1  434.16   66.89
  -1   1  -1  432.36   19.40
  -2  -1  -1  752.82   76.09
  -2  -1  -1  558.84   23.30
  -2  -1  -1  599.44   54.09
  -2  -1  -1  652.23   26.20
  -2  -1  -1  522.05   47.90
   2  -1   1  583.14   25.90
   2  -1   1  835.42  114.89
  -2  -1  -1  556.34   23.20
   2  -1   1  608.54   96.99
  -2  -1  -1  561.24   49.00
  -2  -1  -1  590.44   23.20
   2  -1   1 1134.29  161.48
   2  -1   1  790.72  105.89
   2  -1   1  592.24   27.00
   2  -1   1  622.94   27.30
   2  -1   1  557.84   26.50
   2   1   1  611.74   22.20
  -2   1  -1  618.44   26.10
   2   1   1  579.94   23.40
   2   1   1  586.74   49.90
  -2   1  -1  854.61  114.79
  -2   1  -1  628.94   27.50
   2   1   1  563.44   25.60
   2   1   1  656.53   40.90
  -2   1  -1  885.31  112.29
   2   1   1  560.54   23.30
  -2   1  -1  620.84   94.69
   2   1   1  626.34   54.99
   2   1   1  638.04   23.40
  -2   1  -1  619.44   27.20
  -2   1  -1  804.02  100.59
  -2   1  -1  618.54  105.29
   2   1   1  605.54   49.60
  -2   1  -1  577.94   26.50
  -2   1  -1  595.94   26.00
  -3  -1  -1   75.99   36.40
  -3  -1  -1   68.29    7.60
  -3  -1  -1   65.99   17.10
  -3  -1  -1   81.99    9.80
   3  -1   1   57.99   41.70
   3  -1   1   64.39    9.20
   3  -1   1   40.50   36.10
  -3  -1  -1   60.29    5.40
   3  -1   1   64.59   10.20
  -3  -1  -1   82.39   23.80
   3  -1   1   77.99   48.50
  -3  -1  -1   66.59    4.50
  -3  -1  -1   70.49    7.70
   3  -1   1   74.79   11.90
   3  -1   1   55.49    9.80
   3  -1   1  107.89   46.00
  -3  -1  -1   60.59   28.70
  -3  -1  -1   54.29   29.60
  -3   1  -1   68.79   11.20
   3   1   1   97.59   10.90
  -3   1  -1  104.09   53.19
  -3   1  -1   77.59   41.60
  -3   1  -1   12.70   30.10
   3   1   1   61.59    5.50
   3   1   1   64.89    7.50
   3   1   1   68.99    7.00
   3   1   1   92.59   38.90
   3   1   1   49.30   18.50
  -3   1  -1  124.69   50.89
  -3   1  -1   51.89   38.20
  -3   1  -1   74.19   10.10
   3   1   1   88.89   46.70
   3   1   1   63.39    5.80
  -3   1  -1   82.49    9.50
  -3   1  -1   75.59   11.50
   3   1   1   41.50   21.60
   3   1   1   44.20   25.90
  -3   1  -1   62.09   10.10
  -4  -1  -1  186.78   35.20
   4  -1   1   83.29   50.59
  -4  -1  -1   92.29    8.90
  -4  -1  -1   91.99    6.80
  -4  -1  -1  125.49   14.40
   4  -1   1  172.28   63.99
  -4  -1  -1  162.68   65.89
  -4  -1  -1  111.39   10.00
   4  -1   1  141.09   15.60
  -4  -1  -1  132.69   35.00
  -4  -1  -1  131.49   46.00
   4  -1   1  189.18   71.69
  -4  -1  -1   97.59    7.30
   4  -1   1  125.99   15.10
  -4  -1  -1   95.19   42.80
   4  -1   1  126.49   13.80
   4  -1   1  134.79   65.89
   4  -1   1  118.39   14.80
   4   1   1   83.79   37.00
  -4   1  -1  141.89   14.30
   4   1   1   91.09   38.40
  -4   1  -1  137.79   57.09
   4   1   1  120.09   30.10
  -4   1  -1  108.19   14.00
   4   1   1   97.29    6.90
   4   1   1  103.89    8.40
   4   1   1  193.58   67.39
  -4   1  -1  110.39   14.20
   4   1   1  122.49   48.60
  -4   1  -1  128.09   55.59
   4   1   1  108.79   13.30
  -4   1  -1  111.79   14.10
   4   1   1   91.09    9.20
   4   1   1   95.39    9.50
  -4   1  -1  114.09   11.80
  -4   1  -1   61.49   36.80
  -4   1  -1   74.69   41.20
  -4   1  -1  152.58   64.09
   5  -1   1   61.99   47.10
   5  -1   1   46.60   10.60
  -5  -1  -1   91.29   42.80
  -5  -1  -1   45.30    9.70
   5  -1   1   37.20   11.70
   5  -1   1   40.60   10.80
   5  -1   1   72.79   60.49
  -5  -1  -1   27.30   24.10
   5  -1   1   31.20    8.50
  -5  -1  -1   76.19   46.00
  -5  -1  -1   58.49   20.20
  -5  -1  -1   61.89    5.90
   5  -1   1   16.00   34.90
   5  -1   1    4.10   27.80
  -5  -1  -1   39.00    8.00
  -5  -1  -1   68.69    7.60
  -5   1  -1   27.40    8.90
   5   1   1   50.29    7.70
   5   1   1   56.09   48.80
   5   1   1   28.70   28.00
   5   1   1   22.90   28.30
  -5   1  -1   21.60    9.10
   5   1   1   42.60    8.30
   5   1   1   31.20   32.20
  -5   1  -1   10.50   39.20
  -5   1  -1   35.00    7.80
  -5   1  -1   12.50   26.00
   5   1   1   51.79    9.10
  -5   1  -1   53.09   47.90
   5   1   1   38.20   21.10
  -5   1  -1    9.70   22.90
  -5   1  -1   52.29   11.60
  -5   1  -1   80.89   44.30
  -5   1  -1   35.80    8.30
   5   1   1   55.09   10.80
   6  -1   1  152.08   86.99
   6  -1   1   42.10   45.80
   6  -1   1  119.49   17.90
   6  -1   1   83.39   60.79
  -6  -1  -1  102.49   29.30
   6  -1   1  107.59   16.60
   6  -1   1  119.99   15.10
  -6  -1  -1  174.08   80.59
   6  -1   1  240.78  107.29
  -6  -1  -1  101.09    9.60
   6  -1   1  102.79   17.10
  -6  -1  -1  110.29   15.90
  -6  -1  -1  109.69   41.50
  -6  -1  -1  138.49   61.89
  -6  -1  -1  112.59   13.90
  -6  -1  -1  125.39    8.20
  -6   1  -1   26.70   47.00
   6   1   1  143.09   13.40
  -6   1  -1  102.39   12.60
   6   1   1  127.29   17.00
  -6   1  -1  114.89   16.50
  -6   1  -1  103.39   13.80
   6   1   1  120.09   14.90
   6   1   1   32.30   36.90
  -6   1  -1  184.48   69.79
   6   1   1  100.79   12.10
  -6   1  -1   11.50   32.30
  -6   1  -1   78.89   14.40
  -6   1  -1  138.09   63.99
   6   1   1   40.60   41.60
  -6   1  -1  102.19   15.90
   6   1   1  110.59   54.99
  -6   1  -1  172.78   85.39
   6   1   1   42.60   43.90
   7  -1   1  194.68   23.20
   7  -1   1  204.18   25.40
   7  -1   1  184.18   17.30
  -7  -1  -1  185.78   10.70
  -7  -1  -1  167.18   15.30
  -7  -1  -1  166.68   20.60
   7  -1   1  213.08   23.70
  -7  -1  -1  164.48   13.30
  -7   1  -1  156.88   16.90
   7   1   1  220.58   26.00
   7   1   1  145.79   15.50
   7   1   1  186.28   16.80
  -7   1  -1  153.58   13.90
   7   1   1  170.98   14.50
  -7   1  -1  174.38   16.10
  -7   1  -1  212.48   25.40
  -7   1  -1  162.78   21.90
   8  -1   1   40.10   13.70
   8  -1   1   33.60   12.80
  -8  -1  -1   39.60   11.20
  -8  -1  -1   26.70   12.40
  -8  -1  -1   45.00   10.00
   8  -1   1   43.60   13.70
  -8  -1  -1   36.00    6.30
   8  -1   1   38.60   14.80
  -8   1  -1   45.50   10.80
   8   1   1   50.59   12.20
   8   1   1   37.10   12.10
  -8   1  -1   23.70   12.50
  -8   1  -1    7.50   10.60
   8   1   1   26.10    9.90
  -8   1  -1   36.00   11.50
   8   1   1   29.70   14.60
  -8   1  -1   26.80    9.80
  -9  -1  -1   28.70    5.70
  -9  -1  -1   25.90    9.20
   9  -1   1   13.60   12.90
   9  -1   1   27.30   13.40
   9  -1   1   14.20   13.20
  -9  -1  -1   36.50   11.90
  -9   1  -1    7.70    7.50
  -9   1  -1   18.90   13.20
  -9   1  -1   27.80   12.00
   9   1   1   15.40   10.30
   9   1   1   32.80   17.30
   9   1   1   67.39   14.20
   9   1   1   12.00   10.50
  10  -1   1   29.70   18.00
 -10  -1  -1   56.69    7.50
 -10  -1  -1   44.50   13.90
  10  -1   1   32.30   13.20
 -10  -1  -1   75.89   20.50
  10  -1   1   56.99   23.50
 -10   1  -1   49.20   15.30
  10   1   1   49.60   23.90
 -10   1  -1   61.09   18.00
  10   1   1   74.39   17.70
 -10   1  -1   39.80   11.90
  11  -1   1   17.00   15.30
 -11  -1  -1   29.10   13.60
  11  -1   1   16.90   18.30
 -11  -1  -1    7.70    9.80
  11  -1   1    2.90   15.30
  11   1   1    7.10   13.50
  11   1   1    3.70   12.70
  11   1   1   15.00   15.20
 -11   1  -1    9.10    9.70
 -11   1  -1   31.80   16.10
 -11   1  -1   25.30   13.70
 -12  -1  -1    4.10   13.70
  12  -1   1    4.70   18.50
  12  -1   1   -4.50   18.90
 -12  -1  -1   26.30   10.90
 -12   1  -1    3.70   14.50
  12   1   1    9.60   22.30
 -12   1  -1   17.80   14.60
  12   1   1   12.00   18.30
  12   1   1    1.70   15.90
 -12   1  -1    2.60   10.20
  12  -2  -1    3.70   23.60
  12  -2  -1    9.10   14.80
  12  -2  -1    8.30   24.00
 -12  -2   1   -1.40   13.40
 -12   2   1    9.30   16.70
  12   2  -1    2.80   14.70
 -12   2   1    6.10   18.90
  12   2  -1    8.40   14.90
 -11  -2   1  107.09   21.50
  11  -2  -1   80.99   29.30
  11  -2  -1   97.29   27.40
  11   2  -1  122.69   26.20
 -11   2   1   58.69   17.80
  11   2  -1   91.99   28.10
 -11   2   1   79.09   23.40
 -11   2   1   95.49   22.60
  11   2  -1   77.49   19.40
  10  -2  -1    9.90   16.70
  10  -2  -1   42.90   17.90
  10  -2  -1   21.40   13.30
 -10  -2   1   10.10   10.50
  10   2  -1    0.20   14.20
 -10   2   1    3.60   14.40
  -9  -2   1   25.20    6.00
   9  -2  -1    7.70   14.80
   9  -2  -1   27.60   15.50
  -9  -2   1   47.00   13.10
   9  -2  -1   29.30   14.90
  -9  -2   1    7.80   13.20
   9   2  -1   16.60   11.10
   9   2  -1   15.70   11.20
  -9   2   1   25.70   13.90
  -9   2   1   35.80   14.50
   9   2  -1   17.50   15.80
  -9   2   1   11.50   13.40
  -8  -2   1   10.60    8.00
  -8  -2   1   11.20    8.60
   8  -2  -1    0.60   11.00
   8  -2  -1    5.10    9.50
   8  -2  -1   12.50   12.50
  -8   2   1   -2.80    9.60
  -8   2   1   -3.80    7.40
  -8   2   1    9.20    9.30
   8   2  -1    7.70   11.00
   8   2  -1   11.20    8.50
  -8   2   1   13.60   14.70
  -8   2   1   34.10   12.60
   8   2  -1   10.60    9.40
   8   2  -1    8.60    8.50
  -7  -2   1  135.79   13.60
   7  -2  -1  164.68   19.70
  -7  -2   1  137.19   14.50
   7  -2  -1  199.08   28.00
   7  -2  -1  183.78   23.70
  -7  -2   1  139.89   19.60
   7  -2  -1  211.28   26.50
   7   2  -1  147.99   14.80
   7   2  -1  134.49   14.20
  -7   2   1  182.08   23.80
  -7   2   1  218.18   27.80
  -7   2   1  176.58   23.30
  -7   2   1  141.19   18.10
   7   2  -1  173.78   21.20
  -7   2   1  159.38   16.40
   7   2  -1  153.08   13.70
  -6  -2   1  119.49   13.60
   6  -2  -1   91.09   60.69
  -6  -2   1  120.79   13.60
   6  -2  -1   76.19   74.59
  -6  -2   1   69.29   56.49
  -6  -2   1   53.79   37.20
   6  -2  -1  206.08   95.99
   6  -2  -1  132.49   19.60
   6  -2  -1   87.19   65.69
   6  -2  -1  130.49   19.90
   6  -2  -1  128.69   16.10
   6  -2  -1  141.09   20.30
  -6  -2   1   54.89   40.20
  -6  -2   1  115.49   16.20
  -6   2   1   69.29   60.59
   6   2  -1  112.79   18.90
  -6   2   1  164.68   97.89
  -6   2   1   83.99   15.50
  -6   2   1  120.49   15.60
   6   2  -1   98.19   10.10
   6   2  -1  174.48   64.39
  -6   2   1  107.39   75.19
   6   2  -1  116.89   11.70
  -6   2   1   57.79   48.30
  -6   2   1  124.99   17.80
  -6   2   1  115.69   14.70
  -6   2   1   77.79   61.49
   6   2  -1  150.18   63.29
   6   2  -1   27.80   48.60
  -6   2   1  111.69   18.30
   6   2  -1  125.69   14.00
   6   2  -1  109.09   47.20
  -5  -2   1  582.74  101.09
   5  -2  -1  507.05  136.69
  -5  -2   1  573.84   26.30
  -5  -2   1  736.83  123.59
  -5  -2   1  519.85   25.40
   5  -2  -1  540.95   31.60
   5  -2  -1  675.03  140.69
   5  -2  -1  523.85   28.50
  -5  -2   1  637.84  130.89
  -5  -2   1  554.04   29.10
   5  -2  -1  525.05   30.90
   5  -2  -1  531.15   32.30
   5  -2  -1  508.95  159.08
   5  -2  -1  538.35  138.79
  -5   2   1  449.16  120.69
   5   2  -1  556.64   26.10
  -5   2   1  598.94  147.09
  -5   2   1  368.66  109.49
   5   2  -1  538.05   25.10
   5   2  -1  462.15  112.39
  -5   2   1  448.96  103.89
  -5   2   1  584.94   32.30
   5   2  -1  573.34   26.80
   5   2  -1  643.94  117.79
   5   2  -1  576.04   95.49
   5   2  -1  459.15   94.39
  -5   2   1  508.95   30.40
  -5   2   1  526.15   31.50
   5   2  -1  571.24   29.50
  -5   2   1  555.74   29.00
  -5   2   1  780.82  158.48
  -5   2   1  604.44   30.10
   4  -2  -1  282.27   89.99
   4  -2  -1  301.07   18.60
   4  -2  -1  430.96  123.79
   4  -2  -1  272.37   20.30
  -4  -2   1  307.17   16.80
   4  -2  -1  363.06  101.69
  -4  -2   1  371.96   74.69
   4  -2  -1  286.87   20.00
   4  -2  -1  429.56  102.29
  -4  -2   1  275.27   80.79
  -4  -2   1  466.05   78.19
  -4  -2   1  301.07   18.10
   4  -2  -1  299.87   22.10
  -4  -2   1  307.57   15.90
  -4   2   1  312.97   19.00
   4   2  -1  304.27   64.59
   4   2  -1  409.66   93.59
   4   2  -1  296.67   16.40
   4   2  -1  329.77   62.09
  -4   2   1  352.66  115.19
   4   2  -1  270.67   41.00
   4   2  -1  296.77   15.60
  -4   2   1  315.67   20.90
  -4   2   1  289.87   21.00
  -4   2   1  265.97   87.19
   4   2  -1  306.97   13.60
   4   2  -1  369.66   75.19
  -4   2   1  244.18   87.89
  -4   2   1  309.07   89.09
   4   2  -1  289.07   14.70
   4   2  -1  310.67   18.30
  -4   2   1  318.37   21.50
   3  -2  -1    0.30   23.80
   3  -2  -1    9.80    8.10
   3  -2  -1   -8.90   12.20
  -3  -2   1   14.00    4.00
  -3  -2   1   12.40    5.90
  -3  -2   1   23.10   18.80
   3  -2  -1    5.90   19.10
   3  -2  -1    5.60    5.80
   3  -2  -1    3.30    6.30
   3  -2  -1    5.20   24.30
  -3  -2   1   10.60   15.10
   3  -2  -1    5.20    6.50
  -3  -2   1   11.60    4.00
  -3  -2   1   24.40   21.60
  -3   2   1    2.60    5.30
   3   2  -1    5.70   15.10
  -3   2   1   25.00   29.60
  -3   2   1   -4.40   16.30
  -3   2   1   15.00   28.00
  -3   2   1    1.90    6.30
  -3   2   1    6.60    7.10
  -3   2   1   16.90    7.50
  -3   2   1  -11.00   16.20
   3   2  -1   19.50    3.30
   3   2  -1   53.79   17.00
   3   2  -1    4.10   14.20
   3   2  -1   12.10    3.90
   3   2  -1   17.60   21.00
   3   2  -1   15.30    4.50
   3   2  -1   20.60   18.80
   3   2  -1    7.60    5.40
   3   2  -1   12.40    4.00
  -2  -2   1   16.20    3.70
   2  -2  -1   13.30    6.70
   2  -2  -1   16.90    6.00
   2  -2  -1    4.60   18.10
   2  -2  -1    7.30    7.00
  -2  -2   1   16.00   13.70
   2  -2  -1   11.80    6.50
   2  -2  -1    7.50   22.40
   2  -2  -1   14.90   25.30
   2  -2  -1  112.69   50.59
   2   2  -1    3.10   14.70
  -2   2   1    3.30   22.50
  -2   2   1    8.60    6.10
  -2   2   1    8.30    6.50
  -2   2   1    7.90    5.80
   2   2  -1   22.30    4.10
  -2   2   1   -8.90   18.50
  -2   2   1    8.00   23.60
  -2   2   1   24.40    7.50
   2   2  -1   14.70    5.10
  -2   2   1    5.30   23.70
   1  -2  -1  541.45   25.30
   1  -2  -1  597.04   27.00
   1  -2  -1  611.14   66.29
   1  -2  -1  556.74   25.30
   1  -2  -1  685.03  113.39
   1  -2  -1  625.14   90.69
   1  -2  -1  691.73  106.59
   1  -2  -1  575.14   24.40
  -1   2   1  742.13   97.39
  -1   2   1  572.54   25.40
  -1   2   1  550.04   25.40
  -1   2   1  558.14   26.10
  -1   2   1  719.33   99.69
  -1   2   1  563.04   24.30
  -1   2   1  479.75   91.29
   1   2  -1  578.54   23.10
  -1   2   1  546.15   92.79
   0  -2   1  255.57   13.80
   0  -2   1  214.48   46.50
   0  -2  -1  296.67   13.40
   0  -2   1  261.97   59.59
   0  -2   1  225.38   14.10
   0  -2  -1  327.07   56.89
   0   2   1  206.38   47.70
   0   2   1  336.47   49.80
   0   2  -1  257.87   49.99
   0   2  -1  236.88   48.90
   0   2   1  279.27   13.00
   0   2   1  273.17   13.20
   0   2  -1  236.98   13.40
   0   2   1  262.27   45.70
   0   2  -1  261.87   13.10
   0   2  -1  250.67   13.60
   0   2  -1  244.28   13.20
   0   2  -1  272.77   61.19
   0   2  -1  368.66   59.49
  -1  -2  -1  374.46   15.50
  -1  -2  -1  405.76   33.00
   1  -2   1  391.16   74.19
   1  -2   1  397.66   19.70
   1  -2   1  378.06   19.80
   1  -2   1  484.65   95.89
   1  -2   1  518.75   85.99
   1  -2   1  417.76   80.59
   1  -2   1  429.06   19.00
   1  -2   1  411.86   20.20
  -1   2  -1  421.26   19.20
  -1   2  -1  470.75   84.69
   1   2   1  422.56   15.70
  -1   2  -1  277.27   72.69
   1   2   1  433.56   34.00
  -1   2  -1  395.66   19.60
  -1   2  -1  401.56   20.10
   1   2   1  364.06   15.60
  -1   2  -1  387.76   70.39
  -1   2  -1  363.66   19.20
  -1   2  -1  363.16   71.09
   2  -2   1  171.78   55.69
   2  -2   1  293.57   90.09
   2  -2   1  201.68   13.20
   2  -2   1  273.27   72.09
   2  -2   1  182.18   13.50
   2  -2   1  167.68   13.80
   2  -2   1  153.88   51.49
   2  -2   1  205.98   15.10
  -2   2  -1  296.57   72.79
  -2   2  -1  184.18   13.90
   2   2   1  277.57   58.09
  -2   2  -1  181.08   13.50
  -2   2  -1  207.58   63.69
  -2   2  -1  208.18   58.69
   2   2   1  174.18    7.80
  -2   2  -1  206.18   14.70
  -2   2  -1  194.28   13.40
  -2   2  -1  155.68   54.09
   2   2   1  219.18   12.60
   3  -2   1  184.38   67.89
  -3  -2  -1  154.58    8.00
  -3  -2  -1  157.18   11.90
   3  -2   1  121.09   57.09
  -3  -2  -1  138.29    7.80
   3  -2   1  135.69   13.70
   3  -2   1  132.19   60.49
  -3  -2  -1  161.88   49.70
   3  -2   1  120.59   13.00
  -3  -2  -1  184.48   35.10
   3  -2   1  150.18   16.70
   3  -2   1  140.69   65.79
   3  -2   1  123.29   13.20
   3   2   1  150.38   38.60
   3   2   1  131.69    7.80
  -3   2  -1   65.59   44.60
  -3   2  -1  132.89   56.49
   3   2   1  147.29    8.20
  -3   2  -1  121.29   54.09
  -3   2  -1  124.29   13.20
   3   2   1  147.39   20.10
   3   2   1  182.68   35.90
  -3   2  -1  143.19   15.90
   3   2   1  182.78   56.49
  -3   2  -1  135.49   15.20
  -3   2  -1   59.89   43.10
   3   2   1  150.48   11.50
   3   2   1  160.78    9.80
  -3   2  -1  124.89   11.60
   3   2   1  147.19    6.20
   4  -2   1  422.76   23.60
   4  -2   1  501.45  150.28
  -4  -2  -1  402.36   19.10
  -4  -2  -1  394.36   90.29
  -4  -2  -1  533.15   85.29
   4  -2   1  390.56   24.30
  -4  -2  -1  400.76   19.00
   4  -2   1  613.04  138.69
   4  -2   1  527.05  121.39
  -4  -2  -1  514.25   76.89
  -4  -2  -1  432.56   23.50
   4  -2   1  463.35  122.29
   4  -2   1  485.25   27.30
   4  -2   1  417.86   25.40
  -4   2  -1  423.36   25.20
  -4   2  -1  347.57   98.19
  -4   2  -1  492.45  118.69
  -4   2  -1  581.74  118.89
   4   2   1  469.35  104.19
  -4   2  -1  417.16   25.40
  -4   2  -1  367.26   96.69
   4   2   1  491.15   85.39
  -4   2  -1  435.06   24.90
  -4   2  -1  399.36  108.99
   4   2   1  378.86   19.00
   4   2   1  419.96   18.20
   4   2   1  414.06   61.49
   4   2   1  437.86   62.59
  -4   2  -1  417.46   23.50
   4   2   1  455.85   24.10
  -4   2  -1  421.76   23.60
   4   2   1  425.56   18.60
   4   2   1  406.76   19.50
   4   2   1  469.35   76.29
   5  -2   1   37.90   41.30
  -5  -2  -1  124.79   15.20
   5  -2   1   82.39   13.90
   5  -2   1  104.29   13.80
  -5  -2  -1  133.89   51.39
   5  -2   1  108.09   64.49
  -5  -2  -1    8.80   31.30
  -5  -2  -1  100.39    9.30
   5  -2   1  168.78   67.69
  -5  -2  -1   98.49    9.30
   5  -2   1   90.99   16.80
   5  -2   1   36.70   49.10
  -5  -2  -1   87.69   36.60
   5  -2   1   79.09   14.60
   5   2   1  101.19    9.70
  -5   2  -1   85.49   15.90
   5   2   1  110.99    7.30
  -5   2  -1   51.09   50.09
   5   2   1   68.59   42.60
  -5   2  -1   60.19   11.20
  -5   2  -1   84.59   12.80
   5   2   1  119.79   15.20
  -5   2  -1    7.20   27.80
  -5   2  -1  106.19   81.39
  -5   2  -1   80.39   14.30
  -5   2  -1  124.19   17.50
  -5   2  -1   36.20   35.40
   5   2   1  103.69    8.60
   5   2   1  167.18   70.19
  -5   2  -1   78.99   59.99
   5   2   1   60.89   34.50
   5   2   1  132.09   30.60
   5   2   1  120.69   42.70
   5   2   1  111.59    9.60
  -6  -2  -1   -5.60   16.10
   6  -2   1   56.19   13.50
   6  -2   1   46.00   11.50
   6  -2   1   26.10   10.30
  -6  -2  -1   26.60    7.80
   6  -2   1  -14.80   13.80
  -6  -2  -1    1.30   14.90
   6  -2   1   20.50   43.30
   6  -2   1   27.00   42.90
  -6  -2  -1   38.80   11.00
  -6  -2  -1   -9.70   12.40
   6  -2   1   29.20   46.70
   6  -2   1   29.20   12.80
  -6  -2  -1   37.10    8.50
   6   2   1   21.60    4.10
  -6   2  -1   25.50   10.70
  -6   2  -1   47.20   12.00
  -6   2  -1   27.60   11.40
   6   2   1   11.50   26.80
   6   2   1   39.40    8.50
  -6   2  -1   50.09   51.39
   6   2   1   -7.30   14.40
   6   2   1   20.50   30.00
  -6   2  -1   18.50   35.80
   6   2   1   34.80    8.50
   6   2   1   50.39   12.40
  -6   2  -1    8.60   24.00
  -6   2  -1   36.80    9.10
   6   2   1    5.20   22.70
  -6   2  -1   37.70   38.60
  -6   2  -1   29.70    9.40
   6   2   1   35.20    8.00
  -6   2  -1   89.79   78.19
   6   2   1    1.20   10.40
   7  -2   1   75.29   16.40
   7  -2   1   98.19   15.10
   7  -2   1   91.79   17.60
   7  -2   1  107.29   18.10
  -7  -2  -1  105.69   14.10
  -7  -2  -1  100.09   13.80
  -7  -2  -1   92.99   16.00
   7   2   1   83.99   16.60
  -7   2  -1  105.29   14.90
   7   2   1  112.99   14.00
   7   2   1  103.49   14.60
  -7   2  -1  127.89   17.80
  -7   2  -1  143.19   22.20
   7   2   1  108.79   14.80
  -7   2  -1  110.39   18.20
   8  -2   1  286.37   34.20
   8  -2   1  256.37   24.80
  -8  -2  -1  237.08   18.60
  -8  -2  -1  220.38   18.90
   8  -2   1  310.87   36.10
  -8  -2  -1  249.58   25.60
  -8   2  -1  253.37   25.20
   8   2   1  220.08   19.70
  -8   2  -1  204.78   19.70
   8   2   1  209.58   18.40
  -8   2  -1  242.68   22.70
  -8   2  -1  262.17   28.80
   8   2   1  226.58   19.80
   8   2   1  241.08   30.00
   9  -2   1    8.00   13.00
   9  -2   1    9.70   15.50
   9  -2   1    9.40   14.00
  -9  -2  -1   11.40   10.40
  -9   2  -1   19.10   11.00
  -9   2  -1   12.70    9.60
  -9   2  -1   -1.90   11.50
   9   2   1    8.00   11.10
   9   2   1   13.00   14.40
   9   2   1   15.00    9.80
  10  -2   1  185.88   30.30
  10  -2   1  183.98   34.00
 -10  -2  -1  135.99   23.00
  10  -2   1  155.68   25.70
  10   2   1  171.38   25.40
  10   2   1  122.29   28.80
 -10   2  -1  135.29   27.10
 -10   2  -1  177.88   29.10
  11  -2   1   15.40   16.80
 -11  -2  -1   -1.90   10.90
  11  -2   1   -3.10   13.80
  11   2   1   24.00   27.10
 -11   2  -1    0.40    9.70
 -11   2  -1  -15.00   12.90
  11   2   1   12.40   15.20
 -11   2  -1   24.70   15.40
 -11  -3   1   20.10   12.00
  11  -3  -1   13.50   21.50
  11  -3  -1   32.80   19.10
 -11   3   1   13.70   17.50
  11   3  -1   19.20   17.50
  11   3  -1   17.20   14.20
 -11   3   1   34.30   18.50
  10  -3  -1   64.39   27.00
 -10  -3   1   82.99   17.80
  10  -3  -1  119.79   27.90
  10  -3  -1   65.39   19.70
  10   3  -1  114.19   22.30
  10   3  -1  102.49   20.00
  10   3  -1   93.79   22.00
 -10   3   1   65.19   22.40
 -10   3   1   63.39   23.40
  10   3  -1   66.99   21.20
  -9  -3   1  337.77   42.20
   9  -3  -1  385.66   37.50
  -9  -3   1  281.37   23.60
   9  -3  -1  367.86   49.20
   9  -3  -1  411.86   34.20
  -9   3   1  314.67   30.20
   9   3  -1  279.37   26.70
   9   3  -1  343.27   30.30
  -9   3   1  421.76   34.60
   9   3  -1  334.17   27.90
  -9   3   1  301.47   26.60
   9   3  -1  271.57   25.80
  -8  -3   1   22.30    8.20
  -8  -3   1   37.70   17.20
   8  -3  -1   28.90   15.80
  -8  -3   1   22.00    9.10
   8  -3  -1   41.30   13.50
   8   3  -1   30.90   10.90
   8   3  -1   46.00   11.20
   8   3  -1   36.50   14.20
  -8   3   1   58.39   14.00
  -8   3   1   17.30   10.10
  -8   3   1   35.80   16.60
   8   3  -1   37.10   11.40
  -7  -3   1   43.40    9.30
  -7  -3   1   44.30    9.10
  -7  -3   1   34.80   12.20
   7  -3  -1   38.50   15.10
   7  -3  -1   54.99   14.80
   7  -3  -1   33.00   14.80
   7  -3  -1   25.00   12.70
  -7   3   1   43.10   13.80
   7   3  -1   51.59   10.90
   7   3  -1   35.80    9.70
  -7   3   1   97.79   19.10
   7   3  -1   51.89   14.20
  -7   3   1   38.90   11.90
   7   3  -1   49.80   10.10
  -6  -3   1  227.08   21.30
  -6  -3   1  261.07   15.80
  -6  -3   1  274.17   15.80
   6  -3  -1  211.38   21.40
   6  -3  -1  233.08   23.60
   6  -3  -1  298.97   24.30
   6   3  -1  245.28   16.00
   6   3  -1  301.67   24.40
   6   3  -1  264.17   15.90
  -6   3   1  246.68   20.30
   6   3  -1  242.18   17.20
  -6   3   1  246.38   22.30
  -6   3   1  235.48   21.50
   5  -3  -1  171.38   20.90
   5  -3  -1   61.79   63.49
  -5  -3   1  118.59    9.30
   5  -3  -1  163.98   86.89
  -5  -3   1   44.50   26.50
   5  -3  -1  145.59   14.60
  -5  -3   1  121.09    9.60
   5  -3  -1   72.09   54.69
  -5  -3   1  112.29   58.39
   5  -3  -1  131.49   19.20
  -5  -3   1  115.29   15.30
  -5   3   1   80.09   68.09
   5   3  -1  111.29   58.49
  -5   3   1  180.18   21.80
   5   3  -1  119.59   10.50
   5   3  -1  116.09   44.20
   5   3  -1  124.49    9.30
   5   3  -1  109.89   36.40
   5   3  -1  111.49    9.10
  -5   3   1  152.98   20.30
   5   3  -1   71.99   33.20
  -5   3   1  119.99   68.69
   5   3  -1  144.89   16.40
  -5   3   1   35.80   45.60
  -5   3   1  112.29   62.49
  -5   3   1  140.19   16.60
   5   3  -1  146.49   54.19
  -5   3   1  161.58   20.00
   5   3  -1  136.69   10.20
   4  -3  -1 1162.38  238.88
   4  -3  -1  892.71  159.58
   4  -3  -1  851.51   57.49
   4  -3  -1  820.82   41.70
   4  -3  -1  864.61   39.80
   4  -3  -1  669.23  183.18
   4  -3  -1 1004.20  186.98
   4  -3  -1  861.71   42.30
  -4   3   1  870.21   40.20
  -4   3   1  878.31   42.10
   4   3  -1  823.52   32.90
  -4   3   1  822.52   41.70
   4   3  -1  836.62   34.40
   4   3  -1  852.41   35.50
  -4   3   1  847.72   42.40
  -4   3   1 1287.07  207.28
   4   3  -1  955.60  117.09
   4   3  -1  880.31  136.19
   4   3  -1  781.52   33.30
   4   3  -1  744.13   68.29
   4   3  -1  885.71   38.60
  -4   3   1  913.51  205.18
  -4   3   1  804.32  167.78
   4   3  -1  987.90   84.59
  -4   3   1  723.93  149.29
   3  -3  -1  231.78   73.09
  -3  -3   1  293.77   13.50
   3  -3  -1  301.77   96.19
   3  -3  -1  289.17   21.90
  -3  -3   1  286.07   41.10
   3  -3  -1  357.96  108.59
  -3  -3   1  267.07   42.70
   3  -3  -1  279.17   18.50
  -3  -3   1  278.67   13.40
   3  -3  -1  310.67   20.50
   3  -3  -1  132.69   64.79
   3  -3  -1  318.17   20.80
   3   3  -1  336.67   73.49
   3   3  -1  309.47   17.30
  -3   3   1  340.27  101.49
  -3   3   1  268.17   86.89
  -3   3   1  319.67   96.39
  -3   3   1  294.27   22.50
  -3   3   1  293.67   18.80
   3   3  -1  289.17   13.70
   3   3  -1  311.27   14.50
  -3   3   1  285.57   19.80
  -3   3   1  239.38   93.99
  -3   3   1  300.17   20.50
   2  -3  -1   58.89   39.40
   2  -3  -1   92.99   12.20
   2  -3  -1   55.99   47.70
  -2  -3   1   39.40   19.60
   2  -3  -1   50.89   37.60
   2  -3  -1   85.89   12.20
  -2  -3   1   89.39    6.90
   2  -3  -1  121.59   14.90
  -2  -3   1   24.20   16.90
  -2  -3   1   76.89    6.20
   2  -3  -1   98.29   53.89
   2  -3  -1   88.39   11.00
  -2   3   1  115.89   56.99
  -2   3   1   58.69   36.50
  -2   3   1   97.89   55.19
  -2   3   1  109.09   13.00
   2   3  -1   68.79    6.60
  -2   3   1  107.19   12.00
  -2   3   1   50.69   37.20
  -2   3   1   74.29   11.30
  -2   3   1   85.49   12.20
   2   3  -1   80.99   34.00
   2   3  -1   81.59    6.90
   2   3  -1   92.19    9.70
  -1  -3   1   99.39    8.60
   1  -3  -1  105.29    9.30
   1  -3  -1  113.99   10.20
  -1  -3   1   84.69   36.70
   1  -3  -1  152.28   41.40
   1  -3  -1  107.09   50.99
   1  -3  -1  125.79   10.90
   1  -3  -1  143.49   53.69
  -1   3   1  106.89    9.40
  -1   3   1  128.39   10.90
   1   3  -1  131.69   34.90
  -1   3   1   87.09   42.50
   1   3  -1  100.89    8.20
  -1   3   1   97.29   48.60
   1   3  -1  104.19    8.30
   1   3  -1  111.19    8.70
   1   3  -1  119.19   35.30
  -1   3   1  122.79   10.40
   1   3  -1  152.38   48.20
  -1   3   1  123.99   11.90
  -1   3   1   85.69   40.00
  -1   3   1  122.89   50.89
   0  -3   1   77.69   32.90
   0  -3  -1   81.69    9.70
   0  -3   1   77.69    9.60
   0  -3   1   82.39    9.40
   0  -3  -1   82.39    9.00
   0  -3  -1   69.69   35.20
   0  -3   1   34.40   28.60
   0  -3  -1   67.89   35.90
   0   3   1   92.79   11.40
   0   3  -1   30.90   27.00
   0   3  -1   90.19   10.10
   0   3   1   75.69    7.80
   0   3  -1  106.49   40.50
   0   3  -1   93.19   41.70
   0   3  -1  108.09   39.80
   0   3   1   66.49   36.50
   0   3   1   70.99   41.50
   0   3   1   55.39   28.80
   0   3  -1   82.69    9.70
   0   3   1   72.09   32.30
   0   3  -1   88.99    9.80
   0   3   1   72.59    8.30
   0   3  -1   79.49    9.20
   0   3   1   81.59    9.00
   1  -3   1  388.26   83.79
   1  -3   1  478.05  105.29
   1  -3   1  324.97   18.80
   1  -3   1  344.57   19.10
  -1  -3  -1  324.27   49.50
  -1  -3  -1  324.47   14.60
  -1  -3  -1  313.57   15.00
   1  -3   1  273.47   60.09
   1  -3   1  320.07   17.40
  -1   3  -1  324.87   17.80
  -1   3  -1  295.57   17.90
  -1   3  -1  318.27   18.90
  -1   3  -1  289.87   71.79
  -1   3  -1  295.17   74.79
   1   3   1  320.97   14.90
  -1   3  -1  315.07   18.40
  -1   3  -1  292.87   72.29
  -1   3  -1  366.76   89.39
   1   3   1  329.47   15.80
   1   3   1  315.37   46.60
   1   3   1  303.37   48.90
   1   3   1  335.47   14.30
   2  -3   1 2282.17  206.58
   2  -3   1 2393.76   92.19
   2  -3   1 2397.86   91.99
   2  -3   1 2252.27  212.38
   2  -3   1 2478.55   93.49
   2  -3   1 2316.67   90.69
   2  -3   1 2390.26  202.58
   2  -3   1 2446.16  192.18
   2   3   1 2326.87   83.99
  -2   3  -1 2421.46  195.98
  -2   3  -1 2338.77  198.48
  -2   3  -1 2233.68  213.68
  -2   3  -1 2479.45   90.99
   2   3   1 2127.19   83.59
  -2   3  -1 2448.16  201.08
   2   3   1 2348.67   89.19
  -2   3  -1 2436.56   91.69
   2   3   1 2224.78  167.08
  -2   3  -1 2390.86   92.49
  -2   3  -1 2339.67   91.59
   3  -3   1  290.07   88.29
   3  -3   1  441.26   25.60
   3  -3   1  396.26  110.29
   3  -3   1  425.26   26.10
   3  -3   1  454.75  103.09
   3  -3   1  408.46   24.80
   3  -3   1  403.96   23.40
   3  -3   1  527.15  127.59
  -3   3  -1  562.84  124.59
   3   3   1  396.66   22.20
  -3   3  -1  449.86   24.80
   3   3   1  487.75   89.69
  -3   3  -1  365.86   95.29
  -3   3  -1  424.66   24.50
   3   3   1  447.36   92.09
   3   3   1  428.06   21.60
  -3   3  -1  632.44  132.39
  -3   3  -1  481.15  134.89
  -3   3  -1  388.46   26.30
  -3   3  -1  399.26   23.10
   4  -3   1  199.38   22.10
  -4  -3  -1  110.19   24.60
   4  -3   1  194.78   85.09
  -4  -3  -1  145.49    7.60
   4  -3   1  168.88   16.60
   4  -3   1   69.09   53.49
   4  -3   1  144.69   71.49
   4  -3   1  119.69   64.89
   4  -3   1  160.18   15.60
   4  -3   1  159.48   17.60
  -4   3  -1  158.38   76.19
   4   3   1  159.68   29.90
  -4   3  -1  152.98   15.20
   4   3   1  164.58   11.70
  -4   3  -1   88.59   56.69
   4   3   1  140.59    8.30
   4   3   1  207.68   35.80
  -4   3  -1  191.68   91.49
  -4   3  -1  164.78   16.90
   4   3   1  149.19    7.60
  -4   3  -1  158.68   15.00
   4   3   1  204.78   67.69
  -4   3  -1  108.89   58.09
   4   3   1  170.18   53.79
  -4   3  -1  120.49   63.39
  -4   3  -1  179.78   20.20
   4   3   1  157.88   13.90
   4   3   1  145.29    8.20
  -4   3  -1  143.89   14.00
  -5  -3  -1   26.00    5.30
  -5  -3  -1    1.00   12.60
  -5  -3  -1   16.40   34.00
   5  -3   1   49.80   48.30
   5  -3   1   26.60   10.60
  -5  -3  -1   27.70    5.40
  -5  -3  -1   23.40    9.20
   5  -3   1   21.70    9.30
   5  -3   1  -20.90   16.50
   5  -3   1   21.40   10.50
   5  -3   1    4.60    9.50
   5  -3   1   11.30   39.10
  -5   3  -1   23.50   11.10
  -5   3  -1   34.80   44.50
   5   3   1    9.30   26.70
   5   3   1   -2.20   12.40
  -5   3  -1   11.60    8.90
   5   3   1   24.80    5.60
  -5   3  -1   16.10    8.40
  -5   3  -1    6.40   25.20
   5   3   1   28.50   23.80
   5   3   1   28.20    6.30
  -5   3  -1   19.00   10.70
   5   3   1   35.30   28.00
   5   3   1   29.80    5.80
   5   3   1   21.70    9.10
  -5   3  -1  -18.40   12.00
  -5   3  -1   66.29   60.09
   5   3   1   12.60   17.40
   5   3   1   20.70    5.60
  -5   3  -1   16.50   36.70
  -5   3  -1   16.00    8.80
  -6  -3  -1  102.99    9.20
  -6  -3  -1   92.59    9.20
   6  -3   1  121.19   20.50
   6  -3   1   83.89   16.90
   6  -3   1  135.19   20.80
  -6  -3  -1   77.89   15.20
   6   3   1   83.89    8.50
  -6   3  -1  105.99   18.00
  -6   3  -1   76.49   15.00
   6   3   1  122.69   17.20
  -6   3  -1   91.29   15.70
   6   3   1   92.39    9.40
   6   3   1  103.29   11.40
  -6   3  -1  120.79   18.20
  -6   3  -1  145.69   21.20
  -7  -3  -1   57.39   10.10
   7  -3   1   48.50   15.90
  -7  -3  -1   49.20    9.50
  -7  -3  -1   33.70   13.00
   7  -3   1   59.79   15.90
   7  -3   1   86.49   17.30
   7  -3   1   66.79   14.00
   7   3   1   67.29   10.70
  -7   3  -1   66.99   16.30
   7   3   1   51.79   10.80
  -7   3  -1   77.49   14.60
   7   3   1   68.09   10.40
   7   3   1   56.89   14.60
  -7   3  -1   82.49   17.80
  -7   3  -1   58.99   16.00
  -7   3  -1   49.50   15.70
  -8  -3  -1  141.09   16.80
   8  -3   1  114.29   20.50
  -8  -3  -1  201.38   30.20
   8  -3   1  141.39   24.10
  -8  -3  -1  141.39   13.80
   8   3   1  148.09   17.80
  -8   3  -1  133.29   22.80
   8   3   1  144.69   17.70
  -8   3  -1  219.48   28.90
  -8   3  -1  107.19   19.70
   8   3   1  140.69   24.00
   8   3   1  114.49   17.10
  -9  -3  -1   50.79   13.10
   9  -3   1   31.50   16.20
   9  -3   1   33.50   19.60
   9  -3   1   74.99   23.60
   9   3   1   39.60   13.90
  -9   3  -1   44.80   15.50
   9   3   1   40.20   12.60
   9   3   1   16.50   15.70
  -9   3  -1   26.80   17.00
   9   3   1   24.60   12.40
  10  -3   1  417.76   47.40
 -10  -3  -1  323.77   28.90
  10  -3   1  284.17   37.60
  10  -3   1  315.57   31.20
  10   3   1  302.07   28.90
 -10   3  -1  311.17   44.10
  10   3   1  299.97   44.70
  10   3   1  310.67   38.00
 -10   3  -1  343.17   34.50
  10   3   1  301.57   34.80
  11  -3   1   34.30   24.40
  11  -3   1   58.39   21.90
 -11   3  -1   52.59   23.30
  11   3   1   49.00   17.20
 -11   3  -1   35.40   19.50
  11   3   1    3.90   16.90
  11   3   1   75.09   20.20
  10  -4  -1   10.30   14.20
 -10  -4   1    0.00   10.70
  10  -4  -1   12.10   22.10
  10   4  -1   23.80   12.30
  10   4  -1   36.70   18.10
 -10   4   1   -4.80   15.70
  -9  -4   1   33.80    9.80
  -9  -4   1   27.20   17.50
   9  -4  -1   26.50   21.40
   9  -4  -1   25.20   17.50
   9   4  -1   15.10    9.80
  -9   4   1   -3.10   14.50
   9   4  -1   17.10   12.70
   9   4  -1   15.10   15.50
   9   4  -1   16.00   10.40
  -9   4   1    8.20   11.00
   8  -4  -1   13.90   12.90
  -8  -4   1   15.50    7.00
   8  -4  -1   33.80   14.60
   8   4  -1   19.70    8.60
   8   4  -1   13.80    8.90
  -8   4   1    6.60   13.40
   8   4  -1    3.80   13.50
  -8   4   1    8.50   10.80
   8   4  -1   20.50    9.90
  -7  -4   1   87.49    9.10
  -7  -4   1   91.69   13.10
   7  -4  -1  125.49   24.50
   7  -4  -1   90.09   19.80
   7  -4  -1  121.09   24.00
   7   4  -1   93.49   12.80
  -7   4   1  131.69   20.90
   7   4  -1   76.19   12.50
   7   4  -1  101.19   12.70
   7   4  -1   51.89   15.70
  -7   4   1  117.59   21.70
  -7   4   1  125.29   19.50
   6  -4  -1   38.50   14.60
  -6  -4   1    7.20    5.20
   6  -4  -1    8.70   11.60
   6  -4  -1   10.60   11.30
   6  -4  -1   21.40   11.60
   6   4  -1    8.40    5.10
  -6   4   1    6.30    9.60
  -6   4   1   23.30   13.50
   6   4  -1   15.30    6.20
  -6   4   1   15.30   11.90
  -6   4   1    2.20    8.50
  -6   4   1    2.30   13.10
   6   4  -1   11.50    5.80
  -5  -4   1  159.38    9.50
  -5  -4   1  174.28    9.20
   5  -4  -1  220.58   27.20
   5  -4  -1  225.08   20.40
   5  -4  -1  188.08   23.80
   5  -4  -1  224.78   21.40
   5   4  -1  167.98   11.30
  -5   4   1  177.58   18.70
   5   4  -1  182.88   11.90
  -5   4   1  248.68   22.50
  -5   4   1  210.18   19.90
   5   4  -1  169.18   10.10
   5   4  -1  187.68   14.60
   5   4  -1  174.18   17.40
  -5   4   1  187.08   23.60
   4  -4  -1  699.03   39.60
   4  -4  -1  710.13   38.60
   4  -4  -1  608.04   38.40
   4  -4  -1  735.13   43.10
  -4   4   1  772.72   39.20
  -4   4   1  722.33   39.00
   4   4  -1  693.53   28.20
   4   4  -1  693.93   27.40
   4   4  -1  674.73   35.00
  -4   4   1  758.82   37.90
   4   4  -1  706.13   34.80
  -4   4   1  727.53   39.40
   3  -4  -1  152.68   19.70
   3  -4  -1  140.69   16.90
  -3  -4   1   97.39    6.50
   3  -4  -1  132.99   16.60
   3  -4  -1  141.39   17.40
  -3   4   1  154.58   16.80
  -3   4   1  147.89   17.70
   3   4  -1  143.99   14.30
   3   4  -1  101.79    7.30
  -3   4   1  137.09   17.70
   3   4  -1  100.39    7.90
  -3   4   1  159.58   19.50
   2  -4  -1   -3.40   16.00
   2  -4  -1    5.20    6.60
   2  -4  -1    6.70    6.70
  -2  -4   1    5.80    3.80
  -2  -4   1    0.00   12.30
   2  -4  -1    5.10   20.20
  -2  -4   1    6.10    4.30
   2  -4  -1    3.70   22.10
  -2  -4   1    0.10   11.60
   2  -4  -1    9.30    6.40
  -2   4   1    9.50    7.10
  -2   4   1   12.90   25.90
   2   4  -1    6.90    5.60
  -2   4   1    3.30    6.10
   2   4  -1    1.00   12.30
  -2   4   1    6.40    8.10
  -2   4   1   -5.80   20.30
   2   4  -1   10.80   21.00
   2   4  -1    2.20    3.80
  -2   4   1    7.20    7.00
   2   4  -1    3.90    4.10
  -2   4   1   -2.00   16.40
  -2   4   1   18.60   33.30
   2   4  -1    8.70    4.90
   1  -4  -1  160.08   63.29
   1  -4  -1  275.37   17.30
   1  -4  -1  155.08   67.09
  -1  -4   1  247.28   15.10
   1  -4  -1  193.58   42.00
   1  -4  -1  232.48   12.90
   1  -4  -1  249.78   17.00
   1   4  -1  263.07   59.19
  -1   4   1  268.97   17.00
  -1   4   1  214.28   65.39
  -1   4   1  279.47   75.89
   1   4  -1  246.58   15.10
   1   4  -1  263.27   69.69
  -1   4   1  207.98   75.89
   1   4  -1  254.67   16.30
   1   4  -1  245.78   14.80
  -1   4   1  264.07   17.40
   1   4  -1  237.08   14.40
   1   4  -1  272.17   70.69
  -1   4   1  240.48   15.70
   1   4  -1  283.67   65.79
   0  -4   1  106.59   10.90
   0  -4   1   97.19   10.30
   0  -4   1  141.89   69.09
   0  -4   1   38.90   30.50
   0  -4  -1  107.69   10.50
   0  -4  -1  103.49   46.80
   0   4  -1  111.49   10.80
   0   4   1  110.79   10.40
   0   4  -1  120.49   11.10
   0   4   1   97.79   40.00
   0   4  -1   99.89   49.30
   0   4  -1   62.49   43.70
   0   4   1  105.19   10.10
   0   4   1   98.69   42.50
   0   4   1  124.49   51.39
   0   4  -1   92.09   12.00
   0   4   1   88.99   50.09
   0   4  -1   48.70   37.00
   0   4   1  100.09   10.00
   0   4   1  109.89   13.90
   0   4  -1  103.69   10.90
   0   4  -1   86.29   44.90
  -1  -4  -1   83.89    8.30
   1  -4   1  141.99   48.50
   1  -4   1   77.19   11.50
   1  -4   1   66.69   44.50
   1  -4   1  106.49   13.40
   1  -4   1   87.49   54.39
  -1  -4  -1   65.39   31.10
  -1  -4  -1   85.99    7.70
   1  -4   1   83.59    9.80
  -1   4  -1   80.09   11.80
  -1   4  -1  115.19   56.59
  -1   4  -1   93.19   52.09
  -1   4  -1  106.99   12.80
   1   4   1   80.59    7.80
   1   4   1   88.79    8.60
   1   4   1   86.19   39.90
  -1   4  -1   86.59   12.30
   1   4   1   89.99    9.10
  -1   4  -1   48.40   41.20
  -1   4  -1   60.59   40.10
   1   4   1   67.99   30.50
   1   4   1   87.79   38.20
  -1   4  -1   85.59   12.00
  -2  -4  -1   34.50   17.60
   2  -4   1   50.49   39.90
  -2  -4  -1   28.90   14.90
   2  -4   1   85.39   12.90
   2  -4   1   84.49   13.40
   2  -4   1   78.09   14.60
   2  -4   1   72.39   62.69
   2  -4   1   78.99   52.09
   2  -4   1   62.09   41.00
   2  -4   1   70.59   11.50
  -2  -4  -1   65.79    5.60
  -2  -4  -1   66.89    5.00
  -2   4  -1   41.00   41.10
   2   4   1  109.79   46.90
   2   4   1   67.29    6.00
  -2   4  -1   79.89   12.80
  -2   4  -1   98.39   14.00
  -2   4  -1   78.19   12.40
  -2   4  -1   30.90   39.90
  -2   4  -1   33.50   39.50
  -2   4  -1   43.00   41.40
   2   4   1   63.99   10.50
  -2   4  -1   71.49   12.00
   3  -4   1  597.24   35.60
   3  -4   1  604.14   32.80
   3  -4   1  547.45   32.90
   3  -4   1  586.94   32.40
  -3   4  -1  586.94   32.00
  -3   4  -1  628.24   33.70
   3   4   1  560.24   29.20
  -3   4  -1  554.64   31.90
  -3   4  -1  578.54   35.50
   4  -4   1    3.30    8.40
   4  -4   1   26.60   11.30
   4  -4   1   23.30   11.50
   4  -4   1   15.80   12.70
   4   4   1   19.70    8.20
  -4   4  -1   24.90   11.00
   4   4   1   25.70    8.90
  -4   4  -1   18.10    9.00
  -4   4  -1   21.70   10.60
  -4   4  -1   15.80   10.50
   5  -4   1   59.89   15.60
   5  -4   1   76.19   16.60
   5  -4   1   78.89   17.50
   5  -4   1   25.60   11.50
   5   4   1   63.89   10.50
  -5   4  -1   53.69   12.90
  -5   4  -1   54.29   14.60
   5   4   1   67.39   12.80
  -5   4  -1   73.29   15.20
   5   4   1   65.29    6.10
  -5   4  -1   50.69   12.40
   6  -4   1  145.09   22.10
   6  -4   1  145.09   21.70
   6  -4   1  149.59   24.40
   6  -4   1  177.08   23.60
   6   4   1  124.79   21.40
  -6   4  -1  101.09   17.80
   6   4   1  108.59   10.40
   6   4   1   99.49   11.80
  -6   4  -1  137.99   21.50
  -6   4  -1  109.89   20.60
  -6   4  -1  153.78   22.80
  -6   4  -1  170.18   23.50
   7  -4   1  240.78   34.40
   7  -4   1  252.17   31.30
   7  -4   1  239.98   24.40
  -7  -4  -1  201.08   15.00
   7   4   1  192.48   13.30
  -7   4  -1  274.97   23.50
  -7   4  -1  264.87   33.00
   7   4   1  211.38   14.50
  -7   4  -1  280.77   27.60
   7   4   1  216.78   21.80
   7   4   1  193.28   16.40
  -8  -4  -1    1.80    8.70
  -8  -4  -1   16.80    6.80
   8  -4   1   10.80   15.10
   8  -4   1  -12.30   11.30
  -8  -4  -1   16.10   12.70
  -8   4  -1    9.70   12.20
   8   4   1   -3.40    9.50
   8   4   1   13.90   17.30
  -8   4  -1   -2.70   13.00
   8   4   1   10.80    7.40
  -9  -4  -1   27.60    9.60
   9  -4   1    7.60   12.40
   9  -4   1    2.40   13.60
   9   4   1   13.00    9.70
  -9   4  -1   11.40   14.70
   9   4   1   -1.30   14.40
  -9   4  -1    1.80   15.10
  10  -4   1   30.20   15.50
 -10  -4  -1   26.40   11.10
  10  -4   1   -3.90   15.10
  10   4   1   21.60   13.50
  10   4   1    8.90   11.80
 -10   4  -1    5.40   16.00
   9  -5  -1   71.99   24.70
   9  -5  -1   78.59   23.00
  -9   5   1   45.50   17.40
  -9   5   1   28.90   23.20
   9   5  -1   72.69   18.50
   8  -5  -1  111.59   26.70
   8  -5  -1  149.39   29.00
  -8   5   1  129.49   28.00
   8   5  -1   99.39   15.30
  -8   5   1  133.79   29.70
   7  -5  -1   38.00   14.30
   7  -5  -1   44.20   22.30
   7   5  -1   22.90    9.60
  -7   5   1   14.60   15.40
   7   5  -1   25.50    7.90
  -7   5   1   17.50   18.30
   6  -5  -1   38.70   18.20
   6  -5  -1   -2.00    9.00
   6  -5  -1   18.60   15.80
  -6   5   1   18.10   11.40
  -6   5   1    0.10   11.30
   6   5  -1   19.00    7.00
   6   5  -1    7.90    8.40
   6   5  -1    7.20   14.30
  -6   5   1   38.50   14.90
   5  -5  -1   13.80   14.40
   5  -5  -1    0.80   15.60
   5  -5  -1   13.30   11.70
   5   5  -1   21.70   10.30
   5   5  -1   12.60    9.80
   5   5  -1   14.30    6.10
  -5   5   1   13.20   12.50
  -5   5   1   25.60   12.70
  -5   5   1   -0.30   12.60
  -5   5   1   12.20   12.20
   4  -5  -1  185.78   30.70
   4  -5  -1  292.97   31.30
   4  -5  -1  268.17   22.90
   4   5  -1  183.68   19.50
  -4   5   1  290.27   31.70
  -4   5   1  249.38   28.60
   4   5  -1  233.98   27.50
  -4   5   1  271.87   24.10
  -4   5   1  215.18   20.80
   3  -5  -1   37.60   10.70
   3  -5  -1   18.10   10.60
   3   5  -1   19.20    7.20
  -3   5   1   11.70   10.70
  -3   5   1   17.50   11.20
   3   5  -1   22.30    4.50
   3   5  -1    9.70    8.80
  -3   5   1   29.50   11.00
  -3   5   1   15.20   10.00
   2  -5  -1    5.00    7.60
   2  -5  -1    4.70    7.30
  -2  -5   1    5.30    5.10
  -2  -5   1    2.00    5.60
   2  -5  -1    3.00    8.60
  -2   5   1    8.60    8.70
  -2   5   1    6.70    7.80
  -2   5   1    3.20    9.40
   2   5  -1   -2.60    6.50
  -2   5   1    6.60    7.80
   2   5  -1    4.50    4.70
   2   5  -1    9.50    5.90
   2   5  -1    2.40    6.80
   2   5  -1    1.50    8.20
   1  -5  -1  128.59   13.20
   1  -5  -1  101.79   15.30
   1   5  -1   97.99   12.40
  -1   5   1  105.39   16.80
   1   5  -1  130.49   15.30
  -1   5   1  127.59   15.60
  -1   5   1  128.89   15.90
   1   5  -1  115.79   11.40
  -1   5   1  127.89   16.00
   1   5  -1  120.19   14.40
   0  -5   1  413.66   22.30
   0  -5   1  324.57   22.80
   0  -5  -1  333.47   26.40
   0   5   1  339.27   21.90
   0   5  -1  404.66   23.90
   0   5  -1  322.67   21.90
   0   5   1  341.77   20.80
   0   5  -1  372.86   29.90
   0   5   1  401.86   21.80
   0   5   1  333.17   24.20
   0   5  -1  358.16   22.50
  -1  -5  -1   40.30    8.30
   1  -5   1   32.60    9.40
  -1  -5  -1   46.00    8.30
   1  -5   1   44.20   11.20
  -1   5  -1   41.20   10.60
   1   5   1   35.20   11.20
  -1   5  -1   22.90    9.90
   1   5   1   42.70    7.90
  -1   5  -1   32.40    9.70
   1   5   1   40.30    7.70
   1   5   1   43.70    9.00
   2  -5   1   65.29   13.40
   2  -5   1   59.29   12.00
   2  -5   1   62.89   11.60
  -2  -5  -1   48.00    6.60
  -2  -5  -1   55.09    6.40
   2   5   1   41.00    6.50
  -2   5  -1   78.49   13.60
   2   5   1   56.49    7.50
  -2   5  -1   76.59   13.70
  -2   5  -1   54.89   13.30
   2   5   1   49.50   11.50
   2   5   1   47.80    8.90
  -2   5  -1   50.09   12.00
   3  -5   1   93.29   15.60
   3  -5   1   77.89   15.10
  -3   5  -1   78.69   17.40
   3   5   1   88.19    9.40
   3   5   1   77.69   15.30
  -3   5  -1  104.19   18.30
  -3   5  -1  134.19   18.80
  -3   5  -1   97.69   17.30
   4  -5   1  -14.70   11.30
   4  -5   1    4.00    9.10
   4  -5   1    1.10   11.50
  -4   5  -1    0.10    9.30
   4   5   1   -3.10    7.40
  -4   5  -1   16.70   11.40
   4   5   1   -2.50    9.10
  -4   5  -1   -0.20   10.10
  -4   5  -1    7.00    9.30
   5  -5   1   72.99   21.80
   5  -5   1  133.29   21.50
   5   5   1   87.09    9.60
  -5   5  -1  107.29   19.40
  -5   5  -1  166.98   23.20
  -5   5  -1  112.29   17.70
  -5   5  -1  160.48   21.90
   6  -5   1   38.90   15.80
   6  -5   1  110.49   22.10
   6  -5   1   64.99   19.80
  -6   5  -1   26.30   15.10
   6   5   1   47.20    8.40
   6   5   1   43.00   16.90
   6   5   1   47.60   11.70
  -6   5  -1   64.49   20.30
   7  -5   1   -3.20   12.00
   7  -5   1    9.50   16.20
   7   5   1   -7.70   13.00
  -7   5  -1   -2.70   14.50
  -7   5  -1    3.10   11.40
   7   5   1    7.60    7.10
   8  -5   1   -2.70   12.80
   8  -5   1   -0.60   18.80
  -8   5  -1    3.60   15.20
  -8   5  -1   11.40   13.30
   8   5   1    3.10   10.40
   9  -5   1   21.20   13.40
   9  -5   1   11.10   22.20
  -9   5  -1    6.20   17.50
   9   5   1   42.50   22.60
  -9   5  -1   21.50   14.00
   8  -6  -1   17.60   26.20
  -8   6   1   10.10   22.40
  -8   6   1    0.00   12.80
   8   6  -1    8.70    7.40
   7  -6  -1   26.50   19.70
   7  -6  -1   23.40   24.80
   7   6  -1   22.60   13.50
  -7   6   1   31.90   21.40
   7   6  -1   34.60   10.60
  -7   6   1   11.20   20.50
   6  -6  -1    4.10   17.40
   6  -6  -1    9.50   14.90
   6  -6  -1   11.10   18.40
  -6   6   1    5.20   20.00
  -6   6   1   -2.30   14.60
   6   6  -1   -4.90   10.00
  -6   6   1   15.10   15.00
   5  -6  -1   58.19   16.70
   5   6  -1   39.30   15.70
  -5   6   1   53.29   19.20
  -5   6   1   50.29   18.10
   5   6  -1   45.30   10.90
   5   6  -1   67.39   17.30
   4  -6  -1  111.79   19.50
   4  -6  -1  103.19   19.40
   4   6  -1  105.69   14.50
  -4   6   1   53.59   24.00
   4   6  -1   91.29   24.10
  -4   6   1   52.69   19.80
  -4   6   1   95.49   21.60
  -4   6   1  109.29   21.10
   3  -6  -1   56.59   14.80
   3  -6  -1   63.09   13.90
  -3   6   1   28.40   17.40
  -3   6   1   56.09   21.70
   3   6  -1   10.60   11.40
  -3   6   1   41.60   16.90
   2  -6  -1   69.69   14.10
  -2  -6   1   55.69   11.60
  -2  -6   1   60.19   10.10
  -2   6   1   60.39   15.70
   2   6  -1   51.99   13.30
  -2   6   1   67.09   18.90
  -2   6   1   47.60   15.30
   2   6  -1   32.50   12.30
  -2   6   1   87.99   18.50
  -1  -6   1   17.00    9.90
   1  -6  -1   24.00   10.60
  -1   6   1   50.89   14.40
  -1   6   1   21.30   11.60
   1   6  -1   24.00   15.30
  -1   6   1   18.70   12.50
   1   6  -1   20.70   12.50
   1   6  -1   23.80    9.00
  -1   6   1   17.00   11.80
   0  -6   1   98.89   14.20
   0   6   1   67.39   16.20
   0   6   1   85.29   13.60
   0   6  -1   96.99   15.60
   0   6  -1   67.69   17.80
   0   6  -1   78.89   17.60
   0   6  -1   72.49   14.80
   0   6   1   95.59   14.90
   0   6   1   86.79   16.10
   1  -6   1  159.08   16.10
  -1  -6  -1  172.88   21.70
  -1   6  -1  145.39   20.40
   1   6   1  145.39   14.80
   1   6   1  149.09   21.40
  -1   6  -1  155.98   20.80
  -1   6  -1  159.08   23.20
   1   6   1  140.79   19.30
  -1   6  -1  144.09   22.60
  -2  -6  -1   77.89    8.10
  -2  -6  -1   84.39    9.80
   2  -6   1   65.29   14.80
   2   6   1   84.59   10.60
  -2   6  -1   66.49   17.20
   2   6   1   72.69   13.60
   2   6   1   68.79   15.50
   2   6   1   89.49   17.00
   2   6   1   98.69   10.60
  -2   6  -1   60.29   21.10
  -2   6  -1   71.19   16.00
  -2   6  -1   69.19   17.00
   3  -6   1  169.68   23.80
  -3   6  -1  190.48   25.90
  -3   6  -1  130.89   26.90
   3   6   1  118.19   19.10
   3   6   1  119.79   15.80
  -3   6  -1  169.98   24.50
  -3   6  -1  125.69   22.80
   4  -6   1   44.20   17.90
  -4   6  -1   23.20   15.80
   4   6   1   22.60    8.30
  -4   6  -1   18.90   13.60
  -4   6  -1   30.60   18.80
  -4   6  -1   12.40   14.30
   4   6   1   16.50   14.70
   5  -6   1   15.40   14.00
   5  -6   1   11.00   15.70
   5   6   1   27.50    7.30
  -5   6  -1   29.20   17.40
  -5   6  -1   42.10   17.90
   5   6   1    3.90   11.10
  -5   6  -1   15.80   23.20
  -5   6  -1   13.50   13.20
   6  -6   1   25.50   17.20
   6  -6   1   32.70   21.70
  -6   6  -1   38.70   23.80
  -6   6  -1   19.50   13.60
  -6   6  -1   38.00   18.00
   6   6   1   13.20    6.90
   6   6   1   24.90   12.90
   7  -6   1   60.39   17.20
   7  -6   1   74.29   28.50
  -7   6  -1   72.29   22.10
   7   6   1   73.29   17.30
  -7   6  -1   37.70   21.30
   5  -7  -1   42.40   20.80
  -5   7   1   34.50   19.30
   5   7  -1   22.70   16.30
  -5   7   1   37.90   23.50
   5   7  -1   53.19   13.00
   4   7  -1  252.47   25.80
  -4   7   1  334.77   34.70
  -4   7   1  326.67   46.40
  -4   7   1  365.06   34.70
   3  -7  -1   17.80   15.70
  -3   7   1   15.20   14.80
   3   7  -1    3.80   13.40
   2  -7  -1   64.99   17.50
   2   7  -1   56.09   11.00
  -2   7   1   58.29   18.00
  -2   7   1   37.80   25.60
  -2   7   1   77.29   17.00
   2   7  -1   37.30   16.90
  -2   7   1   51.79   20.10
   1  -7  -1   89.99   21.00
  -1  -7   1   64.49   15.60
  -1   7   1   58.49   16.60
  -1   7   1   80.29   19.10
   1   7  -1   67.19   18.50
  -1   7   1   42.00   18.70
   1   7  -1   47.10   15.30
   1   7  -1   71.49   17.60
  -1   7   1   55.89   20.40
   0   7  -1   35.10   12.50
   0   7   1   17.80   15.10
   0   7  -1   13.80   13.20
   0   7  -1    0.00   14.00
   0   7   1   15.00   11.90
   1  -7   1    5.20   12.90
  -1  -7  -1   18.50   10.50
   1   7   1   19.60   14.60
  -1   7  -1   -5.60   13.80
  -1   7  -1   11.70   15.20
   1   7   1   13.50    9.70
  -1   7  -1   -8.30   10.10
   2  -7   1   98.79   19.50
  -2   7  -1  125.19   24.70
  -2   7  -1   61.19   23.40
  -2   7  -1   57.59   16.80
   2   7   1   50.29   15.60
   2   7   1   56.59    8.20
   3  -7   1   17.10   17.00
  -3   7  -1   11.40   14.20
   3   7   1   19.40   18.20
   4  -7   1   23.20   15.70
   4  -7   1   57.29   17.70
   4   7   1   20.80   18.90
  -4   7  -1   27.20   17.90
  -4   7  -1   42.90   20.70
   4   7   1   85.19   22.80
  -4   7  -1   36.30   21.40
   4   7   1   54.19   14.60
   5  -7   1  102.99   23.30
  -5   7  -1   73.19   21.20
  -5   7  -1   78.29   25.80
   5   7   1  104.89   16.50
  -5   7  -1  115.19   26.20
  12   0  -2    8.30   15.70
  12   0  -2   16.20   21.10
  12   0  -2   54.59   30.50
 -12   0   2   50.69   19.30
 -12   0   2   28.20   16.60
 -11   0   2   31.40   15.30
  11   0  -2    1.90   11.90
  11   0  -2   42.60   26.60
 -11   0   2   59.19   17.40
 -10   0   2   65.59   18.10
  10   0  -2   61.29   21.50
 -10   0   2   50.59   10.50
 -10   0   2   35.40   14.00
  10   0  -2   28.30   15.70
  -9   0   2    1.40    5.10
   9   0  -2    3.60    9.50
   9   0  -2   -0.40    9.90
   9   0  -2    3.60   10.60
   9   0  -2   -0.30    9.80
  -9   0   2   -4.30    9.00
  -9   0   2    1.60    8.20
  -8   0   2  129.99   20.00
  -8   0   2  144.29   20.70
  -8   0   2  144.79   17.40
  -8   0   2  109.79   10.70
   8   0  -2  127.99   18.80
   8   0  -2  160.38   24.80
  -8   0   2  115.59   18.60
   8   0  -2  157.08   21.40
  -7   0   2    1.20   18.90
  -7   0   2   -2.20   15.50
   7   0  -2   -2.10    6.70
   7   0  -2   16.20   26.30
   7   0  -2   28.70   46.90
   7   0  -2  -10.30    6.40
  -7   0   2    0.10    3.80
   7   0  -2   -1.30   24.10
   7   0  -2  -26.20   11.50
  -7   0   2   11.40   23.80
   7   0  -2   -2.40    6.80
  -7   0   2    0.10    7.30
  -7   0   2   -9.30   12.70
   7   0  -2    0.00    7.00
  -7   0   2    5.70   43.80
  -7   0   2    4.10    7.20
  -7   0   2    5.60    9.00
  -7   0   2   -0.30    6.80
  -6   0   2  772.12  171.18
   6   0  -2 1053.19  215.48
   6   0  -2  753.22  150.18
   6   0  -2  670.83  140.69
  -6   0   2  752.22  102.59
  -6   0   2  579.34   31.90
   6   0  -2  594.54   32.30
  -6   0   2  629.64   30.30
  -6   0   2  646.44  124.59
   6   0  -2  600.24   30.90
   6   0  -2  521.95  145.79
  -6   0   2  600.34  139.59
   6   0  -2  581.44   31.90
  -6   0   2  608.64   33.80
  -6   0   2  762.42  187.48
  -6   0   2  607.64   26.70
  -6   0   2  621.34   32.90
   6   0  -2  632.44   35.10
  -5   0   2  241.48   77.59
  -5   0   2  424.76   70.49
  -5   0   2  231.88   12.90
   5   0  -2  236.18   17.00
   5   0  -2  441.76  122.59
  -5   0   2  276.07   18.00
   5   0  -2  234.18   15.30
  -5   0   2  244.28   15.50
  -5   0   2  244.18   72.59
   5   0  -2  220.48   76.69
  -5   0   2  214.48   18.20
   5   0  -2  281.57   80.79
  -5   0   2  255.17   18.00
  -5   0   2  197.18   95.39
  -5   0   2  298.87   98.59
   5   0  -2  228.48   17.10
   5   0  -2  266.47   19.90
   5   0  -2  374.26  112.59
   4   0  -2   66.79   42.90
   4   0  -2  119.29   47.90
  -4   0   2   44.70   32.80
   4   0  -2   75.39   41.60
  -4   0   2   88.99   12.30
  -4   0   2   39.10   30.90
  -4   0   2  106.49   13.90
   4   0  -2   85.39   10.10
  -4   0   2   72.29    7.30
   4   0  -2   89.89   11.70
  -4   0   2   88.79   11.70
   4   0  -2  107.69   12.80
   4   0  -2  104.79   13.60
  -4   0   2   45.90   40.30
  -4   0   2   64.69   42.10
  -4   0   2   97.39   10.40
   4   0  -2   46.20   39.80
  -4   0   2   57.89   26.30
  -3   0   2  386.16   20.60
  -3   0   2  417.56   21.80
  -3   0   2  586.94  103.79
   3   0  -2  398.66   20.90
   3   0  -2  425.86   79.79
  -3   0   2  428.86   21.30
   3   0  -2  407.36   21.00
  -3   0   2  420.36   73.49
   3   0  -2  427.46   19.60
   3   0  -2  384.96   79.99
   3   0  -2  436.96   21.90
  -3   0   2  394.36   84.09
  -3   0   2  440.96   19.70
   3   0  -2  511.35   97.99
   3   0  -2  422.86   84.59
  -3   0   2  592.14  101.29
  -2   0   2 2743.83  166.88
   2   0  -2 2548.55   94.89
   2   0  -2 2601.84   95.49
   2   0  -2 2631.44  149.79
   2   0  -2 2261.07  150.58
  -2   0   2 2651.14  148.19
  -2   0   2 2628.74   94.99
  -2   0   2 2719.83   93.89
  -2   0   2 2408.06  152.88
  -2   0   2 2577.14   95.29
  -2   0   2 2889.51  171.48
   2   0  -2 2820.52  170.98
  -2   0   2 2605.54   94.89
   2   0  -2 2556.54   94.79
   2   0  -2 2489.25   93.69
   1   0  -2  318.17   43.20
   1   0  -2  326.27   33.80
  -1   0   2  299.97   13.50
  -1   0   2  316.67   47.10
  -1   0   2  406.06   77.39
  -1   0   2  347.37   49.40
  -1   0   2  322.27   14.00
  -1   0   2  363.06   50.79
  -1   0   2  323.17   13.80
   1   0  -2  304.77   14.30
   1   0  -2  370.96   58.09
   1   0  -2  298.27   13.40
   1   0  -2  320.17   12.90
  -1   0   2  429.36   45.20
   1   0  -2  316.37   51.89
  -1   0  -2 3755.22  182.28
   1   0   2 3914.21  168.28
   1   0   2 3717.63  180.88
   1   0   2 3989.30  133.19
  -1   0  -2 3654.63  133.79
   1   0   2 3692.83  182.48
  -1   0  -2 3642.04  168.68
   1   0   2 3609.64  171.78
  -1   0  -2 3930.31  133.09
  -1   0  -2 3706.93  165.88
  -1   0  -2 3731.83  172.18
   1   0   2 3714.23  168.68
   1   0   2 3665.63  133.89
   2   0   2  835.22   34.40
  -2   0  -2  816.92   33.20
  -2   0  -2  836.72   35.20
   2   0   2  829.92   33.30
  -2   0  -2  846.42   34.30
  -2   0  -2  918.41   33.30
   2   0   2  836.12   87.19
  -2   0  -2  915.11   70.49
   2   0   2  895.11   33.30
   2   0   2  832.62   74.49
  -2   0  -2  866.01   79.79
   2   0   2  844.22   79.49
   2   0   2  856.11   34.60
   2   0   2  950.50   71.99
   2   0   2  919.91   35.90
  -2   0  -2  817.32  106.99
   2   0   2  882.31   87.79
   3   0   2 4996.50  183.98
   3   0   2 5087.09  183.88
  -3   0  -2 5328.67  181.68
  -3   0  -2 5181.48  265.37
  -3   0  -2 5075.69  183.98
   3   0   2 4970.20  298.97
   3   0   2 4902.51  182.18
  -3   0  -2 5247.97  245.68
   3   0   2 5184.18  271.07
  -3   0  -2 4975.50  181.98
   3   0   2 5510.55  251.57
  -3   0  -2 5196.68  185.18
  -3   0  -2 4830.72  183.38
   3   0   2 5057.99  277.37
  -3   0  -2 4726.23  269.87
   3   0   2 5100.99  185.38
   3   0   2 5179.38  296.07
   3   0   2 5232.68  181.78
  -3   0  -2 5254.77  296.97
  -4   0  -2  632.44   39.20
  -4   0  -2  579.84   25.00
  -4   0  -2  913.61  161.58
  -4   0  -2  482.05  113.89
  -4   0  -2  697.93  154.08
   4   0   2  557.34   29.30
   4   0   2  964.50  175.08
   4   0   2  714.23  136.49
  -4   0  -2  643.14  103.79
   4   0   2  639.54  112.19
  -4   0  -2  565.14   29.30
   4   0   2  561.64   25.10
  -4   0  -2  670.73   90.39
  -4   0  -2  543.55   28.00
   4   0   2  749.13  130.69
   4   0   2  570.64   28.20
  -4   0  -2  579.24   26.00
   4   0   2  597.44   28.30
   4   0   2  541.05   83.09
   4   0   2  554.84   26.20
  -5   0  -2  727.03  143.29
   5   0   2  532.35  135.09
   5   0   2  501.95   85.79
  -5   0  -2  431.96   24.00
   5   0   2  423.16   24.50
  -5   0  -2  439.46   94.99
   5   0   2  434.96   24.60
   5   0   2  437.86   26.80
   5   0   2  457.35  120.39
   5   0   2  417.86   20.90
  -5   0  -2  424.56   21.90
  -5   0  -2  597.74  148.19
  -5   0  -2  406.86   24.30
   5   0   2  577.74  123.99
  -5   0  -2  467.15   81.69
   5   0   2  429.96   22.30
  -5   0  -2  426.16  110.99
  -5   0  -2  437.56   26.00
   5   0   2  456.05  103.69
  -5   0  -2  446.26   21.00
  -6   0  -2   53.09    9.70
  -6   0  -2   18.80   25.70
   6   0   2   48.90   11.20
  -6   0  -2   63.29    8.90
  -6   0  -2  142.29   71.79
  -6   0  -2   61.29   12.10
   6   0   2   86.69   69.59
   6   0   2   44.20   13.00
  -6   0  -2   53.79   12.10
  -6   0  -2   57.69   11.70
  -6   0  -2   32.50   34.30
   6   0   2   21.70   34.60
  -6   0  -2   64.79   46.00
   6   0   2   68.09   60.59
   6   0   2   10.50   29.30
   6   0   2   60.39   10.40
  -6   0  -2   56.79   49.40
   6   0   2   52.69   11.40
   7   0   2  600.24   31.50
   7   0   2  639.84   34.70
  -7   0  -2  584.64   33.00
  -7   0  -2  593.14   28.90
   7   0   2  576.04   33.80
   7   0   2  622.14   37.30
  -7   0  -2  653.53   36.30
  -7   0  -2  638.44   35.60
   8   0   2   -8.50    8.50
   8   0   2    4.30    9.00
  -8   0  -2   10.10    7.90
  -8   0  -2   12.10    9.60
  -8   0  -2   -2.90    7.90
   8   0   2   13.20    9.10
  -8   0  -2   -1.30   10.10
   9   0   2  252.77   24.30
  -9   0  -2  266.87   23.80
   9   0   2  287.97   35.30
   9   0   2  315.27   26.70
  -9   0  -2  287.07   33.40
  -9   0  -2  275.37   19.10
   9   0   2  219.88   23.10
  10   0   2    6.50   10.20
 -10   0  -2    5.20    7.20
 -10   0  -2    9.50   12.00
  10   0   2    8.20   12.90
 -10   0  -2   27.50   12.20
  10   0   2   -0.60   15.90
  11   0   2   -2.30   12.50
 -11   0  -2   -3.10   12.80
  11   0   2   -7.50   11.50
 -11   0  -2    4.90    7.50
  11   0   2    3.40   14.50
 -11   0  -2    5.50   11.30
 -12   0  -2  109.59   21.40
 -12   0  -2   79.79   12.10
  12   0   2   63.59   24.00
 -12   0  -2   45.60   18.90
  12  -1  -2    2.60   18.10
  12  -1  -2   -6.90   13.80
 -12  -1   2    3.40   10.10
 -12  -1   2    6.80   16.00
  12  -1  -2    0.50   16.80
 -12   1   2   -2.50    9.20
  12   1  -2    7.00   14.80
 -12   1   2    3.50   13.00
 -12   1   2    7.20   17.50
  12   1  -2   -0.50   15.70
  11  -1  -2   25.80   18.80
 -11  -1   2   -1.60    9.20
 -11  -1   2   11.00   13.00
  11  -1  -2    8.90   18.90
  11  -1  -2    7.70   12.30
  11   1  -2   -5.70   11.00
 -11   1   2    6.80   15.90
 -11   1   2   19.90   12.60
 -11   1   2    8.20    7.90
  11   1  -2   -0.40   17.30
  11   1  -2    3.30   13.30
  10  -1  -2   23.90   16.90
  10  -1  -2   10.30   11.70
 -10  -1   2   11.60   11.70
  10  -1  -2   13.80   14.30
 -10  -1   2    5.90    8.50
  10   1  -2   15.60   12.50
 -10   1   2    2.80   10.50
 -10   1   2    3.40   11.80
 -10   1   2    1.60    7.90
  10   1  -2    2.60   14.60
   9  -1  -2    8.90   11.90
  -9  -1   2   -3.70   11.60
   9  -1  -2   14.60   12.10
   9  -1  -2   -7.30   11.40
  -9  -1   2    8.30   10.00
   9   1  -2   -7.90    7.50
  -9   1   2   -4.40    8.90
  -9   1   2   -2.40    9.10
   9   1  -2    6.20   10.10
  -9   1   2    4.50    7.40
   9   1  -2   15.80   12.30
   9   1  -2   18.90   12.20
  -8  -1   2  132.09   16.00
  -8  -1   2   80.89   15.30
   8  -1  -2  101.99   19.00
   8  -1  -2  124.19   20.90
  -8  -1   2   67.99   13.50
   8  -1  -2   79.79   14.50
   8  -1  -2  115.19   22.10
   8   1  -2  111.49   16.50
   8   1  -2   84.89   16.10
  -8   1   2  134.29   18.20
  -8   1   2  102.39   19.60
  -8   1   2  113.19   20.60
   8   1  -2   79.89   14.90
   8   1  -2   80.49   17.50
  -8   1   2   64.59   11.90
  -8   1   2   92.69   17.10
  -7  -1   2   19.30    6.60
   7  -1  -2   20.30    9.90
  -7  -1   2    7.70    8.50
  -7  -1   2   10.60    7.80
  -7  -1   2    1.60    8.60
   7  -1  -2   29.90   11.50
   7  -1  -2   37.30   11.90
   7  -1  -2    9.40    7.40
  -7   1   2    8.90    7.10
  -7   1   2    6.80    5.90
   7   1  -2   18.30    8.40
  -7   1   2    6.00    8.20
  -7   1   2   10.70    7.60
  -7   1   2   13.20   10.00
   7   1  -2   11.00    7.90
   7   1  -2    7.80    6.30
   7   1  -2   30.70   11.80
   6  -1  -2    5.30    7.30
  -6  -1   2   15.60    7.50
   6  -1  -2    1.70    7.60
  -6  -1   2    1.50   14.50
   6  -1  -2   12.50   10.10
  -6  -1   2   12.00    7.00
  -6  -1   2   -0.60   18.40
   6  -1  -2   29.90   41.40
  -6  -1   2   19.40    9.40
  -6  -1   2   31.80   40.20
   6  -1  -2  -10.00   12.80
   6  -1  -2  -17.40   12.60
   6  -1  -2   17.10    8.10
  -6  -1   2  -16.50   13.90
  -6  -1   2    4.20    5.10
   6  -1  -2   -9.20   27.60
   6   1  -2   53.19   74.79
  -6   1   2  -13.60   21.50
  -6   1   2    1.50   26.50
  -6   1   2   23.60   22.50
   6   1  -2   27.90   34.00
   6   1  -2    3.70    6.00
  -6   1   2   20.00    9.10
  -6   1   2    5.70    7.00
   6   1  -2   10.60    6.40
  -6   1   2   -1.30    6.40
  -6   1   2    6.90    8.50
   6   1  -2    8.10   25.10
  -6   1   2    5.80   30.10
   6   1  -2  -11.30   10.20
   6   1  -2    9.20    6.90
  -5  -1   2  666.83   32.70
   5  -1  -2  622.24  146.09
   5  -1  -2  701.93   33.60
  -5  -1   2  774.82  144.19
   5  -1  -2  752.92  174.28
   5  -1  -2  589.94  133.59
   5  -1  -2  716.93   36.10
   5  -1  -2 1027.60  175.48
   5  -1  -2  694.83   37.30
  -5  -1   2  688.93   34.80
  -5  -1   2  776.02   31.20
  -5  -1   2  847.32   88.89
   5  -1  -2  713.23   35.90
  -5  -1   2  891.11  145.29
  -5   1   2  775.92  141.79
  -5   1   2  722.93   36.50
  -5   1   2  698.53   32.00
   5   1  -2  849.12  140.79
   5   1  -2  746.63   33.80
  -5   1   2  963.90  134.99
   5   1  -2 1057.79  171.18
  -5   1   2  646.24   35.50
   5   1  -2  671.73   33.00
  -5   1   2  754.62   36.20
  -5   1   2  708.23  144.09
  -5   1   2  767.72  151.48
   5   1  -2  750.92  152.88
   5   1  -2  706.33   33.20
  -5   1   2  732.23   33.60
   5   1  -2  692.93   35.50
  -5   1   2  760.22  158.18
   5   1  -2  878.31  133.59
  -4  -1   2  103.69   11.00
  -4  -1   2  133.59   36.30
   4  -1  -2   78.79   10.60
   4  -1  -2   78.49   12.00
   4  -1  -2  126.59   14.90
  -4  -1   2   44.20   29.40
   4  -1  -2   56.19   56.69
  -4  -1   2  109.09   12.60
   4  -1  -2  116.19   53.79
   4  -1  -2   96.59   14.60
  -4  -1   2   97.79    7.70
   4  -1  -2   95.19   60.79
   4  -1  -2  144.39   56.69
  -4  -1   2   76.89   44.60
   4   1  -2   51.69   34.50
  -4   1   2  101.99   13.60
  -4   1   2   62.39   44.80
   4   1  -2   91.29    8.10
   4   1  -2  112.79   10.60
   4   1  -2   80.39   41.60
   4   1  -2  102.89   12.50
  -4   1   2  111.99   50.79
  -4   1   2   23.40   38.00
   4   1  -2  141.89   45.60
   4   1  -2   77.09   41.80
  -4   1   2  124.29   11.50
  -4   1   2   70.89   12.00
   4   1  -2   90.89   10.80
   3  -1  -2 1485.15   59.49
  -3  -1   2 1376.16   56.29
  -3  -1   2 1636.24  131.69
   3  -1  -2 1712.83  159.18
   3  -1  -2 1752.82  149.09
   3  -1  -2 1493.45   57.69
  -3  -1   2 1567.74  117.29
  -3  -1   2 1585.54   54.59
   3  -1  -2 1550.14  154.08
  -3  -1   2 1456.55   57.59
   3  -1  -2 1466.35   60.39
   3  -1  -2 1651.63  139.29
  -3  -1   2 1433.86   56.59
   3  -1  -2 1522.75   59.69
  -3  -1   2 1638.74  125.79
  -3   1   2 1365.56  144.09
  -3   1   2 1499.75   59.99
   3   1  -2 1391.66   56.39
   3   1  -2 1582.44  128.79
   3   1  -2 1479.85  116.39
  -3   1   2 1492.55   57.69
   3   1  -2 1478.25   55.49
  -3   1   2 1491.15  138.59
  -3   1   2 1461.45   59.19
   3   1  -2 1432.46  126.79
  -3   1   2 1459.35  132.79
   3   1  -2 1570.34  109.59
   3   1  -2 1425.26   57.69
   3   1  -2 1476.55   56.79
  -3   1   2 1443.86   59.39
  -2  -1   2  535.55   67.69
  -2  -1   2  415.46   19.10
   2  -1  -2  485.55   82.29
   2  -1  -2  449.06   21.80
   2  -1  -2  423.46   20.00
  -2  -1   2  582.44   75.89
   2  -1  -2  433.06   76.39
  -2  -1   2  428.16   36.60
   2  -1  -2  394.76   72.49
  -2  -1   2  410.36   19.50
  -2  -1   2  540.95   57.39
  -2  -1   2  426.06   19.20
   2  -1  -2  441.16   21.50
   2  -1  -2  510.55   96.39
   2  -1  -2  450.65   22.90
  -2  -1   2  465.75   17.40
  -2   1   2  657.23   94.09
   2   1  -2  481.25   18.30
   2   1  -2  509.05   71.19
   2   1  -2  448.86   19.40
  -2   1   2  559.74   95.99
  -2   1   2  450.85   21.70
  -2   1   2  461.45   22.30
   2   1  -2  450.85   43.50
   2   1  -2  557.64   71.89
  -2   1   2  501.25   20.90
   2   1  -2  409.76   94.19
  -2   1   2  632.24   98.09
   2   1  -2  425.66   19.70
  -2   1   2  644.54  108.69
  -2   1   2  450.35   21.90
   0  -1  -2 1383.36   82.79
   0  -1   2 1570.74   94.69
   0  -1   2 1568.24   55.59
   0  -1   2 1488.75  102.39
   0  -1   2 1531.15   55.79
   0  -1   2 1537.55   93.19
   0  -1  -2 1434.86   54.39
   0  -1   2 1605.54   55.29
   0   1  -2 1465.75   53.99
   0   1   2 1398.26   54.29
   0   1  -2 1451.05   75.29
   0   1   2 1501.25   80.79
   0   1  -2 1582.94   95.69
   0   1  -2 1548.35  103.39
   0   1  -2 1633.34   55.49
   0   1  -2 1578.74   93.39
   0   1   2 1421.66   54.29
   0   1  -2 1551.54   55.79
   0   1  -2 1488.85   98.79
   0   1  -2 1573.74   55.49
   0   1  -2 1504.85   55.99
   0   1   2 1425.46   84.69
   1  -1   2  770.42  101.49
   1  -1   2  638.04   82.49
   1  -1   2  587.04   25.70
   1  -1   2  582.04   24.80
   1  -1   2  630.24   25.20
   1  -1   2  677.73   69.09
   1  -1   2  599.24   25.60
   1  -1   2  601.84   77.29
  -1   1  -2  580.44   24.80
  -1   1  -2  641.94   66.39
   1   1   2  623.24   24.30
  -1   1  -2  626.24   26.00
   1   1   2  620.84   61.79
  -1   1  -2  570.94   25.40
  -1   1  -2  700.93   85.79
  -1   1  -2  650.53   67.49
  -1   1  -2  725.43  108.59
  -1   1  -2  585.74   24.80
   1   1   2  648.04   25.00
  -1   1  -2  668.53   64.09
   1   1   2  560.84   55.79
  -1   1  -2  581.24   25.30
   2  -1   2  224.38   71.09
  -2  -1  -2  204.28   38.00
  -2  -1  -2  166.98    8.50
  -2  -1  -2  196.58   37.20
   2  -1   2  158.58   12.50
   2  -1   2  212.58   54.49
  -2  -1  -2  148.79   10.80
  -2  -1  -2  193.38   33.00
   2  -1   2  154.28   51.79
   2  -1   2  156.38   12.30
  -2  -1  -2  296.47   62.79
   2  -1   2  206.98   55.89
  -2  -1  -2  173.48    9.10
  -2  -1  -2  156.48    8.60
   2  -1   2  163.08   11.00
   2  -1   2  160.48   11.80
  -2   1  -2  163.58   12.50
  -2   1  -2  156.28   11.50
   2   1   2  187.18   52.69
  -2   1  -2  233.68   61.29
   2   1   2  165.68    8.70
  -2   1  -2  138.79   43.70
   2   1   2  193.48   20.00
  -2   1  -2  153.18   11.00
  -2   1  -2  221.78   57.79
  -2   1  -2  141.39   11.30
   2   1   2  173.28    8.60
   2   1   2  163.98    7.10
   2   1   2  197.68   38.30
  -2   1  -2  149.69   11.50
   2   1   2  163.68    9.10
  -2   1  -2  186.58   50.19
   2   1   2  172.18   36.10
   2   1   2  168.38   11.70
   2   1   2  268.07   39.30
  -2   1  -2  266.17   62.99
   3  -1   2    1.00    6.10
  -3  -1  -2    6.90    4.10
   3  -1   2   -5.90   18.50
  -3  -1  -2   -0.40   18.00
  -3  -1  -2    9.30    6.50
   3  -1   2    5.00    6.50
   3  -1   2   56.39   35.60
  -3  -1  -2    5.60   17.30
  -3  -1  -2    4.80    2.40
  -3  -1  -2    2.30   13.90
   3  -1   2    1.20    6.10
   3  -1   2    5.70    5.80
  -3  -1  -2   10.70    9.50
   3  -1   2   -9.50   16.40
  -3  -1  -2    3.20    9.60
  -3  -1  -2   -2.60    3.90
   3  -1   2   -9.30   16.30
  -3  -1  -2    5.50    2.30
  -3  -1  -2   -2.50   12.90
  -3  -1  -2    6.20    3.70
  -3   1  -2    2.60    4.80
   3   1   2    2.20    4.00
  -3   1  -2    4.00   22.00
   3   1   2   17.90   15.30
  -3   1  -2   -2.20    5.30
  -3   1  -2    4.70   25.20
   3   1   2    6.00    6.10
  -3   1  -2   -3.30    5.60
   3   1   2    4.70    3.40
  -3   1  -2   11.00    6.40
  -3   1  -2    8.70   22.70
   3   1   2   49.00   37.20
  -3   1  -2   28.30   27.90
   3   1   2   22.30   16.20
  -3   1  -2   -5.30   11.30
   3   1   2  -10.40    9.80
   3   1   2   11.20   17.40
   3   1   2    9.60    3.80
   3   1   2    8.10    4.50
  -3   1  -2    4.60    6.40
   4  -1   2    5.90    6.70
   4  -1   2   10.60   28.50
  -4  -1  -2   12.10    3.90
   4  -1   2    5.40    6.00
   4  -1   2    3.60    6.00
   4  -1   2   19.30    8.90
  -4  -1  -2   10.70    5.60
  -4  -1  -2    9.10   12.30
  -4  -1  -2    4.80   13.80
  -4  -1  -2    8.30    5.40
  -4  -1  -2   -2.40   15.70
   4  -1   2  -25.80   10.60
  -4  -1  -2   29.20   20.20
   4  -1   2   19.30   31.80
   4  -1   2   -2.00   17.20
  -4  -1  -2    1.70    3.20
  -4  -1  -2   19.20   49.60
   4   1   2    0.70   11.60
  -4   1  -2   -0.20   26.30
   4   1   2    7.30   24.60
  -4   1  -2   11.40    6.20
  -4   1  -2  -14.30    7.00
  -4   1  -2   21.10    8.50
   4   1   2    6.20    5.60
  -4   1  -2   20.40   29.20
   4   1   2    6.40    3.80
   4   1   2    6.50    4.30
   4   1   2  -14.70    8.10
  -4   1  -2   27.40   35.20
  -4   1  -2   -0.60    5.90
  -4   1  -2    3.00   18.50
   4   1   2   16.60   18.80
  -4   1  -2   15.00    7.10
   4   1   2  -13.90    8.30
  -4   1  -2    6.50    5.40
   4   1   2   10.50    7.70
   4   1   2    7.90    5.30
  -5  -1  -2 1072.69   97.19
  -5  -1  -2 1263.67   94.79
   5  -1   2 1099.79   49.20
  -5  -1  -2 1143.89   48.10
  -5  -1  -2 1215.78   46.10
   5  -1   2 1117.19   51.79
  -5  -1  -2 1173.08   51.59
  -5  -1  -2 1349.16  210.68
  -5  -1  -2 1223.88   44.60
   5  -1   2 1119.79   52.99
   5  -1   2 1768.52  240.88
  -5  -1  -2 1778.32  229.88
   5  -1   2  852.81  171.38
   5  -1   2 1076.29   51.19
   5  -1   2 1428.16  203.78
  -5  -1  -2 1131.59   59.09
   5  -1   2 1129.89  195.88
  -5  -1  -2 1370.36  172.48
  -5   1  -2 1019.60  172.78
   5   1   2 1141.19   48.70
   5   1   2 1287.17  134.69
   5   1   2 1208.08  157.98
   5   1   2 1163.48   52.29
  -5   1  -2 1153.68   51.39
   5   1   2 1214.28   44.70
   5   1   2 1147.69   48.60
  -5   1  -2 1108.99   52.09
   5   1   2 1289.47  189.18
  -5   1  -2 1117.09   51.89
  -5   1  -2 1394.16  196.08
  -5   1  -2 1291.07  230.08
  -5   1  -2 1967.20  262.87
  -5   1  -2 1155.28   49.60
  -5   1  -2 1101.79   50.99
   5   1   2 1145.49   46.80
   5   1   2 1186.58   93.79
   5   1   2 1221.58  195.08
  -5   1  -2 1107.49  160.98
  -6  -1  -2 1075.29   40.90
   6  -1   2 1260.47  209.28
   6  -1   2 1029.80   50.99
  -6  -1  -2 1089.29   93.09
  -6  -1  -2 1154.08  109.99
  -6  -1  -2 1006.80   48.50
  -6  -1  -2 1088.59  164.78
   6  -1   2 1021.70   49.20
   6  -1   2  950.80  202.88
   6  -1   2  975.40   48.70
   6  -1   2  958.40   46.10
  -6  -1  -2 1006.50   45.50
   6  -1   2 1301.47  263.67
   6  -1   2  988.40  181.98
  -6  -1  -2 1066.99   42.90
  -6  -1  -2  989.20  182.48
   6   1   2  971.90  156.48
  -6   1  -2 1037.70   45.50
  -6   1  -2 1332.07  233.58
  -6   1  -2 1040.80   50.19
   6   1   2  949.60   45.50
  -6   1  -2 1335.87  204.78
   6   1   2 1054.19   41.10
   6   1   2  915.81   88.89
   6   1   2 1004.20  203.08
  -6   1  -2 1040.50   46.90
  -6   1  -2 1095.79   49.50
  -6   1  -2 1015.90   49.60
   6   1   2 1053.59   44.70
   6   1   2 1098.99   50.89
  -6   1  -2 1160.58  166.58
  -6   1  -2 1351.56  266.47
  -6   1  -2 1299.57  216.18
   6   1   2 1238.98  189.28
   6   1   2  982.30   45.80
   6   1   2 1165.08  209.98
   7  -1   2  332.17   26.30
   7  -1   2  290.87   23.80
  -7  -1  -2  325.47   16.30
  -7  -1  -2  327.07   18.80
   7  -1   2  283.17   23.80
  -7  -1  -2  327.87   24.00
  -7  -1  -2  312.17   21.20
   7  -1   2  316.47   22.00
   7   1   2  318.27   20.00
   7   1   2  352.26   26.10
  -7   1  -2  321.57   22.00
  -7   1  -2  350.16   24.60
   7   1   2  322.17   21.90
   7   1   2  299.47   21.60
  -7   1  -2  300.77   24.00
  -7   1  -2  333.57   25.50
  -7   1  -2  305.07   20.50
  -8  -1  -2   17.90    9.70
   8  -1   2   25.40   14.20
   8  -1   2   36.90   12.40
  -8  -1  -2   29.00   14.90
   8  -1   2   26.40   12.70
  -8  -1  -2   37.30    9.00
  -8  -1  -2   32.70    6.50
   8  -1   2   44.60   12.40
  -8   1  -2   24.80   13.00
   8   1   2    5.70    8.50
   8   1   2   16.40    9.90
   8   1   2   26.80   12.80
  -8   1  -2   20.10   11.20
   8   1   2   32.40   10.40
  -8   1  -2   38.30   11.80
  -8   1  -2   37.60    9.80
  -9  -1  -2  176.28   12.10
   9  -1   2  185.18   33.70
   9  -1   2  176.28   27.10
  -9  -1  -2  158.28   14.90
   9  -1   2  178.78   26.50
  -9  -1  -2  208.28   25.70
  -9   1  -2  195.28   24.40
   9   1   2  155.28   24.60
  -9   1  -2  175.48   28.10
   9   1   2  140.69   22.90
   9   1   2  212.28   18.40
   9   1   2  230.58   28.30
  -9   1  -2  193.88   21.40
 -10  -1  -2   12.20    5.20
 -10  -1  -2   20.30   12.50
  10  -1   2   29.40   15.00
  10  -1   2    1.10   12.70
  10  -1   2    1.50   13.50
  10   1   2    5.00   11.90
 -10   1  -2   14.10   11.70
 -10   1  -2    9.10   13.60
 -10   1  -2   -3.70    7.10
  11  -1   2  103.99   25.10
 -11  -1  -2   88.79   21.30
  11  -1   2  125.89   26.00
  11  -1   2  143.19   26.70
 -11  -1  -2   96.39   17.40
 -11   1  -2  157.38   25.20
  11   1   2  106.79   26.70
  11   1   2   83.99   23.80
 -11   1  -2   80.79   25.00
  11   1   2  112.69   29.00
 -11   1  -2  114.99   19.40
  12  -1   2    3.60   20.10
 -12  -1  -2    2.80   16.80
 -12  -1  -2   17.10    9.30
  12  -1   2  -10.60   16.40
  12  -1   2  -14.00   12.70
 -12   1  -2   16.30   12.80
  12   1   2    4.10   14.50
 -12   1  -2   14.30   15.60
  12   1   2   16.10   24.30
  12   1   2    7.50   15.80
  12  -2  -2   10.50   14.60
 -12  -2   2   53.49   18.80
  12  -2  -2   40.80   26.50
  12  -2  -2   39.80   22.70
 -12   2   2   30.50   21.00
 -12   2   2   33.90   14.40
  12   2  -2   76.69   22.20
 -12   2   2   19.40   18.40
  12   2  -2   72.79   20.40
 -11  -2   2   84.79   18.20
  11  -2  -2   56.29   22.60
  11  -2  -2  125.09   36.10
  11   2  -2  112.69   22.10
 -11   2   2  105.39   22.90
  11   2  -2  128.69   30.20
 -11   2   2  108.49   24.70
  11   2  -2   96.39   23.40
 -11   2   2  143.89   25.90
  10  -2  -2   99.39   29.10
 -10  -2   2  107.79   20.90
  10  -2  -2  111.39   24.30
  10  -2  -2   71.69   21.20
 -10  -2   2   87.09    7.20
  10   2  -2  104.29   25.00
 -10   2   2  114.39   25.60
  10   2  -2   97.09   19.70
   9  -2  -2   -4.70   11.30
   9  -2  -2   22.80   15.00
  -9  -2   2    7.00   14.00
  -9  -2   2   23.10    5.00
  -9  -2   2   20.10   10.70
   9  -2  -2   22.60   13.00
   9   2  -2   16.50   10.90
   9   2  -2   25.10   14.50
   9   2  -2   35.10   16.10
  -9   2   2   25.40   13.60
  -9   2   2   11.50    9.20
  -9   2   2   13.70   12.80
  -8  -2   2  142.19    9.10
  -8  -2   2  177.68   24.10
  -8  -2   2  168.08   19.70
   8  -2  -2  180.88   27.60
   8  -2  -2  176.28   27.90
   8  -2  -2  171.18   24.40
  -8  -2   2  152.98   16.40
  -8   2   2  222.88   27.80
  -8   2   2  178.88   22.30
  -8   2   2  184.08   24.80
  -8   2   2  160.98   20.40
   8   2  -2  178.58   17.70
   8   2  -2  180.38   18.30
   8   2  -2  196.78   25.40
   8   2  -2  172.88   15.60
  -7  -2   2   80.89   15.50
   7  -2  -2   58.69   12.20
  -7  -2   2   66.99    5.40
   7  -2  -2   77.79   16.20
   7  -2  -2  121.69   21.30
  -7  -2   2   70.69   12.10
   7  -2  -2   49.00   13.90
   7   2  -2   58.29   12.10
  -7   2   2   61.19   14.70
  -7   2   2   70.99   16.40
  -7   2   2   57.79   12.10
   7   2  -2   59.19   13.90
   7   2  -2   82.89   12.70
  -7   2   2   83.89   16.90
  -7   2   2   38.80   10.40
   7   2  -2   83.89   12.50
   6  -2  -2  -25.00   11.70
   6  -2  -2    8.20   22.00
  -6  -2   2   15.80   28.40
  -6  -2   2    1.40    7.60
   6  -2  -2    9.70    8.40
   6  -2  -2   10.20    9.50
   6  -2  -2   28.00   40.00
  -6  -2   2  -22.70   11.20
   6  -2  -2  -13.10   11.20
   6  -2  -2    4.30    6.80
  -6  -2   2    4.00   20.30
  -6  -2   2   14.50    7.10
   6  -2  -2   15.00    9.40
  -6  -2   2   -0.80    5.20
  -6   2   2   12.60    9.50
   6   2  -2   13.10    6.80
  -6   2   2   -8.70   21.80
   6   2  -2    5.70    6.40
  -6   2   2   -7.80    9.90
  -6   2   2   -5.90   19.80
  -6   2   2    6.20    6.90
  -6   2   2   11.00    9.60
   6   2  -2   -5.70    9.10
  -6   2   2   19.00   36.50
   6   2  -2   15.60   29.10
  -6   2   2    6.50    9.80
   6   2  -2   35.30   35.80
   6   2  -2    9.30    5.80
  -6   2   2   14.80    6.70
  -6   2   2   20.70   41.20
   6   2  -2   13.10    8.00
   6   2  -2  -19.20    9.00
  -5  -2   2  428.26   22.70
   5  -2  -2  472.55   28.70
  -5  -2   2  452.45   26.60
  -5  -2   2  471.25  106.79
  -5  -2   2  460.15   23.50
  -5  -2   2  535.35  109.09
   5  -2  -2  891.81  177.98
   5  -2  -2  415.96  111.59
   5  -2  -2  421.26  126.09
   5  -2  -2  870.21  216.48
  -5  -2   2  460.05   90.09
   5  -2  -2  447.96   27.70
   5  -2  -2  519.65   27.00
   5  -2  -2  505.95   30.70
   5   2  -2  516.75  108.69
   5   2  -2  623.84  111.99
  -5   2   2  455.55  127.19
  -5   2   2  461.55   27.80
  -5   2   2  348.37  124.59
  -5   2   2  471.45   26.00
   5   2  -2  461.75   23.50
   5   2  -2  447.86   22.20
   5   2  -2  450.65   23.60
   5   2  -2  570.24   94.99
   5   2  -2  412.96  107.39
   5   2  -2  484.05   26.10
  -5   2   2  570.74  139.99
  -5   2   2  497.45   29.30
  -5   2   2  430.66   27.70
  -5   2   2  359.56  103.59
   4  -2  -2   15.70    7.90
   4  -2  -2   25.80    9.00
   4  -2  -2   26.30   38.70
   4  -2  -2   25.90   10.30
   4  -2  -2   23.40    7.30
   4  -2  -2  -15.20   16.70
  -4  -2   2   48.30    8.50
   4  -2  -2    2.40   32.40
  -4  -2   2   48.20    7.00
  -4  -2   2   49.99   29.70
  -4  -2   2   40.80   33.20
   4  -2  -2   13.10   20.50
   4   2  -2   51.19    7.70
  -4   2   2   68.49   48.80
  -4   2   2   38.00   34.80
  -4   2   2   32.50    8.30
   4   2  -2   43.90    6.90
   4   2  -2   48.00    8.60
   4   2  -2   39.90   27.80
   4   2  -2   40.00    5.90
  -4   2   2   14.90    8.80
   4   2  -2    9.10   20.00
   4   2  -2   -9.30   17.60
  -4   2   2   34.30   10.10
  -4   2   2   36.80   34.90
   4   2  -2   49.00   18.10
  -4   2   2    8.50   30.00
   4   2  -2   45.60   23.00
   4   2  -2   52.29    4.70
  -3  -2   2  196.18   42.30
  -3  -2   2  217.78   52.39
   3  -2  -2  204.78   68.99
   3  -2  -2  170.58   18.10
   3  -2  -2  208.78   72.79
  -3  -2   2  136.09    9.20
   3  -2  -2  151.08   13.80
   3  -2  -2   93.49   53.09
  -3  -2   2  138.29   10.70
  -3  -2   2  140.79   45.50
   3  -2  -2  204.88   88.69
  -3  -2   2  142.49    9.30
   3  -2  -2  141.29   13.30
   3   2  -2  135.49   10.70
   3   2  -2  186.38   47.60
   3   2  -2  151.18    9.60
  -3   2   2  155.18   12.60
  -3   2   2   79.49   51.09
  -3   2   2  143.59   64.19
  -3   2   2  139.09   13.60
  -3   2   2  148.99   13.50
  -3   2   2  190.78   65.09
   3   2  -2  211.58   48.20
   3   2  -2  192.88   39.10
   3   2  -2  148.19    9.90
   3   2  -2  150.58    8.30
   3   2  -2   64.19   33.30
   2  -2  -2   11.30    6.20
  -2  -2   2  -11.80    8.50
   2  -2  -2    2.60    4.90
   2  -2  -2   19.50   25.40
   2  -2  -2    9.80    5.40
   2  -2  -2   -3.90   19.80
   2  -2  -2    2.40    6.70
  -2  -2   2   18.90    4.40
   2  -2  -2   -5.10   14.70
   2  -2  -2   11.40   20.90
   2   2  -2   -5.70   12.50
  -2   2   2   -3.00    4.30
  -2   2   2   22.70   25.00
  -2   2   2    7.00    5.30
  -2   2   2   -5.80   23.00
  -2   2   2   18.10   24.60
  -2   2   2    8.60    6.40
   2   2  -2   18.80    4.70
  -2   2   2   20.00   27.40
   2   2  -2   23.60   19.90
  -2   2   2   11.90    6.10
   1  -2  -2  877.51   77.59
  -1  -2   2  808.52   31.50
   1  -2  -2  766.62   33.40
   1  -2  -2  762.52   33.10
   1  -2  -2  949.40   99.09
   1  -2  -2  717.73   98.49
   1  -2  -2  850.71   32.00
  -1   2   2  846.82   92.69
  -1   2   2  976.70  131.89
  -1   2   2  847.62   85.19
   1   2  -2  895.31   80.69
   1   2  -2  825.52   32.00
  -1   2   2  801.32   32.40
  -1   2   2  777.32   78.79
  -1   2   2  794.22   33.50
  -1   2   2  740.93   34.50
  -1   2   2  775.12   33.10
   0  -2   2 5657.83  199.38
   0  -2   2 5639.24  198.98
   0  -2   2 5357.36  268.67
   0  -2  -2 5513.75  263.27
   0  -2  -2 5402.76  197.68
   0  -2   2 5518.85  287.47
   0   2  -2 5621.14  257.87
   0   2  -2 5805.32  291.47
   0   2   2 5353.86  197.48
   0   2  -2 5759.52  198.98
   0   2   2 5234.08  197.58
   0   2   2 5827.22  244.78
   0   2  -2 5463.65  197.68
   0   2  -2 5922.71  198.98
   0   2   2 5356.26  250.87
   0   2   2 5739.83  196.88
   0   2  -2 5490.05  199.18
   0   2  -2 5789.82  273.97
   1  -2   2  143.39   45.10
   1  -2   2  178.08   12.50
   1  -2   2  171.78   11.80
   1  -2   2  130.49   43.00
   1  -2   2  181.38   11.80
  -1  -2  -2  159.98    6.90
  -1  -2  -2  180.28   18.80
  -1  -2  -2  141.59    7.00
   1  -2   2  219.98   62.59
   1  -2   2  263.27   62.69
   1  -2   2  172.38   12.00
  -1   2  -2  165.58   11.70
  -1   2  -2  224.58   52.59
   1   2   2  164.48    7.00
  -1   2  -2  171.98   12.50
  -1   2  -2  220.18   59.79
   1   2   2  146.09    7.10
   1   2   2  174.18   21.80
  -1   2  -2  159.68   11.10
  -1   2  -2  270.37   67.89
  -1   2  -2  158.98   11.40
  -1   2  -2  138.99   48.40
   2  -2   2 1140.09  115.89
   2  -2   2 1009.60   43.20
   2  -2   2  988.00   43.40
   2  -2   2  883.81  130.79
   2  -2   2 1011.50   43.40
   2  -2   2  946.01  137.39
   2  -2   2 1008.90   42.00
   2  -2   2 1225.98  169.88
  -2   2  -2  977.50   42.90
  -2   2  -2 1032.20   42.40
  -2   2  -2 1212.38  154.18
  -2   2  -2 1269.57  191.48
   2   2   2  940.21   97.19
  -2   2  -2 1004.90  138.29
  -2   2  -2  977.50   42.40
  -2   2  -2 1021.20   43.90
   2   2   2 1080.49   42.00
  -2   2  -2 1126.49  146.29
  -2   2  -2 1021.20  111.29
   2   2   2 1010.40   93.49
   2   2   2 1022.70   40.50
   3  -2   2  683.83  150.38
   3  -2   2  645.64  124.89
  -3  -2  -2  510.35   20.00
  -3  -2  -2  536.45   46.00
  -3  -2  -2  620.64  105.69
   3  -2   2  675.43  127.69
   3  -2   2  521.75   27.70
   3  -2   2  511.05   25.80
  -3  -2  -2  486.65   20.10
   3  -2   2  580.74  117.69
  -3  -2  -2  498.65   25.30
   3  -2   2  520.35   27.10
   3  -2   2  518.05   27.50
  -3   2  -2  496.95   27.50
  -3   2  -2  525.05   25.70
  -3   2  -2  514.15  105.89
  -3   2  -2  495.25  104.89
  -3   2  -2  545.15  137.49
   3   2   2  492.65   25.30
  -3   2  -2  487.75   26.50
   3   2   2  461.05   45.20
  -3   2  -2  591.24  117.39
  -3   2  -2  486.45  106.89
  -3   2  -2  497.65   26.10
  -3   2  -2  512.35   26.60
   3   2   2  537.75   78.89
   3   2   2  422.06   88.09
   3   2   2  525.95   20.60
   3   2   2  541.55   22.80
   3   2   2  480.95   20.30
   4  -2   2  734.93  176.68
   4  -2   2  483.65   28.00
   4  -2   2  658.63  142.19
  -4  -2  -2  519.05   81.19
  -4  -2  -2  405.06  114.49
   4  -2   2  601.64  132.69
   4  -2   2  513.95   26.30
   4  -2   2  461.85  119.39
  -4  -2  -2  674.93   85.49
  -4  -2  -2  475.65   21.40
   4  -2   2  455.75   27.10
  -4  -2  -2  460.35   21.20
   4  -2   2  507.45   28.80
  -4   2  -2  359.26   98.59
  -4   2  -2  548.75  114.49
   4   2   2  496.45   21.40
   4   2   2  539.85   77.59
   4   2   2  504.65   20.60
   4   2   2  488.05   21.70
  -4   2  -2  492.65   28.20
   4   2   2  498.15   26.80
   4   2   2  636.54   96.79
  -4   2  -2  468.35   25.50
   4   2   2  467.15   66.09
   4   2   2  531.65   72.59
  -4   2  -2  493.25  119.99
   4   2   2  426.76   98.59
  -4   2  -2  471.35   27.10
  -4   2  -2  538.55  119.79
  -4   2  -2  459.95   26.00
  -4   2  -2  499.55   27.70
  -4   2  -2  607.44  125.09
   4   2   2  492.15   22.00
  -5  -2  -2    1.50    7.00
   5  -2   2    5.50    8.70
   5  -2   2   12.50    8.60
  -5  -2  -2   -8.10    9.70
   5  -2   2   -5.20   19.00
   5  -2   2   -3.80    6.50
  -5  -2  -2    4.30    4.50
   5  -2   2    2.90   32.40
  -5  -2  -2   22.60   23.60
  -5  -2  -2    3.70    4.70
  -5  -2  -2  -11.80   19.10
   5  -2   2   12.70   37.30
  -5   2  -2    2.30   36.10
   5   2   2    6.60    4.90
   5   2   2    6.10    5.20
   5   2   2  -15.90    9.60
   5   2   2   14.20   18.90
  -5   2  -2   -4.60    6.10
   5   2   2   13.70   24.10
   5   2   2    4.10    3.50
   5   2   2   44.50   22.80
  -5   2  -2    8.40    8.50
   5   2   2  -12.30   18.00
   5   2   2    6.60    7.70
  -5   2  -2   26.00   45.80
  -5   2  -2   13.80   30.40
  -5   2  -2   -7.40    6.50
  -5   2  -2  -19.90   13.00
  -5   2  -2   12.00    8.40
  -5   2  -2  -12.30   20.20
   5   2   2    3.00    4.10
  -5   2  -2    0.10    5.50
  -6  -2  -2   -2.10   20.30
  -6  -2  -2   39.70   34.60
   6  -2   2  128.19   97.79
   6  -2   2  136.89   83.09
  -6  -2  -2   56.99   11.70
   6  -2   2   85.29   16.10
   6  -2   2   11.00   35.80
   6  -2   2   70.89   15.40
   6  -2   2   91.79   17.80
   6  -2   2   45.00   54.09
  -6  -2  -2   66.39   10.10
   6  -2   2   64.29   12.70
  -6  -2  -2   64.59    9.80
  -6   2  -2   79.19   72.19
  -6   2  -2   51.19   45.90
  -6   2  -2  132.09   76.19
   6   2   2   70.19   10.60
   6   2   2   41.10   46.80
   6   2   2   37.70   33.00
  -6   2  -2   72.69   12.50
   6   2   2   66.19    7.10
  -6   2  -2   74.19   13.00
   6   2   2   58.29   24.90
  -6   2  -2   74.69   14.70
   6   2   2   65.59   14.00
   6   2   2   54.79   46.00
   6   2   2   19.80   36.30
   6   2   2   77.59   14.20
  -6   2  -2   30.40   44.60
  -6   2  -2  -12.90   24.90
  -6   2  -2   58.49   14.70
   6   2   2   70.49   11.10
  -6   2  -2   54.69   14.20
   7  -2   2  200.18   17.30
  -7  -2  -2  213.38   16.60
   7  -2   2  219.68   21.50
  -7  -2  -2  208.08   25.50
   7  -2   2  207.58   25.60
  -7  -2  -2  172.98   15.20
   7  -2   2  238.08   21.30
  -7   2  -2  199.98   18.10
   7   2   2  228.98   25.70
  -7   2  -2  197.98   20.30
   7   2   2  188.78   12.70
   7   2   2  179.88   15.60
   7   2   2  208.08   15.20
   7   2   2  191.28   18.00
  -7   2  -2  284.77   43.30
  -7   2  -2  207.98   21.80
  -7   2  -2  219.58   19.10
   8  -2   2   21.50   12.40
   8  -2   2   11.00    9.60
  -8  -2  -2   18.70    8.90
  -8  -2  -2   15.10    8.60
   8  -2   2    6.70   10.70
  -8  -2  -2   19.60   13.90
   8   2   2   17.10    8.70
  -8   2  -2   17.40   11.30
   8   2   2   10.90   11.70
  -8   2  -2   16.70   14.90
   8   2   2    8.80    8.60
  -8   2  -2    4.60    7.20
   8   2   2    7.60    9.20
  -8   2  -2   28.40   11.20
   9  -2   2   45.70   17.60
   9  -2   2   88.79   21.50
  -9  -2  -2   31.60   12.30
  -9   2  -2   84.29   16.80
  -9   2  -2   64.79   15.00
   9   2   2   58.89   13.90
  -9   2  -2   56.39   18.30
   9   2   2   74.69   13.70
   9   2   2   46.50   19.10
  10  -2   2   93.89   26.40
  10  -2   2   95.59   24.00
  10  -2   2  125.19   23.30
 -10  -2  -2   97.49   18.90
  10   2   2  114.29   19.20
 -10   2  -2  128.69   25.20
 -10   2  -2   96.29   22.20
  11  -2   2    7.40   13.30
  11  -2   2   22.20   21.90
 -11  -2  -2   -0.50   10.90
  11   2   2   14.20   15.10
 -11   2  -2   -5.40   13.90
  11   2   2   23.60   17.70
  11   2   2   10.40   14.10
 -11   2  -2    3.80   10.90
 -11   2  -2   -1.40   11.40
 -11  -3   2    8.40   13.10
  11  -3  -2   12.10   18.80
  11  -3  -2   -3.10   26.70
 -11   3   2    9.60   17.60
  11   3  -2    5.90   14.40
  11   3  -2   10.70   15.30
  11   3  -2   -6.20   15.80
 -11   3   2   24.30   16.80
  10  -3  -2   27.10   17.30
  10  -3  -2   -0.90   19.40
  10  -3  -2   11.80   16.40
 -10  -3   2   15.90   11.60
 -10   3   2   10.30   12.70
 -10   3   2    8.90   16.40
  10   3  -2   29.60   15.50
  10   3  -2   14.20   15.50
  10   3  -2   12.40   12.50
   9  -3  -2  536.25   48.70
  -9  -3   2  461.45   29.90
  -9  -3   2  370.56   34.90
   9  -3  -2  479.15   36.60
  -9   3   2  494.85   35.20
  -9   3   2  472.35   37.20
   9   3  -2  461.55   36.10
  -9   3   2  432.36   42.00
   9   3  -2  446.76   30.60
   9   3  -2  472.85   30.90
   9   3  -2  458.55   33.50
  -8  -3   2  176.28   17.30
   8  -3  -2  212.48   27.80
   8  -3  -2  179.88   27.60
  -8  -3   2  184.88   29.10
  -8  -3   2  157.38   16.00
  -8   3   2  216.78   29.30
  -8   3   2  204.08   25.70
   8   3  -2  190.58   23.80
   8   3  -2  172.08   21.40
  -8   3   2  160.98   24.80
   8   3  -2  187.88   21.80
   8   3  -2  211.58   24.80
  -7  -3   2  107.79   13.20
  -7  -3   2   58.69   15.60
   7  -3  -2   83.79   15.10
  -7  -3   2   90.49   12.70
   7  -3  -2   68.29   15.90
   7  -3  -2  117.39   20.50
   7  -3  -2   93.39   20.20
   7   3  -2   54.09   13.40
  -7   3   2   86.49   19.90
   7   3  -2  100.09   14.80
  -7   3   2  103.49   19.80
  -7   3   2  115.99   19.80
  -7   3   2   69.69   18.10
   7   3  -2   72.79   12.50
  -7   3   2  108.29   16.90
   7   3  -2   82.29   12.40
  -6  -3   2 1660.73   69.99
   6  -3  -2 1854.71   81.89
   6  -3  -2 1722.83   80.99
   6  -3  -2 1808.92   79.39
  -6  -3   2 1767.32   69.59
   6  -3  -2 1814.52   76.49
  -6  -3   2 1663.43   77.99
   6   3  -2 1789.92   74.59
  -6   3   2 1758.02   80.39
  -6   3   2 1921.81   77.79
  -6   3   2 1802.72   79.79
  -6   3   2 1746.03   76.39
   6   3  -2 1754.32   71.29
   6   3  -2 1795.32   72.39
  -6   3   2 1842.32   79.49
   5  -3  -2  309.57   23.20
   5  -3  -2  196.38  103.99
  -5  -3   2  262.67   15.10
   5  -3  -2  339.67   21.40
  -5  -3   2  273.27   15.30
   5  -3  -2  298.57   24.70
  -5  -3   2  156.38   59.39
  -5  -3   2  305.27   64.79
   5  -3  -2  510.25  173.08
  -5  -3   2  456.35   90.69
   5  -3  -2  181.58   93.19
   5  -3  -2  342.87  103.59
  -5  -3   2  289.47   20.50
   5   3  -2  284.27   62.79
  -5   3   2  315.87  112.89
   5   3  -2  257.57   49.30
   5   3  -2  272.87   16.50
  -5   3   2  276.97  128.09
   5   3  -2  263.57   14.00
   5   3  -2  269.07   18.90
  -5   3   2  269.97   21.60
   5   3  -2  284.07   83.19
  -5   3   2  266.67   93.79
  -5   3   2  298.67   23.10
   5   3  -2  214.88   60.69
   5   3  -2  311.07   70.39
  -5   3   2  251.67   21.40
  -5   3   2  252.57   19.50
   5   3  -2  255.47   14.80
  -5   3   2  376.76  122.59
   5   3  -2  286.47   15.90
   4  -3  -2   73.39   48.70
  -4  -3   2   45.10    9.00
   4  -3  -2   59.29   12.00
   4  -3  -2   45.50    9.60
  -4  -3   2   60.19    7.10
  -4  -3   2   49.40   29.00
   4  -3  -2   39.90   54.29
  -4  -3   2   24.90   19.30
   4  -3  -2   13.50   28.40
   4  -3  -2   56.19   12.20
   4   3  -2   46.00   24.20
   4   3  -2   75.89    8.20
  -4   3   2   56.79   10.80
   4   3  -2   48.50   31.60
   4   3  -2   27.40   20.80
  -4   3   2    2.10   21.50
   4   3  -2   64.99   37.50
   4   3  -2   46.00   20.30
   4   3  -2   44.50    8.40
  -4   3   2   -4.50   25.30
  -4   3   2   57.89   11.60
  -4   3   2   41.10   46.10
  -4   3   2   60.09   46.20
   4   3  -2   52.29    7.50
  -4   3   2   67.09   13.40
   4   3  -2   57.19    6.50
  -4   3   2   55.19   12.20
   4   3  -2   47.70    6.70
   3  -3  -2  496.55   27.30
  -3  -3   2  402.86   60.69
   3  -3  -2  488.05   27.20
  -3  -3   2  487.65   64.69
   3  -3  -2  716.63  136.89
   3  -3  -2  383.26  123.49
   3  -3  -2  495.15   25.00
   3  -3  -2  643.74  133.89
   3  -3  -2  481.15   29.30
   3  -3  -2  563.24  133.99
  -3  -3   2  477.35   20.80
  -3  -3   2  475.55   20.90
  -3   3   2  478.75   27.70
  -3   3   2  611.74  128.59
  -3   3   2  463.35  135.39
   3   3  -2  415.96   79.49
   3   3  -2  480.35   21.10
  -3   3   2  626.64  131.39
  -3   3   2  471.05   29.80
  -3   3   2  486.35  122.39
   3   3  -2  508.15   23.00
  -3   3   2  437.06   24.70
  -3   3   2  481.65   26.90
   3   3  -2  477.85   21.80
   2  -3  -2  263.87   67.69
  -2  -3   2  289.07   48.30
   2  -3  -2  193.28   72.09
   2  -3  -2  263.07   19.70
  -2  -3   2  253.07   13.20
   2  -3  -2  266.77   17.60
   2  -3  -2  285.07   16.50
  -2  -3   2  273.67   13.90
   2  -3  -2  266.77   17.80
   2  -3  -2  413.96  104.69
  -2  -3   2  164.48   40.70
   2  -3  -2  351.76   84.59
   2   3  -2  249.28   14.20
   2   3  -2  307.37   61.69
   2   3  -2  270.97   14.10
   2   3  -2  282.27   14.00
  -2   3   2  226.98   71.19
   2   3  -2  286.77   55.89
  -2   3   2  264.57   17.90
   2   3  -2  305.97   65.29
  -2   3   2  209.98   66.99
  -2   3   2  273.27   16.60
  -2   3   2  361.06   83.69
  -2   3   2  264.27   17.40
   1  -3  -2  534.95   26.00
   1  -3  -2  523.85   94.49
  -1  -3   2  528.85   24.50
   1  -3  -2  592.14   81.79
   1  -3  -2  544.15   24.00
   1  -3  -2  532.85   25.90
   1  -3  -2  556.84  109.49
   1   3  -2  548.25   24.00
  -1   3   2  534.05   26.10
  -1   3   2  538.65  110.29
   1   3  -2  630.84   98.79
   1   3  -2  548.65   24.00
   1   3  -2  504.75   24.20
  -1   3   2  608.24  101.09
  -1   3   2  574.14   26.10
  -1   3   2  540.15   94.89
   1   3  -2  666.73   91.89
   1   3  -2  617.84   84.49
  -1   3   2  573.54  106.59
  -1   3   2  569.04   28.60
  -1   3   2  554.54   25.10
   0  -3  -2   10.70    4.90
   0  -3   2   13.30   21.80
   0  -3   2    6.80    5.30
   0  -3   2   18.90   27.50
   0  -3   2    4.30    5.00
   0  -3  -2    9.20   16.90
   0   3  -2    8.10    4.90
   0   3   2    9.60    4.50
   0   3   2   -8.70   18.50
   0   3  -2   10.70    5.80
   0   3  -2   13.70   24.60
   0   3   2    7.20    4.60
   0   3   2   -9.60    7.40
   0   3  -2    1.50    5.20
   0   3  -2   12.90    5.70
   0   3  -2   -5.80   12.60
   0   3  -2   18.10   21.80
   0   3  -2   24.70   21.90
   0   3   2    5.00   17.90
   0   3   2   20.80   22.80
   0   3   2   -1.10    6.00
   0   3   2   10.10    4.90
   1  -3   2  766.12   33.20
  -1  -3  -2  718.43   29.20
  -1  -3  -2  742.53   60.79
   1  -3   2  735.03   34.40
   1  -3   2  730.63   33.90
  -1  -3  -2  804.52   30.10
   1  -3   2  850.81  144.89
   1  -3   2  676.83  103.49
   1  -3   2  771.52   34.70
   1  -3   2  720.73  117.99
   1  -3   2  737.33  116.69
  -1   3  -2  772.82   34.30
  -1   3  -2  953.20  139.59
  -1   3  -2  737.13   34.60
   1   3   2  721.83   29.40
  -1   3  -2  578.54  118.19
   1   3   2  826.52   57.09
  -1   3  -2  888.91  125.49
   1   3   2  802.42   62.39
  -1   3  -2  758.92   33.70
   1   3   2  770.62   29.50
  -1   3  -2  852.31  127.69
   1   3   2  764.82   28.60
  -1   3  -2  733.83   33.00
   2  -3   2 2103.99   78.79
   2  -3   2 1927.41   77.79
   2  -3   2 1841.72  168.88
   2  -3   2 1632.14  183.78
   2  -3   2 2011.70  187.48
   2  -3   2 1958.40   77.79
   2  -3   2 2019.40  183.68
   2  -3   2 1834.82   76.99
  -2   3  -2 2004.50  202.38
   2   3   2 1885.31  156.38
   2   3   2 1913.31   75.39
  -2   3  -2 1897.41   76.29
  -2   3  -2 1979.90   76.89
  -2   3  -2 1903.31   77.99
  -2   3  -2 2063.99   77.79
  -2   3  -2 1836.02  172.18
  -2   3  -2 2005.00  181.38
  -2   3  -2 1887.01  175.08
   3  -3   2  202.28   16.10
   3  -3   2  212.98   17.20
   3  -3   2  218.38   76.09
   3  -3   2  190.08   16.90
   3  -3   2  214.78   82.89
   3  -3   2  206.58   17.20
   3  -3   2  242.18   77.79
   3  -3   2  173.88   73.59
  -3   3  -2  424.26  108.89
  -3   3  -2  198.68   16.60
  -3   3  -2  211.18   77.29
   3   3   2  181.18   57.79
   3   3   2  186.18   14.70
  -3   3  -2  224.78   24.50
  -3   3  -2  258.67   85.19
  -3   3  -2  295.97  109.29
  -3   3  -2  193.78   16.40
  -3   3  -2  197.88   16.10
   3   3   2  191.78   62.19
  -3   3  -2  217.68   77.09
   3   3   2  208.68   14.00
  -3   3  -2  202.58   16.60
   4  -3   2  216.28   18.70
   4  -3   2  239.18   95.69
   4  -3   2  265.87  124.29
   4  -3   2  177.98   76.39
   4  -3   2  230.18   19.30
   4  -3   2  207.68   17.70
   4  -3   2  346.27  111.49
   4  -3   2  193.98   16.20
   4   3   2  249.28   76.79
  -4   3  -2  127.69   78.69
  -4   3  -2  206.78   17.50
  -4   3  -2  199.88   16.30
  -4   3  -2  212.88   17.50
  -4   3  -2  220.48   81.59
   4   3   2  229.68   14.40
  -4   3  -2  220.88   18.10
  -4   3  -2  280.17   94.19
  -4   3  -2  195.48   18.40
   4   3   2  205.88   16.70
  -4   3  -2  197.08   81.89
   4   3   2  197.58    9.50
   4   3   2  197.78   28.20
   4   3   2  202.08    8.90
  -4   3  -2  219.58   83.09
   4   3   2  170.48   51.59
   5  -3   2   16.40   10.40
   5  -3   2   18.80   10.90
   5  -3   2    2.40    7.30
  -5  -3  -2    9.70    7.70
  -5  -3  -2   16.20    4.40
   5  -3   2   11.90    8.60
  -5   3  -2    6.10    9.20
   5   3   2    2.40    7.60
  -5   3  -2   21.10   10.80
  -5   3  -2   16.50   10.60
  -5   3  -2   19.70    8.60
   5   3   2   13.60    4.60
   5   3   2   13.00    4.30
   5   3   2   12.60    4.80
   5   3   2    7.70    5.40
  -5   3  -2   18.50    9.00
  -6  -3  -2   13.40    9.80
   6  -3   2   13.60   11.10
   6  -3   2   27.30   12.30
  -6  -3  -2   16.70    5.90
   6  -3   2   10.60   10.70
  -6  -3  -2   16.70    6.10
   6   3   2    6.50    5.00
  -6   3  -2    9.60    9.70
   6   3   2   16.70    5.20
  -6   3  -2   25.20   11.50
  -6   3  -2   11.30   10.00
  -6   3  -2   16.20   11.00
  -6   3  -2    2.90    6.90
   6   3   2   10.40    5.90
   6   3   2   10.20   11.20
  -7  -3  -2   12.60   12.10
   7  -3   2   19.10   12.70
   7  -3   2    7.80   10.80
  -7  -3  -2    6.70    6.80
  -7  -3  -2   10.30    6.70
   7  -3   2   22.60   14.00
   7  -3   2   19.90   10.90
   7   3   2    7.10    4.30
  -7   3  -2   10.90   13.10
  -7   3  -2    3.60   10.00
  -7   3  -2    9.80   12.20
  -7   3  -2   12.30   11.40
  -7   3  -2    9.40    9.40
   7   3   2    6.00   11.10
   7   3   2   24.60    8.50
   7   3   2   10.20    6.90
   7   3   2   25.70    7.80
  -8  -3  -2   60.49   12.80
   8  -3   2   14.90   12.30
  -8  -3  -2   61.29   16.60
  -8  -3  -2   21.30    8.50
   8  -3   2   40.60   17.80
  -8   3  -2   17.40   13.80
   8   3   2   40.80   17.50
  -8   3  -2   31.90   12.50
   8   3   2   26.50   10.60
  -8   3  -2   14.60   11.90
   8   3   2   57.09   11.40
   8   3   2   24.90   11.00
  -9  -3  -2    7.40   10.30
   9  -3   2   -6.80   14.10
   9  -3   2   -4.60   12.30
   9   3   2    9.50   10.70
   9   3   2    0.10   10.30
  -9   3  -2    6.90   11.20
  -9   3  -2   -4.20   12.40
   9   3   2   17.60   11.60
   9   3   2   15.80   15.80
  10  -3   2   71.39   20.90
  10  -3   2   37.00   17.80
  10  -3   2   89.49   25.70
  10   3   2   21.00   13.00
 -10   3  -2   31.60   15.70
  10   3   2   15.40   14.50
 -10   3  -2   76.59   22.10
  10   3   2   19.50   13.70
  11  -3   2    4.60   16.80
  11  -3   2   10.70   20.00
  11   3   2    5.70   21.70
  11   3   2   -7.70   11.70
 -11   3  -2  -21.10   14.30
 -11   3  -2  -10.20   14.00
  10  -4  -2   19.50   16.30
 -10  -4   2   23.60   11.40
  10  -4  -2   21.80   24.70
  10   4  -2   16.50   11.30
 -10   4   2   36.50   18.10
  10   4  -2   23.90   15.40
  10   4  -2   29.30   14.20
  10   4  -2   48.20   23.80
   9  -4  -2  149.59   31.80
  -9  -4   2  185.08   19.00
  -9  -4   2  154.88   27.00
   9  -4  -2  193.98   46.20
   9   4  -2  148.69   20.20
   9   4  -2  177.18   23.40
  -9   4   2  160.18   24.00
   9   4  -2  160.08   24.40
   9   4  -2  163.08   22.50
  -9   4   2  110.99   26.50
  -8  -4   2  117.29   22.50
  -8  -4   2  158.68   16.40
   8  -4  -2  152.78   31.40
   8  -4  -2  179.68   26.90
   8   4  -2  156.68   18.50
  -8   4   2  166.28   27.90
  -8   4   2  182.18   30.90
   8   4  -2  158.48   27.30
   8   4  -2  148.69   18.70
   8   4  -2  177.78   22.40
   7  -4  -2    8.30   14.40
  -7  -4   2   18.70   11.70
   7  -4  -2   17.70   16.20
  -7  -4   2   13.80    6.10
   7  -4  -2    8.60   11.70
  -7   4   2   21.80   11.50
   7   4  -2    6.20    6.70
   7   4  -2   18.40   11.50
  -7   4   2   45.40   14.90
   7   4  -2    5.70    7.40
  -7   4   2   10.10   11.50
   7   4  -2   22.70    8.80
   6  -4  -2   86.69   19.90
   6  -4  -2   87.49   18.10
   6  -4  -2  101.59   20.00
   6  -4  -2   74.19   17.00
  -6  -4   2   60.89    8.80
   6   4  -2   42.10    8.90
  -6   4   2   92.59   18.00
   6   4  -2   72.69   14.10
   6   4  -2   61.39    9.10
  -6   4   2   84.39   16.40
  -6   4   2   74.49   16.20
  -6   4   2   30.50   15.50
   6   4  -2   62.79   10.00
   6   4  -2   46.10    8.20
  -6   4   2   70.39   17.20
  -5  -4   2   70.29    8.40
   5  -4  -2   74.09   18.40
   5  -4  -2   92.79   15.50
   5  -4  -2   64.79   15.80
  -5  -4   2   69.19    7.10
   5  -4  -2   61.99   14.50
   5   4  -2   61.59    7.90
  -5   4   2   95.69   16.30
   5   4  -2   66.79    8.60
  -5   4   2   82.39   15.90
   5   4  -2   83.39   11.40
  -5   4   2   59.09   14.90
  -5   4   2  100.39   17.20
   5   4  -2   66.49   12.50
   5   4  -2   62.59    9.20
   4  -4  -2  192.18   17.10
   4  -4  -2  201.18   24.70
   4  -4  -2  179.78   18.30
  -4  -4   2  170.78   10.20
  -4  -4   2  188.18   10.20
   4  -4  -2  195.68   19.00
  -4   4   2  213.18   24.00
  -4   4   2  208.78   18.90
  -4   4   2  210.08   17.70
   4   4  -2  177.78   11.00
   4   4  -2  163.98   11.30
  -4   4   2  217.98   19.90
   4   4  -2  167.68   11.00
   4   4  -2  178.18   15.50
  -3  -4   2   40.30    5.80
   3  -4  -2   66.79   12.50
   3  -4  -2   55.79   12.20
   3  -4  -2   44.50   10.20
  -3  -4   2   52.19    6.90
   3   4  -2   42.50    6.70
  -3   4   2   43.80    9.80
   3   4  -2   33.90    7.90
  -3   4   2   36.80   11.40
   3   4  -2   47.40    7.20
  -3   4   2   43.30   10.60
  -3   4   2   51.09   11.70
  -2  -4   2   78.39   34.50
   2  -4  -2   61.59   46.10
   2  -4  -2   62.89   53.49
   2  -4  -2   52.69   31.80
   2  -4  -2  101.19   13.60
  -2  -4   2   78.29    9.50
   2  -4  -2  102.89   13.90
  -2  -4   2  104.69   34.80
   2  -4  -2   95.19   12.00
  -2  -4   2   87.79    7.70
   2   4  -2   84.59    8.70
  -2   4   2   34.90   45.30
  -2   4   2   19.80   34.80
  -2   4   2   92.49   13.50
  -2   4   2   65.99   44.80
   2   4  -2   20.20   22.40
  -2   4   2   98.89   12.70
  -2   4   2   48.10   44.80
   2   4  -2   90.59    8.40
  -2   4   2  130.19   14.90
   2   4  -2   89.29   10.20
   2   4  -2   32.70   31.10
   2   4  -2   90.49    8.70
   2   4  -2  144.49   51.49
   2   4  -2   43.60   26.10
  -2   4   2   85.39   13.90
   1  -4  -2  400.66  105.99
  -1  -4   2  226.98   15.00
   1  -4  -2  242.58   16.40
   1  -4  -2  241.58   16.10
   1  -4  -2  175.88   59.09
  -1   4   2  196.18   74.59
   1   4  -2  216.98   14.60
   1   4  -2  164.38   57.39
  -1   4   2  258.17   18.10
   1   4  -2  178.28   49.90
   1   4  -2  111.89   45.30
   1   4  -2  218.08   14.40
  -1   4   2  255.87   16.20
  -1   4   2  250.47   16.10
  -1   4   2  208.38   65.99
  -1   4   2  188.58   67.29
   1   4  -2  189.48   14.40
  -1   4   2  243.48   16.30
  -1   4   2  215.58   65.59
   1   4  -2  236.68   14.40
   0  -4  -2  762.52   33.20
   0  -4   2  935.91  158.88
   0  -4   2  744.13   35.00
   0  -4  -2  805.52  130.29
   0  -4   2  745.73   33.90
   0  -4  -2  827.52   41.30
   0  -4   2  675.03  117.19
   0   4  -2  754.62   33.80
   0   4   2  797.02  111.89
   0   4   2  723.83   32.90
   0   4  -2  648.24  111.09
   0   4   2  751.72   37.30
   0   4  -2  552.04  118.19
   0   4   2  895.41  132.89
   0   4  -2  742.53   34.70
   0   4  -2  708.53   34.00
   0   4   2  900.31  154.48
   0   4   2  775.02   33.10
   0   4  -2  614.94  110.59
   0   4  -2  692.63   35.30
   0   4   2  777.82   33.30
   0   4  -2  719.83  112.89
   0   4   2  694.13  107.39
   1  -4   2  140.09   11.50
  -1  -4  -2  129.99    9.00
  -1  -4  -2  122.99    9.30
   1  -4   2  144.39   13.70
   1  -4   2  121.89   56.99
   1  -4   2  167.48   13.60
  -1  -4  -2  128.29   37.50
   1  -4   2  110.19   41.90
   1  -4   2  130.39   67.09
   1   4   2  135.09    9.40
  -1   4  -2  140.09   13.40
  -1   4  -2  157.68   60.79
   1   4   2  138.89    9.30
   1   4   2   95.39   36.80
  -1   4  -2  144.89   13.90
  -1   4  -2  141.09   13.90
  -1   4  -2  146.49   12.50
  -1   4  -2   76.69   43.70
  -1   4  -2  163.38   58.49
   1   4   2  124.49    9.60
   1   4   2  137.39   40.20
  -1   4  -2  125.89   68.39
   1   4   2   88.09   31.80
   2  -4   2   11.30    7.70
   2  -4   2   19.00    8.40
   2  -4   2   -9.80   11.60
   2  -4   2   13.60    9.00
   2  -4   2   -4.60   24.70
   2  -4   2  -11.20   18.20
  -2   4  -2   34.30   42.20
  -2   4  -2   20.10   39.00
  -2   4  -2   17.00    8.10
  -2   4  -2    0.80    6.30
   2   4   2   10.40    3.20
   2   4   2   13.60    3.00
  -2   4  -2   12.60   31.70
  -2   4  -2  -16.70   15.60
   2   4   2   31.40   27.30
   2   4   2   25.80    7.90
  -2   4  -2   25.40    8.60
  -2   4  -2   18.60    8.60
   3  -4   2   53.39   12.10
   3  -4   2   59.99   13.10
   3  -4   2   64.19   12.80
   3  -4   2   64.89   12.50
  -3   4  -2   43.10   11.10
   3   4   2   62.59   11.10
   3   4   2   64.89   11.50
  -3   4  -2   65.39   12.80
  -3   4  -2   41.50   10.80
  -3   4  -2   39.50   11.30
   4  -4   2   10.30    9.90
   4  -4   2   25.00   11.10
   4  -4   2   24.90   11.80
   4  -4   2   16.30   10.80
  -4   4  -2   17.50   10.30
   4   4   2   18.70    8.60
  -4   4  -2   17.40   10.40
   4   4   2   19.10    7.80
  -4   4  -2    9.70    9.90
  -4   4  -2   12.80   10.20
  -4   4  -2   15.70    9.40
   5  -4   2   11.70   10.60
   5  -4   2   17.50   10.20
   5  -4   2   16.20   12.00
   5  -4   2   32.00   13.80
   5   4   2   17.70    3.90
  -5   4  -2    9.70   10.60
   5   4   2   23.80   11.80
  -5   4  -2   42.30   12.70
  -5   4  -2    4.90    9.00
  -5   4  -2   13.00   11.10
  -5   4  -2    6.70    8.10
   5   4   2   10.50    7.20
   6  -4   2  265.37   31.90
   6  -4   2  212.18   20.70
   6  -4   2  234.38   27.80
   6  -4   2  222.78   22.50
   6   4   2  187.98   18.90
  -6   4  -2  224.28   22.80
  -6   4  -2  224.38   29.80
   6   4   2  168.78   11.30
  -6   4  -2  250.67   23.80
  -6   4  -2  205.38   20.10
   6   4   2  186.88   13.10
   6   4   2  168.48   14.20
  -6   4  -2  203.98   25.70
   7  -4   2  317.77   27.80
  -7  -4  -2  257.37   16.50
   7  -4   2  343.87   41.20
   7  -4   2  288.97   36.70
  -7   4  -2  307.57   28.20
   7   4   2  264.77   16.50
   7   4   2  332.47   30.60
  -7   4  -2  352.86   31.90
   7   4   2  280.17   19.30
  -7   4  -2  328.77   29.10
   8  -4   2   74.09   19.50
  -8  -4  -2  103.49   10.70
   8  -4   2   75.39   22.90
   8   4   2  110.29   17.20
  -8   4  -2   70.79   21.60
  -8   4  -2   99.79   19.70
   8   4   2   91.09   20.00
   8   4   2   78.59   11.60
  -9  -4  -2   55.49   10.60
   9  -4   2   54.29   23.80
   9  -4   2   56.79   20.20
   9   4   2   44.00   11.30
   9   4   2   34.90   13.00
   9   4   2   41.30   22.80
  -9   4  -2   29.00   19.20
  -9   4  -2   38.40   17.70
  10  -4   2   44.60   24.00
  10  -4   2   87.69   19.90
 -10  -4  -2   71.59   14.50
  10   4   2   86.49   21.40
 -10   4  -2   29.10   18.40
  10   4   2   71.69   17.80
  10   4   2   72.49   15.80
   9  -5  -2   19.80   16.30
   9  -5  -2   -7.90   19.30
  -9   5   2   -9.10   16.90
  -9   5   2   18.10   17.50
   9   5  -2    8.50   14.60
   9   5  -2    5.90    8.60
   8  -5  -2   37.80   17.40
   8  -5  -2    5.10   18.30
   8   5  -2   15.80   10.70
   8   5  -2   30.90   17.50
  -8   5   2    7.40   15.80
   8   5  -2    6.30    6.80
   8   5  -2   22.80    8.50
  -8   5   2   26.50   17.40
   7  -5  -2   37.70   16.00
   7  -5  -2   19.90   18.20
   7   5  -2   15.60   15.60
  -7   5   2   27.80   13.70
   7   5  -2   20.80    7.40
  -7   5   2   21.50   12.90
   7   5  -2   14.90    9.20
   6  -5  -2  214.28   32.30
   6  -5  -2  143.49   22.90
   6  -5  -2  199.38   32.30
   6   5  -2  113.59   16.00
  -6   5   2  189.48   29.10
   6   5  -2  137.49   15.50
  -6   5   2  157.08   24.80
  -6   5   2  170.58   27.80
   6   5  -2  127.39   21.70
   5  -5  -2   99.29   18.50
   5  -5  -2  189.58   28.80
   5  -5  -2   96.39   24.00
  -5   5   2  129.49   18.50
  -5   5   2  151.08   23.30
   5   5  -2  129.79   18.40
  -5   5   2  148.89   22.90
   5   5  -2  131.89   20.00
  -5   5   2  124.49   20.20
   5   5  -2  115.29   13.30
   4  -5  -2   67.49   15.30
   4  -5  -2   72.49   14.90
  -4   5   2   53.29   14.10
  -4   5   2   41.20   15.50
  -4   5   2   79.29   15.60
   4   5  -2   42.00    4.50
   4   5  -2   52.49   14.60
  -4   5   2   64.89   15.10
  -3  -5   2  249.28   14.90
   3  -5  -2  307.57   22.80
   3  -5  -2  265.47   22.10
  -3  -5   2  276.67   13.50
  -3   5   2  299.37   21.30
   3   5  -2  254.17   14.20
  -3   5   2  252.57   24.60
  -3   5   2  287.17   22.80
   3   5  -2  241.38   17.30
  -3   5   2  287.17   22.60
   3   5  -2  247.88   15.80
   3   5  -2  239.68   19.30
  -2  -5   2    0.20    5.00
  -2  -5   2    2.70    6.40
   2  -5  -2   -2.00    7.30
   2  -5  -2    5.50    6.80
   2  -5  -2   -3.60    6.10
  -2   5   2   10.90    8.10
   2   5  -2    9.90    6.90
  -2   5   2    3.80    8.70
   2   5  -2   -1.50    5.10
  -2   5   2   -6.90    7.40
   2   5  -2   14.30    8.60
   2   5  -2   -0.90    7.00
  -2   5   2    5.80    9.80
   2   5  -2   -0.60    7.00
   1  -5  -2   15.70    8.90
   1  -5  -2    8.00    6.90
   1   5  -2   -3.20    5.70
  -1   5   2    8.70    6.90
   1   5  -2    8.00    7.60
  -1   5   2    5.60    9.30
   1   5  -2    3.60    7.60
  -1   5   2   16.40    8.30
   1   5  -2    6.50    7.50
  -1   5   2   10.70    8.00
   0  -5   2  144.59   13.60
   0  -5   2  133.59   16.90
   0   5  -2  123.09   15.40
   0   5  -2  125.79   17.80
   0   5  -2  128.29   15.00
   0   5   2  160.78   13.30
   0   5   2  134.99   15.50
   0   5   2  144.19   14.10
   0   5   2  130.09   17.10
   0   5  -2  125.99   16.70
  -1  -5  -2  120.99   11.20
   1  -5   2  187.28   20.70
  -1  -5  -2  158.88   11.90
   1  -5   2  174.78   15.80
   1   5   2  134.29   14.70
   1   5   2  138.69   18.00
  -1   5  -2  166.08   18.90
   1   5   2  120.79   11.00
  -1   5  -2  190.68   17.50
  -1   5  -2  172.48   15.60
  -1   5  -2  180.18   20.40
   1   5   2  150.28   11.40
   2  -5   2   27.00    9.40
   2  -5   2   20.90    9.30
   2  -5   2   -1.20    7.00
   2   5   2   13.80    4.50
   2   5   2    6.60    5.90
   2   5   2    6.80    8.10
  -2   5  -2    3.90    9.00
  -2   5  -2    0.70    7.80
  -2   5  -2    0.60    8.80
   2   5   2    8.20    3.90
  -2   5  -2    3.40    8.70
   3  -5   2   -1.80   10.90
   3  -5   2   -2.50    9.50
   3  -5   2    0.70    8.70
  -3   5  -2    2.50   10.20
  -3   5  -2   12.10   10.30
  -3   5  -2   -3.60    8.20
  -3   5  -2    4.60   10.00
   3   5   2    2.40    7.80
  -3   5  -2    0.10    9.50
   3   5   2    2.00    8.80
   4  -5   2   78.19   18.70
   4  -5   2   88.89   20.10
   4  -5   2   82.49   20.10
  -4   5  -2   94.19   17.20
  -4   5  -2   72.49   18.40
   4   5   2   67.79   14.60
   4   5   2   92.79   16.40
  -4   5  -2  102.79   17.90
  -4   5  -2   97.79   18.10
   5  -5   2   20.30   12.10
   5  -5   2   14.10   13.60
  -5   5  -2   -1.10   14.30
  -5   5  -2    5.30   11.20
  -5   5  -2    2.80   12.50
  -5   5  -2    9.70   11.00
   5   5   2    7.70    4.10
   5   5   2    3.20   10.70
   6  -5   2   17.80   13.40
   6  -5   2   19.70   16.00
   6  -5   2    8.30   15.30
   6   5   2    4.80   13.80
  -6   5  -2    2.50   13.90
  -6   5  -2  -20.80   14.10
  -6   5  -2    4.40   12.50
  -6   5  -2   -0.30   10.90
   6   5   2   12.70    6.00
   6   5   2    7.60    8.10
   7  -5   2   -1.70   10.90
   7  -5   2    6.30   17.10
   7   5   2    8.50    8.10
  -7   5  -2   15.00   15.00
   7   5   2   10.30   14.00
   7   5   2   11.90    7.60
   8  -5   2   12.90   16.00
   8  -5   2   26.30   20.20
  -8   5  -2   20.00   17.90
  -8   5  -2   11.20   16.70
   8   5   2   15.70    6.80
   8   5   2   -2.30   10.00
   9  -5   2   -4.90   19.90
   9  -5   2    4.20   17.00
  -9   5  -2    1.70   19.10
   9   5   2    4.00   18.70
  -9   5  -2   -0.80   15.40
   8  -6  -2   -3.30   22.90
  -8   6   2    1.50   15.00
  -8   6   2   20.30   18.50
   7  -6  -2   50.49   22.80
   7  -6  -2   24.10   25.30
   7   6  -2   21.10   10.70
   7   6  -2   38.30   11.40
  -7   6   2   42.80   23.90
  -7   6   2   59.29   21.80
   6  -6  -2   20.30   21.70
   6  -6  -2   63.29   23.50
   6  -6  -2   32.80   17.60
  -6   6   2   32.10   16.80
   6   6  -2   32.90   13.80
   6   6  -2   36.40    9.30
  -6   6   2   33.80   18.50
  -6   6   2   41.30   18.20
   5  -6  -2   43.00   15.80
   5   6  -2   20.40   15.10
  -5   6   2   26.50   14.60
  -5   6   2   35.10   17.20
   4  -6  -2   51.99   16.40
   4  -6  -2   23.30   12.10
   4   6  -2   32.70   10.40
  -4   6   2   32.70   18.80
  -4   6   2   37.90   13.70
  -4   6   2   16.30   16.80
  -4   6   2   34.10   13.60
   3  -6  -2    4.50   10.20
   3  -6  -2   30.70    9.90
  -3   6   2   20.70   16.60
   3   6  -2   22.60   10.70
   3   6  -2   14.50    6.40
  -3   6   2   25.60   15.50
   3   6  -2   13.20    7.30
   3   6  -2   25.00   12.10
  -3   6   2   27.00   16.00
   2  -6  -2   23.40   10.70
  -2  -6   2   46.60   10.30
  -2  -6   2   19.30    8.40
   2   6  -2   19.40   10.30
   2   6  -2   27.60   13.90
   2   6  -2   39.70   12.30
   2   6  -2   39.00    9.50
   2   6  -2   20.00    8.80
  -2   6   2   27.20   12.20
  -2   6   2    9.10   13.40
  -2   6   2   42.70   14.30
  -2   6   2   32.00   13.60
  -1  -6   2   16.40   12.10
   1  -6  -2    6.30    8.50
   1   6  -2    8.30   12.00
  -1   6   2    4.70    8.00
  -1   6   2    4.90   12.20
  -1   6   2    7.70   10.00
   1   6  -2    6.80    8.50
  -1   6   2   -0.40   12.00
   0  -6   2    3.20    8.00
   0   6   2   17.40    9.80
   0   6  -2   23.60   12.80
   0   6   2   17.90   13.00
   0   6  -2   13.00    9.20
   0   6  -2    8.30    9.60
   0   6   2    7.90    9.10
   0   6  -2    7.20    8.30
   1  -6   2   38.30   11.80
   1   6   2   48.10   10.40
   1   6   2   72.39   13.70
   1   6   2   47.80   15.20
  -1   6  -2   56.09   16.10
  -1   6  -2   64.09   19.40
  -1   6  -2   37.60   12.90
  -1   6  -2   60.89   14.60
   2  -6   2   36.00   14.40
   2   6   2   55.19   13.70
  -2   6  -2   37.00   13.40
   2   6   2   52.69   11.90
   2   6   2   44.70   15.30
  -2   6  -2   45.90   17.30
  -2   6  -2   39.80   15.90
   2   6   2   56.39    7.60
   2   6   2   67.39    8.30
  -2   6  -2   76.39   18.60
   3  -6   2   60.69   16.40
   3  -6   2   47.30   14.80
   3   6   2   67.59   19.90
   3   6   2   66.79   12.00
  -3   6  -2   35.30   16.40
  -3   6  -2   47.70   16.70
  -3   6  -2   35.40   17.40
   3   6   2   51.39   15.70
  -3   6  -2   66.39   17.90
   4  -6   2  213.58   22.50
   4  -6   2  194.58   30.80
   4   6   2  149.49   14.40
  -4   6  -2  248.98   29.20
   4   6   2  222.98   29.90
  -4   6  -2  187.18   28.60
  -4   6  -2  220.48   30.80
   5  -6   2   23.90   14.70
   5  -6   2   21.00   20.60
  -5   6  -2   57.99   18.10
  -5   6  -2   29.10   18.20
   5   6   2   29.10   15.20
  -5   6  -2   27.70   17.50
  -5   6  -2   24.50   21.70
   5   6   2   37.10   16.10
   5   6   2   49.80    7.80
   6  -6   2   -7.60   17.30
   6  -6   2   24.30   17.20
  -6   6  -2   17.40   15.40
  -6   6  -2   13.90   15.50
   6   6   2    8.40    6.30
  -6   6  -2   27.20   19.80
   6   6   2    0.50   11.10
   7  -6   2   21.60   17.20
   7  -6   2  -11.20   20.10
  -7   6  -2   11.90   17.90
  -7   6  -2   59.09   22.90
   7   6   2   16.70   10.10
   7   6   2    3.70    8.30
  -5   7   2    8.80   17.00
   5   7  -2   23.90   18.00
  -5   7   2   14.80   15.90
  -5   7   2   11.30   20.50
   5   7  -2   20.50   12.90
   5   7  -2   38.40   15.30
   4  -7  -2  114.99   15.70
  -4   7   2  116.89   26.80
   4   7  -2   67.49   16.00
  -4   7   2  147.19   24.60
   3  -7  -2   38.60   17.10
  -3   7   2   11.60   13.80
  -3   7   2    3.10   18.70
  -3   7   2   12.40   12.90
   2  -7  -2   46.90   15.60
   2   7  -2   37.40   15.30
   2   7  -2   20.10   10.30
   2   7  -2    8.30   10.10
  -2   7   2   62.29   16.40
  -2   7   2   16.60   15.50
  -2   7   2   14.80   12.80
  -1   7   2  127.89   22.40
   1   7  -2   77.09   19.50
  -1   7   2  179.78   28.20
   1   7  -2  122.59   19.90
  -1   7   2  115.49   22.10
  -1   7   2  135.59   23.90
   0   7  -2   66.19   15.10
   0   7   2   74.39   16.50
   0   7  -2   72.79   18.90
   0   7  -2   44.00   14.80
   0   7   2   70.19   18.80
   1  -7   2   10.80   14.90
   1   7   2    0.40   17.40
  -1   7  -2   13.00   18.10
  -1   7  -2    2.70   12.00
   1   7   2   11.50   12.80
   1   7   2   20.30   11.10
  -1   7  -2   13.10   15.70
   2  -7   2  132.89   22.30
  -2   7  -2  102.59   25.10
  -2   7  -2  122.29   27.10
  -2   7  -2  121.29   24.40
   3  -7   2   12.80   16.10
  -3   7  -2    2.60   16.60
  -3   7  -2   14.00   14.30
   3   7   2    5.80   15.60
   3   7   2    1.70   12.10
   4  -7   2   12.40   21.20
   4  -7   2   16.30   15.10
   4   7   2   15.20   12.60
  -4   7  -2    1.20   14.00
  -4   7  -2   -6.00   26.60
  -4   7  -2   -0.30   15.00
   4   7   2   16.30   16.40
   4   7   2    8.60   17.80
  -5   7  -2    2.30   14.20
  -5   7  -2   25.90   23.10
  -5   7  -2   35.70   22.00
   5   7   2   36.50   13.00
 -12   0   3   13.60   16.60
 -12   0   3   17.30   16.00
  12   0  -3   -2.80   15.40
  12   0  -3   30.70   22.40
  12   0  -3   -0.10   17.90
 -12   0   3   -3.30    6.10
  11   0  -3   -4.60   12.70
 -11   0   3   -7.90   11.40
  11   0  -3    6.20   13.70
 -11   0   3    5.30   11.40
 -11   0   3    6.00    5.80
 -10   0   3   -1.80    4.80
 -10   0   3  -10.70    9.90
 -10   0   3    0.50   10.20
  10   0  -3   12.10   10.90
  10   0  -3    6.60   15.00
  -9   0   3   -8.90    9.00
   9   0  -3   -8.10   10.80
   9   0  -3    2.50    9.70
  -9   0   3    5.80    8.70
  -9   0   3    3.60    5.20
   9   0  -3    5.10   10.30
   9   0  -3    8.60   10.90
   8   0  -3    5.30    8.90
   8   0  -3   25.80   11.70
  -8   0   3   30.20   11.80
  -8   0   3   16.10    5.80
  -8   0   3   17.40    9.20
  -8   0   3   21.80   11.30
   8   0  -3   20.50   12.80
  -8   0   3   15.30    8.30
  -7   0   3   -9.60   15.60
  -7   0   3   18.20    9.20
  -7   0   3   -5.20   17.90
   7   0  -3   11.00    7.80
   7   0  -3   15.10   40.50
  -7   0   3   -4.50   22.90
   7   0  -3    2.60    8.60
  -7   0   3    2.60    7.40
  -7   0   3  -17.70   11.90
   7   0  -3    5.90    7.90
   7   0  -3   32.90   34.60
   7   0  -3   -7.40   23.40
  -7   0   3   11.40    9.50
  -7   0   3    1.60    6.30
  -7   0   3   16.50    5.20
   7   0  -3   -1.50    6.50
   7   0  -3   19.40   39.90
  -7   0   3  -14.00    9.10
  -6   0   3   57.19   54.09
   6   0  -3   24.80    8.50
   6   0  -3   27.30    9.20
  -6   0   3   21.60    5.00
  -6   0   3   41.90   10.20
   6   0  -3   31.90   11.10
  -6   0   3   18.30    7.80
   6   0  -3   17.50   31.50
   6   0  -3    7.60   39.70
  -6   0   3   31.00   34.70
   6   0  -3   17.80    6.40
   6   0  -3   -6.70   12.90
  -6   0   3   21.60    9.10
  -6   0   3   -7.30   13.60
   6   0  -3    0.20   27.00
  -6   0   3   44.20   27.30
  -6   0   3   35.30    8.60
  -6   0   3   23.50   41.10
   5   0  -3   27.10    8.50
  -5   0   3   -3.70   15.40
  -5   0   3   19.00    6.90
   5   0  -3   -8.20   15.10
   5   0  -3    8.30   27.50
  -5   0   3   21.90   36.10
   5   0  -3   -5.80   19.70
  -5   0   3    9.30    4.00
  -5   0   3   23.90    9.00
   5   0  -3   22.90    8.30
   5   0  -3   12.50    5.80
   5   0  -3  -13.90   10.60
  -5   0   3   -7.60   23.60
  -5   0   3   49.50   31.70
  -5   0   3    6.30    6.30
  -5   0   3   15.90    7.40
  -5   0   3   19.80   18.90
   5   0  -3   17.30    8.70
  -4   0   3    2.10   23.40
  -4   0   3   31.30   28.30
   4   0  -3   -0.40   24.80
  -4   0   3   10.50    6.90
   4   0  -3   19.40   24.80
   4   0  -3   14.20    7.90
  -4   0   3    2.90    6.10
   4   0  -3    2.10    5.00
  -4   0   3  -16.20   14.60
  -4   0   3  -12.00   14.00
   4   0  -3   12.70    7.00
   4   0  -3   15.90    6.80
   4   0  -3    8.50   22.50
  -4   0   3    8.80    5.60
  -4   0   3    0.70   14.10
   4   0  -3    8.20   21.00
  -3   0   3  -16.80   12.90
  -3   0   3    9.60   19.20
  -3   0   3   16.60   27.10
   3   0  -3    7.30    5.00
   3   0  -3    8.00    5.80
  -3   0   3   -0.40    5.10
   3   0  -3   28.70   30.50
   3   0  -3   14.40    7.40
  -3   0   3  -10.10   13.20
   3   0  -3   12.10    5.70
  -3   0   3   11.20    6.20
   3   0  -3   10.50   20.60
  -3   0   3   11.50    5.30
   3   0  -3    9.10   20.50
   3   0  -3   10.90   19.30
  -3   0   3    5.70    5.70
   2   0  -3    5.90    5.00
   2   0  -3    7.90   17.00
   2   0  -3   13.90    4.00
  -2   0   3    1.20    4.50
  -2   0   3    7.60   16.50
  -2   0   3    7.50    5.00
   2   0  -3    1.70   13.90
  -2   0   3   50.59   29.90
  -2   0   3   11.80   22.80
  -2   0   3    6.40    4.70
   2   0  -3   10.10    4.70
   2   0  -3  -18.40    9.70
   2   0  -3    0.60   12.20
  -2   0   3    2.30   18.90
  -2   0   3    8.00    4.20
   2   0  -3   10.40    4.70
   1   0  -3    1.20    1.80
  -1   0   3    0.60    1.70
   1   0  -3    2.30    3.00
  -1   0   3   -0.40   12.10
  -1   0   3   18.80    9.60
   1   0  -3   -1.00    2.80
   1   0  -3    0.20    2.30
   1   0  -3   -4.50    9.90
  -1   0   3    0.90    2.70
   1   0  -3  -11.10    5.20
  -1   0   3   -3.90    7.00
  -1   0   3   -3.10    2.80
  -1   0   3   -0.20    2.80
  -1   0   3    1.90    2.40
  -1   0   3   -3.60    8.80
   1   0  -3   -1.20    6.70
   1   0  -3    1.50    2.80
  -1   0   3   -2.70   10.70
   1   0  -3    8.40   11.90
   1   0  -3    2.90    9.20
   1   0   3    1.40    3.10
  -1   0  -3   -3.30    2.60
   1   0   3    1.50    2.90
  -1   0  -3   -3.20    3.40
   1   0   3   -9.60    5.60
  -1   0  -3    0.80    3.30
   1   0   3    2.40   11.50
  -1   0  -3   -0.60   10.60
  -1   0  -3   -0.60   12.00
   1   0   3    0.00    2.60
   1   0   3   -1.30    9.40
  -1   0  -3    7.80   12.40
   1   0   3   -0.90   10.00
   1   0   3    5.00    3.50
  -1   0  -3    6.40   11.80
  -1   0  -3    1.30    3.10
  -1   0  -3   -4.10    9.00
  -1   0  -3   -2.20    2.50
   1   0   3   -1.60   10.10
   1   0   3   -6.80    2.30
   2   0   3    3.10    4.60
  -2   0  -3   -7.80   17.90
   2   0   3    1.30   19.80
   2   0   3    7.60    4.60
  -2   0  -3  -14.60   10.80
  -2   0  -3  -13.90   13.80
   2   0   3  -17.80   13.50
  -2   0  -3    8.10    3.90
  -2   0  -3    6.60   22.50
   2   0   3    3.80    3.90
   2   0   3    2.00    4.10
  -2   0  -3    1.60    3.80
  -2   0  -3    9.40    5.30
  -2   0  -3    6.20    5.70
   2   0   3   -5.90    9.50
  -2   0  -3  -22.80   18.10
   2   0   3    5.90   19.30
   2   0   3   -3.90   15.00
  -2   0  -3    7.20    4.10
   2   0   3    4.80    5.10
  -3   0  -3   12.30    6.30
   3   0   3   -8.50   19.40
  -3   0  -3    7.40   22.50
   3   0   3   14.00   22.30
   3   0   3   -7.70   19.10
  -3   0  -3   23.90   20.70
  -3   0  -3   14.50    5.60
   3   0   3   15.70    5.70
  -3   0  -3  -10.70   11.90
   3   0   3    8.40    4.40
   3   0   3   -3.30   13.80
  -3   0  -3   10.50   17.20
  -3   0  -3   13.00    6.10
   3   0   3   12.60    5.40
   3   0   3   20.60   21.00
   3   0   3   18.30    6.90
  -4   0  -3   -2.20    5.40
  -4   0  -3    5.50    5.10
  -4   0  -3  -10.60   10.80
  -4   0  -3   23.20   20.50
  -4   0  -3   -3.50   14.60
   4   0   3    3.80    5.60
   4   0   3    2.10    4.40
   4   0   3  -14.20    8.40
  -4   0  -3   -2.30   17.60
   4   0   3    1.10   22.00
   4   0   3    4.70   18.50
  -4   0  -3    9.70    7.30
   4   0   3   29.10   30.50
   4   0   3   14.70    6.30
   4   0   3    3.90    4.90
  -4   0  -3   21.20   31.10
   4   0   3   17.70    7.60
   4   0   3  -11.40   13.80
  -4   0  -3    9.00    4.40
  -4   0  -3    5.40    4.70
   5   0   3   49.40   39.20
  -5   0  -3    3.80    4.40
   5   0   3   -6.50   25.60
   5   0   3    3.00    5.40
  -5   0  -3  -13.10   11.90
  -5   0  -3    6.20    6.80
   5   0   3  -16.90   15.70
  -5   0  -3    7.40   24.10
   5   0   3   10.30    6.60
   5   0   3    4.60   24.90
   5   0   3   -2.30    4.10
   5   0   3   -1.20    7.00
  -5   0  -3   -5.80    5.20
  -5   0  -3    2.70    5.30
  -5   0  -3  -13.60   15.60
  -5   0  -3   -6.30   13.90
  -5   0  -3   13.10    8.60
   5   0   3    4.90    6.10
  -5   0  -3   35.70   37.30
   5   0   3  -14.80   13.60
   6   0   3  -15.10   13.00
  -6   0  -3    1.80    7.20
   6   0   3   23.60   33.30
   6   0   3    7.70    7.10
  -6   0  -3    4.80   22.80
  -6   0  -3  -11.80    9.20
   6   0   3    6.40    7.00
  -6   0  -3   -3.70   17.60
  -6   0  -3   14.50    9.20
   6   0   3    5.20    8.20
   6   0   3   -0.80    5.50
  -6   0  -3    2.00   33.30
  -6   0  -3    6.60    4.90
  -6   0  -3  -12.00    8.40
   6   0   3  -12.50   12.50
   6   0   3   42.30   40.20
  -6   0  -3   13.60    7.10
  -6   0  -3    3.70    6.20
   7   0   3   12.80    7.60
   7   0   3   23.40    8.50
   7   0   3   15.70    8.20
  -7   0  -3   10.90    5.80
  -7   0  -3   25.20    9.50
   7   0   3   43.80   12.90
  -7   0  -3   18.60    8.30
   8   0   3    4.80    8.90
   8   0   3   -3.80    7.70
  -8   0  -3    5.00    5.70
   8   0   3    9.10    9.80
  -8   0  -3    8.80    8.90
   8   0   3   -7.00    8.40
  -8   0  -3   12.30   12.20
  -8   0  -3    0.40    8.30
  -8   0  -3    9.40    7.90
  -9   0  -3   12.80    9.20
  -9   0  -3   12.60   11.30
   9   0   3   31.60   12.10
   9   0   3   14.50   10.70
   9   0   3   13.30   13.20
  -9   0  -3   15.20    7.10
 -10   0  -3   13.70   13.40
  10   0   3   -0.80   11.50
 -10   0  -3    9.20    7.10
 -10   0  -3   15.60   11.20
  10   0   3   10.90   11.70
  10   0   3   10.10   16.60
  11   0   3   17.40   16.30
  11   0   3  -12.20   11.00
  11   0   3   -0.90   13.30
 -11   0  -3  -12.20   10.10
 -11   0  -3   -0.60    7.00
 -11   0  -3    0.20   10.70
  12   0   3   -3.00   14.10
 -12   0  -3    4.20    7.80
 -12   0  -3   -0.30   14.50
 -12   0  -3   18.30   12.80
  12  -1  -3    1.40   15.70
 -12  -1   3   24.30   10.90
  12  -1  -3  -16.00   16.40
 -12  -1   3   11.50   15.70
  12  -1  -3   13.20   21.10
 -12   1   3    3.60   13.80
  12   1  -3   -0.90   14.10
 -12   1   3   -2.50    8.90
  12   1  -3    8.10   19.00
  12   1  -3   -0.20   15.70
 -12   1   3    5.00   15.40
  11  -1  -3   25.10   16.00
 -11  -1   3   16.80   15.50
 -11  -1   3   11.00    8.70
  11  -1  -3    7.70   19.00
  11  -1  -3    2.90   17.80
 -11   1   3   -7.40   11.00
 -11   1   3    0.00    7.80
  11   1  -3   18.30   14.70
  11   1  -3    5.20   13.20
  11   1  -3   -8.90   10.40
  10  -1  -3   12.20   13.40
 -10  -1   3   23.30   14.00
  10  -1  -3    5.90   16.20
 -10  -1   3   15.50    8.80
  10  -1  -3   14.60   14.20
 -10   1   3   18.60    9.40
 -10   1   3    9.10   13.50
  10   1  -3    6.50   12.20
 -10   1   3   15.40   11.80
  10   1  -3    3.40   15.30
  -9  -1   3   12.70    8.30
   9  -1  -3   16.80   13.80
  -9  -1   3    1.00    9.00
   9  -1  -3    7.90   10.50
  -9  -1   3   -1.00   12.30
   9  -1  -3   -8.50   12.40
   9   1  -3    1.40   11.50
  -9   1   3    8.10    7.10
  -9   1   3   12.40   11.70
   9   1  -3  -12.00    7.20
  -9   1   3   13.60    9.30
   9   1  -3    9.40   10.40
   9   1  -3   10.80   10.10
  -8  -1   3   97.49   13.30
  -8  -1   3   83.99   15.40
  -8  -1   3  125.59   19.00
   8  -1  -3  129.69   23.20
   8  -1  -3   93.09   15.30
   8  -1  -3  116.79   20.10
   8  -1  -3   98.39   19.10
  -8   1   3   97.39   14.10
   8   1  -3  101.39   16.80
  -8   1   3   96.79   15.00
   8   1  -3  118.19   18.10
   8   1  -3   80.89   17.00
   8   1  -3  109.19   16.90
  -8   1   3   98.79   20.10
  -8   1   3  137.69   21.40
  -8   1   3   96.09   18.60
  -7  -1   3  171.88   21.30
   7  -1  -3  126.09   19.90
   7  -1  -3  110.39   17.70
  -7  -1   3  145.99   17.80
   7  -1  -3  133.19   16.90
  -7  -1   3  130.19   17.00
  -7  -1   3  130.59   14.30
   7   1  -3  138.99   16.60
   7   1  -3  126.29   18.70
  -7   1   3  141.49   20.20
   7   1  -3  143.49   17.90
  -7   1   3  125.09   18.60
  -7   1   3  129.39   15.20
  -7   1   3  126.39   18.80
  -7   1   3  130.89   16.80
   7   1  -3  130.29   17.40
  -6  -1   3  252.57   18.10
  -6  -1   3  346.67   98.09
   6  -1  -3  233.58   85.69
   6  -1  -3  324.07  116.29
  -6  -1   3  207.48   80.39
   6  -1  -3  251.37   20.60
  -6  -1   3  363.56   83.29
   6  -1  -3  226.48   17.30
   6  -1  -3  319.87  119.19
   6  -1  -3  239.08   21.30
  -6  -1   3  274.87   16.70
  -6  -1   3  237.18   19.30
   6  -1  -3  222.58   19.60
   6  -1  -3  392.06  125.69
  -6   1   3  256.97   18.10
  -6   1   3  226.78   17.90
   6   1  -3  268.07   22.10
  -6   1   3  358.96  100.79
  -6   1   3  235.58  111.09
  -6   1   3  280.97   86.29
   6   1  -3  272.37   17.00
   6   1  -3  252.67   96.29
  -6   1   3  272.67   21.00
   6   1  -3  284.67   18.80
   6   1  -3  299.07   85.99
   6   1  -3  306.67   90.99
  -6   1   3  281.57   21.10
  -6   1   3  140.29   77.69
  -6   1   3  221.38   90.79
  -6   1   3  274.37   20.80
   6   1  -3  275.47   19.10
   6   1  -3  392.66  131.69
   5  -1  -3   15.70   37.70
   5  -1  -3  130.99   14.70
  -5  -1   3   94.79   48.50
   5  -1  -3  144.89   18.10
   5  -1  -3   90.39   57.19
  -5  -1   3  115.09   14.30
   5  -1  -3  154.58   87.09
  -5  -1   3  110.09   41.30
  -5  -1   3  102.09    9.20
   5  -1  -3  105.19   16.00
   5  -1  -3   90.89   50.79
  -5  -1   3  113.69   13.30
  -5  -1   3  117.89   59.49
   5  -1  -3   94.09   14.10
  -5   1   3  167.28   73.39
   5   1  -3  125.49   15.90
  -5   1   3  120.19   16.20
  -5   1   3   91.39   53.89
  -5   1   3   94.79   12.60
   5   1  -3  115.69   57.69
   5   1  -3  111.09   13.20
   5   1  -3  122.69   59.39
  -5   1   3  117.59   16.60
   5   1  -3  123.09   14.70
  -5   1   3  166.08   64.29
   5   1  -3  109.39   57.09
  -5   1   3  102.19   15.10
  -5   1   3  126.59   65.79
   4  -1  -3  500.95   27.20
   4  -1  -3  495.95   28.10
  -4  -1   3  596.74  111.29
   4  -1  -3  498.05   25.20
   4  -1  -3  505.55   27.00
   4  -1  -3  549.35  118.59
  -4  -1   3  521.85   25.90
   4  -1  -3  565.74  137.39
   4  -1  -3  513.75  118.79
   4  -1  -3  721.23  131.59
  -4  -1   3  507.75   78.89
  -4  -1   3  548.45   23.00
  -4   1   3  592.64  135.49
   4   1  -3  578.04  115.99
   4   1  -3  501.85   26.20
   4   1  -3  477.15   86.59
   4   1  -3  701.63  132.49
  -4   1   3  479.95   24.90
  -4   1   3  697.53  141.59
   4   1  -3  502.55   24.70
  -4   1   3  776.12  131.09
   4   1  -3  496.55   23.30
  -4   1   3  527.35   28.30
   4   1  -3  498.15   93.49
   4   1  -3  519.25   25.20
  -4   1   3  518.15   27.60
   3  -1  -3  658.63  116.59
   3  -1  -3  556.54   27.20
   3  -1  -3  680.93  108.39
   3  -1  -3  816.32  157.38
  -3  -1   3  588.34   22.60
   3  -1  -3  574.04   28.60
  -3  -1   3  524.95   54.99
   3  -1  -3  784.12  139.79
   3  -1  -3  504.85   24.60
  -3  -1   3  510.35   24.20
  -3  -1   3  686.93  102.19
  -3  -1   3  599.74   89.69
  -3  -1   3  501.15   24.60
   3  -1  -3  533.25   26.60
   3   1  -3  724.83  101.59
  -3   1   3  538.35   27.00
   3   1  -3  530.15   91.79
   3   1  -3  560.74   23.60
  -3   1   3  625.84  105.99
   3   1  -3  591.14  100.59
  -3   1   3  575.34   25.60
  -3   1   3  642.34  114.09
   3   1  -3  538.25   25.30
  -3   1   3  410.86   89.49
   3   1  -3  717.53   92.49
   3   1  -3  535.45   24.70
   3   1  -3  548.35   24.60
  -3   1   3  552.94   26.70
  -3   1   3  523.95   27.20
  -3   1   3  721.73  125.89
  -2  -1   3 1687.83   61.69
  -2  -1   3 1812.42   97.69
  -2  -1   3 1579.94   61.09
   2  -1  -3 1626.84   63.29
   2  -1  -3 1658.93   63.39
   2  -1  -3 1629.74   64.19
   2  -1  -3 1684.23  142.09
   2  -1  -3 1731.13  135.09
   2  -1  -3 1616.64   61.69
   2  -1  -3 1452.55  119.29
  -2  -1   3 1737.43   59.59
  -2  -1   3 1656.93  118.79
   2  -1  -3 1414.66  136.79
  -2  -1   3 1594.94   60.69
   2   1  -3 1656.73   61.19
  -2   1   3 1594.04   62.99
  -2   1   3 1590.74   63.89
  -2   1   3 1599.64  141.39
   2   1  -3 1740.23   60.29
  -2   1   3 1310.47  128.69
  -2   1   3 1550.14  128.29
   2   1  -3 1748.53   58.79
   2   1  -3 1700.53   61.49
  -2   1   3 1656.73   61.89
   2   1  -3 1645.54   80.89
   2   1  -3 1541.95  108.39
   2   1  -3 1713.23  103.49
   2   1  -3 1689.83  117.19
   2   1  -3 1586.04   60.89
   2   1  -3 1615.14  115.99
  -2   1   3 1518.65  122.89
  -2   1   3 1599.84   63.19
  -1  -1   3  691.33   43.90
   1  -1  -3  850.31   89.59
   1  -1  -3  820.02   73.69
  -1  -1   3  710.83   27.70
   1  -1  -3  818.22   29.60
   1  -1  -3  827.52   31.00
   1  -1  -3  767.62   77.29
  -1  -1   3  750.12   29.90
  -1  -1   3  864.91   69.79
   1  -1  -3  866.91   31.10
  -1  -1   3  831.32  111.69
   1  -1  -3  753.12   65.49
  -1   1   3  838.72   31.00
   1   1  -3  644.84   55.09
   1   1  -3  730.63   59.19
  -1   1   3  811.52   80.39
  -1   1   3  787.12   29.80
  -1   1   3  762.52   30.60
  -1   1   3  730.73   69.89
   1   1  -3  616.24   48.80
  -1   1   3  732.73   67.39
   1   1  -3  745.63   28.80
   1   1  -3  766.02   29.90
   1   1  -3  703.53   65.99
  -1   1   3  847.32   89.19
   1   1  -3  735.23   66.99
   1   1  -3  668.93   28.20
   1   1  -3  754.52   29.30
   0  -1   3   67.99    7.10
   0  -1   3   44.70   24.20
   0  -1  -3   68.39    5.20
   0  -1   3   64.29   23.70
   0  -1   3   85.59    6.80
   0  -1  -3   46.60   16.80
   0  -1   3  121.59   42.40
   0  -1   3   85.49    6.90
   0  -1   3   71.99    6.60
   0  -1   3   84.69   29.30
   0   1   3   47.30   23.10
   0   1  -3   78.59    6.60
   0   1   3   78.29   17.30
   0   1   3   73.89    5.20
   0   1  -3   95.49   28.70
   0   1  -3   69.69    7.00
   0   1  -3  117.19   32.20
   0   1   3   81.89    4.70
   0   1   3   75.89    5.30
   0   1  -3   79.89    6.70
   0   1   3   73.29   19.30
   0   1  -3   64.79   15.20
   0   1  -3   65.49    6.30
   0   1   3   62.29   20.10
   0   1  -3   73.29   34.30
   0   1  -3   75.49    4.50
   0   1  -3  140.29   34.90
   1  -1   3 1517.25   58.09
  -1  -1  -3 1597.84   54.49
   1  -1   3 1527.05  114.79
   1  -1   3 1371.56  109.69
  -1  -1  -3 1536.65   56.89
  -1  -1  -3 1571.34  104.09
   1  -1   3 1480.25   58.29
   1  -1   3 1480.35   57.09
  -1  -1  -3 1488.45   54.49
   1  -1   3 1576.84   57.69
   1  -1   3 1602.54  118.09
   1  -1   3 1623.24  109.39
   1  -1   3 1559.34  127.19
   1  -1   3 1539.45   58.19
  -1   1  -3 1569.24   57.79
  -1   1  -3 1457.65   56.89
  -1   1  -3 1640.84  118.39
   1   1   3 1631.84  105.49
  -1   1  -3 1524.35  125.09
   1   1   3 1570.74   54.99
   1   1   3 1521.55   71.79
   1   1   3 1638.84   77.39
   1   1   3 1506.45   57.39
  -1   1  -3 1495.15   57.99
  -1   1  -3 1512.15  112.59
   1   1   3 1565.74   56.89
   1   1   3 1533.05   54.49
  -1   1  -3 1546.25  115.99
  -1   1  -3 1493.65   58.29
  -1   1  -3 1512.45  105.19
  -1   1  -3 1484.65   57.89
   1   1   3 1609.04  111.79
  -2  -1  -3   84.49    7.50
  -2  -1  -3   66.99   23.40
  -2  -1  -3  104.29   33.30
  -2  -1  -3   99.19   30.10
  -2  -1  -3   82.89   38.50
  -2  -1  -3   94.79   10.20
   2  -1   3   92.09   44.10
   2  -1   3   41.70   31.80
   2  -1   3  108.99   40.80
   2  -1   3  112.69   11.80
   2  -1   3  129.09   12.40
   2  -1   3  109.99   11.40
   2  -1   3  128.09   46.60
  -2  -1  -3   81.09    6.40
  -2  -1  -3   87.29    6.40
   2  -1   3  135.89   50.99
   2  -1   3   87.09    8.80
   2  -1   3   93.99    9.20
   2   1   3   97.79   22.30
  -2   1  -3  112.99   11.60
   2   1   3   81.69    4.90
   2   1   3  118.79   33.20
  -2   1  -3   23.50   25.70
  -2   1  -3  102.49   11.60
  -2   1  -3   95.19    9.10
  -2   1  -3  158.38   49.50
  -2   1  -3   89.99    9.40
   2   1   3  106.19   21.00
   2   1   3   73.89    7.40
  -2   1  -3  107.49   40.90
  -2   1  -3  110.09    9.20
   2   1   3   91.99   26.30
   2   1   3   98.39    9.80
  -2   1  -3   78.29   39.90
  -2   1  -3  154.78   57.89
   2   1   3   72.09    6.40
   2   1   3  100.29   28.60
   2   1   3   94.59    5.20
   2   1   3   72.39    6.20
   2   1   3  210.58   57.79
   3  -1   3  105.89   11.50
  -3  -1  -3   92.69   30.40
  -3  -1  -3   86.79    8.00
  -3  -1  -3  117.99   36.70
   3  -1   3   88.79   44.50
   3  -1   3   62.59   35.90
   3  -1   3   93.59   12.00
  -3  -1  -3   90.89   36.90
  -3  -1  -3  121.69   22.70
  -3  -1  -3   79.59    4.80
  -3  -1  -3   90.99    5.60
   3  -1   3   97.99   12.20
   3  -1   3   72.79   42.10
  -3  -1  -3  119.99   13.00
   3  -1   3  126.89   49.60
   3  -1   3  105.79   12.00
   3  -1   3   76.69   49.70
  -3  -1  -3   90.09   19.10
   3  -1   3  106.29   12.90
  -3  -1  -3   49.20   40.20
  -3  -1  -3   82.79    7.30
  -3  -1  -3   75.69    7.50
   3   1   3   97.99   12.70
   3   1   3   69.09    7.50
  -3   1  -3   95.69   12.20
  -3   1  -3  109.29   12.30
  -3   1  -3   89.99   10.10
   3   1   3  105.09   38.70
   3   1   3   88.19    7.40
  -3   1  -3  106.29   12.90
   3   1   3   80.39    7.60
   3   1   3   94.69   33.30
   3   1   3   59.79   25.50
   3   1   3  120.89   33.40
   3   1   3   84.19    6.50
   3   1   3   98.79   43.90
  -3   1  -3   63.29   39.60
  -3   1  -3  106.79   52.59
  -3   1  -3   78.29   40.20
  -3   1  -3   96.09   10.80
  -3   1  -3   58.59   39.40
  -3   1  -3   77.09   40.60
  -4  -1  -3   28.30   18.80
  -4  -1  -3   45.00   24.20
  -4  -1  -3    3.60   16.00
   4  -1   3   29.00   31.90
   4  -1   3   23.10    8.40
   4  -1   3   55.59   46.00
   4  -1   3   30.50    9.80
  -4  -1  -3   28.70    7.00
   4  -1   3   44.40    9.50
   4  -1   3   18.70   24.40
  -4  -1  -3   42.20   11.00
  -4  -1  -3   26.90    5.40
   4  -1   3   87.59   52.09
   4  -1   3   33.00    8.00
  -4  -1  -3   35.50   38.70
  -4  -1  -3   34.80    5.00
  -4   1  -3   47.60   46.90
   4   1   3   31.90    5.90
  -4   1  -3   -4.50   17.30
   4   1   3   21.70    9.10
  -4   1  -3   12.80    7.10
  -4   1  -3   23.60    6.70
   4   1   3   64.59   34.60
  -4   1  -3   19.70   29.00
  -4   1  -3   37.90   10.10
  -4   1  -3   32.10    8.50
   4   1   3   20.30   22.60
   4   1   3   24.70    6.70
   4   1   3   38.20    5.80
   4   1   3   28.50   37.70
   4   1   3   19.00   19.30
  -4   1  -3   77.59   50.49
   4   1   3   45.80   22.80
  -4   1  -3   44.90   36.90
  -4   1  -3   31.60    9.20
   4   1   3   30.70    9.90
  -5  -1  -3   60.49   40.60
   5  -1   3   86.99   14.10
  -5  -1  -3  132.89   16.30
  -5  -1  -3  122.19    9.10
   5  -1   3   53.99   50.29
  -5  -1  -3  144.89   41.40
   5  -1   3   97.29   13.20
  -5  -1  -3  126.19    9.10
  -5  -1  -3   88.79   55.19
   5  -1   3   56.49   53.99
   5  -1   3  125.59   16.30
  -5  -1  -3  140.79   40.10
   5  -1   3   53.69   46.70
  -5  -1  -3   99.29   12.80
   5  -1   3  115.89   17.20
  -5  -1  -3  126.59   67.69
  -5  -1  -3   98.49   10.40
   5  -1   3  163.08   82.29
   5   1   3   54.09   38.20
  -5   1  -3  128.29   16.20
  -5   1  -3   95.29   12.60
  -5   1  -3  113.39   15.60
  -5   1  -3   26.90   33.30
  -5   1  -3  191.28   75.49
  -5   1  -3  189.08   80.19
  -5   1  -3   79.99   60.09
   5   1   3  137.09   17.00
   5   1   3  121.19    9.90
  -5   1  -3  100.59   14.00
   5   1   3  127.09   12.00
   5   1   3  142.99    9.50
   5   1   3  179.98   79.09
   5   1   3  110.19   43.90
   5   1   3  128.59   11.50
  -5   1  -3  105.89   63.49
  -5   1  -3  136.29   16.90
   5   1   3   91.49   33.00
   5   1   3   82.69   48.10
   6  -1   3   50.49   48.20
  -6  -1  -3   18.20    5.70
   6  -1   3    8.60   22.80
   6  -1   3   10.90    9.10
  -6  -1  -3   60.49   53.19
  -6  -1  -3   21.30    5.30
   6  -1   3   13.60   31.80
  -6  -1  -3   34.80   10.80
   6  -1   3   20.30   43.40
   6  -1   3   14.30    8.10
  -6  -1  -3   83.29   31.70
  -6  -1  -3    7.70   16.00
  -6  -1  -3   24.70    7.20
   6  -1   3   13.00    8.00
  -6  -1  -3   47.70   42.80
   6   1   3    2.80   20.20
   6   1   3   34.00   11.30
   6   1   3   18.60    7.00
   6   1   3    1.00   21.70
  -6   1  -3   14.90    8.20
  -6   1  -3   33.10   42.30
  -6   1  -3   -6.70   22.60
  -6   1  -3   11.90    9.00
   6   1   3   31.80   42.30
  -6   1  -3   14.40   31.60
  -6   1  -3   20.90    6.90
   6   1   3   21.00    6.80
  -6   1  -3   -4.90   18.10
   6   1   3    9.70   19.90
  -6   1  -3   13.50    7.60
   6   1   3   22.70    7.20
   6   1   3   32.50   36.50
  -6   1  -3   17.40    9.10
  -6   1  -3   16.80   34.50
  -7  -1  -3  103.49    9.50
   7  -1   3  131.69   17.40
   7  -1   3  151.98   20.20
  -7  -1  -3  118.09   15.60
   7  -1   3  132.09   19.90
  -7  -1  -3  110.89   17.10
  -7  -1  -3   99.79   10.40
   7  -1   3  121.89   19.30
  -7   1  -3  116.09   15.40
  -7   1  -3  120.49   20.00
   7   1   3  118.39   16.00
   7   1   3  118.79   15.90
  -7   1  -3  113.99   18.60
   7   1   3  130.09   20.40
  -7   1  -3  116.49   16.50
   7   1   3  119.59   12.20
   7   1   3  115.49   11.10
  -7   1  -3  138.49   20.00
  -8  -1  -3    3.60    8.80
   8  -1   3   11.20    9.30
   8  -1   3    8.80   11.70
  -8  -1  -3   14.70    9.00
  -8  -1  -3   12.70    7.10
   8  -1   3    2.70    9.30
  -8  -1  -3   -8.90    9.60
  -8  -1  -3   14.00    5.30
   8  -1   3  -11.00    8.10
   8   1   3   12.50    8.50
   8   1   3    7.70    8.40
  -8   1  -3    9.00    8.30
  -8   1  -3   -2.00    8.50
   8   1   3   -2.70    9.00
   8   1   3    3.40    8.20
  -8   1  -3   -2.40    8.00
  -8   1  -3    7.80    7.40
   9  -1   3   33.00   16.00
  -9  -1  -3   27.50   13.80
   9  -1   3   27.60   11.90
  -9  -1  -3   27.40    6.50
   9  -1   3   12.70   13.20
  -9  -1  -3   26.10    9.20
  -9   1  -3   27.80   10.40
  -9   1  -3   28.40   12.30
   9   1   3   22.30   12.50
   9   1   3   19.90   11.10
   9   1   3   19.90   11.40
   9   1   3   29.70   17.00
  -9   1  -3   30.10   14.40
 -10  -1  -3   44.90    7.70
  10  -1   3   30.20   17.60
  10  -1   3   23.20   13.50
  10  -1   3   17.30   15.20
 -10  -1  -3   42.40   14.90
 -10   1  -3   29.00   15.20
  10   1   3   27.90   15.20
  10   1   3   35.30   15.30
 -10   1  -3   44.60   17.20
 -10   1  -3   30.30   12.60
  11  -1   3   22.30   14.50
 -11  -1  -3   12.20   13.50
  11  -1   3   11.60   12.50
  11  -1   3   26.10   18.50
 -11  -1  -3   21.90    5.70
 -11  -1  -3   16.90    9.60
 -11   1  -3    5.10    9.70
  11   1   3   12.50   13.70
  11   1   3    0.90   14.50
 -11   1  -3   -4.20   11.60
 -11   1  -3   24.60   17.50
  11   1   3    9.00   18.40
 -12  -1  -3   -1.90   14.20
  12  -1   3   -5.20   19.10
  12  -1   3   -3.60   14.10
  12  -1   3    2.00   12.30
 -12  -1  -3   -1.80    9.10
  12   1   3   15.60   17.30
 -12   1  -3   10.30   19.80
 -12   1  -3   -6.40   11.30
  12   1   3    2.30   14.80
  12  -2  -3  -13.20   13.40
  12  -2  -3   -9.30   19.10
 -12  -2   3    5.60   12.80
  12  -2  -3  -12.60   21.40
  12   2  -3   18.90   17.00
 -12   2   3   10.10   19.90
  12   2  -3   13.50   18.60
 -12   2   3   -5.00   11.90
  12   2  -3    1.60   17.30
 -12   2   3    0.20   14.20
 -11  -2   3    9.90   10.80
  11  -2  -3    9.60   13.80
  11  -2  -3   -3.10   12.70
  11  -2  -3   29.20   22.40
  11   2  -3   29.60   22.30
  11   2  -3   -1.20   12.60
  11   2  -3    3.20   13.60
 -11   2   3   -0.80   10.10
 -11   2   3   23.60   16.10
 -11   2   3   25.70   15.70
  10  -2  -3   55.99   18.00
 -10  -2   3   72.29    8.20
  10  -2  -3   58.09   20.40
 -10  -2   3   69.79   17.30
  10  -2  -3   74.39   21.00
  10   2  -3   53.29   20.30
 -10   2   3   40.20   14.60
 -10   2   3   61.29   19.30
  10   2  -3   93.09   19.40
   9  -2  -3   41.50   15.40
   9  -2  -3   41.40   18.70
  -9  -2   3   39.20    6.40
  -9  -2   3   59.69   13.60
  -9  -2   3   46.30   15.90
   9  -2  -3   60.09   19.20
  -9   2   3   27.20   15.40
  -9   2   3   51.19   15.80
   9   2  -3   31.90   15.90
   9   2  -3   52.99   13.50
   9   2  -3   20.70   12.60
   9   2  -3   54.99   17.80
  -9   2   3   40.70   12.10
  -8  -2   3   26.70    5.30
  -8  -2   3   31.80   10.80
  -8  -2   3   22.70   11.80
   8  -2  -3   35.80   15.30
   8  -2  -3   11.90   12.00
   8  -2  -3    9.10   10.30
  -8  -2   3   21.70    9.70
  -8   2   3   -2.90    7.70
  -8   2   3   28.50   14.30
   8   2  -3   14.00    8.80
   8   2  -3   16.20   10.90
   8   2  -3    1.80    7.80
  -8   2   3   28.40   11.60
  -8   2   3   20.50   12.20
  -7  -2   3  193.48   21.80
   7  -2  -3  235.18   29.10
   7  -2  -3  151.78   21.40
  -7  -2   3  165.58   15.20
  -7  -2   3  140.69    8.80
  -7  -2   3  138.69   14.10
   7  -2  -3  176.08   16.30
   7  -2  -3  201.58   20.10
  -7   2   3  156.08   18.70
   7   2  -3  147.89   14.50
   7   2  -3  182.98   20.50
   7   2  -3  165.18   15.40
  -7   2   3  205.08   26.40
  -7   2   3  155.48   16.10
  -7   2   3  165.08   22.30
   7   2  -3  169.48   21.70
  -7   2   3  210.68   28.40
   6  -2  -3  147.19   20.30
   6  -2  -3  127.49   20.50
   6  -2  -3  155.18   90.49
  -6  -2   3  135.09   16.90
   6  -2  -3  108.79   78.59
  -6  -2   3  164.68   76.49
  -6  -2   3  120.29   14.10
   6  -2  -3   87.39   69.99
   6  -2  -3  139.09   19.90
   6  -2  -3   98.89   14.70
  -6  -2   3  107.99   13.50
  -6  -2   3   84.89   23.50
  -6  -2   3   32.50   34.90
   6  -2  -3   73.09   50.99
  -6  -2   3   83.29    6.30
  -6  -2   3   69.29   44.60
   6   2  -3   98.99   13.50
  -6   2   3   59.19   51.69
   6   2  -3  166.78   74.29
  -6   2   3  131.49   16.50
  -6   2   3  132.79   19.50
  -6   2   3  142.89   19.20
  -6   2   3  100.49   62.99
   6   2  -3  114.99   12.90
   6   2  -3  113.99   16.20
  -6   2   3  141.59   20.10
  -6   2   3  136.09   88.89
   6   2  -3   22.00   35.20
   6   2  -3  110.29   13.70
  -6   2   3   76.59   73.19
   6   2  -3   50.49   38.40
   5  -2  -3  789.02   40.60
  -5  -2   3  677.63  115.49
   5  -2  -3  930.31  175.98
  -5  -2   3  950.90  148.49
  -5  -2   3  834.82  145.39
   5  -2  -3  716.23   37.70
  -5  -2   3  717.93   34.80
   5  -2  -3  741.23   35.30
   5  -2  -3  997.60  200.58
   5  -2  -3  596.14  159.58
  -5  -2   3  710.83   32.90
  -5  -2   3  697.23   32.30
   5  -2  -3  782.32  150.48
   5  -2  -3  681.03   37.00
   5   2  -3  714.23  110.79
   5   2  -3  698.43   34.60
  -5   2   3  853.31  164.58
  -5   2   3  741.83   38.20
  -5   2   3 1287.87  221.48
  -5   2   3  697.33   37.70
   5   2  -3  702.43   33.10
   5   2  -3  788.22  131.99
   5   2  -3  657.53  127.89
  -5   2   3  783.22   36.00
  -5   2   3 1019.60  190.08
   5   2  -3  694.73  134.29
  -5   2   3 1200.38  254.87
   5   2  -3  699.33   31.60
   5   2  -3  680.13   32.40
  -5   2   3  698.53   37.20
   4  -2  -3 1273.17   55.49
   4  -2  -3 1607.74  214.58
   4  -2  -3 1754.62  279.87
   4  -2  -3 1243.68   50.99
   4  -2  -3 1227.08   53.49
  -4  -2   3 1299.77  113.49
   4  -2  -3 1280.47  218.98
   4  -2  -3 1228.98   53.29
  -4  -2   3 1147.49   47.70
  -4  -2   3 1153.88   47.70
  -4  -2   3 1216.88   49.80
  -4  -2   3 1368.06  121.29
  -4  -2   3 1159.58  121.39
   4  -2  -3 1611.44  223.78
   4   2  -3 1195.68   48.60
  -4   2   3  998.40  168.78
  -4   2   3 1555.84  211.18
  -4   2   3 1181.98   52.99
   4   2  -3 1185.98   46.70
  -4   2   3 1426.06  194.68
   4   2  -3 1231.38  119.49
   4   2  -3 1125.89   47.70
  -4   2   3 1195.98   50.79
   4   2  -3 1232.78  120.29
  -4   2   3 1157.68   53.19
  -4   2   3 1618.94  229.18
   4   2  -3 1210.08   43.90
   4   2  -3 1209.98   72.79
   4   2  -3 1230.98  128.59
   4   2  -3 1145.89   70.99
   4   2  -3 1151.68   49.30
  -4   2   3 1174.88   52.69
   4   2  -3 1388.86  109.39
   3  -2  -3   53.79   49.10
   3  -2  -3  162.68   57.69
  -3  -2   3  107.29   36.50
  -3  -2   3   67.49   31.50
  -3  -2   3  128.79   42.10
   3  -2  -3   95.09   13.60
   3  -2  -3  131.69   13.80
  -3  -2   3   89.19    8.10
  -3  -2   3   94.09    8.00
   3  -2  -3   31.10   35.80
  -3  -2   3   86.49    8.80
   3  -2  -3  141.09   15.60
   3   2  -3   91.89    8.60
  -3   2   3   78.29   49.50
   3   2  -3   95.99    8.80
  -3   2   3   56.59   35.60
   3   2  -3  158.68   47.60
  -3   2   3  120.59   14.50
   3   2  -3   96.29   28.70
   3   2  -3   96.49    8.50
  -3   2   3  189.18   84.29
  -3   2   3  131.39   56.49
   3   2  -3   85.59   38.30
  -3   2   3  118.29   14.50
   3   2  -3  142.69   42.50
  -3   2   3  105.09   10.10
   3   2  -3   94.29    7.20
   2  -2  -3  974.30  135.29
   2  -2  -3 1291.27  178.38
   2  -2  -3  920.21   40.50
   2  -2  -3  962.90   38.90
  -2  -2   3 1038.90   86.09
   2  -2  -3  867.31   40.20
   2  -2  -3  950.90   96.09
  -2  -2   3  979.30   37.80
   2  -2  -3  834.62  132.39
   2  -2  -3  993.50   43.10
  -2   2   3  956.30  134.59
  -2   2   3  937.01   39.00
   2   2  -3 1029.80   37.80
  -2   2   3  898.21   40.40
  -2   2   3  866.81   39.90
   2   2  -3  932.51   83.89
  -2   2   3  960.70   42.10
   2   2  -3  944.51   36.50
   2   2  -3  981.30   77.29
  -2   2   3 1041.50  152.98
   2   2  -3  968.30   85.19
  -2   2   3 1002.30  160.98
  -2   2   3 1147.99  111.69
   2   2  -3 1008.70   37.70
  -1  -2   3 1200.68   97.29
   1  -2  -3 1274.67   46.30
  -1  -2   3 1169.88   48.10
   1  -2  -3 1207.18   93.69
  -1  -2   3 1225.88   46.80
   1  -2  -3 1176.78   47.90
  -1  -2   3 1039.30   90.29
   1  -2  -3 1099.79  110.19
   1  -2  -3 1163.18   47.70
   1  -2  -3 1140.89  102.59
  -1   2   3 1226.48  114.89
  -1   2   3 1170.18   47.70
  -1   2   3 1188.08   46.60
  -1   2   3 1198.58   47.90
  -1   2   3 1282.17   50.49
   1   2  -3 1298.77   44.40
   1   2  -3 1358.46  109.99
   1   2  -3 1286.87   47.40
  -1   2   3 1212.08  106.69
   1   2  -3 1218.78   69.59
  -1   2   3 1274.67  102.49
  -1   2   3 1382.16  132.19
   0  -2   3  599.44   79.29
   0  -2   3  428.36   20.20
   0  -2   3  426.86   19.60
   0  -2  -3  289.37   51.99
   0  -2  -3  389.66   17.80
   0  -2   3  520.95   89.99
   0  -2   3  469.45   73.29
   0  -2   3  423.46   18.70
   0   2   3  341.97   56.79
   0   2  -3  380.16   17.20
   0   2   3  383.26   17.60
   0   2  -3  425.46   20.00
   0   2  -3  508.75   75.29
   0   2   3  326.47   50.69
   0   2  -3  432.46   45.70
   0   2  -3  429.86   19.30
   0   2   3  507.95   45.90
   0   2  -3  494.75   92.79
   0   2  -3  414.56   19.50
   0   2   3  396.16   17.80
   0   2  -3  538.05   83.99
   0   2   3  414.56   16.80
   1  -2   3  991.10  150.48
   1  -2   3  825.02   33.00
   1  -2   3  824.52   33.20
   1  -2   3 1111.29  137.59
   1  -2   3  794.42   84.49
   1  -2   3  763.62   34.10
   1  -2   3  779.22   33.80
  -1  -2  -3  790.72   28.50
  -1  -2  -3  770.02   44.00
  -1   2  -3  792.92   81.19
   1   2   3  768.22   28.30
  -1   2  -3  756.72   33.60
  -1   2  -3  924.71  134.09
  -1   2  -3  746.73   34.30
  -1   2  -3  871.21  122.39
  -1   2  -3  887.01  119.39
  -1   2  -3  786.62  113.69
  -1   2  -3  763.72   32.20
  -1   2  -3  834.62   33.50
   1   2   3  753.82   28.60
  -1   2  -3  771.62   34.20
   2  -2   3  839.72   36.80
   2  -2   3  913.71  145.89
   2  -2   3  818.02   36.10
   2  -2   3  814.62   35.30
   2  -2   3 1073.69  141.59
   2  -2   3  827.22  132.49
   2  -2   3  766.12   36.50
   2  -2   3 1002.20  139.29
  -2   2  -3 1035.20  144.39
  -2   2  -3  831.12   37.20
   2   2   3  953.60   92.09
   2   2   3  896.91  122.69
  -2   2  -3  820.02   35.60
  -2   2  -3 1128.59  191.48
  -2   2  -3 1051.49  146.79
  -2   2  -3  761.32   35.80
   2   2   3  839.32   35.20
   2   2   3  825.42   34.00
  -2   2  -3  795.72   35.30
  -2   2  -3  976.00  135.99
  -2   2  -3  877.11  124.79
  -2   2  -3  766.52   36.30
   3  -2   3  332.77   94.29
   3  -2   3  352.56  106.69
   3  -2   3  265.37   77.49
   3  -2   3  278.47   18.80
  -3  -2  -3  252.87   11.40
  -3  -2  -3  299.57   39.90
  -3  -2  -3  275.17   17.20
   3  -2   3  250.37   17.00
   3  -2   3  245.58   18.30
  -3  -2  -3  270.57   68.79
  -3  -2  -3  268.67   11.70
   3  -2   3  228.58   76.89
   3  -2   3  306.17   21.90
   3   2   3  274.47   40.10
   3   2   3  294.27   14.80
  -3   2  -3  272.27   84.59
  -3   2  -3  375.96   91.09
   3   2   3  298.97   59.29
   3   2   3  275.07   11.90
  -3   2  -3  231.28   18.20
  -3   2  -3  316.07   86.89
  -3   2  -3  391.36  100.39
  -3   2  -3  254.77   17.20
   3   2   3  253.17   11.90
  -3   2  -3  105.69   52.69
   3   2   3  226.88   66.49
  -3   2  -3  254.57   17.60
  -3   2  -3  274.97   17.60
  -3   2  -3  263.77   17.60
   3   2   3  297.17   17.60
   4  -2   3   -3.60   31.30
  -4  -2  -3    1.10   14.20
   4  -2   3   14.70    8.30
  -4  -2  -3   -4.00   10.00
  -4  -2  -3   14.40    4.60
  -4  -2  -3   18.80    7.90
   4  -2   3   15.40    8.40
   4  -2   3    5.10    6.30
   4  -2   3   30.10   44.80
   4  -2   3   13.40    9.20
  -4  -2  -3   11.80    4.20
   4  -2   3   33.10   37.20
   4  -2   3    8.00   23.30
  -4  -2  -3   60.19   30.80
   4   2   3   23.00    5.10
  -4   2  -3    3.80    5.80
   4   2   3    9.20   11.00
   4   2   3   14.40    4.60
  -4   2  -3    0.90   28.60
   4   2   3    2.50   14.40
  -4   2  -3   15.90    7.90
  -4   2  -3   33.40   10.00
  -4   2  -3   15.70    8.20
   4   2   3   10.50   17.60
   4   2   3   11.30   27.40
  -4   2  -3   15.90    8.10
  -4   2  -3   37.30   35.90
  -4   2  -3    3.90   21.20
   4   2   3   31.40    9.30
  -4   2  -3  -16.80   17.00
   4   2   3   19.50    4.10
  -4   2  -3  -17.80   14.20
   4   2   3   24.20    5.40
   4   2   3   10.80   13.70
   5  -2   3   -3.70   35.80
   5  -2   3   12.90   25.30
   5  -2   3   36.70    9.20
  -5  -2  -3   11.50    5.30
  -5  -2  -3   23.80    6.20
  -5  -2  -3   30.80   31.80
   5  -2   3   60.79   57.79
   5  -2   3   13.10   36.20
  -5  -2  -3   56.09   44.10
   5  -2   3   -4.10    6.50
  -5  -2  -3    9.90    8.10
  -5  -2  -3   -5.60   13.00
  -5  -2  -3    9.40   19.80
   5  -2   3   12.40   10.00
   5  -2   3    4.40    8.20
  -5   2  -3   21.80    8.90
   5   2   3   22.90    5.00
  -5   2  -3   20.60    9.70
   5   2   3   -5.50   12.50
  -5   2  -3   19.80   10.00
  -5   2  -3   11.40    6.80
   5   2   3   45.20   49.80
   5   2   3   -8.00    9.50
  -5   2  -3   -0.40   25.90
  -5   2  -3   17.20    9.00
  -5   2  -3   64.59   60.89
   5   2   3   18.30   21.90
   5   2   3   19.70    6.20
   5   2   3   17.20   17.00
   5   2   3   15.10    5.70
  -5   2  -3   99.69   64.79
   5   2   3   17.50    9.00
  -5   2  -3   15.50   31.10
  -5   2  -3  -22.70   16.10
   5   2   3   18.70    5.50
  -6  -2  -3   65.99    7.20
   6  -2   3   54.39   11.80
  -6  -2  -3   44.10   39.90
  -6  -2  -3   44.20   11.40
  -6  -2  -3    4.50   28.70
   6  -2   3  112.69   72.49
   6  -2   3   48.40   14.60
  -6  -2  -3   41.90   33.10
   6  -2   3   44.80   57.19
  -6  -2  -3   57.29    9.30
   6  -2   3   70.79   53.49
  -6  -2  -3   47.80    9.40
  -6  -2  -3   26.60   22.10
   6  -2   3   38.90   11.90
   6  -2   3   35.50   57.19
   6  -2   3   54.89   12.80
   6   2   3   58.99   13.30
   6   2   3   49.50   11.10
  -6   2  -3   51.99   11.70
   6   2   3   68.79   31.40
   6   2   3   44.50    6.70
   6   2   3   35.90   46.20
  -6   2  -3   25.90   35.40
  -6   2  -3   75.79   62.79
  -6   2  -3   43.50   49.60
  -6   2  -3   65.19   13.50
  -6   2  -3   50.59   13.30
   6   2   3   19.90   27.20
   6   2   3   61.79   10.10
  -6   2  -3    8.70   33.80
   6   2   3   94.39   61.89
  -6   2  -3   48.30   12.50
  -6   2  -3   63.19   11.60
   6   2   3   54.99    9.60
  -7  -2  -3    4.40    4.20
  -7  -2  -3    4.30    6.80
   7  -2   3   14.50   11.60
   7  -2   3   18.20    9.20
  -7  -2  -3    6.20    6.90
  -7  -2  -3    3.00   10.30
   7  -2   3   -7.00    8.60
   7  -2   3   12.40    9.30
   7   2   3    7.20    7.30
  -7   2  -3   16.80    9.40
  -7   2  -3    5.90    7.40
  -7   2  -3   35.10   12.40
   7   2   3   13.30    7.50
   7   2   3    8.00    6.70
   7   2   3    2.80    4.70
  -7   2  -3   17.30   10.90
  -7   2  -3   23.70   11.10
   7   2   3    2.60    9.70
  -8  -2  -3  151.18   18.10
   8  -2   3  137.69   25.10
   8  -2   3  141.69   22.60
   8  -2   3  120.49   20.60
  -8  -2  -3  124.09   20.90
  -8  -2  -3  158.68   18.00
   8   2   3  122.09   22.00
  -8   2  -3  120.19   18.10
   8   2   3  147.19   18.10
   8   2   3  139.39   17.70
  -8   2  -3   99.59   17.20
   8   2   3  150.18   18.30
  -8   2  -3  108.19   23.40
   9  -2   3  366.36   31.60
   9  -2   3  364.66   43.70
  -9  -2  -3  265.27   24.10
   9  -2   3  257.57   26.60
  -9   2  -3  330.57   26.30
   9   2   3  293.37   27.40
  -9   2  -3  294.97   30.30
   9   2   3  281.77   23.30
   9   2   3  292.17   23.00
 -10  -2  -3   20.90   13.20
  10  -2   3   22.60   14.00
  10  -2   3    8.20   14.80
  10  -2   3   13.40   17.10
 -10   2  -3   35.20   20.10
 -10   2  -3   14.90   16.60
  10   2   3   28.20   13.60
 -10   2  -3   22.40   12.10
  11  -2   3  156.38   34.20
  11  -2   3  123.59   23.70
  11  -2   3  125.69   38.70
 -11  -2  -3  140.89   24.00
  11   2   3  138.29   25.40
 -11   2  -3  120.89   26.90
 -11   2  -3  125.79   26.30
  11   2   3  104.09   27.60
  11   2   3  130.89   27.80
  11  -3  -3   28.80   23.70
 -11  -3   3   47.30   16.00
  11  -3  -3   40.40   18.50
 -11   3   3   26.20   19.00
  11   3  -3    7.50   15.40
  11   3  -3   26.30   17.10
 -11   3   3   37.30   18.60
  11   3  -3   43.50   29.20
 -10  -3   3    3.10   10.10
  10  -3  -3   16.50   22.40
  10  -3  -3    9.20   12.60
  10   3  -3    7.10   11.30
 -10   3   3    2.60   11.50
 -10   3   3   13.40   15.40
  10   3  -3    7.10   13.90
  10   3  -3    1.70   13.80
   9  -3  -3  207.88   30.30
   9  -3  -3  141.49   28.70
   9  -3  -3  145.49   25.20
  -9  -3   3  148.69   19.30
  -9  -3   3  159.98   25.90
  -9   3   3  112.99   21.50
  -9   3   3  202.48   28.80
  -9   3   3  162.18   23.50
   9   3  -3  135.89   22.40
   9   3  -3  145.09   22.70
   9   3  -3  128.49   21.80
   9   3  -3  168.38   25.00
   8  -3  -3  221.18   28.60
   8  -3  -3  313.77   52.29
  -8  -3   3  217.48   18.40
   8  -3  -3  229.68   31.50
  -8  -3   3  192.08   17.90
  -8  -3   3  192.98   27.10
   8   3  -3  182.78   23.20
  -8   3   3  211.88   28.20
   8   3  -3  232.18   26.20
   8   3  -3  202.88   18.60
   8   3  -3  197.48   22.40
  -8   3   3  183.28   23.40
  -8   3   3  157.48   25.30
  -8   3   3  233.58   31.90
  -7  -3   3  220.58   17.70
  -7  -3   3  243.18   27.70
   7  -3  -3  261.07   23.90
   7  -3  -3  303.57   28.30
  -7  -3   3  245.58   18.00
   7  -3  -3  264.67   23.70
   7  -3  -3  250.77   25.00
  -7   3   3  245.28   23.60
   7   3  -3  246.38   22.40
  -7   3   3  303.47   23.80
   7   3  -3  215.28   17.00
  -7   3   3  283.17   25.40
   7   3  -3  243.88   19.60
   7   3  -3  219.08   16.90
  -7   3   3  255.27   22.60
   6  -3  -3 1357.26   64.89
  -6  -3   3 1258.97   60.99
  -6  -3   3 1347.27   54.99
   6  -3  -3 1424.76   66.69
   6  -3  -3 1315.77   60.79
  -6  -3   3 1300.77   55.19
   6  -3  -3 1316.57   63.39
  -6   3   3 1553.84   66.59
  -6   3   3 1526.45   62.69
  -6   3   3 1504.75   65.49
  -6   3   3 1323.77   66.79
   6   3  -3 1284.67   55.69
   6   3  -3 1220.18   56.59
   6   3  -3 1289.87   59.29
  -5  -3   3 1087.89   45.10
   5  -3  -3 1005.70  215.18
   5  -3  -3 1086.89   55.89
  -5  -3   3 1099.99  111.59
  -5  -3   3 1025.00  185.98
  -5  -3   3 1110.09   56.69
  -5  -3   3 1087.49   45.00
   5  -3  -3  887.91  191.38
   5  -3  -3  953.20  199.68
  -5  -3   3 1151.88  109.29
   5  -3  -3 1123.69   57.49
   5  -3  -3 1164.78   51.09
   5  -3  -3 1115.09   53.79
   5  -3  -3 1294.17  210.08
  -5   3   3 1365.56  243.38
  -5   3   3 1027.30  205.18
  -5   3   3 1133.99   54.09
   5   3  -3 1133.39   48.40
   5   3  -3 1033.60   44.40
   5   3  -3 1021.30  103.39
   5   3  -3 1146.79   91.99
   5   3  -3 1101.79  123.99
  -5   3   3 1155.48  206.48
   5   3  -3 1089.39   46.40
   5   3  -3 1065.49  139.79
  -5   3   3 1211.08  215.68
   5   3  -3 1102.29   46.00
  -5   3   3 1223.38   54.69
   5   3  -3 1066.69  165.48
  -5   3   3 1123.39   51.09
  -5   3   3 1146.09   53.49
   5   3  -3 1084.89   88.69
   5   3  -3 1140.69   43.80
   5   3  -3 1038.30   42.70
  -4  -3   3   26.60    6.20
   4  -3  -3   22.80   42.50
  -4  -3   3   25.10    7.30
   4  -3  -3   14.70    8.90
   4  -3  -3   18.20   10.80
   4  -3  -3   14.70    8.30
   4  -3  -3   18.10    8.20
   4  -3  -3  -17.90   12.00
   4  -3  -3   60.09   72.69
  -4  -3   3   27.90    5.50
   4  -3  -3    2.30   20.70
  -4  -3   3    7.70   16.10
  -4   3   3    2.40    7.40
  -4   3   3   27.50    9.90
   4   3  -3   27.80   24.70
   4   3  -3   -1.80   11.40
  -4   3   3   15.20    9.80
   4   3  -3   25.40    7.00
   4   3  -3   29.20    6.80
   4   3  -3   33.30   24.10
  -4   3   3   -8.10   18.10
  -4   3   3   15.20    8.30
  -4   3   3   36.10   49.00
   4   3  -3   24.20    6.30
  -4   3   3  -14.40   17.70
   4   3  -3   21.70    5.30
   4   3  -3    6.00   19.00
   3  -3  -3  220.68   91.19
   3  -3  -3  137.99   13.80
  -3  -3   3  113.89   11.30
  -3  -3   3  110.59   42.60
   3  -3  -3   24.50   39.90
   3  -3  -3   59.89   46.70
   3  -3  -3  114.29   13.80
   3  -3  -3  151.88   17.60
  -3  -3   3  121.59   33.90
  -3  -3   3  102.49    8.80
   3  -3  -3  164.48   20.30
   3  -3  -3  115.99   55.19
  -3   3   3   82.29   54.49
   3   3  -3  126.69    9.60
  -3   3   3   51.99   42.70
   3   3  -3  139.99   40.70
   3   3  -3  137.09    9.90
   3   3  -3  106.19   39.50
   3   3  -3  122.69   43.50
  -3   3   3  138.49   13.70
   3   3  -3  118.89   10.30
  -3   3   3  150.98   17.80
  -3   3   3  129.29   12.50
  -3   3   3   70.29   94.79
  -3   3   3   85.29   51.89
   2  -3  -3  810.52   36.50
   2  -3  -3  848.62  134.99
   2  -3  -3  761.32  149.09
   2  -3  -3  828.42   39.90
   2  -3  -3  780.42   34.10
   2  -3  -3  981.20  133.09
   2  -3  -3  763.22   35.90
  -2  -3   3  872.41   84.49
  -2  -3   3  722.63   32.60
   2  -3  -3  794.32  144.69
   2   3  -3  769.32   32.80
  -2   3   3  792.02   35.80
  -2   3   3  753.62   35.90
   2   3  -3  750.92   31.30
  -2   3   3  753.92  129.29
  -2   3   3  922.41  162.88
  -2   3   3  877.81  137.09
   2   3  -3  835.52   85.39
   2   3  -3  864.71   91.89
   2   3  -3  729.33   70.59
   2   3  -3  804.12   32.50
  -2   3   3  836.12  151.88
  -2   3   3  766.12   37.60
  -2   3   3  779.52   34.30
   1  -3  -3    1.80   15.70
   1  -3  -3   23.30   16.70
   1  -3  -3    6.80   18.50
  -1  -3   3   27.50   26.10
   1  -3  -3    9.10    5.40
  -1  -3   3   22.60    8.80
   1  -3  -3   18.10    4.80
  -1   3   3    0.50   15.90
   1   3  -3   -4.10   12.90
  -1   3   3   19.50    6.00
  -1   3   3   10.60   29.30
   1   3  -3   29.80   17.30
  -1   3   3   21.80    8.30
   1   3  -3   46.80   24.90
  -1   3   3   14.60    5.80
  -1   3   3   -7.20   14.90
   1   3  -3   34.50   22.00
  -1   3   3   -4.20   14.50
   0  -3  -3  100.99   40.20
   0  -3   3  141.89   48.30
   0  -3  -3  136.49    9.80
   0  -3   3  135.09   11.10
   0  -3   3  162.08   64.39
   0  -3   3  127.89   11.50
   0   3  -3  132.09   53.79
   0   3  -3  144.69   10.00
   0   3  -3  288.17   69.69
   0   3  -3  138.89   11.30
   0   3   3  126.19   38.10
   0   3   3  140.89    9.10
   0   3  -3  142.99   11.70
   0   3  -3   50.59   35.10
   0   3  -3   65.59   31.50
   0   3   3  176.38   46.40
   0   3   3  117.19   38.40
   0   3   3  143.19    9.50
   0   3   3  136.39    9.80
   0   3  -3  139.49   11.60
   1  -3   3  -10.80   11.30
   1  -3   3    9.60    6.40
   1  -3   3   26.80   32.10
   1  -3   3   15.50    6.40
  -1  -3  -3   12.40    4.40
   1  -3   3    8.30    6.40
  -1  -3  -3   15.50   12.90
   1  -3   3    1.00    5.40
   1  -3   3   18.50   18.10
  -1  -3  -3    6.80    3.00
   1  -3   3   21.80   29.20
  -1   3  -3  -17.60    8.20
  -1   3  -3   18.90    7.00
  -1   3  -3    9.50   16.40
  -1   3  -3    8.80    6.20
   1   3   3   13.70    3.50
  -1   3  -3   -7.70   12.20
   1   3   3   19.80    3.70
   1   3   3    1.30   11.10
  -1   3  -3   -3.60   16.10
  -1   3  -3    9.30    6.30
  -1   3  -3    4.90    5.00
   2  -3   3  256.87   79.19
   2  -3   3  234.18   76.49
   2  -3   3  241.28   91.99
   2  -3   3  196.48   73.49
   2  -3   3  239.48   19.00
   2  -3   3  241.18   17.50
   2  -3   3  225.98   16.70
   2  -3   3  232.88   17.70
  -2   3  -3  264.27   18.80
  -2   3  -3  192.28   71.69
   2   3   3  362.66   78.39
  -2   3  -3  271.67   74.69
  -2   3  -3  248.18   17.50
  -2   3  -3  233.08   17.70
  -2   3  -3  294.07   85.69
  -2   3  -3  246.08   16.30
   2   3   3  263.27   16.90
  -2   3  -3  245.08   72.99
  -2   3  -3  295.87   81.29
   2   3   3  265.77   67.99
  -2   3  -3  256.77   16.70
   3  -3   3  476.55   28.10
   3  -3   3  498.15   27.10
   3  -3   3  429.06  111.99
   3  -3   3  589.94  131.09
   3  -3   3  508.85   28.40
   3  -3   3  488.05  125.19
   3  -3   3  491.35   28.10
   3  -3   3  477.55  116.89
  -3   3  -3  494.65   30.40
  -3   3  -3  488.65   27.70
  -3   3  -3  487.35   27.30
  -3   3  -3  510.55  118.99
   3   3   3  456.65   94.69
  -3   3  -3  471.45   31.50
  -3   3  -3  745.73  144.69
  -3   3  -3  507.45   27.20
  -3   3  -3  392.86  126.79
   3   3   3  466.95   24.40
  -3   3  -3  569.64  146.89
   3   3   3  462.55   25.60
   3   3   3  468.45  100.59
  -3   3  -3  597.94  128.59
   4  -3   3   47.10   40.30
   4  -3   3   45.30   11.70
   4  -3   3   30.20   42.40
   4  -3   3   16.50   43.30
   4  -3   3   68.09   13.90
   4  -3   3   45.60   48.10
   4  -3   3   84.79   13.10
   4  -3   3   59.59   13.10
  -4   3  -3   72.99   12.80
   4   3   3    3.60   21.60
   4   3   3   71.69   11.80
  -4   3  -3   -2.60   26.30
  -4   3  -3   63.79   13.50
   4   3   3   65.99    4.40
  -4   3  -3  120.59   65.59
  -4   3  -3   18.30   37.80
   4   3   3   69.49    9.70
  -4   3  -3   54.09   11.50
  -4   3  -3   14.80   23.80
   4   3   3   57.39   43.80
  -4   3  -3   59.99   13.40
  -4   3  -3   50.89   50.29
   5  -3   3   72.29   14.20
  -5  -3  -3   52.19    6.30
   5  -3   3   69.99   14.80
   5  -3   3   70.99   15.20
  -5  -3  -3   64.19    7.20
   5  -3   3   72.89   12.90
  -5  -3  -3   56.99   11.80
   5   3   3   53.29    8.10
  -5   3  -3   62.49   12.40
  -5   3  -3   60.69   13.90
  -5   3  -3   67.69   12.40
   5   3   3   50.99    6.30
  -5   3  -3   52.89   13.30
  -5   3  -3   67.89   13.60
   5   3   3   44.70    6.40
   5   3   3   54.79   13.10
   5   3   3   59.59    7.30
   6  -3   3    7.60    9.10
  -6  -3  -3    1.50    8.50
  -6  -3  -3    6.10    5.30
   6  -3   3    7.90   10.30
   6  -3   3    1.50   11.40
   6  -3   3   -0.50   10.00
  -6   3  -3   18.50   11.20
   6   3   3   10.00   10.00
  -6   3  -3    9.20   10.40
   6   3   3    5.60    5.20
  -6   3  -3   -3.50    7.20
   6   3   3    5.40    5.00
   6   3   3   -1.40    4.20
  -6   3  -3    5.70    7.70
  -6   3  -3    4.80    9.60
  -7  -3  -3   -2.60    5.60
   7  -3   3   -0.20   10.30
   7  -3   3   21.80   13.00
  -7  -3  -3   12.10   11.80
   7  -3   3   13.00   10.50
   7  -3   3   14.80   11.80
  -7   3  -3   25.30   12.80
  -7   3  -3    0.80    8.80
   7   3   3    1.20    9.80
  -7   3  -3   12.90   13.50
  -7   3  -3    6.60   11.20
   7   3   3   10.40    6.70
   7   3   3    1.70    4.60
   7   3   3    9.20    7.20
  -7   3  -3   12.70    9.00
   7   3   3   11.20    6.90
   8  -3   3   17.70   13.40
   8  -3   3   16.80   21.40
  -8  -3  -3   29.90   10.20
  -8  -3  -3   16.60   15.40
   8  -3   3   53.29   17.70
  -8  -3  -3   41.90   10.30
   8   3   3   14.60   14.80
   8   3   3   36.60   10.40
   8   3   3   19.80   10.10
  -8   3  -3   20.20   15.20
  -8   3  -3   29.60   14.00
  -8   3  -3   40.40   15.60
   8   3   3   12.30   10.00
   9  -3   3  -12.60   13.90
   9  -3   3   -2.20   14.60
   9   3   3   -1.90    9.20
  -9   3  -3    9.00   11.60
   9   3   3   -0.50   12.40
  -9   3  -3   17.30   15.20
   9   3   3   12.60   11.10
   9   3   3    7.60   10.90
  10  -3   3   41.40   20.50
  10  -3   3   61.69   21.60
  10  -3   3   82.89   27.10
  10   3   3   46.70   24.20
  10   3   3   49.90   18.70
 -10   3  -3   66.09   21.90
  10   3   3   59.09   17.10
 -10   3  -3   58.79   16.00
  10   3   3   63.09   17.20
  11  -3   3   31.40   17.30
  11  -3   3   65.09   28.90
 -11  -3  -3   61.99   16.80
 -11   3  -3   31.40   20.30
  11   3   3   61.59   19.20
 -11   3  -3   21.00   22.30
  11   3   3   88.89   23.20
  11   3   3   34.20   21.70
 -10  -4   3  168.18   21.70
  10  -4  -3  228.98   38.30
  10  -4  -3  189.18   34.10
 -10   4   3  167.58   25.70
  10   4  -3  182.38   23.80
  10   4  -3  184.08   26.90
  10   4  -3  186.68   28.80
   9  -4  -3   -1.20   15.70
  -9  -4   3   53.69   11.50
  -9  -4   3   47.10   17.40
   9   4  -3   20.20   19.30
   9   4  -3   22.20   11.80
  -9   4   3   41.20   17.50
   9   4  -3   10.40   11.80
  -9   4   3   20.40   15.60
   9   4  -3   21.50   10.60
   8  -4  -3   23.30   14.00
  -8  -4   3   14.60   11.90
   8  -4  -3    0.40   13.40
  -8  -4   3   40.70   14.60
  -8  -4   3   38.70    9.10
   8   4  -3   19.40    9.70
  -8   4   3   16.70   13.80
   8   4  -3   12.40    9.40
  -8   4   3   30.40   13.00
   8   4  -3   13.70   13.60
   8   4  -3   15.90   10.30
   7  -4  -3   24.50   13.50
   7  -4  -3   24.00   16.40
  -7  -4   3   36.70    8.00
  -7  -4   3   37.80   13.60
   7   4  -3   48.80   11.20
  -7   4   3   75.39   18.00
  -7   4   3   79.19   18.20
  -7   4   3   25.70   11.90
   7   4  -3   56.99   11.80
   7   4  -3   36.40   10.20
   7   4  -3   60.99   18.20
   6  -4  -3  119.59   22.50
   6  -4  -3  127.29   21.90
   6  -4  -3  107.69   19.10
  -6  -4   3   99.39   15.70
   6  -4  -3  113.39   19.70
  -6   4   3  127.59   21.00
  -6   4   3  163.58   21.20
  -6   4   3  118.29   22.80
  -6   4   3  115.99   18.90
   6   4  -3   94.39   10.50
   6   4  -3   92.19   11.80
   6   4  -3   72.99   14.20
   6   4  -3  108.59   13.10
   5  -4  -3   47.70   12.90
  -5  -4   3   58.89    8.30
  -5  -4   3   46.10    7.90
   5  -4  -3   48.80   12.90
   5  -4  -3   32.70   15.00
   5  -4  -3   70.19   15.60
  -5   4   3   48.10   15.00
  -5   4   3   64.29   13.80
   5   4  -3   47.90    7.90
  -5   4   3   78.29   15.50
   5   4  -3   41.70    7.70
   5   4  -3   45.40    9.40
   5   4  -3   65.89   12.90
  -5   4   3   70.69   15.00
   5   4  -3   65.29    9.80
   4  -4  -3   89.59   17.40
  -4  -4   3   69.29    9.00
   4  -4  -3  122.39   16.60
   4  -4  -3  118.49   19.20
   4  -4  -3  104.99   16.10
   4   4  -3   85.99   10.10
   4   4  -3   82.69    8.30
   4   4  -3   93.19   10.20
  -4   4   3  108.69   16.20
  -4   4   3  136.79   19.20
   4   4  -3   75.39   11.60
  -4   4   3  117.29   17.20
  -4   4   3  107.19   16.00
   3  -4  -3   43.20   10.70
   3  -4  -3   18.50    8.80
  -3  -4   3   33.20    6.00
   3  -4  -3   16.10   12.70
   3  -4  -3   38.00    9.70
  -3  -4   3   20.50    6.30
  -3   4   3   22.40    9.10
  -3   4   3   29.10   11.00
   3   4  -3   30.70    6.60
  -3   4   3   33.80    9.60
   3   4  -3   29.50    6.90
  -3   4   3   33.50   10.30
   3   4  -3   23.80    7.10
  -2  -4   3   29.10   24.90
   2  -4  -3   61.49    9.70
   2  -4  -3   41.40    9.70
  -2  -4   3   38.20    7.00
   2  -4  -3   12.10   24.60
  -2  -4   3   38.20    7.60
   2  -4  -3   18.30   33.00
  -2  -4   3   18.50   20.40
   2  -4  -3   38.90    9.50
   2   4  -3   92.49   42.80
  -2   4   3   12.60   28.30
  -2   4   3   46.50   10.20
  -2   4   3   60.19   10.20
   2   4  -3   28.10   21.10
   2   4  -3   33.30    7.70
   2   4  -3   11.40   23.00
   2   4  -3   38.70    7.30
   2   4  -3   47.40    7.90
  -2   4   3   44.90   11.60
   2   4  -3   33.40   27.70
  -2   4   3    7.50   27.90
   2   4  -3   34.70    7.10
  -2   4   3   62.09   10.90
  -2   4   3   70.99   53.49
  -2   4   3   28.30   35.20
   1  -4  -3  286.67   87.69
   1  -4  -3  332.97   19.10
   1  -4  -3  345.17   84.19
  -1  -4   3  291.07   77.89
   1  -4  -3  319.37   19.40
  -1  -4   3  275.17   17.80
  -1   4   3  335.17   22.20
  -1   4   3  322.27   19.20
   1   4  -3  316.67   18.60
   1   4  -3  341.67   84.59
  -1   4   3  330.87   19.00
  -1   4   3  301.37   87.29
   1   4  -3  289.07   16.90
   1   4  -3  317.97   75.59
  -1   4   3  304.17   74.99
   1   4  -3  301.87   17.70
   1   4  -3  325.07   70.89
   1   4  -3  317.87   65.19
  -1   4   3  293.57   95.79
  -1   4   3  361.76   83.79
   1   4  -3  280.37   17.90
  -1   4   3  318.87   18.30
   0  -4   3   16.00   22.20
   0  -4  -3   20.00   27.50
   0  -4   3   13.70   25.00
   0  -4   3   27.60    7.70
   0   4  -3   -7.30   13.00
   0   4  -3   35.20    8.40
   0   4   3   36.90    6.70
   0   4   3   24.70    6.10
   0   4   3   33.10    6.80
   0   4  -3    6.20   18.30
   0   4  -3   19.00    6.90
   0   4  -3   22.50   26.20
   0   4   3   12.40    9.70
   0   4   3   45.10   28.70
   0   4   3  114.09   59.59
   0   4  -3   37.70    7.00
   0   4   3   28.60   23.70
   0   4   3   15.80   25.10
   0   4  -3    4.80   23.50
   1  -4   3  512.55   94.59
   1  -4   3  503.65  124.39
   1  -4   3  623.34  122.89
   1  -4   3  587.64   31.70
  -1  -4  -3  733.33   68.79
  -1  -4  -3  678.73   26.10
   1  -4   3  635.64   28.90
  -1  -4  -3  594.34   25.90
   1  -4   3  658.83   31.90
   1   4   3  562.34   26.10
   1   4   3  625.44   26.10
  -1   4  -3  641.54   29.90
   1   4   3  636.44   26.20
  -1   4  -3  441.86  100.49
   1   4   3  614.54   64.19
  -1   4  -3  617.64   32.00
  -1   4  -3  576.84  104.69
   1   4   3  563.44   80.79
  -1   4  -3  600.14   31.80
  -1   4  -3  632.54   32.30
  -1   4  -3  570.94  133.69
  -1   4  -3  584.34  113.29
   2  -4   3  385.36   23.90
   2  -4   3  378.66   25.40
   2  -4   3  319.87   94.49
   2  -4   3  378.96   24.30
   2  -4   3  404.36  102.19
   2  -4   3  414.26  116.39
   2  -4   3  348.77   24.00
   2  -4   3  535.25  123.89
  -2   4  -3  386.16   23.90
  -2   4  -3  397.96  120.29
  -2   4  -3  410.56   22.80
  -2   4  -3  271.97   98.09
  -2   4  -3  343.27   24.20
   2   4   3  186.08   63.79
   2   4   3  373.26   22.30
  -2   4  -3  399.06   99.29
  -2   4  -3  399.86   24.90
  -2   4  -3  370.06   98.79
   3  -4   3   28.00    9.40
   3  -4   3   11.30    9.50
   3  -4   3   -0.30    8.10
   3  -4   3    2.50    8.60
  -3   4  -3   13.80    7.70
   3   4   3    7.30    6.70
  -3   4  -3   -7.00    7.30
   3   4   3    6.10    7.40
  -3   4  -3    0.80    7.40
  -3   4  -3   -3.30    7.70
  -3   4  -3   -4.90    5.20
   4  -4   3  212.68   24.50
   4  -4   3  172.88   23.80
   4  -4   3  169.18   20.80
   4  -4   3  126.59   19.30
  -4   4  -3  140.79   20.10
  -4   4  -3  158.38   19.90
  -4   4  -3  155.28   20.10
   4   4   3  162.68   19.50
  -4   4  -3  192.68   22.00
   4   4   3  134.19   16.70
  -4   4  -3  163.78   19.60
   5  -4   3  143.59   21.10
   5  -4   3  175.58   24.40
   5  -4   3  141.09   21.40
   5  -4   3  139.19   20.20
   5   4   3  118.99    7.80
  -5   4  -3  172.08   22.60
   5   4   3  154.68   21.20
  -5   4  -3  153.98   20.90
   5   4   3  149.39   15.60
  -5   4  -3  132.19   20.60
  -5   4  -3  210.58   24.40
  -5   4  -3  180.08   22.80
   6  -4   3  218.58   22.30
   6  -4   3  204.28   28.80
   6  -4   3  213.98   29.50
   6  -4   3  248.58   29.80
  -6   4  -3  277.87   24.50
   6   4   3  197.78   15.40
  -6   4  -3  242.08   23.80
  -6   4  -3  257.87   25.30
   6   4   3  171.98   13.00
  -6   4  -3  228.08   23.50
   6   4   3  207.28   20.80
  -6   4  -3  241.68   30.30
   7  -4   3   48.80   18.60
   7  -4   3   36.60   14.10
   7  -4   3    1.60   12.30
  -7  -4  -3   13.60    6.30
  -7   4  -3   28.30   12.50
   7   4   3    7.90    6.20
  -7   4  -3   12.50   11.80
   7   4   3   26.60   14.60
  -7   4  -3   22.90   14.80
   7   4   3   19.30    7.10
   8  -4   3    1.40   13.30
  -8  -4  -3   28.80    6.70
   8  -4   3    5.60   14.60
   8   4   3   17.60    7.30
   8   4   3   -2.60    7.50
  -8   4  -3   32.90   14.00
   8   4   3   25.60   15.30
  -8   4  -3    6.30   14.50
   8   4   3   18.20   10.60
   9  -4   3  100.79   21.40
   9  -4   3   99.29   26.40
  -9  -4  -3  107.09   13.00
  -9   4  -3   68.39   18.60
   9   4   3   88.89   15.90
   9   4   3  133.29   21.00
  -9   4  -3   65.89   23.10
   9   4   3  103.59   14.50
  10  -4   3    3.00   20.40
  10  -4   3   12.80   16.40
 -10   4  -3   18.10   14.50
  10   4   3   27.90   15.10
  10   4   3    7.10   11.70
  10   4   3   10.70   15.70
  10   4   3   12.20   12.00
   9  -5  -3   30.20   26.70
   9  -5  -3   17.60   18.30
  -9   5   3   56.59   23.80
  -9   5   3   20.10   19.30
   9   5  -3   29.60   16.00
  -8  -5   3   24.00    8.30
   8  -5  -3    2.10   20.00
   8  -5  -3    8.00   13.90
   8   5  -3   12.00   11.00
  -8   5   3   34.10   20.50
  -8   5   3    3.70   11.40
   8   5  -3   18.40    9.70
   7  -5  -3  250.67   31.90
   7  -5  -3  167.08   35.70
   7   5  -3  183.88   31.00
   7   5  -3  126.19   12.10
   7   5  -3  140.89   13.30
  -7   5   3  246.38   32.40
   7   5  -3  156.78   18.40
   7   5  -3  165.28   14.40
  -7   5   3  200.38   38.20
  -7   5   3  212.38   28.90
   6  -5  -3   15.40   11.70
   6  -5  -3   40.70   17.70
   6  -5  -3   83.19   18.70
  -6   5   3   60.19   17.70
  -6   5   3   63.29   17.90
   6   5  -3   44.60   11.10
   6   5  -3   16.10   13.80
  -6   5   3   26.00   15.10
   6   5  -3   26.80   10.10
   6   5  -3   23.20    6.00
   6   5  -3   23.60    6.80
   5  -5  -3  623.84   39.80
   5  -5  -3  718.53   40.40
   5  -5  -3  747.23   48.10
  -5   5   3  717.33   37.70
   5   5  -3  482.25   34.70
   5   5  -3  559.24   25.70
  -5   5   3  660.23   38.40
  -5   5   3  696.23   43.60
   5   5  -3  531.25   26.00
  -5   5   3  706.23   44.00
   5   5  -3  613.54   33.00
  -4  -5   3  165.08   10.90
   4  -5  -3  178.38   22.70
   4  -5  -3  209.08   20.00
  -4  -5   3  138.29    9.90
   4   5  -3  178.18   15.30
  -4   5   3  193.78   19.30
  -4   5   3  237.28   27.90
  -4   5   3  202.78   25.90
  -4   5   3  204.28   24.90
   4   5  -3  178.68   11.30
   3  -5  -3  175.68   17.30
  -3  -5   3  112.99   10.00
  -3  -5   3  127.89   13.80
   3  -5  -3  162.58   20.10
  -3   5   3  154.88   21.20
   3   5  -3  134.19   14.50
  -3   5   3  177.98   21.60
  -3   5   3  188.98   18.40
   3   5  -3  120.09   10.90
  -3   5   3  185.18   21.50
   3   5  -3  127.29   12.10
   3   5  -3  130.19   14.80
   2  -5  -3   11.70    9.20
   2  -5  -3    3.20    7.80
   2  -5  -3   16.60    6.80
  -2  -5   3    9.80    7.60
  -2  -5   3   18.50    8.10
  -2   5   3   10.20   11.60
   2   5  -3   13.70    8.40
  -2   5   3   10.90    7.90
   2   5  -3    5.80    5.80
   2   5  -3   11.50    7.10
  -2   5   3   25.20    9.70
  -2   5   3    8.10    8.60
   2   5  -3   15.10    7.40
   2   5  -3   18.00    7.90
   1  -5  -3   10.40    7.40
   1  -5  -3    3.90    7.50
  -1   5   3    4.70    6.60
  -1   5   3    0.10    7.10
   1   5  -3    0.20    6.00
  -1   5   3    9.80    7.40
   1   5  -3    4.20    6.40
   1   5  -3   13.00    8.30
  -1   5   3  -11.60    8.00
   0  -5   3   42.70   11.40
   0  -5   3   21.60    8.40
   0   5   3   52.09    9.70
   0   5  -3   39.80    9.20
   0   5  -3   34.50    9.90
   0   5  -3   19.20    9.50
   0   5   3   55.79    9.60
   0   5  -3   31.00   11.10
   0   5   3   49.20    9.00
   0   5   3   33.50   11.60
   1  -5   3  277.47   20.30
  -1  -5  -3  297.37   15.10
  -1  -5  -3  229.18   14.90
   1  -5   3  279.87   22.20
  -1   5  -3  226.78   20.10
   1   5   3  289.07   15.40
   1   5   3  243.28   15.00
  -1   5  -3  247.58   21.70
  -1   5  -3  267.07   21.10
   1   5   3  217.38   21.20
  -1   5  -3  284.57   20.70
   1   5   3  234.38   16.10
   2  -5   3   21.10   10.10
   2   5   3    8.60    6.40
  -2   5  -3   13.20    9.50
   2   5   3   11.60    9.50
  -2   5  -3    9.30    9.20
  -2   5  -3   25.10   10.50
  -2   5  -3   15.70   10.20
  -2   5  -3   18.60   10.30
   3  -5   3   33.90   13.00
   3  -5   3   23.00   10.60
   3  -5   3   27.50   13.30
  -3   5  -3   21.60   11.20
  -3   5  -3   34.50   12.40
   3   5   3   19.70   12.20
  -3   5  -3   27.50   12.20
  -3   5  -3   24.80   13.00
   3   5   3   43.20   12.40
  -3   5  -3   15.40   10.50
   4  -5   3  159.38   23.80
   4  -5   3  136.49   27.60
  -4   5  -3  194.88   25.80
  -4   5  -3  113.99   19.50
   4   5   3  139.89   19.90
  -4   5  -3  175.78   23.20
  -4   5  -3  129.69   21.70
   5  -5   3   20.60   17.00
   5  -5   3   -4.80    9.50
   5  -5   3   -6.10   13.00
   5   5   3   10.20    3.80
  -5   5  -3   -8.00   12.30
   5   5   3    4.60   11.60
  -5   5  -3   -7.10    9.50
   5   5   3    9.30   10.20
  -5   5  -3    3.80   10.40
  -5   5  -3    4.00   11.60
   6  -5   3   19.30   12.70
   6  -5   3   47.70   18.80
   6   5   3   47.40    8.00
  -6   5  -3   57.69   18.20
  -6   5  -3   70.79   21.20
   6   5   3   41.60   19.70
   6   5   3   30.00   10.60
  -6   5  -3   93.59   20.60
   7  -5   3   61.49   21.80
   7  -5   3   96.79   23.30
   7   5   3   84.39   22.70
   7   5   3   84.69   14.00
  -7   5  -3   97.19   22.10
   7   5   3   88.79   12.80
   8  -5   3    3.60   16.50
   8  -5   3   11.80   15.00
  -8   5  -3   -1.60   14.10
   8   5   3    1.40    6.00
  -8   5  -3   -2.70   17.90
   8   5   3    6.10   19.40
   9  -5   3   15.10   21.90
   9  -5   3   53.99   22.00
  -9   5  -3   27.90   22.40
   9   5   3   19.60   20.30
  -9   5  -3   68.39   23.10
   8  -6  -3   13.70   26.60
   8  -6  -3   21.20   26.40
   8   6  -3    1.50   11.90
  -8   6   3   11.30   22.00
  -8   6   3   15.30   21.30
   7  -6  -3   26.80   19.60
   7  -6  -3   45.50   25.60
  -7   6   3   48.10   20.10
   7   6  -3   49.70   11.70
   7   6  -3   44.80   11.80
  -7   6   3   25.10   14.00
   6  -6  -3   11.10   15.50
   6   6  -3   31.30    9.20
  -6   6   3   21.90   15.70
  -6   6   3   17.80   15.60
   6   6  -3    7.40   11.70
   5  -6  -3  148.69   26.20
   5  -6  -3  176.98   24.60
   5   6  -3   87.09   13.10
  -5   6   3  160.78   28.30
   5   6  -3  102.19   20.60
  -5   6   3  107.89   22.70
   4  -6  -3  182.78   25.20
   4  -6  -3  185.78   26.80
  -4   6   3  172.58   23.70
  -4   6   3  186.28   32.90
  -4   6   3  106.09   20.80
   4   6  -3  153.88   18.20
  -4   6   3  201.58   27.50
  -3  -6   3   59.49   11.80
   3  -6  -3   52.89   10.60
   3   6  -3   50.49   13.10
  -3   6   3   43.50   16.60
   3   6  -3   55.99    9.90
  -3   6   3   76.09   17.70
   3   6  -3   57.49   10.70
  -3   6   3  144.59   27.90
   3   6  -3   73.59   15.00
  -2  -6   3    0.70    8.10
   2  -6  -3   23.20   10.80
  -2  -6   3   13.60    8.50
   2   6  -3    2.10   10.40
  -2   6   3    5.20    9.10
   2   6  -3   15.90    8.20
   2   6  -3   -4.30   10.00
  -2   6   3    8.30   14.20
   2   6  -3   -0.60    8.80
   2   6  -3    0.00    6.40
  -2   6   3   10.40    9.20
   2   6  -3   21.00   10.50
  -2   6   3   -1.80   11.40
  -1  -6   3   39.20   13.10
   1  -6  -3   39.30   11.90
  -1   6   3   32.00   12.30
  -1   6   3   28.70   11.90
  -1   6   3   30.20   13.00
   1   6  -3   33.00   10.00
   1   6  -3    1.90   11.50
  -1   6   3   25.10   15.10
   0  -6   3   38.00   10.30
   0   6  -3   31.10   11.20
   0   6   3   12.80   12.60
   0   6   3   18.20   10.00
   0   6  -3   21.70   10.70
   0   6   3   30.40    9.20
   0   6  -3   10.70   11.10
  -1  -6  -3    2.80    7.60
   1  -6   3    7.80    9.20
  -1   6  -3   -4.30    8.10
   1   6   3   -1.30    9.20
  -1   6  -3   13.30   11.00
  -1   6  -3   11.10   14.30
   1   6   3   12.00   12.30
   1   6   3    7.70    7.90
  -1   6  -3    6.10   12.50
   2  -6   3   69.59   16.70
   2   6   3   64.29   12.70
  -2   6  -3   70.19   15.50
  -2   6  -3   83.09   17.60
  -2   6  -3   75.99   18.20
   2   6   3   63.79   18.20
  -2   6  -3   99.49   18.00
   3  -6   3   31.70   14.40
   3  -6   3   32.00   13.00
  -3   6  -3   13.90   13.40
  -3   6  -3   16.60   18.30
  -3   6  -3   16.40   13.00
   3   6   3   22.10    9.10
   3   6   3   14.90   14.30
  -3   6  -3    9.80   13.40
   4  -6   3  112.09   19.90
   4  -6   3   80.59   21.20
   4   6   3   77.59   10.10
  -4   6  -3   76.59   19.30
   4   6   3   96.59   21.40
  -4   6  -3  117.59   22.90
   4   6   3   73.29   21.80
  -4   6  -3   70.69   20.70
   5  -6   3   -7.20   15.80
   5  -6   3    0.60   11.70
   5   6   3   13.10   15.10
  -5   6  -3   45.10   15.80
   5   6   3   17.80   13.90
  -5   6  -3    1.00   12.00
  -5   6  -3   25.00   16.60
  -5   6  -3   16.40   18.90
   6  -6   3  -12.30   18.80
   6  -6   3    5.00   14.10
  -6   6  -3   12.60   20.20
   6   6   3    3.50   15.80
   6   6   3   -9.00    9.80
  -6   6  -3    0.80   15.50
   6   6   3   -3.90    5.80
  -6   6  -3   -5.90   14.40
   7  -6   3    7.10   13.60
   7  -6   3   18.90   25.10
   7   6   3  -13.00    9.00
  -7   6  -3  -21.20   15.00
  -7   6  -3  -11.70   12.90
   5  -7  -3    2.00   18.50
  -5   7   3   10.10   15.40
  -5   7   3    9.50   15.90
   5   7  -3   13.80   13.60
   4  -7  -3  147.59   33.70
  -4   7   3  157.28   27.50
  -4   7   3  148.59   31.50
  -4   7   3  136.09   28.00
   3  -7  -3  158.28   27.30
   3   7  -3   98.49   12.20
  -3   7   3  139.49   29.50
   3   7  -3  106.09   21.10
  -3   7   3  121.89   26.00
  -3   7   3  116.89   21.70
   2  -7  -3  263.97   25.20
  -2  -7   3  234.98   19.90
  -2   7   3  172.68   35.40
   2   7  -3  216.68   22.70
  -2   7   3  253.47   22.90
  -2   7   3  230.18   29.50
   2   7  -3  197.38   27.50
  -2   7   3  232.48   31.80
   1  -7  -3   77.19   20.70
  -1   7   3   49.70   20.40
   1   7  -3   72.39   20.00
   1   7  -3   49.60   12.70
   1   7  -3   26.80   14.40
  -1   7   3   55.39   18.90
  -1   7   3   35.20   14.80
   0  -7   3   44.90   14.10
   0   7   3   45.30   17.70
   0   7   3   47.60   13.00
   0   7  -3    4.10   12.50
   0   7   3   44.20   14.10
   0   7   3    8.60   20.10
   0   7  -3   41.40   18.40
   0   7  -3   35.30   13.70
   1  -7   3   -1.90   10.40
   1   7   3   17.00   12.90
   1   7   3   -2.00   18.20
  -1   7  -3   28.10   18.30
   1   7   3   14.10   10.00
  -1   7  -3   11.00   16.00
  -1   7  -3   24.30   15.20
   2  -7   3   27.30   14.60
   2   7   3   45.80   16.00
   2   7   3   28.60   19.80
  -2   7  -3   -0.70   13.80
  -2   7  -3   19.60   16.00
   2   7   3   26.00   13.40
  -2   7  -3   26.10   13.70
   3  -7   3   27.80   17.30
   3   7   3   51.09   21.20
   3   7   3   36.70   19.60
  -3   7  -3    7.80   16.60
   3   7   3   41.40   14.10
   3   7   3   71.99   21.40
   4  -7   3   29.80   17.00
  -4   7  -3   -6.00   15.50
  -4   7  -3   13.20   15.60
  -4   7  -3    7.70   19.70
   5  -7   3   29.90   19.10
  -5   7  -3   23.60   20.20
   5   7   3   17.20   15.80
   5   7   3   43.10   12.20
  -5   7  -3   40.70   25.60
  12   0  -4    5.30   14.00
  12   0  -4   -4.20   16.60
 -12   0   4   -2.70   11.90
  12   0  -4   10.30   21.00
 -12   0   4   15.40   17.20
  11   0  -4   21.90   20.80
 -11   0   4   14.00   13.80
 -11   0   4   24.30    6.90
  11   0  -4   48.90   22.80
 -11   0   4   29.80   18.00
  11   0  -4   14.20   12.70
  10   0  -4    7.30   12.10
 -10   0   4   13.70   11.10
 -10   0   4    8.50   12.50
 -10   0   4   19.00    6.70
  10   0  -4   29.50   16.80
   9   0  -4   42.00   13.80
   9   0  -4   48.80   16.90
   9   0  -4   40.00   12.00
  -9   0   4   26.30   12.90
  -9   0   4   22.10   12.70
   9   0  -4    8.00   11.60
  -9   0   4   46.10    8.50
  -8   0   4  424.76   31.20
  -8   0   4  492.25   33.70
  -8   0   4  424.26   22.40
   8   0  -4  465.45   30.60
  -8   0   4  482.65   30.00
   8   0  -4  450.55   31.10
  -8   0   4  419.56   30.10
   8   0  -4  465.35   33.80
   7   0  -4  453.95  162.08
   7   0  -4  235.68   98.19
  -7   0   4  277.27   21.70
  -7   0   4  251.07   96.89
   7   0  -4  267.97   23.50
  -7   0   4  261.97   18.40
   7   0  -4  250.27   20.30
  -7   0   4  276.37   86.79
  -7   0   4  343.07   73.79
  -7   0   4  247.18   95.29
   7   0  -4  274.87   18.90
   7   0  -4  341.67  111.09
   7   0  -4  253.97   21.00
  -7   0   4  251.77   14.70
  -7   0   4  251.47   21.20
  -7   0   4  522.15  149.79
   7   0  -4  329.17  128.69
  -7   0   4  243.28   19.50
  -6   0   4  395.46   69.59
  -6   0   4  309.67   92.99
  -6   0   4  204.88   18.50
  -6   0   4  231.38   18.10
   6   0  -4  309.07   99.59
   6   0  -4  240.98   18.80
   6   0  -4  209.78   88.09
   6   0  -4  273.67   19.50
  -6   0   4  230.18   99.89
  -6   0   4  240.88   13.50
  -6   0   4  246.28   20.00
   6   0  -4  390.86  136.59
  -6   0   4  293.87  116.39
  -6   0   4  248.58   17.10
   6   0  -4  281.97   93.59
  -6   0   4  345.57  100.79
   6   0  -4  258.77   20.60
   6   0  -4  220.18   16.70
  -5   0   4  587.34  110.79
   5   0  -4  747.43  130.79
  -5   0   4  529.85   29.20
   5   0  -4  571.74  135.39
  -5   0   4  565.54   29.10
   5   0  -4  546.75   29.00
   5   0  -4  614.54  133.89
  -5   0   4  660.43  136.19
  -5   0   4  629.24  141.59
  -5   0   4  674.03   84.09
  -5   0   4  552.94   27.00
  -5   0   4  736.43  169.78
  -5   0   4  535.75   29.70
   5   0  -4  552.34   30.80
   5   0  -4  530.85  116.69
   5   0  -4  548.15   26.90
   5   0  -4  544.55   29.00
  -5   0   4  548.85   23.50
  -4   0   4  530.25   24.70
  -4   0   4  547.05   27.00
  -4   0   4  513.05   27.00
   4   0  -4  509.65  118.79
   4   0  -4  631.94  121.89
   4   0  -4  489.05   95.29
   4   0  -4  485.95   24.20
   4   0  -4  516.95   26.60
   4   0  -4  728.73  146.99
  -4   0   4  527.05  114.49
  -4   0   4  765.12  116.29
   4   0  -4  538.55   28.10
   4   0  -4  514.75   26.60
  -4   0   4  752.22  134.49
  -3   0   4   21.90   26.50
  -3   0   4   13.20   19.70
  -3   0   4   42.30   31.90
  -3   0   4   19.40    6.50
  -3   0   4   17.50    6.30
   3   0  -4   17.30    6.80
   3   0  -4   17.30   26.30
   3   0  -4  -12.50   11.20
   3   0  -4   20.10    7.10
  -3   0   4   22.50    5.80
  -3   0   4    6.70   21.30
  -3   0   4   22.80    6.80
   3   0  -4   14.50    5.60
   3   0  -4   -4.90   16.30
   3   0  -4   17.60    6.80
   3   0  -4   30.50   30.80
  -2   0   4 4704.23  254.27
  -2   0   4 4645.54  206.88
  -2   0   4 4966.10  248.98
   2   0  -4 4725.03  170.48
  -2   0   4 4706.23  170.28
  -2   0   4 4622.44  250.87
   2   0  -4 4880.21  169.08
   2   0  -4 4742.43  170.28
  -2   0   4 4588.74  169.98
  -2   0   4 4885.21  237.28
  -2   0   4 4686.63  170.08
   2   0  -4 4785.62  249.08
  -2   0   4 4822.92  168.98
   2   0  -4 4588.34  256.77
   2   0  -4 4733.23  236.98
   2   0  -4 4579.24  169.98
   2   0  -4 5047.50  259.77
  -2   0   4 4786.02  167.48
  -1   0   4  247.78   13.00
   1   0  -4  245.08   12.70
   1   0  -4  269.67   49.30
  -1   0   4  345.97   58.49
   1   0  -4  273.37   38.40
  -1   0   4  263.37   13.00
  -1   0   4  276.37   11.60
  -1   0   4  258.57   12.80
   1   0  -4  259.77   12.90
   1   0  -4  253.67   12.90
  -1   0   4  295.57   40.60
   1   0  -4  451.25   74.79
   1   0  -4  269.47   11.60
  -1   0   4  309.87   53.49
  -1   0   4  256.77   11.80
   1   0  -4  275.97   51.69
  -1   0   4  281.47   46.70
  -1   0   4  250.17   47.40
   1   0  -4  298.17   49.00
   1   0  -4  279.17   12.30
   0   0   4 1872.71   70.59
   0   0  -4 2028.40   70.59
   0   0   4 2025.80   70.59
   0   0  -4 1975.30   70.69
   0   0  -4 2004.30  109.39
   0   0  -4 1905.81   70.49
   0   0  -4 2034.30  114.79
   0   0  -4 1916.71  105.19
   0   0  -4 2036.70  115.39
   0   0   4 1930.91   70.59
   0   0  -4 1921.31   70.69
   0   0   4 2002.30   70.19
   0   0   4 1867.61  112.49
   0   0  -4 1851.51  112.39
   0   0   4 1867.71  105.09
   0   0   4 2018.50  114.29
   0   0  -4 1900.31   70.09
   0   0   4 1967.90  113.29
   0   0   4 1934.11  108.19
   0   0   4 1942.01   70.59
   1   0   4 2311.67  136.69
   1   0   4 2222.78  126.09
   1   0   4 2114.29   78.69
  -1   0  -4 2123.59  119.99
  -1   0  -4 2070.79  122.59
  -1   0  -4 2167.48   77.69
   1   0   4 1992.10   77.69
   1   0   4 2349.46  127.19
   1   0   4 2266.77   78.49
  -1   0  -4 2070.99   77.69
  -1   0  -4 2251.57   78.39
   1   0   4 2103.29  123.59
   1   0   4 2164.28  137.09
  -1   0  -4 2119.69   78.79
  -1   0  -4 2377.76  126.99
  -1   0  -4 2220.08  124.89
   1   0   4 2140.69   78.29
   1   0   4 2151.68   78.89
  -1   0  -4 2036.90   78.09
  -1   0  -4 2044.40  155.28
  -1   0  -4 2407.16  137.39
   3   0   4 3664.13  244.08
   3   0   4 3503.85  201.78
  -3   0  -4 3450.35  130.79
  -3   0  -4 3530.65  219.58
   3   0   4 3422.46  131.09
  -3   0  -4 3765.92  129.69
  -3   0  -4 3504.05  238.58
   3   0   4 3585.44  222.68
  -3   0  -4 3506.15  129.29
  -3   0  -4 3312.37  204.28
  -3   0  -4 3638.54  132.49
   3   0   4 3819.72  129.89
  -3   0  -4 4147.79  208.98
  -3   0  -4 3633.14  131.69
   3   0   4 3547.85  132.79
   3   0   4 3392.86  129.49
   3   0   4 3391.66  211.68
   3   0   4 3624.04  131.29
   3   0   4 3380.36  233.08
  -4   0  -4 1889.31  183.58
  -4   0  -4 2106.59   77.69
  -4   0  -4 2093.69   81.39
   4   0   4 1861.91  187.88
   4   0   4 2047.90   81.89
   4   0   4 2000.70  166.08
   4   0   4 1769.82  166.38
  -4   0  -4 2031.40   79.49
  -4   0  -4 1960.00  157.88
  -4   0  -4 2137.89  150.88
  -4   0  -4 2076.99   77.29
   4   0   4 2005.20   79.89
   4   0   4 1990.60   77.89
   4   0   4 2133.79   77.59
  -4   0  -4 2055.59   80.19
   4   0   4 2225.98  156.98
  -4   0  -4 1924.81  167.38
   4   0   4 1587.74  169.88
   4   0   4 2151.78   80.29
  -4   0  -4 2020.80  190.48
  -5   0  -4  119.89   11.10
  -5   0  -4  150.28   16.30
   5   0   4  206.28   92.09
  -5   0  -4  113.79   10.40
  -5   0  -4  171.08   19.30
   5   0   4  117.19   12.30
   5   0   4  161.88   17.70
   5   0   4  260.37   85.19
  -5   0  -4  132.39   61.59
   5   0   4  108.99   45.60
  -5   0  -4  172.18   79.19
   5   0   4  212.68   84.19
   5   0   4  156.28   19.00
   5   0   4  141.69   61.19
  -5   0  -4  167.48   17.50
  -5   0  -4   98.79   46.10
   5   0   4  135.99   11.20
  -5   0  -4   81.09   52.99
  -5   0  -4  156.88   52.19
   5   0   4  107.69   11.30
   6   0   4  821.72  179.38
   6   0   4  885.51   37.50
  -6   0  -4  849.61  128.29
  -6   0  -4 1133.69  169.18
   6   0   4 1164.38  188.18
   6   0   4 1178.38  239.38
  -6   0  -4  939.81  191.28
  -6   0  -4  724.03  173.78
   6   0   4  806.92   40.40
   6   0   4  831.12   43.10
  -6   0  -4  774.12  149.39
  -6   0  -4  781.02   39.70
  -6   0  -4  819.22   40.90
  -6   0  -4  837.02   36.60
  -6   0  -4  877.61   43.00
   6   0   4  903.71  175.18
   6   0   4  781.42   38.00
  -6   0  -4  826.42   37.40
   6   0   4  795.52   40.40
   6   0   4  953.60  135.19
   7   0   4  361.46   29.00
  -7   0  -4  369.66   27.30
   7   0   4  390.36   25.70
  -7   0  -4  361.86   25.20
   7   0   4  324.87   24.30
  -7   0  -4  368.26   25.50
  -7   0  -4  335.87   23.70
   7   0   4  372.16   23.30
  -8   0  -4  173.88   15.70
   8   0   4  209.48   21.00
   8   0   4  258.37   21.60
  -8   0  -4  230.58   26.80
  -8   0  -4  294.27   31.10
   8   0   4  281.17   33.50
  -8   0  -4  218.58   18.80
   8   0   4  211.58   20.90
  -8   0  -4  215.58   19.60
   9   0   4  295.37   27.50
  -9   0  -4  298.97   27.00
   9   0   4  301.77   41.50
   9   0   4  247.48   24.80
  -9   0  -4  298.87   20.70
  -9   0  -4  290.07   24.20
  10   0   4   63.39   19.50
  10   0   4  113.39   21.40
 -10   0  -4  127.49   24.70
 -10   0  -4  114.69   15.20
 -10   0  -4   99.19   19.00
  10   0   4  155.08   25.20
 -11   0  -4    9.00   12.40
  11   0   4   20.40   14.50
 -11   0  -4   23.90   17.20
  11   0   4   20.70   16.10
 -11   0  -4   25.60   10.10
  11   0   4   -3.40   19.30
  12   0   4   -5.20   20.70
 -12   0  -4    7.00   13.10
 -12   0  -4    2.70   15.60
 -12   0  -4    3.70    8.80
  12   0   4   -2.60   16.80
  12  -1  -4    1.50   21.50
 -12  -1   4   -4.10   13.30
  12  -1  -4   -8.10   19.10
 -12  -1   4    7.60   10.30
  12  -1  -4    8.20   14.10
 -12   1   4   -0.40   16.10
  12   1  -4    1.70   19.60
  12   1  -4   -9.00   18.30
  12   1  -4   -3.50   12.80
 -12   1   4   12.70   14.00
 -12   1   4    5.60    9.20
  11  -1  -4   57.69   22.90
 -11  -1   4   29.20   17.10
  11  -1  -4   67.69   20.70
 -11  -1   4   49.99   13.60
  11  -1  -4   61.39   17.00
 -11   1   4   54.59   12.90
 -11   1   4   45.60   18.90
  11   1  -4   74.19   20.50
  11   1  -4   86.79   21.00
  11   1  -4   21.90   20.00
 -11   1   4   84.99   26.60
  10  -1  -4   35.80   18.40
  10  -1  -4   43.70   15.30
 -10  -1   4   54.19   16.80
 -10  -1   4   42.90   11.40
  10  -1  -4  108.29   22.60
  10   1  -4   50.09   16.70
 -10   1   4   74.49   17.30
 -10   1   4   32.50   10.80
 -10   1   4   62.89   19.10
  10   1  -4   10.80   15.30
   9  -1  -4   92.49   19.30
   9  -1  -4   92.19   20.00
   9  -1  -4   43.10   16.20
  -9  -1   4   59.89   15.70
  -9  -1   4   70.79   17.40
  -9  -1   4   81.89   13.90
   9   1  -4   62.79   14.90
  -9   1   4   97.99   20.30
   9   1  -4   44.20   14.20
   9   1  -4   88.49   16.50
   9   1  -4   52.09   17.30
  -9   1   4   88.49   18.20
  -9   1   4   60.99   12.60
  -8  -1   4  101.79   16.60
   8  -1  -4   84.49   17.80
   8  -1  -4  116.09   22.30
  -8  -1   4  129.99   19.00
   8  -1  -4  126.39   20.20
  -8  -1   4  110.99   14.80
  -8  -1   4  115.49   20.50
   8  -1  -4   90.39   15.00
  -8   1   4   69.09   17.90
   8   1  -4   94.59   15.80
  -8   1   4   82.59   13.20
  -8   1   4   85.49   16.20
   8   1  -4  100.69   17.10
   8   1  -4   93.79   17.70
  -8   1   4   93.39   18.40
   8   1  -4   82.59   16.00
  -8   1   4  101.59   19.30
  -7  -1   4  125.09   14.00
   7  -1  -4   97.39   14.70
   7  -1  -4  106.89   19.90
  -7  -1   4  104.49   15.60
  -7  -1   4  127.99   19.20
   7  -1  -4  102.09   21.20
  -7  -1   4  107.49   16.60
   7  -1  -4   94.89   16.40
  -7   1   4  117.29   13.80
  -7   1   4  130.89   19.60
   7   1  -4  122.09   16.60
  -7   1   4  125.39   16.20
   7   1  -4  103.99   14.10
  -7   1   4  113.39   19.40
  -7   1   4  108.59   18.70
   7   1  -4  117.69   18.90
   7   1  -4  112.09   16.70
   6  -1  -4  361.96  109.39
  -6  -1   4  332.27  108.69
  -6  -1   4  341.77   96.49
  -6  -1   4  311.27   78.89
  -6  -1   4  316.67  104.79
   6  -1  -4  442.46  164.48
   6  -1  -4  299.77   22.50
  -6  -1   4  299.37   20.20
  -6  -1   4  320.97   22.30
  -6  -1   4  328.77   18.60
  -6  -1   4  317.37   21.10
   6  -1  -4  305.37   98.39
   6  -1  -4  300.87   22.20
   6  -1  -4  407.46  136.99
   6  -1  -4  319.87   20.40
   6  -1  -4  376.36   26.10
  -6   1   4  341.37   23.40
  -6   1   4  268.57  110.39
  -6   1   4  327.27   24.10
  -6   1   4  322.37   23.10
  -6   1   4  338.47  116.89
   6   1  -4  365.46  117.39
   6   1  -4  461.35  121.89
   6   1  -4  314.47   19.70
   6   1  -4  308.97   22.10
   6   1  -4  234.98   74.59
  -6   1   4  452.85  120.49
   6   1  -4  312.17   21.10
  -6   1   4  299.07   18.60
  -6   1   4  258.87   72.79
  -6   1   4  328.87  117.09
   6   1  -4  319.97   21.10
  -6   1   4  332.97   21.20
   6   1  -4  298.47   90.29
   5  -1  -4   88.69   14.70
   5  -1  -4   94.39   55.59
   5  -1  -4   87.09   14.10
  -5  -1   4  100.79   10.70
  -5  -1   4  145.09   66.69
  -5  -1   4   80.09   12.20
  -5  -1   4  102.59   15.20
  -5  -1   4   97.59   41.70
  -5  -1   4   47.40   43.10
  -5  -1   4   69.79   44.60
   5  -1  -4  176.48   85.89
  -5  -1   4  106.59   13.10
   5  -1  -4   90.69   59.19
   5  -1  -4   58.59   46.60
   5  -1  -4   71.79   11.20
   5  -1  -4   72.99   13.90
   5   1  -4  231.88   83.59
  -5   1   4  115.59   16.80
  -5   1   4  105.29   59.09
  -5   1   4   92.59   12.90
   5   1  -4   36.70   38.70
   5   1  -4   77.49   12.80
   5   1  -4  138.39   58.49
  -5   1   4   34.50   43.70
   5   1  -4  115.19   14.00
  -5   1   4  102.89   15.60
   5   1  -4   62.89   49.50
   5   1  -4  112.09   13.40
   5   1  -4   92.69   12.40
  -5   1   4   92.59   48.70
  -5   1   4  109.29   71.39
  -5   1   4   78.69   14.10
  -4  -1   4 1051.79   94.69
  -4  -1   4  986.90  162.68
   4  -1  -4  807.22   41.20
   4  -1  -4  932.41   42.50
   4  -1  -4  930.01  168.88
   4  -1  -4  977.50  159.68
  -4  -1   4  920.81   41.80
   4  -1  -4 1065.09  160.78
  -4  -1   4 1071.79  153.28
   4  -1  -4  863.01  152.48
  -4  -1   4 1041.00   38.20
  -4  -1   4  950.20   40.60
   4  -1  -4  929.31   40.20
   4  -1  -4  898.71   43.30
   4   1  -4 1004.50   40.50
  -4   1   4  826.32   41.90
  -4   1   4  615.84  117.09
   4   1  -4 1276.97  165.18
  -4   1   4  974.50  162.68
   4   1  -4  967.00   41.20
  -4   1   4  914.31   42.20
   4   1  -4 1099.69  104.39
   4   1  -4  982.10   38.50
   4   1  -4 1257.97  194.78
   4   1  -4  872.61  139.99
   4   1  -4  909.41   39.70
  -4   1   4  893.21   39.80
  -4   1   4 1079.19  155.28
  -3  -1   4   58.79    8.30
   3  -1  -4   64.19    8.70
   3  -1  -4   54.29   10.40
   3  -1  -4   25.90   30.40
   3  -1  -4   38.40   31.00
  -3  -1   4   74.89   26.70
  -3  -1   4   76.29   34.70
   3  -1  -4   64.79   41.70
   3  -1  -4   64.89   10.00
  -3  -1   4   65.79   34.60
  -3  -1   4   46.60    7.80
   3  -1  -4   34.70   37.70
  -3  -1   4   71.39    6.60
   3  -1  -4   58.69   10.10
  -3   1   4   59.29   37.80
   3   1  -4   73.49    7.20
   3   1  -4   72.39    9.40
  -3   1   4   72.59   12.00
   3   1  -4   84.79   38.70
   3   1  -4   67.79    8.70
  -3   1   4   31.20   37.90
  -3   1   4   60.49    9.10
   3   1  -4   43.50   26.20
  -3   1   4   64.69   11.00
   3   1  -4   16.40   27.30
  -3   1   4   64.39   10.30
  -3   1   4  129.59   51.49
  -3   1   4  127.39   49.40
   3   1  -4  107.99   46.80
   3   1  -4   60.39    8.60
   2  -1  -4 2150.38   80.49
   2  -1  -4 2091.89  166.18
   2  -1  -4 2184.18   81.89
  -2  -1   4 2048.00   78.59
   2  -1  -4 1998.70  152.38
  -2  -1   4 2031.50   77.49
  -2  -1   4 1973.10  102.69
  -2  -1   4 2171.38  128.69
  -2  -1   4 2107.59  121.49
   2  -1  -4 2071.99  170.68
   2  -1  -4 2304.07  151.68
  -2  -1   4 2115.19   76.09
  -2  -1   4 2227.08   77.19
   2  -1  -4 2081.49   80.29
  -2  -1   4 2040.00  137.09
   2  -1  -4 2076.69   78.69
   2   1  -4 2466.85  151.88
   2   1  -4 2130.19  103.99
   2   1  -4 2271.17  147.29
   2   1  -4 2302.97   77.79
  -2   1   4 2168.18  170.28
  -2   1   4 2074.89   80.29
   2   1  -4 2171.98   78.99
  -2   1   4 2249.07  153.58
   2   1  -4 2254.27   76.09
   2   1  -4 2060.99   77.79
   2   1  -4 2122.69   78.79
  -2   1   4 2067.39   81.19
  -2   1   4 2229.68  157.18
  -2   1   4 2025.60  162.88
  -2   1   4 2091.39   78.89
  -2   1   4 2104.09   80.19
   2   1  -4 2013.70  125.59
  -1  -1   4 3439.86  175.18
  -1  -1   4 3688.93  130.09
   1  -1  -4 3569.14  131.29
   1  -1  -4 3551.94  204.98
   1  -1  -4 3576.34  131.29
  -1  -1   4 3541.65  128.29
  -1  -1   4 3549.15  190.98
  -1  -1   4 3578.94  149.19
   1  -1  -4 3560.14  129.99
  -1  -1   4 3757.92  130.99
   1  -1  -4 3575.74  193.58
  -1   1   4 3677.63  221.08
  -1   1   4 3516.05  131.19
   1   1  -4 3552.14  192.88
   1   1  -4 3644.24  128.79
   1   1  -4 3830.22  131.19
   1   1  -4 3849.51  130.99
  -1   1   4 3599.74  204.58
  -1   1   4 3518.75  131.19
  -1   1   4 3804.42  196.88
   1   1  -4 3545.15  158.08
  -1   1   4 3544.15  130.19
   1   1  -4 3794.22  177.88
   1   1  -4 3804.12  180.78
   1   1  -4 3682.53  194.38
  -1   1   4 3752.32  133.29
   1   1  -4 3789.42  129.99
   1   1  -4 3805.52  130.09
  -1   1   4 3495.35  185.68
   0  -1   4   80.39   30.90
   0  -1   4  113.29   38.20
   0  -1  -4  145.09   20.70
   0  -1   4   95.89    7.70
   0  -1  -4  103.69   25.80
   0  -1   4  102.09    8.40
   0  -1  -4  111.19    6.90
   0  -1   4   99.89    8.00
   0  -1  -4  166.38   37.50
   0  -1   4  153.18   24.60
   0  -1   4   81.89   29.60
   0  -1   4  141.09   37.30
   0  -1   4  110.89    9.30
   0  -1  -4  105.29    5.20
   0  -1   4  106.49    5.90
   0   1   4  107.99    6.80
   0   1  -4   98.59    5.70
   0   1  -4  104.79    8.40
   0   1  -4  108.09   34.00
   0   1   4  116.99    8.50
   0   1   4  103.49   26.10
   0   1  -4  111.89    9.10
   0   1   4   87.09   26.30
   0   1  -4  196.78   49.50
   0   1  -4   41.70   27.50
   0   1  -4  104.39    7.90
   0   1  -4  115.99    8.80
   0   1  -4  111.89   32.70
   0   1   4  115.69   23.70
   0   1   4  158.68   42.00
   0   1  -4  124.99   21.40
   0   1   4  107.69    6.90
   0   1   4  110.69    5.80
  -1  -1  -4 4245.18  176.68
   1  -1   4 3907.21  218.98
   1  -1   4 4196.28  209.58
  -1  -1  -4 3893.01  204.18
   1  -1   4 4112.59  145.49
   1  -1   4 4391.56  229.08
   1  -1   4 4007.70  237.98
   1  -1   4 3949.00  144.79
   1  -1   4 3892.11  145.19
  -1  -1  -4 4046.70  142.29
   1  -1   4 3962.50  218.78
   1  -1   4 3983.60  145.79
  -1  -1  -4 3998.90  144.19
  -1  -1  -4 4231.88  181.88
   1  -1   4 3911.21  144.09
  -1  -1  -4 4075.19  141.99
  -1   1  -4 3830.22  145.59
   1   1   4 4112.99  144.29
  -1   1  -4 4199.28  145.29
  -1   1  -4 4031.50  222.38
  -1   1  -4 3928.61  145.19
   1   1   4 4135.59  142.19
  -1   1  -4 4294.37  222.48
  -1   1  -4 3905.11  218.58
  -1   1  -4 3832.82  143.89
   1   1   4 4028.70  171.48
   1   1   4 4233.08  208.68
  -1   1  -4 3679.33  200.78
   1   1   4 4039.00  176.28
   1   1   4 4136.19  142.09
  -1   1  -4 3973.00  145.19
  -1   1  -4 3818.32  235.18
   2  -1   4 5102.49  184.08
   2  -1   4 4947.41  183.18
   2  -1   4 5499.65  310.77
  -2  -1  -4 5051.69  179.78
   2  -1   4 4985.40  280.17
  -2  -1  -4 5027.50  238.68
   2  -1   4 5594.14  288.37
   2  -1   4 5171.18  276.57
  -2  -1  -4 5212.98  227.38
   2  -1   4 5124.59  183.18
  -2  -1  -4 5221.98  247.78
  -2  -1  -4 5095.99  183.08
  -2  -1  -4 5179.38  180.98
   2  -1   4 5141.59  182.68
  -2  -1  -4 4919.11  179.98
  -2  -1  -4 5461.95  281.57
   2  -1   4 4788.72  277.27
   2  -1   4 4957.10  183.58
   2   1   4 5113.69  214.08
  -2   1  -4 4863.81  273.47
  -2   1  -4 5117.69  276.07
  -2   1  -4 5028.90  279.47
  -2   1  -4 5004.60  184.08
   2   1   4 5109.39  241.88
   2   1   4 5167.18  178.88
  -2   1  -4 5167.28  182.78
   2   1   4 5128.89  183.28
   2   1   4 5248.17  281.77
   2   1   4 4961.50  179.78
  -2   1  -4 4880.11  273.87
   2   1   4 4749.32  178.58
   2   1   4 5206.98  229.48
   2   1   4 5291.57  246.68
   2   1   4 5240.58  215.18
   2   1   4 4966.60  180.08
  -2   1  -4 4906.91  183.28
  -2   1  -4 4921.81  301.17
  -2   1  -4 5027.40  182.98
  -2   1  -4 5106.49  183.08
   2   1   4 5212.58  180.98
  -3  -1  -4   96.49    8.80
   3  -1   4   91.89   12.10
   3  -1   4   99.59   12.70
  -3  -1  -4  112.69   49.80
  -3  -1  -4   69.19    7.60
  -3  -1  -4  103.99   12.70
   3  -1   4   46.60   38.50
  -3  -1  -4  160.18   39.60
   3  -1   4   29.40   30.80
  -3  -1  -4   78.49    4.80
  -3  -1  -4   82.39    8.00
   3  -1   4   43.10   36.00
   3  -1   4   93.89   10.90
   3  -1   4   72.09   45.10
  -3  -1  -4  118.39   45.40
  -3  -1  -4   82.69    4.90
   3  -1   4   79.59   11.60
   3  -1   4   59.09   40.50
   3  -1   4  107.89   12.10
  -3  -1  -4   44.20   28.10
  -3  -1  -4  108.09   20.80
  -3  -1  -4   78.29   18.40
  -3   1  -4  112.09   13.10
   3   1   4   75.39    7.80
  -3   1  -4   97.29   12.50
   3   1   4   80.29    6.60
   3   1   4  121.39   42.10
   3   1   4  120.09   37.30
  -3   1  -4   32.40   34.40
   3   1   4   45.40   36.20
  -3   1  -4   85.49   11.80
   3   1   4  103.39   30.50
  -3   1  -4   99.49   11.70
  -3   1  -4   16.90   26.60
  -3   1  -4  146.09   51.29
  -3   1  -4  142.49   56.09
   3   1   4   77.99    7.90
  -3   1  -4   94.29   10.50
   3   1   4   90.99    7.90
   3   1   4   28.10   22.30
  -3   1  -4   92.29   42.90
   3   1   4   90.09   11.70
  -4  -1  -4  117.29   53.49
  -4  -1  -4   67.69   42.90
  -4  -1  -4  104.29   29.10
   4  -1   4  122.39   13.10
   4  -1   4  127.19   16.30
  -4  -1  -4   80.69    6.70
   4  -1   4  116.99   56.19
   4  -1   4   77.09   57.49
   4  -1   4  150.08   16.70
  -4  -1  -4   96.29    6.90
  -4  -1  -4   76.39    7.90
   4  -1   4  172.98   65.19
  -4  -1  -4  175.68   65.89
  -4  -1  -4  104.29   40.40
  -4  -1  -4  103.99   14.10
   4  -1   4  108.59   13.30
  -4  -1  -4  120.49   34.50
   4  -1   4   51.59   48.40
   4  -1   4   47.80   38.10
  -4  -1  -4   89.69    9.60
   4  -1   4  129.39   15.80
   4   1   4   90.99    8.40
  -4   1  -4  108.39   12.90
   4   1   4   99.69   34.00
  -4   1  -4  114.89   14.80
  -4   1  -4   93.29   11.10
   4   1   4  146.29   47.10
  -4   1  -4   25.60   39.00
   4   1   4  100.99   13.80
  -4   1  -4  119.59   57.29
  -4   1  -4  102.09   13.30
   4   1   4  141.29   69.99
  -4   1  -4  103.89   59.99
   4   1   4   92.69   10.90
   4   1   4  175.18   51.19
  -4   1  -4   56.09   45.90
   4   1   4   87.99    7.90
   4   1   4   91.39   69.89
  -4   1  -4   26.30   34.20
  -4   1  -4   97.49   13.60
  -5  -1  -4  867.11   39.70
  -5  -1  -4  838.02   42.30
   5  -1   4  935.41  243.98
  -5  -1  -4  789.32  154.88
  -5  -1  -4  919.61   36.60
  -5  -1  -4 1248.18  190.58
   5  -1   4  831.72  150.38
  -5  -1  -4  962.00   36.40
  -5  -1  -4  852.71   88.09
   5  -1   4  871.81   40.50
  -5  -1  -4  968.50   87.09
   5  -1   4  859.01  265.07
   5  -1   4  925.71   43.20
   5  -1   4 1155.38  219.18
  -5  -1  -4  877.81   39.00
  -5  -1  -4 1043.10  146.79
  -5   1  -4  884.21   43.20
   5   1   4 1014.50  142.79
   5   1   4 1059.39  151.08
  -5   1  -4 1126.99  162.48
  -5   1  -4  965.90  170.68
   5   1   4  824.42   42.90
   5   1   4  856.81   39.00
  -5   1  -4  885.51   40.00
  -5   1  -4  905.21   43.20
   5   1   4  856.51   39.30
  -5   1  -4  895.71   42.50
  -5   1  -4  862.11   40.60
  -5   1  -4  784.02  154.28
   5   1   4 1143.69  182.18
  -5   1  -4 1306.37  208.08
   5   1   4  924.01   37.00
   5   1   4  903.81   39.70
  -5   1  -4 1211.28  200.58
   5   1   4  878.21  163.48
   5   1   4  942.21   92.89
  -6  -1  -4  229.78   58.59
  -6  -1  -4  205.48   87.49
   6  -1   4  166.88   17.00
   6  -1   4  330.27  116.99
   6  -1   4   85.49   57.49
   6  -1   4  186.28   21.10
  -6  -1  -4  155.18   11.60
   6  -1   4  254.87  104.79
   6  -1   4  177.98   15.30
  -6  -1  -4  197.38   15.10
  -6  -1  -4  218.18   56.79
  -6  -1  -4  216.18   23.30
  -6  -1  -4  166.38   11.70
  -6  -1  -4   69.59   43.80
   6  -1   4  182.68   18.30
   6  -1   4  213.68   91.89
  -6   1  -4  100.49   54.09
  -6   1  -4  198.88   17.50
   6   1   4  188.48   54.69
   6   1   4  149.79   12.80
   6   1   4  183.58   69.79
  -6   1  -4  255.07  110.49
  -6   1  -4  175.28   15.50
  -6   1  -4  246.08   25.10
  -6   1  -4  186.98   14.90
   6   1   4  219.98   23.70
   6   1   4  229.68   98.49
  -6   1  -4  230.28   85.49
   6   1   4  240.18  102.29
   6   1   4  211.08   78.19
   6   1   4  146.39   11.50
   6   1   4  184.68   15.20
   6   1   4  150.28   14.30
  -6   1  -4  167.58   17.70
  -6   1  -4  151.08   93.79
  -6   1  -4  160.98   80.89
  -7  -1  -4    8.80    5.00
   7  -1   4   11.20   10.80
  -7  -1  -4   17.60    6.40
   7  -1   4   19.90   11.20
  -7  -1  -4    6.30    8.30
   7  -1   4   16.20    9.80
  -7  -1  -4   18.20    8.40
   7  -1   4   10.60    9.30
   7   1   4    9.20    7.70
   7   1   4   14.30   11.40
  -7   1  -4   11.80    9.70
   7   1   4   25.00    6.90
  -7   1  -4    9.80    8.60
   7   1   4   18.00    7.80
   7   1   4   18.70    8.70
  -7   1  -4   23.30    8.00
   8  -1   4  235.58   20.10
   8  -1   4  277.47   34.00
  -8  -1  -4  198.18   14.10
  -8  -1  -4  194.08   18.40
   8  -1   4  269.17   31.50
   8  -1   4  238.38   21.80
  -8  -1  -4  281.07   33.40
  -8  -1  -4  211.98   17.10
   8   1   4  233.88   21.10
  -8   1  -4  232.08   27.70
   8   1   4  206.78   19.30
   8   1   4  281.17   32.30
   8   1   4  215.68   19.10
  -8   1  -4  203.68   19.10
  -8   1  -4  208.88   18.30
   9  -1   4   91.89   18.80
  -9  -1  -4   81.79   10.60
   9  -1   4   71.69   19.40
  -9  -1  -4   76.49   12.50
   9  -1   4   68.59   20.60
   9   1   4   99.19   17.20
   9   1   4  115.09   20.00
  -9   1  -4   68.49   19.00
  -9   1  -4   53.59   14.70
  -9   1  -4   78.99   15.40
   9   1   4   65.79   17.70
   9   1   4   68.59   16.20
 -10  -1  -4  126.39   13.90
  10  -1   4  149.99   26.30
 -10  -1  -4  133.69   22.30
  10  -1   4  135.19   25.20
  10  -1   4  136.89   32.80
  10   1   4  114.49   23.10
 -10   1  -4  110.29   18.40
  10   1   4  127.29   22.90
 -10   1  -4  142.59   21.60
 -10   1  -4  104.39   25.00
  10   1   4  103.59   27.50
  11  -1   4   31.80   22.10
  11  -1   4   33.20   20.10
 -11  -1  -4   54.49   17.40
 -11  -1  -4   51.59    9.60
  11  -1   4   30.70   19.90
  11   1   4   49.90   18.80
 -11   1  -4   55.89   19.20
 -11   1  -4   31.00   14.90
  11   1   4   34.00   17.30
  11   1   4   50.69   25.30
 -11   1  -4   33.30   13.60
  12  -1   4    9.60   21.50
 -12  -1  -4   24.50   19.00
 -12  -1  -4    2.90    6.00
  12  -1   4    2.50   22.70
  12  -1   4   -0.80   15.60
  12   1   4    5.50   18.10
  12   1   4    3.80   21.40
 -12   1  -4    1.10   13.10
 -12   1  -4    4.80   12.60
  12   1   4    1.00   15.40
  12  -2  -4    3.50   21.40
 -12  -2   4   18.70   17.10
  12  -2  -4   -3.70   20.70
  12   2  -4  -11.70   12.90
  12   2  -4   -0.60   17.70
  12   2  -4    8.10   21.00
 -12   2   4   11.50   14.20
 -12   2   4    5.30   16.00
 -12   2   4   -2.70   14.00
  11  -2  -4   21.30   22.30
  11  -2  -4   18.20   19.50
 -11  -2   4   43.70    7.00
 -11  -2   4   23.00   15.80
  11  -2  -4   25.90   27.50
  11   2  -4   74.19   22.20
  11   2  -4   39.10   21.60
 -11   2   4   51.49   16.80
 -11   2   4   45.70   18.50
 -11   2   4   53.39   20.20
  11   2  -4   39.40   17.40
  10  -2  -4  187.48   32.00
 -10  -2   4   96.69   10.40
  10  -2  -4  111.09   29.70
  10  -2  -4  110.69   23.80
 -10  -2   4   93.09   19.50
  10   2  -4  119.79   35.90
 -10   2   4   79.09   15.50
 -10   2   4   84.59   22.40
  10   2  -4  124.79   21.60
  -9  -2   4  128.29   10.50
  -9  -2   4  190.88   22.40
  -9  -2   4  182.88   27.00
   9  -2  -4  199.58   27.90
   9  -2  -4  178.28   28.10
   9  -2  -4  136.99   24.60
   9   2  -4  118.19   22.20
  -9   2   4  158.68   21.90
   9   2  -4  152.48   21.70
   9   2  -4  166.18   23.00
  -9   2   4  163.08   26.60
   9   2  -4  202.18   24.30
  -9   2   4  170.38   27.10
   8  -2  -4  320.17   27.80
   8  -2  -4  291.37   27.70
  -8  -2   4  323.57   23.40
  -8  -2   4  307.17   23.20
  -8  -2   4  278.37   15.30
  -8  -2   4  275.87   25.20
   8  -2  -4  328.17   26.70
  -8   2   4  303.67   26.90
   8   2  -4  261.87   21.90
   8   2  -4  277.57   24.30
  -8   2   4  344.57   26.90
   8   2  -4  311.67   25.00
  -8   2   4  312.77   23.60
   8   2  -4  275.37   25.10
  -8   2   4  263.17   22.40
  -7  -2   4  181.78   17.70
  -7  -2   4  177.28   15.90
   7  -2  -4  189.38   17.90
   7  -2  -4  187.18   26.60
  -7  -2   4  154.28   10.10
   7  -2  -4  175.68   24.40
   7  -2  -4  197.28   25.20
  -7  -2   4  136.49   14.00
  -7   2   4  169.78   22.70
   7   2  -4  190.98   21.00
  -7   2   4  154.28   15.30
   7   2  -4  182.78   21.50
  -7   2   4  192.18   17.80
   7   2  -4  173.68   15.00
  -7   2   4  199.08   26.80
  -6  -2   4    0.70   16.90
   6  -2  -4   16.60   29.40
  -6  -2   4   10.40    3.50
   6  -2  -4   -5.00   24.10
   6  -2  -4   -2.50   30.90
  -6  -2   4   47.70   43.50
   6  -2  -4    9.20    8.60
  -6  -2   4    3.60    6.10
  -6  -2   4   15.40    7.40
   6  -2  -4   15.70    8.80
   6  -2  -4   13.00   10.30
  -6  -2   4   12.00    8.20
  -6  -2   4   35.60   20.10
  -6  -2   4    3.90   23.30
   6  -2  -4   13.20    7.90
   6  -2  -4  -11.60    9.90
  -6   2   4   19.20    9.00
   6   2  -4   12.70   29.30
   6   2  -4   20.70   34.80
  -6   2   4  -11.90   20.00
   6   2  -4    6.40   16.60
  -6   2   4  -12.40   11.80
   6   2  -4   20.40    7.70
   6   2  -4   15.30    7.30
  -6   2   4   19.10   10.40
   6   2  -4   21.60   28.50
  -6   2   4    9.20    8.50
   6   2  -4   28.20    8.80
  -6   2   4    4.50   32.70
   6   2  -4    5.80    5.70
  -6   2   4    2.70   37.00
  -6   2   4   15.40    9.20
   5  -2  -4   20.20   32.50
   5  -2  -4   38.90   42.10
  -5  -2   4   58.79    9.70
   5  -2  -4   79.99   14.00
   5  -2  -4   72.09   13.10
   5  -2  -4   99.99   57.89
   5  -2  -4   83.79   12.30
  -5  -2   4   57.99   38.60
   5  -2  -4   75.79   14.40
  -5  -2   4   92.09   49.10
  -5  -2   4   70.79   10.20
   5  -2  -4   57.09   51.59
  -5  -2   4   12.00   31.90
   5   2  -4   74.59    9.60
  -5   2   4   69.29   14.30
   5   2  -4   65.09   10.00
  -5   2   4   63.29   11.40
  -5   2   4   59.49   12.70
   5   2  -4   62.69   47.80
   5   2  -4   66.09   37.40
   5   2  -4   74.19   11.50
  -5   2   4   55.49   12.80
   5   2  -4  113.39   56.29
  -5   2   4   26.50   35.00
  -5   2   4   56.49   63.99
  -5   2   4   31.30   42.10
   5   2  -4   89.69   11.40
   5   2  -4   46.90   38.70
  -5   2   4  123.19   73.09
   4  -2  -4   43.20   44.10
  -4  -2   4  200.98   60.19
   4  -2  -4  127.29   16.30
   4  -2  -4  148.09   15.30
   4  -2  -4   86.09   55.19
   4  -2  -4   63.99   64.79
   4  -2  -4  109.09   15.00
  -4  -2   4   77.69   45.20
  -4  -2   4  111.39   10.80
   4  -2  -4  147.89   18.70
  -4  -2   4  150.78   50.79
  -4  -2   4  112.59   10.00
  -4  -2   4  125.29   10.40
   4  -2  -4   70.09   52.79
   4   2  -4   63.09   41.50
   4   2  -4   99.19   43.40
   4   2  -4  126.79   25.00
  -4   2   4  158.98   17.90
  -4   2   4  131.09   16.80
   4   2  -4   89.69   43.60
  -4   2   4   73.39   49.80
   4   2  -4  122.79   11.20
   4   2  -4  166.48   46.80
  -4   2   4  113.49   13.40
   4   2  -4  125.69   11.40
   4   2  -4  110.59   10.30
   4   2  -4  114.89    9.20
  -4   2   4  142.19   17.00
  -4   2   4  151.18   72.69
  -4   2   4   75.59   63.69
   4   2  -4  123.49   24.60
  -4   2   4  114.59   67.09
   3  -2  -4  117.09   52.29
  -3  -2   4   95.69    9.60
   3  -2  -4  107.49   62.09
  -3  -2   4  137.39   44.50
   3  -2  -4   84.09   12.40
   3  -2  -4   77.99   58.19
  -3  -2   4   87.89    8.20
  -3  -2   4  102.29   40.80
  -3  -2   4   83.29    8.20
  -3  -2   4   75.89   33.40
   3  -2  -4  105.79   15.80
   3  -2  -4   39.90   36.20
   3  -2  -4   67.99   10.50
   3  -2  -4   70.59   13.20
   3   2  -4   95.09    9.00
  -3   2   4   66.89   43.00
   3   2  -4  121.79   42.00
   3   2  -4   99.39    6.90
   3   2  -4  108.79   40.50
  -3   2   4   89.19   11.40
  -3   2   4   85.79   44.40
  -3   2   4   86.99   50.19
   3   2  -4   97.39    8.80
  -3   2   4  103.89   12.90
  -3   2   4   63.49   42.20
  -3   2   4   70.79   11.70
   3   2  -4   62.59   24.30
   3   2  -4   98.09   37.60
   3   2  -4   90.59    7.40
  -3   2   4   82.89   13.40
   3   2  -4   91.69   30.50
   3   2  -4   98.29    8.30
   2  -2  -4 2352.56   89.99
   2  -2  -4 2501.35  210.68
   2  -2  -4 2337.77   89.89
  -2  -2   4 2289.37  123.89
   2  -2  -4 2338.67  163.98
  -2  -2   4 2379.36   87.59
  -2  -2   4 2274.17  151.78
   2  -2  -4 2353.66   92.19
   2  -2  -4 2589.24  199.78
   2  -2  -4 2442.46   88.19
  -2  -2   4 2402.06   85.29
   2  -2  -4 2427.96  182.38
  -2   2   4 2338.47   91.59
  -2   2   4 2206.68  195.58
  -2   2   4 2380.16  179.28
  -2   2   4 2452.75  175.38
   2   2  -4 2359.16  156.18
  -2   2   4 2361.86  194.88
  -2   2   4 2270.57   89.69
   2   2  -4 2464.95   87.49
   2   2  -4 2360.96   85.69
   2   2  -4 2255.47   85.09
  -2   2   4 2280.17   89.59
   2   2  -4 2257.07  145.09
   2   2  -4 2453.55  157.98
   2   2  -4 2526.75   87.59
   2   2  -4 2360.46  128.99
  -2   2   4 2363.96   88.29
   2   2  -4 2314.67   86.79
  -1  -2   4    9.10   18.40
   1  -2  -4   21.00    6.00
   1  -2  -4   31.70    5.20
   1  -2  -4    0.90   17.70
  -1  -2   4   27.00    5.80
  -1  -2   4   19.80   18.40
   1  -2  -4   13.60   17.30
  -1  -2   4   26.10    5.90
   1  -2  -4   -6.90   13.00
   1  -2  -4   27.10    6.20
  -1   2   4    2.70   14.80
  -1   2   4   23.10    5.20
  -1   2   4   -3.40    9.80
  -1   2   4   19.40    5.60
  -1   2   4   36.10   34.60
  -1   2   4   27.80    8.40
   1   2  -4   21.90   20.80
  -1   2   4   13.30   19.20
  -1   2   4   19.30    5.70
   1   2  -4   13.60   21.50
   1   2  -4   19.90    6.30
   1   2  -4   19.40    5.50
   0  -2   4  612.94   26.60
   0  -2   4  678.23   73.09
   0  -2   4  621.54   27.40
   0  -2   4  703.73   97.49
   0  -2  -4  608.04   62.99
   0  -2   4  592.14   55.09
   0  -2  -4  589.74   24.50
   0  -2   4  645.74  106.79
   0  -2   4  610.04   26.00
   0  -2   4  617.14   24.40
   0   2  -4  649.93   99.99
   0   2   4  572.44   24.40
   0   2  -4  657.83   53.29
   0   2  -4  631.64   26.70
   0   2  -4  606.04   27.20
   0   2  -4  610.74   26.70
   0   2   4  568.74   24.40
   0   2  -4  625.74   27.70
   0   2  -4  553.04   91.49
   0   2   4  589.64   50.49
   0   2   4  590.54   57.39
   0   2  -4  666.03   90.79
   0   2  -4  576.54   23.50
   0   2  -4  768.02  130.19
   0   2   4  533.25   60.09
   0   2   4  578.14   23.30
   1  -2   4   74.99   41.90
  -1  -2  -4   98.79    5.00
   1  -2   4   60.19   39.00
  -1  -2  -4   99.89    5.60
   1  -2   4  132.19   11.70
   1  -2   4  120.69   10.70
  -1  -2  -4  110.69   20.20
   1  -2   4  123.79    9.80
   1  -2   4  129.19   11.10
   1  -2   4  113.99   43.90
   1  -2   4   71.09   36.50
  -1   2  -4  106.19    8.60
   1   2   4   78.99   16.60
  -1   2  -4  123.59   11.00
  -1   2  -4   80.89   42.50
   1   2   4  102.79    5.30
  -1   2  -4  128.99   11.50
  -1   2  -4   53.09   28.70
  -1   2  -4  107.89   10.70
  -1   2  -4  119.59   10.60
  -1   2  -4  176.38   56.79
   1   2   4   26.70   26.70
   1   2   4  130.79   10.50
   1   2   4  108.69    5.80
  -1   2  -4   46.30   40.30
  -1   2  -4  217.58   62.49
   2  -2   4   32.30   31.40
   2  -2   4   49.50    9.90
   2  -2   4   52.19    9.10
   2  -2   4    0.20   22.60
   2  -2   4   45.80    9.60
   2  -2   4   40.10    8.30
   2  -2   4   31.40   36.90
   2  -2   4   73.89   46.80
  -2   2  -4    5.10   26.50
  -2   2  -4   49.40   36.80
   2   2   4   57.79    7.80
  -2   2  -4   60.89    9.60
  -2   2  -4   45.30    9.80
  -2   2  -4   55.79    9.20
   2   2   4   70.19   35.00
   2   2   4   33.50   29.40
  -2   2  -4    5.80   25.60
  -2   2  -4   63.09   39.50
  -2   2  -4   36.30    7.70
   2   2   4   69.19    9.80
  -3  -2  -4  124.79   27.70
   3  -2   4  206.28   22.00
   3  -2   4  232.58   77.69
  -3  -2  -4  147.89    7.80
   3  -2   4  257.77  116.89
   3  -2   4  262.17   84.19
   3  -2   4  156.98   14.10
   3  -2   4  130.49   61.49
   3  -2   4  164.08   14.50
  -3  -2  -4  152.88   13.50
   3  -2   4  172.78   14.00
  -3  -2  -4  145.79    7.90
   3   2   4  160.68    8.50
   3   2   4   91.39   35.20
   3   2   4  151.48   11.00
   3   2   4  144.19    7.90
  -3   2  -4  224.38   86.59
  -3   2  -4  155.88   13.20
   3   2   4  195.38   34.70
  -3   2  -4  170.38   62.59
  -3   2  -4  225.38   71.19
   3   2   4  162.88   13.50
  -3   2  -4  163.48   15.30
  -3   2  -4  142.19   13.40
  -3   2  -4  173.98   62.69
   3   2   4  113.29   49.99
  -3   2  -4  153.28   13.60
  -3   2  -4  136.99   12.70
  -3   2  -4  149.99   62.79
  -4  -2  -4  282.77   19.70
   4  -2   4  325.07   19.60
   4  -2   4  372.56  104.99
   4  -2   4  302.17   21.30
  -4  -2  -4  355.86   68.49
   4  -2   4  288.27   91.59
   4  -2   4  391.36  121.09
   4  -2   4  441.26  118.29
   4  -2   4  319.27   21.90
  -4  -2  -4  349.47   67.79
  -4  -2  -4  351.56   99.39
   4  -2   4  314.97   21.80
  -4  -2  -4  410.76   66.39
  -4  -2  -4  301.57   15.90
  -4  -2  -4  296.57   14.90
  -4  -2  -4  310.77   14.90
  -4   2  -4  285.37  113.29
   4   2   4  345.57   71.79
   4   2   4  286.47   14.80
  -4   2  -4  350.96  100.09
  -4   2  -4  299.67   19.80
   4   2   4  280.37   20.10
   4   2   4  264.77   48.30
   4   2   4  223.38   77.69
  -4   2  -4  392.36  107.39
  -4   2  -4  292.67   20.50
   4   2   4  301.27   15.20
  -4   2  -4  297.37   21.70
  -4   2  -4  316.07   20.40
   4   2   4  296.07   13.80
   4   2   4  285.37   62.59
   4   2   4  287.17   15.90
  -4   2  -4  331.07   94.39
  -4   2  -4  306.17   89.19
   4   2   4  280.87   55.29
  -4   2  -4  276.47   20.50
  -5  -2  -4  276.97   15.90
   5  -2   4  411.26  117.79
  -5  -2  -4  464.65  121.09
  -5  -2  -4  318.07   65.29
   5  -2   4  289.67   21.80
  -5  -2  -4  288.67   21.30
   5  -2   4  413.86  137.59
  -5  -2  -4  321.17   69.89
   5  -2   4  290.37   22.70
  -5  -2  -4  304.57   16.50
   5  -2   4  295.47   22.40
   5  -2   4  286.67   19.60
   5  -2   4  280.77   99.39
  -5  -2  -4  332.97   81.59
   5  -2   4  300.37  109.29
  -5  -2  -4  305.57   15.80
  -5   2  -4  372.96  108.69
   5   2   4  277.47   16.30
   5   2   4  290.57   15.20
  -5   2  -4  269.97   19.60
  -5   2  -4  143.19   75.29
   5   2   4  318.67   65.99
   5   2   4  283.17   75.59
  -5   2  -4  287.97   20.90
   5   2   4  299.67   15.80
   5   2   4  363.06  107.39
  -5   2  -4  210.88   79.79
   5   2   4  387.26   75.99
  -5   2  -4  242.98   78.59
   5   2   4  306.97   71.49
   5   2   4  297.07   16.70
  -5   2  -4  298.17   21.30
   5   2   4  277.57   21.40
  -5   2  -4  428.96  120.89
  -5   2  -4  311.87   22.80
  -5   2  -4  300.07   21.40
   6  -2   4   10.80    9.60
   6  -2   4   -1.70    6.90
  -6  -2  -4   -0.80    8.50
   6  -2   4    4.40    6.50
  -6  -2  -4   -1.10    5.00
  -6  -2  -4    5.90    5.80
  -6  -2  -4    3.00    4.00
   6  -2   4  -15.70    7.00
   6   2   4   -3.00    4.40
   6   2   4    4.10    5.40
  -6   2  -4   -2.90    5.10
  -6   2  -4    5.60    8.20
   6   2   4   -0.60    8.10
   6   2   4    8.80    6.00
  -6   2  -4    8.50    9.60
  -6   2  -4    0.80    7.90
  -6   2  -4   12.80   10.30
   6   2   4   -1.20    4.00
   7  -2   4   35.50   14.70
   7  -2   4    0.90   10.00
  -7  -2  -4   13.00    5.50
  -7  -2  -4   25.50    8.70
   7  -2   4   14.90   10.20
   7  -2   4   16.60    8.70
  -7  -2  -4   28.30   11.90
  -7  -2  -4    5.00    7.30
  -7   2  -4   14.80   11.70
   7   2   4   18.70    5.80
  -7   2  -4   22.30   11.10
  -7   2  -4   24.90   12.10
   7   2   4   24.90    8.20
   7   2   4    1.30    8.80
   7   2   4   14.30    7.90
   7   2   4   14.90    7.50
  -7   2  -4   -1.10    8.90
  -7   2  -4    9.40    8.10
  -8  -2  -4    9.00    8.70
  -8  -2  -4    4.30    7.90
   8  -2   4   20.30   13.40
  -8  -2  -4   10.10   12.80
   8  -2   4    4.60   11.00
   8  -2   4   21.60   12.50
  -8  -2  -4    6.00    5.00
  -8   2  -4   21.40   11.50
   8   2   4    7.30    6.90
   8   2   4    4.20    7.80
   8   2   4   14.00   14.00
   8   2   4   12.80    8.60
   8   2   4    3.60    8.30
  -8   2  -4    8.50    9.60
  -8   2  -4   13.20   13.40
   9  -2   4  182.08   29.60
  -9  -2  -4  150.88   21.70
   9  -2   4  167.08   28.10
   9  -2   4  171.28   27.40
   9   2   4  160.78   30.00
  -9   2  -4  154.78   23.20
   9   2   4  173.68   22.40
  -9   2  -4  190.78   29.20
  -9   2  -4  123.69   20.50
   9   2   4  193.08   23.50
 -10  -2  -4    6.40   11.40
  10  -2   4   30.20   17.40
  10  -2   4    4.90   16.80
  10  -2   4   -6.70   14.50
  10   2   4   24.10   14.20
  10   2   4   14.30   17.50
 -10   2  -4   25.80   17.20
 -10   2  -4   22.90   17.50
 -10   2  -4   17.60   11.80
  11  -2   4   13.80   21.80
 -11  -2  -4   12.80   14.40
  11  -2   4   31.10   24.90
  11  -2   4   32.40   18.20
 -11   2  -4   13.30   17.80
  11   2   4   29.50   16.00
  11   2   4   28.20   16.80
 -11   2  -4   48.00   17.50
  11   2   4   21.10   22.50
  11  -3  -4   39.30   22.10
 -11  -3   4   71.79   16.50
  11  -3  -4   24.40   18.10
 -11   3   4   44.60   23.30
  11   3  -4   30.30   18.90
  11   3  -4   26.50   18.90
 -11   3   4   67.49   21.60
 -10  -3   4   86.19   18.50
  10  -3  -4   83.49   22.50
  10  -3  -4   73.09   26.40
  10   3  -4   90.89   21.80
 -10   3   4   43.70   20.60
 -10   3   4  103.69   24.00
  10   3  -4   89.79   23.30
   9  -3  -4   30.70   18.00
   9  -3  -4   24.10   18.90
  -9  -3   4   29.50   12.20
  -9  -3   4   38.70   17.80
   9  -3  -4   58.29   18.30
  -9   3   4   39.70   13.70
   9   3  -4   53.19   21.20
  -9   3   4   33.00   14.60
   9   3  -4   26.30   12.50
   9   3  -4   36.20   14.30
  -9   3   4   26.90   15.50
  -8  -3   4  193.08   16.60
   8  -3  -4  303.77   36.10
  -8  -3   4  169.98   17.90
   8  -3  -4  224.98   29.70
  -8  -3   4  243.38   29.90
   8  -3  -4  180.68   28.00
  -8   3   4  236.08   22.20
   8   3  -4  165.78   17.30
  -8   3   4  224.08   29.50
  -8   3   4  164.18   25.10
   8   3  -4  244.28   28.90
   8   3  -4  194.18   22.30
   8   3  -4  187.98   24.30
  -8   3   4  226.68   28.30
  -7  -3   4   14.00    9.10
   7  -3  -4   38.00   12.50
   7  -3  -4   33.80   14.40
   7  -3  -4   18.80   11.80
   7  -3  -4    5.20   11.30
  -7  -3   4   13.30    8.40
  -7  -3   4   14.60    7.70
   7   3  -4   27.70   10.10
  -7   3   4   16.90   10.10
   7   3  -4   18.30    8.50
  -7   3   4   16.80   12.90
   7   3  -4   21.60   10.40
  -7   3   4   26.30   12.40
   7   3  -4   17.00    8.60
   6  -3  -4  549.25   30.30
  -6  -3   4  405.56   24.00
   6  -3  -4  560.14   33.70
  -6  -3   4  451.65   23.70
  -6  -3   4  445.86   28.60
   6  -3  -4  486.55   33.40
   6   3  -4  458.05   26.90
   6   3  -4  421.06   25.40
   6   3  -4  387.76   23.90
  -6   3   4  512.85   37.20
  -6   3   4  460.75   30.40
   6   3  -4  389.06   23.60
  -5  -3   4 1580.54   69.69
  -5  -3   4 1536.55  160.58
   5  -3  -4 1717.43  269.97
   5  -3  -4 1615.54   71.49
  -5  -3   4 1634.24  140.79
   5  -3  -4 1587.14  274.67
  -5  -3   4 1545.65  140.89
   5  -3  -4 1600.74   71.59
   5  -3  -4 1698.53   68.89
   5  -3  -4 1990.60  334.67
  -5  -3   4 1618.64   64.09
   5  -3  -4 1611.94   74.09
   5  -3  -4 1795.22  193.28
  -5  -3   4 1628.54   63.39
  -5   3   4 1299.37  230.58
  -5   3   4 1739.63   69.59
   5   3  -4 1485.55  132.39
   5   3  -4 1606.14   64.19
   5   3  -4 1452.25  191.08
   5   3  -4 1465.95  108.99
  -5   3   4 1691.43   72.29
  -5   3   4 1605.24   70.79
  -5   3   4 1619.94   71.99
   5   3  -4 1521.05   60.09
   5   3  -4 2213.38  173.28
   5   3  -4 1589.44   62.09
   5   3  -4 1504.05   62.69
   5   3  -4 1609.14   65.79
  -5   3   4 1483.25  276.47
  -5   3   4 1913.91  267.87
   5   3  -4 1541.25  150.88
  -5   3   4 2102.69  220.78
   5   3  -4 1623.04   65.79
   4  -3  -4  -10.10   10.80
   4  -3  -4    4.70    6.90
   4  -3  -4    4.70    8.10
  -4  -3   4   -4.90   12.40
  -4  -3   4    9.80    5.00
   4  -3  -4   -3.50   19.20
  -4  -3   4   -0.20    5.00
   4  -3  -4   13.90    8.80
   4  -3  -4    0.20    6.90
  -4  -3   4   -0.70    4.60
   4  -3  -4   15.20   35.80
  -4  -3   4    6.30   15.70
   4  -3  -4    1.80   27.10
  -4   3   4   10.40    8.20
   4   3  -4   10.00    4.20
   4   3  -4    0.60   17.50
   4   3  -4    0.80   14.70
  -4   3   4    4.70    7.90
   4   3  -4  -12.20   10.20
   4   3  -4   -2.20   14.00
  -4   3   4  -10.60   15.30
  -4   3   4   13.80   32.40
  -4   3   4   37.10   43.50
   4   3  -4    3.30    5.50
   4   3  -4    9.20    5.50
   4   3  -4    0.70    4.90
   4   3  -4    5.90   17.30
  -4   3   4   -4.40    6.50
  -4   3   4    5.90   29.70
  -4   3   4   17.20    8.50
   4   3  -4    6.20    4.40
   3  -3  -4  516.95   29.30
   3  -3  -4  557.24   30.30
   3  -3  -4  581.54  143.39
   3  -3  -4  564.94   27.80
  -3  -3   4  565.04   25.70
   3  -3  -4  615.74  131.79
  -3  -3   4  599.24   89.99
   3  -3  -4  691.83  124.19
   3  -3  -4  593.14   33.90
   3  -3  -4  508.95  135.39
   3   3  -4  543.15   78.49
  -3   3   4  516.45  117.29
   3   3  -4  641.84   95.99
  -3   3   4  541.15  211.68
  -3   3   4  602.64   28.70
  -3   3   4  491.65  111.99
   3   3  -4  572.84   26.30
  -3   3   4  576.84   30.00
   3   3  -4  552.84   24.20
   3   3  -4  599.64   26.40
   3   3  -4  584.04   27.00
   3   3  -4  591.34  100.89
   3   3  -4  591.94   83.89
   3   3  -4  569.94   24.80
  -3   3   4  551.94   31.30
  -3   3   4  709.23  149.19
   2  -3  -4   33.40    7.30
   2  -3  -4   18.60   24.60
   2  -3  -4    0.90   17.40
   2  -3  -4   10.30   21.90
   2  -3  -4   32.00    8.70
   2  -3  -4   26.60    7.70
   2   3  -4   54.39   27.90
   2   3  -4   -1.70   12.00
   2   3  -4   28.60    6.30
   2   3  -4   13.00   15.30
   2   3  -4   30.20    4.80
  -2   3   4    7.00   25.30
  -2   3   4   26.20    7.90
  -2   3   4   32.10    7.40
  -2   3   4   39.80    8.60
  -2   3   4   30.50   33.90
  -2   3   4   43.70   10.00
  -2   3   4    9.20   21.30
  -2   3   4  101.89   47.70
   2   3  -4   38.60    7.20
   1  -3  -4 2758.42  156.28
   1  -3  -4 2622.94  204.78
   1  -3  -4 2814.02  104.29
  -1  -3   4 2847.22  103.29
   1  -3  -4 2500.15  186.18
   1  -3  -4 2787.12  101.09
   1  -3  -4 2724.93  103.89
  -1  -3   4 2781.52  180.98
  -1   3   4 2740.93  191.88
  -1   3   4 2771.52  103.89
  -1   3   4 2876.61  108.29
   1   3  -4 2901.61  104.19
  -1   3   4 2948.61  238.18
   1   3  -4 2807.32  203.38
  -1   3   4 2668.43  103.79
   1   3  -4 2752.52   99.99
  -1   3   4 2725.13  102.49
  -1   3   4 2422.56  198.88
   1   3  -4 2832.32  103.29
   1   3  -4 2934.41  103.59
   1   3  -4 2707.03  188.18
   1   3  -4 2740.23  182.78
   1   3  -4 2675.63  147.79
  -1   3   4 2859.31  189.58
   0  -3   4  192.98   14.10
   0  -3   4  109.39   45.40
   0  -3  -4  229.08   56.69
   0  -3   4  194.58   13.60
   0  -3   4  225.18   72.99
   0  -3  -4  181.08   11.30
   0   3  -4  170.58   10.70
   0   3  -4  370.56   90.79
   0   3  -4  188.08   13.20
   0   3   4  220.58   49.00
   0   3  -4  235.88   66.79
   0   3  -4  171.48   58.89
   0   3   4  186.48   11.40
   0   3  -4  199.68   15.00
   0   3   4  196.18   11.30
   0   3  -4  197.88   14.10
   0   3   4  210.88   47.70
   0   3  -4  207.18   45.50
   0   3  -4  175.88   13.40
   0   3   4  191.68   10.60
   0   3   4   76.19   34.60
   0   3  -4  226.78   62.99
   1  -3   4  716.23   31.90
   1  -3   4  641.14   31.70
  -1  -3  -4  688.03   26.90
   1  -3   4  879.21  141.09
   1  -3   4  780.72  115.69
  -1  -3  -4  636.84   53.49
   1  -3   4  695.23   32.70
   1  -3   4  758.82  118.99
  -1  -3  -4  709.93   28.40
   1  -3   4  729.43   33.70
   1  -3   4  801.82  157.38
  -1   3  -4  660.43   30.10
  -1   3  -4  730.03   33.80
  -1   3  -4  674.93   33.70
  -1   3  -4  760.22   33.20
  -1   3  -4  698.13   32.60
   1   3   4  706.13   54.19
   1   3   4  707.33   26.90
  -1   3  -4  738.83  104.79
  -1   3  -4  735.63  139.59
   1   3   4  664.33   27.00
  -1   3  -4  831.32  155.48
  -1   3  -4  747.93  122.59
  -1   3  -4  597.34  115.89
   2  -3   4  354.76  101.69
   2  -3   4  191.58   67.99
   2  -3   4  340.37  104.99
   2  -3   4  325.87   20.30
   2  -3   4  310.27   85.89
   2  -3   4  312.17   20.90
   2  -3   4  321.67   20.70
  -2   3  -4  328.97   21.10
   2   3   4  358.26   19.50
  -2   3  -4  326.17   21.30
  -2   3  -4  588.44  146.79
  -2   3  -4  315.87   18.80
   2   3   4  347.77   87.19
  -2   3  -4  338.77   20.80
   2   3   4  181.28   61.49
  -2   3  -4  339.77   82.49
  -2   3  -4  366.46   95.39
  -2   3  -4  269.87   81.89
  -2   3  -4  312.67   20.20
   2   3   4  307.47   19.40
  -2   3  -4  331.57  100.19
   3  -3   4  145.69   14.50
   3  -3   4  123.59   57.09
   3  -3   4   53.99   58.19
   3  -3   4   93.49   51.39
   3  -3   4  144.79   14.30
   3  -3   4  185.88   77.49
   3  -3   4  164.08   16.00
   3  -3   4  156.88   15.50
  -3   3  -4  156.28   14.60
   3   3   4  136.99   14.30
  -3   3  -4  177.38   28.80
  -3   3  -4  152.28   18.90
  -3   3  -4  138.39   13.90
  -3   3  -4  173.78  118.69
  -3   3  -4  121.89   69.29
  -3   3  -4  169.68   65.99
  -3   3  -4  101.49   56.39
   3   3   4  133.99   12.00
   3   3   4  131.59   51.29
   3   3   4  157.48   55.09
   4  -3   4  100.09   15.00
   4  -3   4   59.39   13.10
   4  -3   4  104.99   16.10
   4  -3   4   19.30   36.40
   4  -3   4  112.29   66.29
   4  -3   4   65.49   56.09
   4  -3   4   63.19   12.90
  -4   3  -4  155.28   83.59
   4   3   4   83.19   10.80
  -4   3  -4  120.39   82.19
  -4   3  -4   49.90   46.30
  -4   3  -4   74.69   12.70
   4   3   4   82.09   13.10
  -4   3  -4  126.09   16.20
  -4   3  -4   84.69   13.60
  -4   3  -4   46.10   50.59
  -4   3  -4   71.99   12.30
  -4   3  -4   95.39   16.10
   4   3   4   51.99   35.70
   4   3   4   16.10   38.10
  -5  -3  -4  564.84   22.60
   5  -3   4  551.64   33.40
  -5  -3  -4  507.75   23.40
   5  -3   4  568.24   34.70
   5  -3   4  567.04   32.10
   5  -3   4  604.74   34.70
  -5   3  -4  610.54   34.90
  -5   3  -4  641.14   35.70
  -5   3  -4  578.04   32.60
   5   3   4  540.75   26.30
  -5   3  -4  578.44   33.10
   5   3   4  543.35   23.90
   5   3   4  567.84   24.00
  -5   3  -4  560.64   33.50
   5   3   4  530.15   23.60
   6  -3   4  272.27   21.50
  -6  -3  -4  215.28   14.60
   6  -3   4  265.37   23.60
   6  -3   4  246.28   24.20
   6  -3   4  304.37   24.50
  -6  -3  -4  266.37   22.10
  -6   3  -4  267.47   24.60
   6   3   4  230.68   21.70
  -6   3  -4  250.97   21.60
   6   3   4  257.57   15.40
   6   3   4  227.68   14.90
   6   3   4  219.68   15.20
  -6   3  -4  266.47   21.50
  -6   3  -4  281.77   23.70
  -6   3  -4  256.47   23.90
   7  -3   4  207.08   34.70
   7  -3   4  171.78   23.40
  -7  -3  -4  177.68   26.20
   7  -3   4  246.98   29.20
  -7  -3  -4  139.79   13.20
   7  -3   4  178.38   28.30
   7   3   4  135.09   14.70
  -7   3  -4  234.38   27.70
   7   3   4  175.78   25.20
  -7   3  -4  173.08   22.30
   7   3   4  151.18   12.90
   7   3   4  128.59   11.30
   7   3   4  150.88   13.20
  -7   3  -4  217.18   29.10
  -7   3  -4  204.38   26.40
  -7   3  -4  176.78   25.20
   8  -3   4   15.20   11.70
  -8  -3  -4   14.50   10.30
   8  -3   4   37.60   18.30
  -8  -3  -4    2.10   13.70
  -8   3  -4    4.00   12.40
   8   3   4   14.20    6.30
  -8   3  -4    9.40   10.80
  -8   3  -4   13.50   13.60
   8   3   4    9.80    9.30
   8   3   4   -0.80   13.40
   8   3   4   16.40    9.10
   8   3   4    4.80    9.30
   9  -3   4  120.09   23.90
   9  -3   4   92.79   21.70
   9  -3   4  123.19   30.40
  -9   3  -4   54.79   19.00
   9   3   4   77.19   24.70
   9   3   4  100.39   19.00
  -9   3  -4   84.59   20.80
   9   3   4   99.39   17.40
   9   3   4  119.59   17.20
  10  -3   4  175.48   31.50
  10  -3   4  159.88   25.50
  10  -3   4  189.98   38.80
 -10  -3  -4  182.48   26.30
 -10   3  -4  134.89   26.50
  10   3   4  176.28   25.60
 -10   3  -4  121.59   21.90
  10   3   4  116.89   20.50
  10   3   4  163.18   27.00
  11  -3   4   12.10   21.60
  11  -3   4    1.50   13.10
 -11  -3  -4   21.90   14.70
  11   3   4   20.50   16.70
  11   3   4  -11.30   25.10
  11   3   4   13.60   13.30
 -11   3  -4   18.70   20.70
 -11   3  -4   19.20   20.20
 -10  -4   4   52.49   13.70
  10  -4  -4   39.00   19.20
  10  -4  -4   45.90   19.70
 -10   4   4   69.69   17.70
 -10   4   4   50.59   26.90
  10   4  -4   48.30   16.40
  -9  -4   4   14.60    9.20
  -9  -4   4   36.10   16.00
   9  -4  -4    4.80   17.80
   9   4  -4    8.70   14.50
  -9   4   4   16.10   16.60
   9   4  -4    8.60   11.50
  -9   4   4   48.50   17.00
   9   4  -4   21.00   11.30
  -8  -4   4   19.50   12.00
  -8  -4   4   16.80    8.60
   8  -4  -4   38.90   15.20
   8   4  -4   16.10   14.40
   8   4  -4    5.40    8.40
   8   4  -4   19.70   10.40
   8   4  -4   10.40    9.50
  -8   4   4    2.20   14.30
  -8   4   4   10.10   12.80
  -7  -4   4  335.37   27.10
  -7  -4   4  283.57   19.00
   7  -4  -4  336.37   31.40
  -7  -4   4  348.57   22.80
   7  -4  -4  350.56   29.00
   7   4  -4  296.67   21.90
  -7   4   4  388.76   30.60
  -7   4   4  411.16   31.60
   7   4  -4  255.07   20.50
   7   4  -4  296.47   20.30
   7   4  -4  302.17   30.60
  -7   4   4  341.77   26.00
   6  -4  -4  131.89   21.60
   6  -4  -4  167.68   24.00
   6  -4  -4  126.79   23.90
   6  -4  -4  177.18   21.00
  -6  -4   4  136.39   15.10
   6   4  -4   93.79    9.90
  -6   4   4  163.78   25.80
  -6   4   4  129.59   18.00
  -6   4   4  113.99   21.50
   6   4  -4  129.09   13.90
  -6   4   4  142.49   21.40
   6   4  -4  110.19   16.40
   6   4  -4  126.29   14.10
   6   4  -4  131.69   13.90
   5  -4  -4  176.88   23.60
   5  -4  -4  154.58   25.10
   5  -4  -4  139.79   19.70
  -5  -4   4  122.89   10.80
  -5  -4   4  110.89   11.10
   5  -4  -4  148.49   23.80
  -5   4   4  191.88   23.40
   5   4  -4  125.19   14.00
  -5   4   4  182.78   24.60
   5   4  -4  118.39   10.90
   5   4  -4  116.59   11.80
   5   4  -4  123.69   12.60
  -5   4   4  172.48   17.40
   5   4  -4  137.59   13.80
   5   4  -4  135.79   13.50
  -5   4   4  195.18   24.20
  -4  -4   4   93.89   10.10
  -4  -4   4   99.69    9.50
   4  -4  -4  151.48   19.50
   4  -4  -4  126.19   20.60
   4  -4  -4  169.18   19.00
   4  -4  -4  139.79   23.30
  -4   4   4  163.78   19.90
  -4   4   4  154.28   19.70
  -4   4   4  128.89   16.00
  -4   4   4  152.88   20.70
   4   4  -4  112.49   11.60
   4   4  -4  135.39   13.70
   4   4  -4  127.49   11.00
   4   4  -4  114.79   10.60
   3  -4  -4    3.70    6.80
  -3  -4   4    5.10    4.80
  -3  -4   4   -0.20    5.30
   3  -4  -4   11.50    8.50
   3  -4  -4    3.70    7.10
   3   4  -4    7.80    4.90
   3   4  -4   13.20    6.10
  -3   4   4   10.70    7.20
  -3   4   4   16.10   10.00
  -3   4   4    5.70    7.50
  -3   4   4   13.70    8.40
   3   4  -4   12.80    6.20
  -2  -4   4   37.70   24.50
   2  -4  -4   45.90    8.70
  -2  -4   4   35.70    7.80
   2  -4  -4   34.60    8.90
   2  -4  -4   29.70   35.50
   2  -4  -4   49.20   32.60
   2  -4  -4   37.50    9.30
   2   4  -4   24.10    5.80
  -2   4   4   24.50   45.40
  -2   4   4   47.40    9.20
   2   4  -4   38.10   32.80
  -2   4   4   20.10    8.00
   2   4  -4    5.50   16.50
   2   4  -4   38.00    8.10
  -2   4   4   10.50   25.00
   2   4  -4   44.30    8.20
   2   4  -4   10.10   28.10
   2   4  -4   14.40   25.60
  -2   4   4   -7.70   13.70
   2   4  -4   35.70    8.10
   2   4  -4   12.50   16.10
  -2   4   4   27.00   10.00
  -2   4   4   36.10   38.70
  -2   4   4   32.30    8.40
   2   4  -4   25.10    6.50
  -1  -4   4   83.99   10.50
   1  -4  -4   93.09   11.90
   1  -4  -4  113.09   12.70
   1  -4  -4   83.69   46.40
   1  -4  -4   99.79   48.60
  -1  -4   4   34.20   28.60
   1   4  -4   95.69   11.40
   1   4  -4   97.89   11.80
   1   4  -4   93.09    8.10
  -1   4   4   96.89   12.00
  -1   4   4   84.69   10.70
   1   4  -4  156.18   56.29
   1   4  -4   99.39   12.30
  -1   4   4   77.49   50.99
  -1   4   4   93.09   48.40
  -1   4   4  105.79   10.40
   1   4  -4   77.89   39.10
  -1   4   4  117.29   15.60
   1   4  -4   34.70   33.00
  -1   4   4  180.38   60.99
   1   4  -4   62.69   29.80
  -1   4   4  109.69   69.79
   0  -4   4  910.71  154.98
   0  -4  -4 1146.29   47.10
   0  -4   4 1071.29   49.90
   0  -4  -4 1029.00  116.19
   0  -4   4 1389.86  140.89
   0  -4   4 1161.28   49.70
   0   4   4 1151.78   46.40
   0   4  -4 1220.58   52.89
   0   4   4 1187.68  185.18
   0   4  -4 1264.97  166.68
   0   4   4 1099.89   46.60
   0   4   4 1163.18   52.59
   0   4  -4 1060.09  179.18
   0   4   4 1117.49   46.90
   0   4   4 1284.77  133.49
   0   4  -4 1261.97   50.99
   0   4  -4 1069.29  158.58
   0   4   4 1126.49  109.09
   0   4  -4 1414.36  208.58
   0   4  -4 1177.78   49.50
   0   4  -4 1171.48  111.79
   0   4  -4 1164.88   49.90
   0   4   4 1187.78  111.89
   0   4  -4 1177.78   46.50
  -1  -4  -4   39.90   21.40
   1  -4   4  112.29   14.10
   1  -4   4   94.69   12.00
   1  -4   4  117.19   57.79
  -1  -4  -4   91.89    7.40
   1  -4   4  110.99   14.60
   1  -4   4   93.49   41.70
  -1  -4  -4  106.39    7.70
   1  -4   4   66.39   57.19
  -1   4  -4   79.39   51.69
   1   4   4   98.99    7.50
  -1   4  -4  101.89   13.80
   1   4   4  113.39    7.90
  -1   4  -4   97.59   13.90
  -1   4  -4   73.59   41.50
  -1   4  -4  104.59   15.10
  -1   4  -4  127.79   15.00
   1   4   4   92.49   31.30
  -1   4  -4   73.19   46.30
  -1   4  -4  214.88   85.09
   1   4   4   97.79   30.40
   1   4   4   98.79    7.70
  -1   4  -4  105.29   10.50
  -1   4  -4  124.49   58.19
   2  -4   4   -7.00   15.00
   2  -4   4   -0.10    7.30
   2  -4   4    6.40    7.30
   2  -4   4    6.60   24.50
   2  -4   4   11.70    8.20
   2  -4   4  -12.20   14.20
   2  -4   4   10.90    8.10
   2  -4   4   42.90   43.00
   2   4   4    9.60   22.40
   2   4   4   17.50   30.20
  -2   4  -4   29.50   33.90
  -2   4  -4   17.30    9.20
  -2   4  -4  -14.10   15.80
  -2   4  -4  -21.20   15.50
   2   4   4   23.90    7.80
  -2   4  -4    9.90    8.40
  -2   4  -4   -0.70    6.70
  -2   4  -4   14.10   31.50
   2   4   4   18.10    7.70
  -2   4  -4   21.30    8.60
   3  -4   4    5.40    8.50
   3  -4   4   -2.40    8.20
   3  -4   4   -6.00    6.60
   3  -4   4    0.90    7.20
  -3   4  -4    6.50    7.20
  -3   4  -4    3.50    7.40
  -3   4  -4    1.50    7.50
  -3   4  -4    2.30    6.40
   3   4   4    1.10    7.20
   3   4   4   -0.50    6.00
  -3   4  -4   -4.70    7.30
   4  -4   4   59.99   14.10
   4  -4   4   38.00   11.80
   4  -4   4   42.80   14.20
   4  -4   4   34.20   11.90
  -4   4  -4   27.30   11.60
  -4   4  -4   65.59   13.50
  -4   4  -4   56.99   14.20
  -4   4  -4   41.40   12.10
   4   4   4   46.90   12.40
   4   4   4   34.50   10.00
  -4   4  -4   62.79   14.00
   5  -4   4   29.50   12.90
   5  -4   4    0.70   10.20
   5  -4   4    3.60    8.70
   5  -4   4   -7.20    9.40
  -5   4  -4   14.30   10.90
  -5   4  -4    5.20   10.50
   5   4   4   -1.20    9.20
  -5   4  -4    1.10    8.70
  -5   4  -4   10.00   10.00
   5   4   4    6.30    3.00
  -5   4  -4   13.20   11.30
   5   4   4   -1.30    6.30
   6  -4   4   40.20   14.20
   6  -4   4   27.40   13.70
   6  -4   4   20.60   15.50
   6  -4   4   60.79   16.30
  -6   4  -4   24.80   21.00
  -6   4  -4   27.90   13.60
  -6   4  -4   37.20   14.50
   6   4   4   23.50    6.10
  -6   4  -4   33.90   12.80
   6   4   4   23.30    8.20
   6   4   4   42.00   14.60
   7  -4   4  151.48   27.90
   7  -4   4   97.49   19.70
   7  -4   4  108.69   22.60
  -7   4  -4   83.69   19.80
   7   4   4   72.79   10.60
  -7   4  -4  102.49   19.30
   7   4   4  104.49   21.80
   7   4   4   85.19   11.00
  -7   4  -4   70.49   16.30
   8  -4   4    6.90   11.60
   8  -4   4   25.90   17.30
   8   4   4   -0.90    5.70
   8   4   4   17.50    6.70
  -8   4  -4   -1.20   13.20
  -8   4  -4   11.20   13.80
   8   4   4    8.30    8.60
   8   4   4   17.10   10.90
   8   4   4   -5.30   15.20
   9  -4   4   39.40   17.50
   9  -4   4   -0.20   16.00
   9   4   4    2.50    9.40
   9   4   4   27.40    9.90
   9   4   4   11.90   18.60
  -9   4  -4   -5.10   14.00
  -9   4  -4   11.50   12.90
  10  -4   4    3.70   17.70
  10  -4   4   10.70   23.60
  10   4   4   13.10   11.30
  10   4   4    2.70   14.80
 -10   4  -4    9.10   13.70
  10   4   4   -0.30   11.60
   9  -5  -4   29.20   15.60
   9  -5  -4   24.30   24.90
  -9   5   4   31.90   20.60
  -9   5   4   19.60   19.20
   9   5  -4   42.90   15.80
   8  -5  -4   15.30   18.10
   8  -5  -4    4.00   14.50
  -8  -5   4   12.90    8.20
  -8   5   4   14.20   14.40
   8   5  -4    3.80    8.90
  -8   5   4    5.40   15.10
   8   5  -4   -6.20   16.20
   8   5  -4   20.30   11.50
   7  -5  -4   66.39   18.50
   7  -5  -4   26.40   18.20
   7   5  -4   38.40   10.20
  -7   5   4   64.59   17.00
   7   5  -4   54.69   11.30
   7   5  -4   46.10    8.00
  -7   5   4   85.39   21.60
   7   5  -4   78.19   12.70
  -7   5   4   46.80   14.10
   6  -5  -4   96.19   25.10
   6  -5  -4   91.09   18.80
   6  -5  -4  117.09   22.30
  -6  -5   4   83.89   10.50
  -6  -5   4   66.69   10.00
  -6   5   4   83.09   21.40
   6   5  -4   78.99   13.90
  -6   5   4   72.49   19.60
  -6   5   4  115.89   19.10
   6   5  -4   64.19   10.40
   6   5  -4   66.29    9.60
   6   5  -4   68.69   11.20
   6   5  -4   79.49   15.30
   5  -5  -4   78.79   19.30
  -5  -5   4   22.30    6.30
   5  -5  -4   58.39   19.50
   5  -5  -4   40.00   13.90
  -5  -5   4   16.30    6.20
  -5   5   4   39.60   17.20
   5   5  -4   40.80   11.60
   5   5  -4   25.30   10.90
  -5   5   4   85.19   17.20
   5   5  -4   25.90    7.50
   4  -5  -4  249.78   28.40
  -4  -5   4  192.98   13.50
   4  -5  -4  250.37   22.10
  -4  -5   4  199.58   14.50
  -4   5   4  269.77   23.00
   4   5  -4  195.78   15.10
  -4   5   4  223.88   31.70
   4   5  -4  181.28   13.70
  -4   5   4  269.87   23.10
   4   5  -4  203.78   15.60
  -4   5   4  274.57   21.40
   4   5  -4  165.48   15.50
   3  -5  -4   20.60   10.10
  -3  -5   4    2.50    6.90
  -3  -5   4    5.60    7.30
   3   5  -4    5.00    6.40
  -3   5   4    8.60    8.80
   3   5  -4   -2.90    5.30
   3   5  -4   13.70    8.20
  -3   5   4    3.00    9.60
   3   5  -4   11.60    7.00
  -3   5   4   15.50    9.20
  -3   5   4   22.00   13.00
  -2  -5   4    3.00    6.60
   2  -5  -4    3.70    5.30
   2  -5  -4    8.80    8.40
   2  -5  -4   -3.40    7.80
  -2  -5   4   -4.50    6.80
  -2   5   4   -0.50    7.00
   2   5  -4    5.20    5.60
   2   5  -4   -0.80    7.80
  -2   5   4   11.60   10.60
  -2   5   4    8.30    7.40
   2   5  -4    1.50    5.50
   2   5  -4    5.40    7.20
   2   5  -4   -9.90    7.70
  -2   5   4    4.30    8.20
   2   5  -4   -5.50    5.20
  -1  -5   4    7.30    7.50
   1  -5  -4    9.90    7.00
   1  -5  -4    7.30    7.20
  -1   5   4    1.00    6.40
  -1   5   4   19.80   11.70
  -1   5   4    7.40    7.00
   1   5  -4    3.50    5.90
   1   5  -4   -5.10    7.70
   1   5  -4    1.60    6.50
  -1   5   4    0.60    7.50
   1   5  -4    2.90   10.20
   0  -5   4   99.09   13.60
   0  -5   4  101.79   14.90
   0   5  -4  114.99   15.80
   0   5   4  119.49   11.20
   0   5  -4  115.49   14.50
   0   5  -4  104.79   14.60
   0   5   4  119.49   13.20
   0   5   4  128.29   14.10
   0   5  -4  124.89   17.10
   0   5  -4  112.89   18.40
   0   5   4   92.09   16.10
  -1  -5  -4   16.40    5.60
  -1  -5  -4   14.20    6.40
   1  -5   4   24.00   10.80
   1  -5   4   12.30    9.00
  -1   5  -4    5.80    8.60
  -1   5  -4   32.50   10.50
   1   5   4   21.30    7.30
   1   5   4   28.10    5.80
  -1   5  -4   26.20   10.60
  -1   5  -4   24.10    9.60
   1   5   4   25.80    7.00
   1   5   4   23.20   12.10
  -1   5  -4   19.30    8.80
   2  -5   4    1.70    9.40
   2  -5   4   14.60    9.90
  -2   5  -4    8.50   10.00
  -2   5  -4    8.90    9.80
  -2   5  -4    8.90    9.10
   2   5   4   15.00   10.00
   2   5   4    8.70    5.60
  -2   5  -4   14.80    9.40
   2   5   4   12.30    9.50
  -2   5  -4   20.10   14.60
   3  -5   4   32.50   15.70
   3  -5   4   23.90   12.90
   3  -5   4   47.90   13.20
  -3   5  -4   47.70   13.60
  -3   5  -4   43.30   13.40
   3   5   4   34.90   11.50
  -3   5  -4   37.00   12.20
  -3   5  -4   43.80   14.20
  -3   5  -4   34.80   16.70
   3   5   4   63.59   14.60
   4  -5   4   12.10   14.10
   4  -5   4   -3.30    9.20
   4  -5   4    2.60   14.00
  -4   5  -4   15.60   11.90
  -4   5  -4   12.40   11.90
   4   5   4    8.60    8.60
  -4   5  -4   19.10   11.20
  -4   5  -4   26.60   13.00
   4   5   4    4.60   10.20
   5  -5   4    4.70   13.20
   5  -5   4   11.00   11.00
   5  -5   4   21.20   15.60
  -5   5  -4    5.80   12.70
   5   5   4    2.40    8.80
   5   5   4   20.50   13.50
  -5   5  -4   24.90   16.20
  -5   5  -4   24.00   15.00
  -5   5  -4   25.50   14.80
   6  -5   4   17.40   17.80
   6  -5   4   40.50   17.00
  -6   5  -4   74.39   19.90
  -6   5  -4   57.99   18.80
   6   5   4   39.60    6.90
   6   5   4   36.10   14.90
  -6   5  -4   55.29   18.10
   7  -5   4    8.80   12.40
   7  -5   4   -1.30   14.10
   7   5   4   19.00   16.90
  -7   5  -4    5.80   12.10
   7   5   4   18.30    8.80
   7   5   4   10.00    7.40
   8  -5   4   16.20   18.20
   8   5   4   18.80    7.20
   8   5   4   17.80   19.10
  -8   5  -4   34.00   20.30
  -8   5  -4    2.70   16.50
   9  -5   4  118.79   33.70
   9  -5   4  131.79   24.80
  -9   5  -4  155.58   32.90
  -9   5  -4  156.98   32.80
   8  -6  -4    6.50   23.90
   8  -6  -4    7.10   18.20
   8   6  -4   -6.90   11.70
  -8   6   4   -0.60   15.40
  -8   6   4   26.10   20.10
   7  -6  -4   15.70   23.10
   7  -6  -4    7.30   13.40
   7   6  -4   27.90    8.90
   7   6  -4   38.20   11.20
  -7   6   4   43.30   19.50
  -7   6   4   17.70   20.30
   6  -6  -4    5.00   14.20
   6   6  -4   18.50    9.40
  -6   6   4   14.90   15.70
  -6   6   4   12.70   20.90
   6   6  -4    4.80   10.50
   5  -6  -4   44.60   15.20
   5   6  -4   40.80   10.30
   5   6  -4   13.70   13.30
  -5   6   4   53.19   17.20
  -5   6   4   48.00   15.70
   4  -6  -4  287.37   27.60
   4   6  -4  174.68   14.30
  -4   6   4  274.47   25.90
   4   6  -4  203.68   15.50
  -4   6   4  271.27   25.30
  -4   6   4  239.08   23.50
   4   6  -4  216.28   19.60
   4   6  -4  237.78   23.50
  -4   6   4  310.47   30.20
  -3  -6   4  429.86   23.20
   3  -6  -4  455.65   24.60
  -3  -6   4  440.76   27.10
  -3   6   4  566.04   37.00
   3   6  -4  401.96   26.30
  -3   6   4  529.85   38.40
  -3   6   4  430.56   35.10
   3   6  -4  432.86   29.00
  -2  -6   4   45.00   12.60
  -2  -6   4   43.20   10.60
   2  -6  -4   63.09   13.30
   2   6  -4   52.09   13.40
   2   6  -4   43.80   11.60
  -2   6   4   78.89   16.30
  -2   6   4   16.80   14.30
  -2   6   4   66.89   14.30
   2   6  -4   51.09   11.30
   2   6  -4   43.50   11.00
  -2   6   4   36.60   16.00
  -1  -6   4  101.39   18.30
   1  -6  -4  154.28   19.50
   1   6  -4  102.09   15.10
  -1   6   4  126.49   19.30
   1   6  -4   86.39   17.30
   1   6  -4  128.59   20.60
  -1   6   4  147.89   17.40
  -1   6   4  133.29   16.80
  -1   6   4  132.49   23.50
   1   6  -4  100.59   16.30
   0  -6   4  214.58   22.30
   0   6   4  198.58   20.60
   0   6  -4  215.58   25.10
   0   6  -4  191.38   20.60
   0   6   4  207.68   28.40
   0   6   4  196.18   18.40
   0   6  -4  232.38   26.30
   1  -6   4    6.90   10.20
  -1  -6  -4   17.10    9.60
  -1   6  -4   10.50   11.20
   1   6   4   24.40   10.40
   1   6   4    6.40   13.30
  -1   6  -4   29.20   11.50
  -1   6  -4   10.60   11.00
   1   6   4   17.30    8.30
   2  -6   4   13.30   12.10
   2   6   4   20.80   14.20
   2   6   4   12.90    9.20
  -2   6  -4   18.10   16.60
   2   6   4   19.40   12.40
  -2   6  -4   20.10   12.80
   2   6   4   19.10   12.50
  -2   6  -4   21.90   11.60
   3  -6   4   89.79   19.50
   3  -6   4   56.49   15.70
  -3   6  -4   65.59   18.00
  -3   6  -4   97.79   20.50
   3   6   4   88.49   20.20
   3   6   4   95.49   11.70
   3   6   4   54.89   16.30
  -3   6  -4   53.09   16.60
  -3   6  -4  107.09   20.00
   4  -6   4   60.69   17.60
   4  -6   4   47.40   15.00
  -4   6  -4   31.80   15.30
   4   6   4   56.69   15.70
   4   6   4   54.39   16.90
  -4   6  -4   66.49   19.30
   4   6   4   30.10    7.00
  -4   6  -4   25.70   15.10
  -4   6  -4   13.60   16.50
   5  -6   4   84.89   24.70
   5  -6   4   56.09   17.10
   5  -6   4   73.59   21.30
  -5   6  -4   39.60   19.50
   5   6   4   48.50   17.80
  -5   6  -4  102.89   24.80
  -5   6  -4   66.49   22.00
  -5   6  -4   82.09   23.50
   5   6   4   60.89   19.90
   6  -6   4    0.10   18.30
   6  -6   4   19.50   16.00
   6   6   4    1.20   11.60
  -6   6  -4   -3.20   17.30
   6   6   4    4.30    5.40
  -6   6  -4    8.70   15.90
   6   6   4   -1.60   15.80
  -6   6  -4    2.50   17.80
   7  -6   4   21.40   23.90
   7  -6   4   16.10   17.90
  -7   6  -4   13.20   20.90
  -7   6  -4   31.40   23.10
   7   6   4   -1.60   10.40
   7   6   4   17.90   19.70
  -5   7   4   13.40   16.80
  -5   7   4   -2.10   18.60
   5   7  -4   15.20   13.40
  -5   7   4   19.40   14.80
   4  -7  -4   30.20   21.00
   4   7  -4   29.10   16.10
  -4   7   4   33.00   16.80
  -4   7   4   52.29   18.70
   3  -7  -4   53.29   20.30
   3   7  -4   23.20   15.20
  -3   7   4   32.20   18.50
   3   7  -4   23.50    9.20
  -3   7   4   36.30   18.90
  -3   7   4   17.00   13.30
  -2  -7   4   45.60   12.10
  -2   7   4   65.59   20.80
  -2   7   4   62.99   19.50
  -2   7   4   67.19   18.70
   2   7  -4   49.80   12.30
   2   7  -4   38.20   14.70
  -2   7   4  106.59   20.30
   1   7  -4   18.10   14.20
  -1   7   4   13.70   12.70
   1   7  -4   23.80   11.60
  -1   7   4   25.90   14.40
  -1   7   4   30.00   13.50
   1   7  -4   23.10   12.90
   0  -7   4   32.60   14.80
   0   7   4   32.90   15.00
   0   7  -4   32.00   17.00
   0   7   4   22.70   19.80
   0   7  -4   32.00   13.60
   0   7  -4   24.00   14.30
   0   7   4   39.80   14.10
   0   7   4   25.00   10.70
   1  -7   4    8.10   15.00
  -1   7  -4   17.50   16.20
   1   7   4    7.60   17.30
   1   7   4   10.00   13.80
  -1   7  -4    7.90   12.50
  -1   7  -4  -10.00   15.10
   2  -7   4   14.90   15.00
  -2   7  -4   15.20   13.60
   2   7   4   22.80   19.00
  -2   7  -4    6.10   19.00
   2   7   4   20.70   17.30
   3   7   4   89.29   26.40
   3   7   4   70.29   20.00
  -3   7  -4   72.39   23.40
   3   7   4  102.59   24.40
   4  -7   4   23.00   18.30
   4  -7   4   25.90   22.10
   4   7   4    7.50   15.80
  -4   7  -4   14.90   16.20
  -4   7  -4   28.10   19.80
  -4   7  -4    6.80   21.70
   5  -7   4   32.20   19.50
  -5   7  -4   22.70   19.40
  -5   7  -4   31.40   25.30
 -12   0   5   18.00   15.90
  12   0  -5   18.30   18.30
  12   0  -5   19.40   21.30
 -12   0   5    5.10   13.70
  12   0  -5    3.70   19.60
  11   0  -5   12.60   16.70
 -11   0   5    4.30   11.70
 -11   0   5    0.40   12.80
 -11   0   5    4.20    5.40
  11   0  -5    1.80   13.30
  11   0  -5   -9.30   11.20
 -10   0   5   -0.30    8.90
 -10   0   5    3.30    4.90
  10   0  -5   -2.40   11.80
  10   0  -5   15.60   11.50
 -10   0   5  -12.50    9.40
   9   0  -5    5.90   10.30
  -9   0   5    6.40    4.90
   9   0  -5    5.10   11.10
  -9   0   5   10.40   10.90
  -9   0   5    0.20    7.90
   9   0  -5    2.10   11.70
   9   0  -5   -2.50    8.90
   8   0  -5   36.90   12.40
  -8   0   5   25.20   10.60
   8   0  -5   20.00   12.70
  -8   0   5   11.70    5.30
  -8   0   5   52.39   15.00
   8   0  -5   13.60    9.70
  -8   0   5   25.50    9.30
  -8   0   5   38.00   12.40
  -7   0   5   19.30   22.30
   7   0  -5    2.20   30.80
   7   0  -5  -20.00   10.40
  -7   0   5    3.60    8.10
   7   0  -5    1.20    7.70
   7   0  -5   -6.20    7.10
  -7   0   5   14.70    8.10
  -7   0   5   22.80   27.60
   7   0  -5   -5.20   14.80
  -7   0   5    9.60    8.20
  -7   0   5   -5.90    6.60
   7   0  -5   -3.40    6.40
   7   0  -5    1.90    6.40
  -7   0   5   -5.20   23.50
  -7   0   5    4.10    4.20
  -7   0   5   -3.80   23.60
  -7   0   5  -11.20   13.80
   7   0  -5   24.60   37.40
  -6   0   5    8.40    7.30
   6   0  -5  -15.10    9.30
   6   0  -5   53.19   50.59
   6   0  -5    7.30    7.90
  -6   0   5   36.20   36.20
   6   0  -5   19.70   39.00
  -6   0   5   15.50    7.70
   6   0  -5    2.60    7.40
   6   0  -5   -0.20    5.50
   6   0  -5   10.50    7.20
  -6   0   5   39.80   23.20
  -6   0   5   10.20    4.30
  -6   0   5   19.00   37.70
  -6   0   5   10.90    8.20
  -6   0   5   25.80   47.00
  -6   0   5  -15.90   11.10
   6   0  -5    2.50   22.10
  -6   0   5    6.00    6.00
  -5   0   5   30.20   30.10
  -5   0   5   35.40    8.30
  -5   0   5   -9.70   18.50
   5   0  -5   55.19   10.40
   5   0  -5   15.60   25.80
  -5   0   5   30.30   32.30
   5   0  -5   37.00   34.70
   5   0  -5   96.19   63.59
   5   0  -5  119.09   61.69
  -5   0   5   36.40   34.00
  -4   0   5    2.00    6.20
  -4   0   5    2.80   23.20
   4   0  -5   -2.60   24.40
   4   0  -5   25.80   33.50
   4   0  -5    7.80    6.90
   4   0  -5  -10.60   18.00
  -4   0   5   15.60    6.00
  -4   0   5   18.00    6.80
  -4   0   5   -8.70   16.90
  -4   0   5  -14.10   17.90
   4   0  -5   18.90    7.20
   4   0  -5   20.40    7.40
  -4   0   5   36.70   46.00
  -3   0   5   -4.80    3.00
  -3   0   5   -2.20   13.50
   3   0  -5   -1.70    4.60
   3   0  -5   -1.20   18.70
  -3   0   5   23.10   27.80
   3   0  -5   -5.20   15.20
  -3   0   5   -5.00    5.20
   3   0  -5  -10.10   15.10
  -3   0   5   -1.50    4.90
  -3   0   5   19.30   24.20
   3   0  -5   -0.70    6.20
  -3   0   5    0.30    5.40
   3   0  -5  -28.00    9.90
  -3   0   5   -3.70    3.90
   3   0  -5    5.20    5.80
  -3   0   5    6.40   17.20
   3   0  -5   -5.50    5.10
  -3   0   5  -11.70   15.30
   2   0  -5   18.50   26.50
  -2   0   5    0.90    3.90
  -2   0   5    3.80    5.70
  -2   0   5   11.50   18.60
  -2   0   5   17.90   22.20
  -2   0   5    2.10    3.30
   2   0  -5   -8.10   17.60
   2   0  -5    2.00    3.30
   2   0  -5    2.50    4.40
  -2   0   5   -1.00    4.70
   2   0  -5   -3.00    5.00
  -2   0   5  -17.50    9.20
   2   0  -5    0.30   12.30
   2   0  -5   -6.00   14.80
   2   0  -5   12.30   20.30
  -2   0   5   -6.90   19.40
  -2   0   5    3.00    5.20
  -2   0   5   -1.40   13.40
   2   0  -5    9.50    5.20
   2   0  -5   -4.10    5.10
   1   0  -5  -16.70   11.40
  -1   0   5   -5.60    3.20
  -1   0   5  -10.20    9.80
   1   0  -5    5.60    4.60
   1   0  -5   15.20   19.50
  -1   0   5   -3.70    4.00
   1   0  -5   -3.60    4.40
  -1   0   5    1.60    4.50
  -1   0   5    8.20   14.70
  -1   0   5    1.70    3.10
   1   0  -5   -0.90    3.20
  -1   0   5    4.80   17.60
  -1   0   5   -1.80    4.10
  -1   0   5  -10.00    8.90
   1   0  -5   -0.80   14.00
   1   0  -5    0.60    3.20
  -1   0   5   -7.30   13.80
   1   0  -5   -2.20   10.60
   0   0   5   -2.60    5.10
   0   0  -5   15.60   16.40
   0   0  -5    2.40    3.40
   0   0  -5    1.20    3.20
   0   0   5   22.30   13.90
   0   0   5   20.90   13.60
   0   0  -5    0.00    4.10
   0   0   5    8.90   13.70
   0   0  -5    8.40   13.70
   0   0   5    7.40   14.30
   0   0  -5   18.60   12.30
   0   0   5    4.20    4.10
   0   0  -5   -1.00    3.50
   0   0   5    2.00    3.40
   0   0   5    3.70    3.00
   0   0   5   -0.50    4.00
   0   0   5    0.90    3.10
   0   0  -5   17.40   17.70
   0   0  -5   17.30   12.40
   0   0  -5    3.00    3.90
  -1   0  -5    1.70    3.50
   1   0   5   -2.90   15.30
  -1   0  -5   -0.70   14.20
  -1   0  -5    2.60   14.80
  -1   0  -5  -11.20   10.60
   1   0   5  -13.40   10.70
  -1   0  -5    0.20   13.00
   1   0   5   -4.30    3.90
   1   0   5  -11.10   10.20
   1   0   5    6.20    4.70
  -1   0  -5    2.20    4.30
  -1   0  -5    0.00   13.70
   1   0   5    0.40   13.40
  -1   0  -5   -2.50    4.60
   1   0   5    1.90   14.20
  -1   0  -5    9.90    5.60
   1   0   5    0.60    3.90
   1   0   5   -0.90    3.80
   1   0   5    2.20    4.30
  -1   0  -5    1.80    4.10
  -1   0  -5   -3.90    3.70
  -1   0  -5   -6.30   13.20
   2   0   5    9.10    4.60
   2   0   5    7.50    4.60
  -2   0  -5    6.40   17.90
  -2   0  -5    7.50   26.30
   2   0   5    1.40   21.90
  -2   0  -5    1.20    4.40
  -2   0  -5  -30.40   14.60
  -2   0  -5    8.10    4.60
   2   0   5  -32.50   13.00
  -2   0  -5    8.10   27.00
   2   0   5    1.70   20.00
  -2   0  -5    0.30    5.10
   2   0   5    4.00    5.00
  -2   0  -5    7.90    5.40
  -2   0  -5    3.90    4.60
   2   0   5    8.60    6.30
   2   0   5    4.50    4.80
   2   0   5    6.20   22.20
   2   0   5    0.20   21.60
  -2   0  -5   -9.50   15.70
   3   0   5  -22.10    9.00
   3   0   5  -14.30   12.50
   3   0   5   -0.30    5.00
  -3   0  -5   -5.20    4.40
   3   0   5   -9.50   19.10
   3   0   5   -2.90    4.70
  -3   0  -5   10.20   18.60
  -3   0  -5    5.40    6.00
   3   0   5    7.30    6.80
  -3   0  -5    3.00    5.80
   3   0   5    4.80    5.00
   3   0   5  -20.20   19.00
  -3   0  -5    2.70    5.00
  -3   0  -5    5.90    4.30
   3   0   5    6.60    5.90
  -3   0  -5   10.20   24.50
  -3   0  -5  -15.10   13.50
  -3   0  -5    4.50   22.80
   3   0   5   15.40   32.10
   4   0   5    6.60    5.70
  -4   0  -5   26.60   33.30
   4   0   5   -6.10    4.10
  -4   0  -5    4.20    4.80
   4   0   5    5.70    6.80
  -4   0  -5    4.90    4.90
  -4   0  -5   -9.80   13.50
   4   0   5    8.30   29.60
  -4   0  -5    6.40    6.00
   4   0   5   -4.30    5.20
  -4   0  -5   10.10   25.30
  -4   0  -5    1.60    6.50
   4   0   5    6.60   27.60
   4   0   5    5.50   20.20
  -4   0  -5    2.70   22.80
   4   0   5  -15.70   12.40
  -4   0  -5    3.20    4.40
   4   0   5   17.50    6.60
   4   0   5   -4.50   12.90
  -4   0  -5   -5.40   24.50
  -5   0  -5   -2.60    4.20
  -5   0  -5    0.20    5.10
   5   0   5    4.70   28.40
   5   0   5   -0.30   18.70
  -5   0  -5    1.70    7.00
  -5   0  -5  -19.10   11.40
   5   0   5   -2.30    6.00
   5   0   5   -8.80   17.50
   5   0   5    2.30    5.00
   5   0   5    0.40    5.60
  -5   0  -5    5.20   33.80
   5   0   5    0.40    7.90
  -5   0  -5    4.60   29.00
  -5   0  -5   -5.20   20.70
   5   0   5    1.90    6.20
  -5   0  -5   -8.20   12.30
   5   0   5   18.70   24.60
  -5   0  -5    0.20    4.90
   5   0   5    1.40   20.00
  -5   0  -5    3.90    6.60
   6   0   5   -3.70   17.50
  -6   0  -5   12.60    6.10
  -6   0  -5    1.40    4.40
  -6   0  -5   10.70    7.00
   6   0   5    6.30    6.00
  -6   0  -5    8.90   26.70
  -6   0  -5   25.20   28.10
  -6   0  -5    0.60    6.80
  -6   0  -5    7.00   36.90
   6   0   5   30.30   37.90
   6   0   5   18.30    7.60
   6   0   5   12.70    6.80
   6   0   5  -22.60    9.60
   6   0   5   10.30    8.10
  -6   0  -5    5.10    7.50
   6   0   5  -18.10   12.10
   6   0   5    4.30    5.30
  -6   0  -5   13.50   25.20
   6   0   5   -8.00   16.60
  -6   0  -5   19.40   20.40
  -7   0  -5   -2.80    6.40
  -7   0  -5    3.80    7.50
   7   0   5   12.30    9.20
  -7   0  -5    4.60   10.40
  -7   0  -5    6.40    6.00
   7   0   5   -4.50    7.20
   7   0   5   -0.10    6.60
   7   0   5   -3.90    5.90
   7   0   5    1.30   10.10
  -8   0  -5    2.00    9.00
  -8   0  -5   17.40   11.50
  -8   0  -5    6.90    9.10
   8   0   5    2.10    8.00
  -8   0  -5    8.40    7.70
  -8   0  -5   10.80    6.80
   8   0   5    1.80    9.00
   8   0   5    5.80    8.80
   8   0   5   -1.90   10.70
   9   0   5   24.90   13.40
   9   0   5   -1.60   10.20
   9   0   5   15.30   11.10
  -9   0  -5    9.30   10.90
  -9   0  -5   15.00    9.60
  -9   0  -5   29.70    8.70
 -10   0  -5   13.70    7.80
 -10   0  -5    3.70   12.40
 -10   0  -5    4.90    9.90
  10   0   5   13.20   12.70
  10   0   5   31.20   15.90
  10   0   5   27.40   17.60
  11   0   5   -2.50   13.10
 -11   0  -5    9.90    8.40
  11   0   5   22.50   24.90
  11   0   5   -3.40   13.70
 -11   0  -5    2.90   11.20
 -11   0  -5    4.90   14.70
 -12   0  -5   -9.80   14.50
  12   0   5    8.30   23.00
 -12   0  -5    4.60    9.10
  12   0   5   -2.60   13.70
 -12   0  -5   -0.40   12.90
  12  -1  -5   22.80   23.00
 -12  -1   5   27.40   16.80
  12  -1  -5   16.50   23.40
  12  -1  -5   26.40   20.20
 -12  -1   5   35.80   12.70
 -12   1   5   19.00   17.30
  12   1  -5   25.60   21.70
 -12   1   5   25.10   11.50
  12   1  -5   10.30   15.00
 -12   1   5   49.50   17.90
  12   1  -5   30.10   18.90
  11  -1  -5   95.39   25.90
 -11  -1   5   97.09   21.50
 -11  -1   5   71.89   15.60
  11  -1  -5   78.59   23.40
  11  -1  -5  104.99   31.60
  11   1  -5   99.89   26.40
 -11   1   5   52.49   19.80
 -11   1   5   87.59   21.90
 -11   1   5   69.39   13.10
  11   1  -5   87.39   22.70
  11   1  -5   80.29   19.80
 -10  -1   5    1.50   10.30
 -10  -1   5   12.70    9.10
  10  -1  -5   -1.70   15.50
  10  -1  -5    4.60   11.00
  10  -1  -5   18.00   16.00
 -10   1   5   -0.60    6.70
  10   1  -5   18.70   15.40
 -10   1   5   14.80   14.10
 -10   1   5   11.20   11.60
  10   1  -5   17.50   17.00
  -9  -1   5  111.19   19.30
   9  -1  -5  125.99   23.20
   9  -1  -5   82.09   18.10
  -9  -1   5  103.49   15.60
   9  -1  -5   48.70   17.00
  -9  -1   5  111.59   21.80
  -9   1   5   92.39   15.80
  -9   1   5   55.39   11.40
   9   1  -5   78.49   16.00
   9   1  -5   84.59   17.70
   9   1  -5   64.39   18.70
  -9   1   5  100.99   21.30
   9   1  -5   66.79   15.60
  -8  -1   5  133.49   16.90
   8  -1  -5  143.29   24.30
  -8  -1   5  123.49   18.10
   8  -1  -5  144.49   21.30
  -8  -1   5  141.09   21.10
  -8  -1   5  133.09   19.20
   8  -1  -5  145.99   19.10
   8  -1  -5  149.29   21.20
   8   1  -5  131.09   19.20
  -8   1   5  157.08   20.80
   8   1  -5  125.09   18.80
  -8   1   5  103.99   14.70
   8   1  -5  104.59   19.50
   8   1  -5  123.19   17.40
  -8   1   5  144.09   22.50
  -8   1   5  126.79   21.30
  -8   1   5   94.99   20.20
   7  -1  -5    6.90   10.40
  -7  -1   5   24.80   10.70
   7  -1  -5    8.50    9.60
  -7  -1   5   21.30    7.50
  -7  -1   5   27.40    9.30
   7  -1  -5    0.30    8.30
  -7  -1   5   23.20    9.70
   7  -1  -5   13.30    7.70
   7   1  -5   12.70    9.20
   7   1  -5    2.00    6.60
  -7   1   5   14.40    9.00
   7   1  -5   19.50    9.20
   7   1  -5   15.40    8.80
  -7   1   5   33.90   11.40
  -7   1   5   30.90   11.40
  -7   1   5   12.60    7.70
  -7   1   5   19.60    7.20
   6  -1  -5   13.10   30.10
  -6  -1   5    8.40    7.80
  -6  -1   5   30.80   24.30
  -6  -1   5   26.20    7.10
  -6  -1   5    8.60   27.90
   6  -1  -5   18.10    8.00
  -6  -1   5   -4.10    9.70
   6  -1  -5   21.40   10.40
  -6  -1   5   12.60    7.10
   6  -1  -5   15.10    8.50
   6  -1  -5   -0.50   31.40
  -6  -1   5    1.10   23.10
   6  -1  -5   24.40   27.40
   6  -1  -5   67.59   57.09
   6  -1  -5   18.70    9.10
  -6  -1   5   20.10    8.10
  -6   1   5   17.70    8.40
  -6   1   5   -2.50   19.20
  -6   1   5  -14.20   10.30
   6   1  -5   24.90    7.50
   6   1  -5  -12.40   12.30
   6   1  -5    3.00   21.30
  -6   1   5   10.30    7.50
   6   1  -5   22.70    8.90
   6   1  -5    4.20   26.00
  -6   1   5   70.29   53.19
   6   1  -5   16.90    7.90
  -6   1   5   -1.30   19.60
  -6   1   5    2.20    7.60
  -6   1   5   17.20    7.80
   6   1  -5    1.10   23.50
   6   1  -5   27.70    9.90
  -5  -1   5  192.28   12.80
   5  -1  -5  139.39   73.99
   5  -1  -5  199.58   17.40
   5  -1  -5  194.48   82.19
   5  -1  -5  201.28   17.30
   5  -1  -5  188.88   15.00
  -5  -1   5  210.38   28.40
  -5  -1   5  229.28   61.59
  -5  -1   5  167.28   14.10
   5  -1  -5  192.38   17.80
   5  -1  -5  333.37  120.19
  -5  -1   5  177.18   15.10
   5  -1  -5  194.38   74.29
  -5  -1   5  306.37   86.59
  -5  -1   5  102.99   50.59
  -5  -1   5  303.07  117.09
  -5   1   5  184.38   15.20
   5   1  -5  195.28   65.19
   5   1  -5  172.88   14.50
   5   1  -5  208.28   74.69
  -5   1   5  174.18   17.00
  -5   1   5  175.38   16.70
  -5   1   5  139.99   69.09
  -5   1   5  352.16  132.99
  -5   1   5  440.56  120.09
   5   1  -5  173.38   14.70
   5   1  -5  168.38   12.90
   5   1  -5  194.48   76.49
   5   1  -5  175.78   15.70
   5   1  -5  102.09   54.99
  -5   1   5  169.98   68.59
  -5   1   5  197.68   16.30
   4  -1  -5 2559.94  238.28
   4  -1  -5 2971.00  112.59
   4  -1  -5 2844.32  218.48
  -4  -1   5 2956.80  108.49
  -4  -1   5 3037.90  106.39
  -4  -1   5 2714.43  201.48
   4  -1  -5 2773.32  107.79
  -4  -1   5 3053.79  184.48
  -4  -1   5 2794.32  111.49
  -4  -1   5 2918.71  212.78
  -4  -1   5 2480.35  213.08
   4  -1  -5 2935.41  110.79
   4  -1  -5 2916.71  110.69
   4  -1  -5 2780.92  242.48
   4  -1  -5 3164.08  240.28
  -4  -1   5 2787.42  108.09
  -4   1   5 3123.39  255.27
  -4   1   5 2811.12  215.68
   4   1  -5 2774.82  215.88
   4   1  -5 2964.80  108.59
   4   1  -5 2569.44  208.88
  -4   1   5 2907.01  110.79
  -4   1   5 3037.30  108.69
  -4   1   5 2623.34  261.07
   4   1  -5 2595.94  185.98
   4   1  -5 2970.10  106.79
  -4   1   5 2470.75  228.78
   4   1  -5 2943.61  212.68
   4   1  -5 2838.42  108.79
   4   1  -5 2828.32  108.09
  -4   1   5 2789.72  111.09
   3  -1  -5 3013.50  111.79
  -3  -1   5 2712.93  185.48
   3  -1  -5 2855.01  109.99
  -3  -1   5 3109.29  106.29
   3  -1  -5 2890.41  110.19
   3  -1  -5 2745.43  207.98
  -3  -1   5 2870.71  108.09
   3  -1  -5 3290.47  244.28
  -3  -1   5 2830.92  107.39
  -3  -1   5 2737.83  183.88
   3  -1  -5 3193.58  236.38
   3  -1  -5 2940.81  203.48
   3  -1  -5 2857.11  107.99
  -3  -1   5 3063.69  174.98
   3   1  -5 2948.10  122.39
  -3   1   5 3120.79  206.98
   3   1  -5 2939.11  194.28
   3   1  -5 2709.53  195.58
   3   1  -5 2951.60  106.89
  -3   1   5 2874.61  223.48
  -3   1   5 2969.60  111.29
   3   1  -5 2959.50  108.49
  -3   1   5 2844.52  109.89
  -3   1   5 2925.31  108.29
  -3   1   5 3332.47  238.28
   3   1  -5 2920.81  107.99
  -3   1   5 2966.80  212.18
   3   1  -5 2682.43  175.78
   3   1  -5 2870.01  108.09
   3   1  -5 2936.91  197.28
  -3   1   5 2918.21  110.19
  -2  -1   5   30.30   18.40
   2  -1  -5   -7.80    7.50
   2  -1  -5   10.10    7.70
  -2  -1   5    2.70    5.00
   2  -1  -5   -9.20   13.50
   2  -1  -5   -6.10    4.90
  -2  -1   5    4.30    4.10
   2  -1  -5   -0.40    4.00
  -2  -1   5  -10.20    8.20
   2  -1  -5   -0.50    5.30
   2  -1  -5   15.00   29.30
  -2  -1   5   11.30   17.40
  -2  -1   5    0.60    2.90
  -2  -1   5   -5.10   18.50
  -2  -1   5    3.60    4.20
   2  -1  -5   -3.40   12.80
  -2   1   5  -11.70   12.90
   2   1  -5    1.80    4.00
  -2   1   5   -3.30    4.00
  -2   1   5    0.30    5.50
  -2   1   5   -0.90    5.50
  -2   1   5    7.80   28.80
   2   1  -5   -5.90   14.90
   2   1  -5    0.40    3.90
   2   1  -5    8.70   16.40
   2   1  -5   -3.00    2.90
   2   1  -5   25.80   13.70
  -2   1   5   23.50   31.30
   2   1  -5   -0.30    4.90
  -2   1   5  -12.00   17.30
   2   1  -5   -1.70   18.70
   2   1  -5   -3.40   10.50
  -2   1   5    2.00    6.80
   2   1  -5    0.00    5.10
   1  -1  -5  940.21   92.99
   1  -1  -5 1075.19   41.80
  -1  -1   5 1043.60   82.19
  -1  -1   5 1086.99   41.70
  -1  -1   5  984.10  143.49
  -1  -1   5 1068.59   38.70
  -1  -1   5 1018.10   62.19
  -1  -1   5 1090.79   40.60
   1  -1  -5 1175.68   87.59
   1  -1  -5 1012.70   40.10
   1  -1  -5 1161.58   96.29
  -1  -1   5 1155.78   98.19
   1  -1  -5 1025.60   41.50
  -1  -1   5  999.90   43.20
   1   1  -5  914.91   80.39
  -1   1   5  969.00   92.99
   1   1  -5 1099.59   95.39
  -1   1   5 1043.90   41.60
   1   1  -5 1143.59   42.00
   1   1  -5 1130.59   40.70
  -1   1   5 1060.19   94.99
  -1   1   5 1086.49   43.80
  -1   1   5  976.90   41.20
  -1   1   5 1034.30   40.40
  -1   1   5 1214.38  114.59
   1   1  -5 1131.49   40.60
   1   1  -5 1103.89   81.69
  -1   1   5 1009.80   88.49
   1   1  -5 1066.79   94.89
  -1   1   5 1097.99   86.99
  -1   1   5 1035.00   41.80
   1   1  -5 1066.09   41.50
   0  -1   5 2045.20   74.09
   0  -1   5 1991.70   74.69
   0  -1   5 2132.89  134.99
   0  -1  -5 2009.20   73.89
   0  -1  -5 1942.41   72.29
   0  -1   5 2070.99   74.09
   0  -1   5 2059.59   73.99
   0  -1  -5 1974.20  104.69
   0  -1  -5 1855.01   70.79
   0  -1   5 1911.71  101.59
   0  -1  -5 1835.52   97.49
   0  -1  -5 1946.41  139.29
   0  -1   5 1972.10   71.29
   0  -1   5 1999.70  132.59
   0  -1  -5 1862.11  117.49
   0  -1  -5 1889.81  132.69
   0  -1   5 2092.19  140.49
   0  -1   5 1882.71  145.69
   0  -1  -5 2083.59   71.49
   0   1  -5 1985.70   73.79
   0   1   5 1961.20   72.49
   0   1  -5 1928.61   99.99
   0   1  -5 2006.60   71.29
   0   1  -5 2039.50   74.09
   0   1  -5 2007.70  138.49
   0   1   5 2072.39  122.09
   0   1   5 1951.60   71.39
   0   1   5 1964.20  106.79
   0   1   5 1891.61  115.29
   0   1  -5 2047.20   73.89
   0   1   5 2050.19   72.59
   0   1  -5 2022.30  132.19
   0   1  -5 2037.70  132.09
   0   1  -5 2036.40   74.69
   0   1  -5 2003.00  149.79
   0   1   5 1952.50   73.79
   0   1   5 1885.11  131.99
   1  -1   5  170.18   54.79
   1  -1   5  177.58   12.10
   1  -1   5  185.28   54.19
   1  -1   5  163.68   12.30
   1  -1   5  164.88   11.60
  -1  -1  -5  156.38    8.40
   1  -1   5  128.29    9.90
  -1  -1  -5  149.59    8.80
   1  -1   5  127.09   49.30
  -1  -1  -5  167.28   10.80
  -1  -1  -5  243.68   42.10
   1  -1   5   79.79   39.80
   1  -1   5  226.68   48.50
   1  -1   5  161.18   11.70
  -1  -1  -5  248.78   49.10
  -1  -1  -5  192.88   47.00
  -1   1  -5  116.39   43.20
  -1   1  -5  149.39   10.20
   1   1   5  152.38    7.10
  -1   1  -5  156.78   11.00
   1   1   5  158.68    8.30
  -1   1  -5  114.49   36.70
  -1   1  -5  152.78   11.80
   1   1   5  141.69   39.20
   1   1   5  183.78   28.60
   1   1   5  127.89   22.20
  -1   1  -5  196.98   50.69
   1   1   5  144.19    7.20
  -1   1  -5  211.38   54.79
   1   1   5  165.68    8.70
   1   1   5  151.68   10.30
   1   1   5  254.57   44.50
  -1   1  -5  130.69   11.40
   1   1   5  247.28   40.10
  -1   1  -5   94.79   40.50
  -1   1  -5  148.59   10.80
   2  -1   5 7275.27  262.17
   2  -1   5 7330.67  261.27
   2  -1   5 7266.97  262.57
  -2  -1  -5 7283.27  261.67
  -2  -1  -5 7400.76  329.27
   2  -1   5 7588.44  262.07
  -2  -1  -5 7531.75  337.97
  -2  -1  -5 7025.40  310.67
   2  -1   5 7376.56  397.56
   2  -1   5 7242.38  261.77
   2  -1   5 7239.18  369.26
  -2  -1  -5 7028.00  258.57
   2  -1   5 7377.06  374.16
  -2  -1  -5 7794.02  372.66
   2  -1   5 7424.26  371.86
   2  -1   5 7349.56  367.16
  -2  -1  -5 7559.84  258.57
  -2  -1  -5 7766.52  259.97
   2   1   5 7486.05  372.96
  -2   1  -5 7274.97  261.47
   2   1   5 7528.05  303.37
  -2   1  -5 6894.31  357.76
  -2   1  -5 7232.18  262.07
   2   1   5 7634.94  259.97
   2   1   5 7514.45  257.57
   2   1   5 7505.65  333.67
   2   1   5 7097.79  333.37
  -2   1  -5 7395.56  368.16
   2   1   5 6737.03  257.17
  -2   1  -5 7117.19  260.97
   2   1   5 7404.96  258.97
  -2   1  -5 7222.68  262.67
   2   1   5 6945.50  300.47
  -2   1  -5 7283.77  396.86
   2   1   5 7463.15  262.07
  -2   1  -5 7503.05  371.16
   2   1   5 7370.76  258.57
  -2   1  -5 6893.51  362.86
  -2   1  -5 7275.07  261.47
  -3  -1  -5   99.39   21.50
   3  -1   5  112.09   13.90
  -3  -1  -5   98.49    8.80
   3  -1   5  110.19   13.90
  -3  -1  -5  138.19   14.60
   3  -1   5   85.89   47.60
   3  -1   5  121.99   52.89
  -3  -1  -5   91.59    5.50
  -3  -1  -5   89.99    8.20
   3  -1   5  107.29   13.40
  -3  -1  -5  120.29   38.50
  -3  -1  -5  112.69   23.20
   3  -1   5  109.79   51.79
  -3  -1  -5   89.49   35.70
  -3  -1  -5   95.99   42.10
   3  -1   5  107.19   12.00
   3  -1   5   48.20   39.30
   3  -1   5  110.99   12.40
   3  -1   5  165.18   61.09
  -3  -1  -5   94.99    5.60
  -3  -1  -5   92.69    8.50
  -3  -1  -5   54.69   41.10
   3   1   5   85.99    8.40
   3   1   5  104.49    8.90
  -3   1  -5   82.89   11.80
   3   1   5  105.79   38.20
  -3   1  -5  130.59   14.90
  -3   1  -5  115.99   13.20
  -3   1  -5  216.48   68.99
  -3   1  -5  127.09   64.49
  -3   1  -5  120.69   48.00
  -3   1  -5  108.19   12.50
  -3   1  -5  148.09   53.59
  -3   1  -5  104.19   11.30
   3   1   5  103.79   36.80
  -3   1  -5  147.49   52.79
   3   1   5  140.99   62.49
   3   1   5  113.59   14.30
   3   1   5   88.19    7.00
   3   1   5   92.89   32.60
   3   1   5  150.18   51.99
   3   1   5   89.09    8.60
  -4  -1  -5   93.49    6.80
   4  -1   5   26.70   36.60
   4  -1   5   84.79   13.30
   4  -1   5   79.29   11.30
  -4  -1  -5   74.59   11.80
  -4  -1  -5   87.69   44.00
  -4  -1  -5   85.19    8.90
   4  -1   5   87.09   13.30
   4  -1   5   -0.60   25.10
  -4  -1  -5   75.79   36.10
   4  -1   5   60.59   55.99
  -4  -1  -5   86.19    6.60
   4  -1   5   91.89   14.70
  -4  -1  -5   99.39   30.50
   4  -1   5   69.09   49.20
  -4  -1  -5   75.59   37.40
   4  -1   5   22.00   30.90
  -4  -1  -5   73.29   26.80
   4  -1   5   84.19   11.40
  -4  -1  -5   94.99   10.90
  -4  -1  -5   89.69    9.30
  -4  -1  -5  108.69   53.19
   4   1   5   85.49    8.50
  -4   1  -5   71.79   10.60
  -4   1  -5  160.78   63.99
  -4   1  -5   75.19   12.90
  -4   1  -5   69.69   13.00
  -4   1  -5  108.09   51.29
  -4   1  -5   68.09   10.60
   4   1   5   86.29   13.60
   4   1   5   79.19   10.30
   4   1   5  108.59   38.60
  -4   1  -5   44.80   41.90
   4   1   5   71.39   51.09
  -4   1  -5  118.99   62.19
   4   1   5   58.99   51.69
   4   1   5   77.79    8.90
  -4   1  -5   78.19   12.40
  -4   1  -5  128.29   64.09
   4   1   5   65.19   35.50
   4   1   5   49.70   31.60
  -5  -1  -5  403.86   25.00
  -5  -1  -5  420.06   19.30
   5  -1   5  456.15  106.89
   5  -1   5  282.67  114.89
  -5  -1  -5  418.16   20.30
   5  -1   5  414.36   23.40
   5  -1   5  382.46   25.00
  -5  -1  -5  427.36   22.40
   5  -1   5  419.16   23.30
  -5  -1  -5  502.15   83.99
   5  -1   5  600.34  215.78
  -5  -1  -5  398.86   22.60
   5  -1   5  308.07  117.89
  -5  -1  -5  316.27   98.09
  -5  -1  -5  573.54  109.89
  -5  -1  -5  428.56   72.19
  -5  -1  -5  414.76  109.29
   5  -1   5  377.96  102.19
   5  -1   5  369.26   27.30
   5   1   5  392.76   22.20
   5   1   5  449.86   82.59
   5   1   5  340.37   86.69
  -5   1  -5  412.36   25.40
  -5   1  -5  469.15  110.09
  -5   1  -5  430.26  115.19
  -5   1  -5  342.87   23.50
   5   1   5  441.16   20.70
   5   1   5  395.16   22.40
  -5   1  -5  384.76   90.09
  -5   1  -5  520.95  150.98
   5   1   5  526.65  122.99
   5   1   5  415.86   26.10
  -5   1  -5  416.06   23.20
  -5   1  -5  320.17  101.49
   5   1   5  407.26  130.39
  -5   1  -5  436.46   24.00
   5   1   5  420.46  106.59
  -5   1  -5  421.96   26.10
   6  -1   5  192.28   18.90
   6  -1   5  174.18   17.40
  -6  -1  -5  240.18   61.39
  -6  -1  -5  161.28   80.69
   6  -1   5  192.78   16.70
  -6  -1  -5  132.69   57.89
   6  -1   5   75.29   66.69
  -6  -1  -5  184.08   14.80
  -6  -1  -5  186.28   12.20
  -6  -1  -5  172.68   12.50
   6  -1   5  183.68   80.19
   6  -1   5  321.37  114.99
   6  -1   5  282.87   97.89
   6  -1   5  168.58   16.40
  -6  -1  -5  264.07   63.29
  -6  -1  -5  190.88   18.80
   6   1   5  164.48   13.60
   6   1   5  199.78   75.39
  -6   1  -5  164.28   16.90
   6   1   5  240.78   25.30
  -6   1  -5  125.49   70.09
   6   1   5  355.46   94.59
  -6   1  -5  182.98   15.90
  -6   1  -5  176.18   17.90
  -6   1  -5  151.48   77.09
   6   1   5  183.78   15.50
   6   1   5  153.38   14.60
   6   1   5  178.08   57.19
  -6   1  -5  169.08   14.40
  -6   1  -5  173.38   16.30
  -6   1  -5  237.98  111.59
  -6   1  -5  127.49   60.29
   6   1   5  122.79   62.29
   6   1   5  206.58   13.20
   6   1   5  145.99   76.19
  -6   1  -5   71.69   57.59
  -7  -1  -5   38.40   11.80
   7  -1   5   47.70   16.10
  -7  -1  -5   58.59    8.90
  -7  -1  -5   64.29    9.40
   7  -1   5   69.09   14.50
   7  -1   5   46.80   13.00
  -7  -1  -5   53.69   11.70
   7  -1   5   57.79   13.90
  -7   1  -5   50.29   10.50
   7   1   5   52.39   11.60
   7   1   5   55.59    9.10
   7   1   5   54.59   11.50
  -7   1  -5   77.39   22.80
   7   1   5   64.49   14.90
  -7   1  -5  113.69   28.30
   7   1   5   61.89   11.60
  -7   1  -5   58.09   14.90
  -7   1  -5   46.00   10.60
   8  -1   5   37.20   12.00
  -8  -1  -5   46.10   11.80
  -8  -1  -5   31.90    7.70
   8  -1   5   51.49   16.40
   8  -1   5   87.69   19.00
  -8  -1  -5   32.70   13.70
   8  -1   5   55.79   13.90
  -8  -1  -5   26.20    7.80
  -8   1  -5   67.59   16.20
   8   1   5   30.60    8.90
  -8   1  -5   36.40    9.50
  -8   1  -5   37.50   12.10
   8   1   5   35.60   11.00
   8   1   5   39.50   10.70
   8   1   5   24.80   10.60
   8   1   5   28.60   13.90
   9  -1   5   -4.90   10.20
   9  -1   5   22.90   12.20
  -9  -1  -5   10.00    7.40
   9  -1   5   10.10   12.80
   9   1   5   -2.40    8.60
   9   1   5   -0.10    9.40
   9   1   5    5.00   14.50
  -9   1  -5   -4.90    9.30
  -9   1  -5   -4.40    7.80
  -9   1  -5   -9.80    9.60
   9   1   5    6.80    9.90
 -10  -1  -5   63.89   18.00
  10  -1   5   21.70   19.20
  10  -1   5   51.59   18.80
  10  -1   5   51.89   15.70
  10   1   5   44.20   15.70
  10   1   5   61.79   16.50
 -10   1  -5   62.99   17.90
 -10   1  -5   72.09   20.20
  10   1   5   79.99   20.90
 -10   1  -5   51.79   12.60
 -11  -1  -5   17.80   12.10
  11  -1   5   16.90   18.00
  11  -1   5   -6.20   18.90
  11  -1   5   17.30   21.00
  11   1   5   25.60   16.40
  11   1   5    3.80   15.10
  11   1   5    8.90   12.40
 -11   1  -5   33.90   16.40
 -11   1  -5   19.50   18.90
  12  -1   5   20.10   16.90
  12  -1   5   -3.40   14.80
 -12  -1  -5    1.40   15.80
  12  -1   5   40.70   23.00
 -12   1  -5   12.30   13.50
  12   1   5   20.20   16.00
  12   1   5   -2.30   14.80
 -12   1  -5    2.50   13.80
  12   1   5    7.80   16.30
  12  -2  -5   -1.80   13.70
 -12  -2   5   27.40    5.70
  12  -2  -5   14.70   21.70
  12  -2  -5   17.40   23.90
 -12   2   5   16.70   12.40
  12   2  -5    5.90   18.80
 -12   2   5    4.50   12.10
  12   2  -5   13.20   18.40
 -12   2   5    2.50   16.80
  12   2  -5   11.20   15.40
  11  -2  -5   10.20   13.70
  11  -2  -5    7.90   20.00
  11  -2  -5   13.00   24.10
 -11  -2   5   17.20    6.30
  11   2  -5   12.40   14.30
 -11   2   5   10.40   16.00
 -11   2   5    2.60   11.00
 -11   2   5   13.40   12.80
  11   2  -5   19.30   14.80
 -10  -2   5   24.30   14.00
  10  -2  -5   32.50   17.50
  10  -2  -5   38.10   19.00
  10  -2  -5   65.49   17.90
 -10  -2   5   28.30    7.50
  10   2  -5   33.20   17.40
  10   2  -5   32.30   16.20
 -10   2   5   40.90   17.80
 -10   2   5   19.90   10.40
 -10   2   5   39.70   17.70
   9  -2  -5  149.19   24.80
  -9  -2   5   88.99   16.60
  -9  -2   5  106.59   20.00
   9  -2  -5  136.69   23.50
  -9  -2   5   94.69   10.90
   9  -2  -5  116.19   23.80
  -9   2   5  104.99   20.40
   9   2  -5   85.79   17.00
  -9   2   5  107.39   21.20
   9   2  -5  126.59   21.70
   9   2  -5  116.39   22.10
   9   2  -5  123.79   20.00
  -9   2   5   77.79   15.10
  -8  -2   5   29.90   11.90
  -8  -2   5   19.60    6.00
   8  -2  -5   22.00   12.20
  -8  -2   5   25.80   10.40
  -8  -2   5   26.40   11.10
   8  -2  -5   21.80   13.50
   8  -2  -5    6.20   11.70
   8   2  -5   29.70   10.40
  -8   2   5   11.70   11.10
  -8   2   5    6.20    7.40
  -8   2   5   38.60   12.60
   8   2  -5   24.10    9.80
   8   2  -5   14.90   10.30
  -8   2   5   44.60   14.00
   8   2  -5   25.80   12.70
  -7  -2   5  179.48   17.80
   7  -2  -5  227.88   26.40
   7  -2  -5  201.28   27.10
  -7  -2   5  150.98   15.50
  -7  -2   5  164.08   15.70
  -7  -2   5  156.28   10.90
   7  -2  -5  199.48   24.50
   7  -2  -5  181.38   18.00
   7   2  -5  217.18   26.80
   7   2  -5  178.78   18.40
  -7   2   5  191.28   18.00
  -7   2   5  244.78   29.50
   7   2  -5  166.68   17.10
   7   2  -5  136.39   13.70
  -7   2   5  220.48   26.50
   6  -2  -5  386.36  118.49
   6  -2  -5  263.97   21.60
  -6  -2   5  296.57   55.39
  -6  -2   5  244.98   17.70
  -6  -2   5  295.97  101.09
   6  -2  -5  235.28  100.39
  -6  -2   5  225.28   12.50
   6  -2  -5  247.58   21.70
  -6  -2   5  247.58   17.10
   6  -2  -5  173.98   91.89
   6  -2  -5  273.27   23.40
  -6  -2   5  248.08   78.29
  -6  -2   5  234.98   18.20
  -6  -2   5  272.57   90.09
   6  -2  -5  324.77  138.09
   6  -2  -5  260.27   19.40
   6   2  -5  246.88   22.80
   6   2  -5  220.58   18.80
  -6   2   5  247.48   21.90
   6   2  -5  312.07   95.19
   6   2  -5  240.68   16.00
  -6   2   5  278.97   21.90
   6   2  -5  242.48   89.39
   6   2  -5  241.58   74.59
  -6   2   5  164.78   81.29
  -6   2   5  275.27   20.00
   6   2  -5  258.37   19.00
   6   2  -5  195.98   92.79
  -6   2   5  247.88   21.40
  -6   2   5  285.97  115.69
  -6   2   5  124.09   75.79
  -6   2   5  147.79   85.29
   5  -2  -5  114.79   18.40
  -5  -2   5   56.99   39.50
   5  -2  -5  118.89   82.69
  -5  -2   5   70.69   47.30
  -5  -2   5  123.59   15.80
  -5  -2   5   74.89   26.10
  -5  -2   5   97.19   10.50
   5  -2  -5  118.69   17.30
   5  -2  -5  262.57   95.29
   5  -2  -5   97.29   14.00
   5  -2  -5  165.18   79.89
  -5  -2   5  115.99   70.79
   5  -2  -5  127.49   17.70
  -5  -2   5   96.49    6.80
   5  -2  -5   75.19   63.59
  -5  -2   5  123.09   13.30
  -5   2   5   61.79   51.99
   5   2  -5  103.79   12.50
   5   2  -5  114.59   14.10
   5   2  -5   37.00   37.00
  -5   2   5  106.99   16.20
   5   2  -5   55.59   36.80
  -5   2   5  111.69   16.20
  -5   2   5   89.29   63.89
  -5   2   5   85.49   61.59
   5   2  -5   69.09   46.70
   5   2  -5   95.29    9.80
   5   2  -5  113.99   14.00
  -5   2   5  113.19   16.60
   5   2  -5   71.09   38.70
  -5   2   5  111.09   15.00
  -4  -2   5   16.80   26.70
   4  -2  -5   52.99   52.59
  -4  -2   5   24.00   28.60
   4  -2  -5   20.80    8.60
   4  -2  -5   19.70   10.50
  -4  -2   5   19.10    6.70
  -4  -2   5   33.40   32.40
  -4  -2   5   27.70    7.20
   4  -2  -5   14.90   27.90
   4  -2  -5   51.09   43.10
   4  -2  -5   13.00    8.20
   4  -2  -5   17.90    7.00
  -4  -2   5   27.70    6.80
   4  -2  -5   25.20   36.40
   4   2  -5  -11.40   19.20
   4   2  -5   11.40   11.00
   4   2  -5   18.80    5.60
   4   2  -5   20.00    7.30
  -4   2   5   22.40    9.20
  -4   2   5    9.50    7.50
   4   2  -5  -10.00   14.60
  -4   2   5   22.20    7.90
   4   2  -5   12.60   27.70
  -4   2   5   12.20    7.90
   4   2  -5   15.10    3.10
  -4   2   5   35.30   33.40
  -4   2   5   73.59   43.40
  -4   2   5   25.60   40.10
   4   2  -5   14.50    6.20
  -4   2   5   39.70   41.80
   4   2  -5   38.10   25.00
   4   2  -5   31.40    7.40
  -3  -2   5 1061.19   42.40
  -3  -2   5 1109.89  107.59
   3  -2  -5 1004.20  158.78
  -3  -2   5 1025.90   41.20
   3  -2  -5 1067.19  179.88
   3  -2  -5  936.81  162.88
  -3  -2   5 1093.79   94.59
  -3  -2   5 1000.10  101.19
  -3  -2   5 1007.60   42.50
   3  -2  -5 1053.59   46.00
   3  -2  -5 1063.99   45.80
   3  -2  -5 1226.28  129.39
   3  -2  -5 1031.90   47.80
   3  -2  -5 1088.39   46.40
   3   2  -5 1104.89   43.20
  -3   2   5 1030.20   43.90
   3   2  -5 1022.70   81.49
   3   2  -5 1092.09   41.40
   3   2  -5 1060.89  107.29
  -3   2   5  764.72  149.99
   3   2  -5 1002.10   41.30
   3   2  -5 1144.69   98.09
  -3   2   5 1130.69  163.68
  -3   2   5 1008.20   45.70
   3   2  -5 1068.29  108.29
   3   2  -5  991.50   93.69
  -3   2   5 1203.78  188.18
  -3   2   5  993.60   45.50
  -3   2   5 1072.89   47.60
   3   2  -5 1063.29   43.00
   3   2  -5 1025.50   40.00
  -3   2   5 1174.58  164.28
   2  -2  -5 1364.96  193.78
   2  -2  -5 1475.35  146.79
  -2  -2   5 1358.66   54.09
   2  -2  -5 1435.26   59.09
   2  -2  -5 1455.55  123.19
  -2  -2   5 1373.66   50.69
   2  -2  -5 1396.46  132.99
   2  -2  -5 1355.96   53.79
   2  -2  -5 1392.06   56.39
  -2  -2   5 1423.96   82.39
  -2  -2   5 1458.55  119.29
   2  -2  -5 1306.07   55.49
  -2   2   5 1397.36  131.89
   2   2  -5 1336.77   84.99
   2   2  -5 1425.26   53.29
  -2   2   5 1352.96   57.79
   2   2  -5 1489.25  107.69
   2   2  -5 1548.65  124.89
   2   2  -5 1279.37  105.79
   2   2  -5 1323.07   50.69
  -2   2   5 1368.66  127.19
  -2   2   5 1429.56  146.99
   2   2  -5 1482.25  122.99
  -2   2   5 1383.16  186.68
   2   2  -5 1415.86   52.49
  -2   2   5 1381.76   54.29
   2   2  -5 1352.06   53.99
   2   2  -5 1471.15   54.29
  -2   2   5 1437.16   56.19
  -2   2   5 1362.76   55.89
   1  -2  -5   46.10    7.40
  -1  -2   5    6.10   17.20
   1  -2  -5   30.70   30.60
  -1  -2   5   52.29   31.80
  -1  -2   5   33.50    7.20
   1  -2  -5   41.00    7.30
   1  -2  -5   56.79   26.90
  -1  -2   5   43.50    7.30
   1  -2  -5   49.30    6.10
   1  -2  -5   53.99   28.80
  -1   2   5   19.10   19.80
  -1   2   5   52.29   10.40
  -1   2   5   41.10    7.20
  -1   2   5   36.30   29.00
   1   2  -5   32.00    6.60
  -1   2   5   54.49   29.20
   1   2  -5   56.19   30.60
   1   2  -5   36.50    6.70
  -1   2   5   42.20    7.30
   1   2  -5   24.50   29.60
  -1   2   5    7.10   32.60
   1   2  -5   52.59    8.60
  -1   2   5   40.50    6.30
   0  -2   5    2.90    3.40
   0  -2   5    3.40    5.80
   0  -2  -5    6.10    3.90
   0  -2   5    9.30   21.80
   0  -2   5   42.60   24.60
   0  -2   5    4.70    5.50
   0  -2   5   -0.80   12.40
   0  -2   5   -0.70   20.90
   0  -2  -5   12.80   18.50
   0  -2   5    1.40    5.50
   0   2   5    3.70   11.10
   0   2  -5   27.50   15.90
   0   2  -5    3.50   22.70
   0   2  -5    2.90    5.60
   0   2  -5    3.80    3.00
   0   2   5    4.30    3.10
   0   2  -5    1.70   16.00
   0   2  -5   -2.40    4.50
   0   2  -5  -10.40   14.00
   0   2   5   -8.20   10.10
   0   2  -5    4.50   11.90
   0   2   5    9.70    4.00
   0   2  -5    6.90    6.20
   0   2  -5   -2.10    5.30
   0   2   5    6.70    4.00
   0   2   5    3.50   13.50
  -1  -2  -5 3300.87  150.78
   1  -2   5 3414.56  242.38
   1  -2   5 3274.87  123.79
  -1  -2  -5 3073.39  117.39
   1  -2   5 3513.35  224.08
   1  -2   5 3332.17  122.89
  -1  -2  -5 3376.56  117.99
   1  -2   5 3322.57  123.29
   1  -2   5 3258.47  196.28
   1  -2   5 3221.08  120.89
   1  -2   5 3204.58  216.58
   1   2   5 3050.59  117.59
  -1   2  -5 3556.14  123.39
  -1   2  -5 3387.76  123.29
  -1   2  -5 3179.68  120.39
  -1   2  -5 3480.05  226.88
  -1   2  -5 3420.86  124.09
  -1   2  -5 3550.84  231.48
  -1   2  -5 3740.73  251.27
   1   2   5 3489.95  118.09
  -1   2  -5 3390.76  218.38
   1   2   5 3123.09  209.48
  -1   2  -5 3259.07  189.48
   1   2   5 3399.76  122.69
  -1   2  -5 3404.36  123.99
   2  -2   5  902.41  138.89
   2  -2   5  926.31   39.90
   2  -2   5  898.01   40.80
   2  -2   5  873.61  126.89
   2  -2   5  948.51   39.60
   2  -2   5  993.80  149.09
   2  -2   5  819.32  156.78
   2  -2   5  890.11   40.20
  -2   2  -5  960.60  139.29
  -2   2  -5  819.12  132.49
  -2   2  -5  865.11  162.18
  -2   2  -5  928.31   39.80
  -2   2  -5  983.40  132.19
  -2   2  -5  949.21  146.59
   2   2   5  908.81   40.00
   2   2   5 1022.30  140.29
  -2   2  -5  904.31   40.60
   2   2   5  945.51  122.09
  -2   2  -5  872.71   38.40
  -2   2  -5  906.31   40.10
   2   2   5  916.21   38.10
  -2   2  -5  908.81   41.10
  -3  -2  -5  554.24   25.00
  -3  -2  -5  548.05   21.60
   3  -2   5  508.95   27.80
   3  -2   5  566.84   29.00
   3  -2   5  544.45   27.70
  -3  -2  -5  669.53  100.49
  -3  -2  -5  511.25   21.30
   3  -2   5  515.65  112.99
  -3  -2  -5  569.14   50.09
   3  -2   5  548.25  120.79
   3  -2   5  767.42  139.99
  -3   2  -5  530.75   29.80
   3   2   5  500.35   81.99
   3   2   5  573.04   25.10
  -3   2  -5  706.43  196.98
  -3   2  -5  646.64  153.08
   3   2   5  522.65   49.40
  -3   2  -5  595.94   28.60
  -3   2  -5  525.45   29.30
   3   2   5  517.65   21.50
  -3   2  -5  527.65   27.80
   3   2   5  511.95   19.90
   3   2   5  641.94  122.49
  -3   2  -5  619.34  125.99
   3   2   5  528.95   36.00
   3   2   5  520.95   27.70
  -3   2  -5  582.54  118.69
  -3   2  -5  510.65  110.69
   3   2   5  552.34   22.20
   4  -2   5  319.07   22.00
  -4  -2  -5  265.87   65.29
  -4  -2  -5  408.36   76.69
   4  -2   5  314.17   21.40
   4  -2   5  314.17   99.09
  -4  -2  -5  311.87   59.49
  -4  -2  -5  296.57   20.50
   4  -2   5  301.17   20.30
   4  -2   5  229.68   85.39
   4  -2   5  278.67   93.29
  -4  -2  -5  299.17   16.20
  -4  -2  -5  302.47   16.70
  -4  -2  -5  299.27   15.10
  -4  -2  -5  454.15  111.19
   4  -2   5  314.77   21.60
   4  -2   5  444.96  115.19
  -4   2  -5  275.97   89.29
   4   2   5  415.26  107.19
   4   2   5  296.87   14.10
   4   2   5  291.97   51.99
  -4   2  -5  531.05  156.38
   4   2   5  294.87   57.19
  -4   2  -5  347.17   22.20
  -4   2  -5  290.67   22.00
  -4   2  -5  327.27  116.19
  -4   2  -5  297.07   20.00
   4   2   5  304.77   16.70
  -4   2  -5  275.57   20.10
   4   2   5  307.87   70.29
   4   2   5  331.87   21.50
   4   2   5  297.07   15.60
   4   2   5  240.28   57.79
  -4   2  -5  379.86  105.09
   4   2   5  308.97   15.40
  -4   2  -5  349.07  106.59
  -5  -2  -5  107.79   15.90
  -5  -2  -5  100.59    9.10
   5  -2   5  111.39   16.60
   5  -2   5   57.89   52.09
  -5  -2  -5  124.89   45.50
  -5  -2  -5   48.70   36.10
   5  -2   5   15.10   34.70
  -5  -2  -5   87.99   10.20
   5  -2   5   28.90   41.20
   5  -2   5  118.19   17.80
   5  -2   5   34.30   44.20
  -5  -2  -5   85.29   60.69
  -5  -2  -5   90.09    9.10
   5  -2   5  103.89   15.10
   5  -2   5   99.89   15.30
  -5   2  -5   99.99   13.80
  -5   2  -5  119.99   16.20
   5   2   5   98.29   41.20
   5   2   5   77.99    7.80
  -5   2  -5   83.99   14.10
  -5   2  -5  108.19   16.60
   5   2   5  146.39   58.89
  -5   2  -5  122.19   75.49
  -5   2  -5   61.19   46.40
   5   2   5   84.79   10.10
  -5   2  -5  165.38   83.19
  -5   2  -5   97.39   14.90
   5   2   5  101.19   38.40
  -5   2  -5   41.40   44.70
   5   2   5   95.69   10.70
  -5   2  -5   80.29   58.39
   5   2   5   61.49   35.00
   5   2   5   96.39   10.20
  -6  -2  -5   -1.40    4.40
   6  -2   5    0.00    6.10
   6  -2   5    1.10    9.20
   6  -2   5    6.40    8.70
  -6  -2  -5   -1.50    4.70
  -6  -2  -5   -5.50    4.60
   6  -2   5   -9.40    5.40
  -6  -2  -5   -5.30    7.90
   6   2   5    0.50    4.90
   6   2   5    0.30    4.60
  -6   2  -5    6.90    6.80
   6   2   5    1.30    5.50
  -6   2  -5    9.90    9.40
   6   2   5    3.00    5.60
  -6   2  -5    0.70    7.40
  -6   2  -5    2.90    8.60
   6   2   5  -11.30    6.30
  -6   2  -5    0.10    7.90
  -7  -2  -5    7.50   10.20
   7  -2   5   24.30    8.90
  -7  -2  -5   22.30    8.70
  -7  -2  -5   11.50    5.60
  -7  -2  -5   10.60    7.50
   7  -2   5   25.30   12.40
   7  -2   5   38.20   14.70
   7  -2   5   11.40    9.90
   7   2   5   19.00    8.00
   7   2   5   28.20    6.80
  -7   2  -5   23.20   10.10
   7   2   5   15.10   12.60
   7   2   5   15.10    8.00
   7   2   5   17.60    8.60
  -7   2  -5   23.00   10.30
  -7   2  -5   24.00   10.10
  -7   2  -5   16.30   12.10
  -7   2  -5   22.60   11.40
   8  -2   5  139.89   23.00
  -8  -2  -5   86.19   13.70
   8  -2   5  138.29   26.60
  -8  -2  -5  105.59   11.30
   8  -2   5  108.79   20.20
  -8  -2  -5  129.99   17.90
  -8  -2  -5  102.89   18.30
   8   2   5   98.69   15.40
  -8   2  -5   93.39   18.30
   8   2   5  102.99   19.50
  -8   2  -5  128.79   28.30
  -8   2  -5   92.99   18.50
   8   2   5  103.19   16.50
   8   2   5  103.89   12.60
   8   2   5  115.29   15.00
  -9  -2  -5  290.07   17.00
   9  -2   5  304.87   29.40
   9  -2   5  309.57   41.80
  -9  -2  -5  262.77   24.90
   9  -2   5  287.57   35.90
   9   2   5  319.27   26.00
   9   2   5  371.76   28.60
  -9   2  -5  277.27   24.40
   9   2   5  289.07   24.50
  -9   2  -5  262.07   25.50
   9   2   5  276.37   32.30
  -9   2  -5  229.48   32.30
  10  -2   5   94.09   25.80
  10  -2   5   60.29   28.20
 -10  -2  -5   44.60   14.70
  10  -2   5   70.19   24.40
 -10   2  -5   38.00   16.20
 -10   2  -5   37.10   20.80
  10   2   5   56.99   15.30
 -10   2  -5   21.00   12.80
  10   2   5   51.69   21.80
 -11  -2  -5   -6.70   11.40
  11  -2   5   -5.50   19.30
  11  -2   5    6.60   17.20
  11  -2   5   -2.30   21.40
  11   2   5    8.20   21.50
  11   2   5   -0.60   13.90
 -11   2  -5    4.20   15.50
 -11   2  -5   11.60   18.40
  11   2   5    3.80   15.20
  11  -3  -5   25.80   22.00
 -11  -3   5   20.00   13.50
  11  -3  -5   13.10   26.80
  11   3  -5   20.10   16.00
 -11   3   5   -2.20   14.40
  11   3  -5   10.60   17.60
 -11   3   5   32.90   16.10
  10  -3  -5   10.00   14.00
 -10  -3   5   19.90   12.10
  10  -3  -5   19.70   15.70
 -10   3   5    6.80   14.50
  10   3  -5   30.50   14.30
  10   3  -5   -0.50   12.20
 -10   3   5   35.10   17.50
  -9  -3   5   59.49   17.30
   9  -3  -5   61.59   17.30
  -9  -3   5   63.49   13.30
   9  -3  -5   59.29   18.80
   9  -3  -5  113.29   23.40
   9   3  -5   51.89   14.90
  -9   3   5   74.69   17.70
   9   3  -5   55.49   14.80
  -9   3   5   51.49   20.00
   9   3  -5   74.89   21.70
  -9   3   5   77.19   17.50
  -8  -3   5   34.30   11.60
   8  -3  -5   45.90   15.30
   8  -3  -5   52.99   15.50
   8  -3  -5   43.70   18.30
  -8  -3   5   13.90    9.00
  -8  -3   5   26.00   15.40
  -8   3   5   18.80   12.00
  -8   3   5   58.39   17.10
   8   3  -5   26.90   10.30
   8   3  -5   26.50   12.20
  -8   3   5   50.59   16.20
   8   3  -5   17.60   10.00
   8   3  -5   26.50   10.80
  -7  -3   5   61.89   14.30
   7  -3  -5   67.09   17.90
  -7  -3   5   52.89   11.70
   7  -3  -5   42.40   14.60
  -7  -3   5   65.89   11.80
   7  -3  -5   89.09   15.00
   7  -3  -5   72.69   18.00
   7   3  -5   76.59   12.80
  -7   3   5   85.89   18.60
   7   3  -5   69.99   14.20
  -7   3   5   54.49   15.40
  -7   3   5   84.99   15.20
   7   3  -5   55.79   12.00
   7   3  -5   61.79   12.90
  -6  -3   5   59.49   10.20
  -6  -3   5   69.59   12.60
   6  -3  -5   83.29   16.00
   6  -3  -5   64.59   15.50
   6  -3  -5   74.09   13.70
  -6  -3   5   55.99   10.40
   6  -3  -5   75.29   15.30
  -6   3   5   36.80   12.60
  -6   3   5  111.69   15.90
   6   3  -5   41.10   10.70
  -6   3   5   51.19   13.70
   6   3  -5   54.89   10.20
   6   3  -5   56.79   10.70
   6   3  -5   52.79    9.70
   5  -3  -5  103.89   17.10
  -5  -3   5   51.49    8.30
   5  -3  -5   46.80   11.80
  -5  -3   5    7.10   17.20
  -5  -3   5   60.59   10.40
   5  -3  -5   16.50   37.20
  -5  -3   5   39.10   30.60
   5  -3  -5   64.19   55.19
   5  -3  -5   92.09   64.09
   5  -3  -5   63.59   13.20
  -5  -3   5   70.79   33.50
   5  -3  -5   62.79   47.00
  -5  -3   5   46.10    8.20
  -5   3   5   53.29   61.59
   5   3  -5   43.80    8.70
   5   3  -5   17.90   18.00
  -5   3   5   93.59   15.20
  -5   3   5   44.50   37.10
   5   3  -5   57.29   39.80
   5   3  -5   58.39   27.40
  -5   3   5  103.39   58.49
   5   3  -5   63.39    9.10
   5   3  -5   38.70   33.00
  -5   3   5   71.69   11.90
  -5   3   5   60.39   13.90
  -5   3   5    8.30   31.40
   4  -3  -5   21.60   29.30
  -4  -3   5   45.60    7.60
  -4  -3   5   57.29    8.90
   4  -3  -5   50.39   12.00
  -4  -3   5   45.20    8.10
   4  -3  -5   42.50   54.29
   4  -3  -5   88.89   71.59
   4  -3  -5    3.90   29.10
   4  -3  -5   63.49   12.70
   4  -3  -5   57.49   10.50
  -4  -3   5   13.50   23.30
   4  -3  -5   22.10   12.40
  -4  -3   5   30.10   25.80
   4   3  -5   19.40   25.50
   4   3  -5   55.59   34.60
  -4   3   5   11.90   34.40
  -4   3   5   60.59   13.60
   4   3  -5   30.80    6.90
   4   3  -5   35.40    6.80
   4   3  -5   45.30    8.50
  -4   3   5   42.40   11.20
  -4   3   5   10.80   31.00
   4   3  -5   49.60    8.60
  -4   3   5   46.00    9.90
   4   3  -5    7.30   18.70
  -4   3   5   45.80   11.80
  -4   3   5   22.50   44.70
   4   3  -5   37.00   26.90
   4   3  -5   27.30   24.80
   4   3  -5   41.20    6.50
   3  -3  -5  815.22  157.78
  -3  -3   5  915.21   38.60
   3  -3  -5 1047.80  168.78
   3  -3  -5  719.13  155.38
   3  -3  -5  940.71   42.80
  -3  -3   5  842.52  114.19
   3  -3  -5  914.71   42.70
   3  -3  -5  964.90  149.49
   3  -3  -5  902.21   45.20
   3  -3  -5  907.11   39.70
   3   3  -5  951.00   38.20
  -3   3   5 1024.60  215.68
  -3   3   5  817.62   43.80
   3   3  -5  940.41   41.80
   3   3  -5 1006.50  101.39
  -3   3   5  846.62  154.38
  -3   3   5  881.61   45.60
  -3   3   5  889.31   40.20
  -3   3   5  936.21   42.60
  -3   3   5  986.20  160.08
   3   3  -5  982.90  104.39
   3   3  -5  923.41   84.89
   3   3  -5  875.01   88.49
   3   3  -5  881.41   35.90
   3   3  -5  891.81   38.70
  -3   3   5  955.10  175.28
   3   3  -5  890.71   36.70
   2  -3  -5  653.63   32.20
  -2  -3   5  662.03   30.20
   2  -3  -5  656.33   30.00
  -2  -3   5  664.73  101.99
   2  -3  -5  695.43  110.19
   2  -3  -5  778.12  156.18
   2  -3  -5  680.03   32.40
   2  -3  -5  631.74  116.99
  -2   3   5  804.72  132.39
  -2   3   5  680.73   32.30
   2   3  -5  674.83   30.80
   2   3  -5  578.34  109.19
  -2   3   5  601.04  127.19
  -2   3   5  789.52  131.49
  -2   3   5  640.44   34.40
   2   3  -5  693.13   30.30
   2   3  -5  677.53   25.90
   2   3  -5  747.03   55.29
   2   3  -5  693.93   31.00
   2   3  -5  809.42  116.49
  -2   3   5  692.13  143.59
  -2   3   5  659.13   30.40
   2   3  -5  666.23  109.29
  -2   3   5  674.83   32.30
   1  -3  -5  100.79   41.60
   1  -3  -5  154.38   11.90
   1  -3  -5  144.99   35.00
  -1  -3   5  134.89   11.20
  -1  -3   5   83.49   36.90
   1  -3  -5  193.98   63.79
   1  -3  -5  164.88    9.50
   1  -3  -5  161.08   12.20
  -1   3   5  146.49   11.70
   1   3  -5  137.19   12.10
   1   3  -5  150.08   11.90
   1   3  -5   80.19   77.59
   1   3  -5  174.98   55.59
   1   3  -5  108.09   23.90
   1   3  -5  121.49   53.29
  -1   3   5  193.68   58.69
  -1   3   5  160.78   11.90
  -1   3   5  176.98   11.10
  -1   3   5  129.59   46.80
  -1   3   5  138.29   47.70
   0  -3   5   31.80   37.20
   0  -3   5   30.40    8.10
   0  -3   5   58.89   37.40
   0  -3   5   39.00    8.10
   0  -3  -5   28.60    5.80
   0  -3  -5   36.50   26.20
   0   3  -5   34.50    8.40
   0   3  -5   21.70    7.80
   0   3   5   27.40   21.60
   0   3  -5   25.30    7.20
   0   3  -5    1.70   19.40
   0   3   5    8.50   16.50
   0   3   5   35.20    6.00
   0   3   5    4.90   13.50
   0   3   5   28.50    5.10
   0   3  -5   28.20    5.10
   0   3  -5    8.90   25.30
   0   3   5   29.80    5.90
   0   3  -5   22.40    7.30
   0   3  -5   26.00   33.70
   0   3  -5   46.60   32.80
   0   3  -5    0.00   13.00
  -1  -3  -5   99.09    6.30
   1  -3   5  151.98   50.89
   1  -3   5  119.79   47.10
  -1  -3  -5  112.29   28.30
   1  -3   5  136.99   15.10
   1  -3   5  120.99   13.30
  -1  -3  -5  112.39    7.00
   1  -3   5  109.09   13.30
   1  -3   5  254.37   76.79
   1  -3   5  113.89   12.00
   1  -3   5  136.49   65.19
  -1   3  -5  120.99   55.39
  -1   3  -5  142.59   55.29
  -1   3  -5  117.89   11.80
  -1   3  -5  137.69   14.60
  -1   3  -5  106.69   13.50
   1   3   5   94.39   24.70
  -1   3  -5  134.49   59.49
   1   3   5  105.69    6.50
  -1   3  -5   96.49   42.90
  -1   3  -5  101.89    9.20
   1   3   5   98.99    7.00
   1   3   5  127.59   13.90
   1   3   5  139.79   59.29
  -1   3  -5  131.79   14.70
  -1   3  -5   88.09   48.70
   2  -3   5  120.59   14.60
   2  -3   5  124.29   58.49
   2  -3   5  250.17   93.39
   2  -3   5  116.59   54.29
   2  -3   5  138.79   14.10
   2  -3   5  159.88   64.99
   2  -3   5  148.89   14.00
   2  -3   5  137.49   12.90
  -2   3  -5  133.99   12.00
   2   3   5  132.29   12.70
  -2   3  -5  148.89   14.00
  -2   3  -5  166.48   70.19
   2   3   5   75.59   44.40
  -2   3  -5   94.99   51.09
  -2   3  -5  138.99   13.70
  -2   3  -5  175.38   72.09
  -2   3  -5  138.59   53.79
   2   3   5  258.87   76.49
  -2   3  -5  154.38   16.30
   2   3   5  125.39   12.40
  -2   3  -5  107.99   56.19
  -2   3  -5  141.59   16.70
   3  -3   5  160.48   15.20
   3  -3   5  177.28   76.79
   3  -3   5  205.88   76.19
   3  -3   5  177.88   16.00
   3  -3   5   69.89   47.40
   3  -3   5  184.18   20.40
   3  -3   5  101.49   81.49
   3  -3   5  131.79   13.90
  -3   3  -5  133.09   70.09
   3   3   5  123.59   52.19
  -3   3  -5  155.28   14.40
  -3   3  -5   69.69   53.09
  -3   3  -5  185.58   16.30
  -3   3  -5  157.78   16.00
   3   3   5  140.49   12.90
   3   3   5  202.58   64.49
  -3   3  -5  170.78   15.20
  -3   3  -5  206.08   74.69
  -3   3  -5  128.19   59.49
   3   3   5  151.38   14.90
   4  -3   5  480.05   30.20
   4  -3   5  641.54  146.99
   4  -3   5  518.45   29.90
   4  -3   5  386.36  115.99
   4  -3   5  502.15  131.69
   4  -3   5  507.25   30.60
   4  -3   5  494.55   30.10
   4  -3   5  525.05  167.38
  -4   3  -5  364.56  107.79
  -4   3  -5  647.94  152.18
  -4   3  -5  516.85   29.20
   4   3   5  488.05   28.90
  -4   3  -5  533.75  132.09
  -4   3  -5  540.55   31.80
  -4   3  -5  446.46  145.89
   4   3   5  471.25   95.39
   4   3   5  616.64  138.49
  -4   3  -5  518.15   30.30
  -4   3  -5  373.56  105.59
   4   3   5  529.75   26.00
  -4   3  -5  521.95   29.10
  -4   3  -5  474.95   29.50
   5  -3   5   88.39   16.00
  -5  -3  -5   57.59    5.30
   5  -3   5   48.30   11.90
   5  -3   5   78.29   14.70
  -5  -3  -5   63.19    7.40
   5  -3   5   69.79   15.00
  -5   3  -5   75.19   13.90
   5   3   5   71.99   14.00
  -5   3  -5   77.49   13.80
   5   3   5   77.29    8.60
   5   3   5   57.79    8.90
  -5   3  -5   83.09   16.20
   5   3   5   67.99    6.60
  -5   3  -5   79.29   13.60
  -5   3  -5   67.79   14.10
   5   3   5   60.59    6.30
   6  -3   5  272.37   24.60
  -6  -3  -5  202.38   15.80
   6  -3   5  282.97   22.00
  -6  -3  -5  245.98   15.10
   6  -3   5  281.47   23.60
   6  -3   5  264.07   24.20
  -6  -3  -5  226.28   22.30
   6   3   5  216.38   22.20
   6   3   5  235.48   15.60
  -6   3  -5  276.17   33.10
  -6   3  -5  258.07   22.40
  -6   3  -5  298.37   23.70
  -6   3  -5  265.57   24.30
   6   3   5  244.08   14.60
  -6   3  -5  315.77   24.30
   6   3   5  249.38   15.90
   7  -3   5   35.90   15.30
  -7  -3  -5   22.30    7.80
   7  -3   5   11.70   10.60
   7  -3   5   53.29   15.90
   7   3   5   15.90    8.00
   7   3   5    2.30    9.70
  -7   3  -5   12.30   10.60
   7   3   5   24.70    9.20
  -7   3  -5   53.99   15.30
  -7   3  -5   23.70   13.80
  -7   3  -5   28.30   11.90
   7   3   5   23.90    8.10
   7   3   5   13.30    6.00
  -7   3  -5   37.60   14.80
  -8  -3  -5   -7.50   11.40
  -8  -3  -5    7.30   10.40
   8  -3   5   14.00   16.60
   8  -3   5   19.80   13.90
  -8   3  -5    8.10   10.70
   8   3   5    7.40    6.20
   8   3   5    1.80    8.30
  -8   3  -5   10.70   13.50
   8   3   5   19.70   10.00
   8   3   5   26.00   15.40
   8   3   5   12.50    8.80
  -8   3  -5   12.80   11.80
   9  -3   5   24.10   18.10
   9  -3   5   -9.80   13.20
  -9  -3  -5   24.90   11.10
   9  -3   5    3.70   11.00
   9   3   5    4.80   10.10
   9   3   5    0.60   10.00
  -9   3  -5   -4.70   13.50
   9   3   5    8.80   10.60
  -9   3  -5   31.40   18.40
   9   3   5   21.90   18.70
  10  -3   5   35.70   25.80
  10  -3   5   17.80   21.80
  10  -3   5   44.40   17.10
 -10  -3  -5   41.90   12.80
 -10   3  -5   44.80   19.40
  10   3   5   34.60   15.40
  10   3   5   16.10   21.30
  10   3   5    9.00   14.40
  10   3   5   62.99   17.10
 -10   3  -5   51.79   15.30
  11  -3   5   -1.80   22.10
  11  -3   5    4.70   14.60
 -11  -3  -5    8.10   13.20
  11   3   5    7.00   13.60
 -11   3  -5    6.00   17.70
  11   3   5    1.30   13.40
  11   3   5    7.80   24.20
 -11   3  -5   -4.10   15.10
 -10  -4   5   18.40   11.80
  10  -4  -5    8.50   20.30
  10  -4  -5   11.80   19.10
 -10   4   5   15.60   16.60
 -10   4   5   16.20   21.60
   9  -4  -5  162.78   40.80
   9  -4  -5  129.39   26.70
  -9  -4   5  125.19   18.00
  -9  -4   5  119.89   24.70
  -9   4   5  137.99   21.70
  -9   4   5  115.09   25.80
   9   4  -5  116.89   19.20
   9   4  -5  135.99   20.40
   8  -4  -5  170.28   42.60
  -8  -4   5  207.08   21.70
   8  -4  -5  258.67   32.50
  -8  -4   5  189.18   19.70
  -8  -4   5  218.38   28.80
   8   4  -5  198.48   25.20
  -8   4   5  195.48   25.60
   8   4  -5  191.68   23.50
   8   4  -5  236.48   24.90
  -8   4   5  265.37   33.60
   8   4  -5  187.28   22.50
   7  -4  -5   98.89   20.20
  -7  -4   5  133.99   21.10
   7  -4  -5  118.89   26.90
  -7  -4   5   77.09   11.80
  -7  -4   5  100.69   17.30
   7   4  -5   92.49   14.10
   7   4  -5  102.79   14.50
  -7   4   5  140.59   21.80
   7   4  -5  111.99   16.20
  -7   4   5  170.68   24.30
   7   4  -5  128.99   20.00
   6  -4  -5   55.89   16.40
   6  -4  -5   60.09   15.70
   6  -4  -5   50.49   14.40
   6  -4  -5   59.39   13.10
  -6  -4   5   41.30    9.70
   6   4  -5   31.80    6.60
  -6   4   5   40.40   13.80
   6   4  -5   41.10   10.10
  -6   4   5   31.20   15.90
  -6   4   5   40.10   12.20
   6   4  -5   47.90    9.50
   6   4  -5   42.80   10.50
   6   4  -5   44.50   10.00
  -5  -4   5  359.86   20.80
   5  -4  -5  405.86   34.90
   5  -4  -5  417.16   29.60
   5  -4  -5  446.26   27.20
  -5  -4   5  422.96   22.50
  -5   4   5  464.15   28.10
   5   4  -5  351.16   21.60
  -5   4   5  467.25   30.10
   5   4  -5  402.56   26.80
   5   4  -5  406.56   22.40
   5   4  -5  385.76   23.80
  -5   4   5  481.25   30.50
  -5   4   5  397.06   40.60
   5   4  -5  387.76   22.80
   4  -4  -5   17.30    9.90
  -4  -4   5    7.70    6.10
   4  -4  -5   31.30    9.70
  -4  -4   5   16.10    6.60
   4  -4  -5    9.90   11.10
   4   4  -5   13.40    6.70
  -4   4   5   30.60   12.60
  -4   4   5   32.60   11.10
  -4   4   5   28.00   10.30
   4   4  -5    7.40    5.40
  -4   4   5   19.30   10.00
   4   4  -5   22.80    8.20
   4   4  -5   12.30    6.10
   3  -4  -5  350.16   23.30
   3  -4  -5  307.57   20.80
   3  -4  -5  309.27   21.50
  -3  -4   5  287.07   17.90
  -3   4   5  276.57   19.60
  -3   4   5  311.37   21.80
   3   4  -5  299.87   17.80
   3   4  -5  292.67   18.90
   3   4  -5  268.77   18.70
  -3   4   5  357.96   25.00
   3   4  -5  283.27   15.40
  -3   4   5  338.37   22.40
   2  -4  -5    6.20    5.70
   2  -4  -5   21.10   30.70
   2  -4  -5   -5.70   11.60
   2  -4  -5    7.00    6.80
  -2  -4   5    9.40    6.30
  -2  -4   5    7.80   20.00
   2  -4  -5   10.10    7.10
   2  -4  -5    1.90   19.60
   2   4  -5   -6.90    9.40
  -2   4   5  -18.20    9.20
  -2   4   5   -2.90    7.50
   2   4  -5   16.40   29.30
  -2   4   5    1.30    5.70
   2   4  -5    6.70    5.70
  -2   4   5   -0.70   19.20
   2   4  -5    1.80    6.20
  -2   4   5    4.40    6.30
   2   4  -5   15.80   21.60
   2   4  -5    8.90    6.60
   2   4  -5    0.60   21.90
   2   4  -5    6.10    6.00
   2   4  -5    6.90   26.40
   2   4  -5   -8.00    9.70
  -2   4   5    3.60    6.40
   2   4  -5    1.60    3.70
  -2   4   5    7.60   30.70
  -2   4   5   -5.50    7.60
   2   4  -5    4.00    3.50
   1  -4  -5  173.78   13.60
  -1  -4   5  172.18   57.39
   1  -4  -5  226.98   81.29
   1  -4  -5  158.08   55.39
   1  -4  -5  167.48   13.40
  -1  -4   5  164.98   13.50
   1   4  -5  268.77   89.69
   1   4  -5  190.58   14.50
   1   4  -5   61.39   45.50
   1   4  -5  115.19   46.10
  -1   4   5  115.29   69.99
   1   4  -5  146.99   14.70
   1   4  -5  137.39   35.60
  -1   4   5   97.99   47.50
  -1   4   5  156.28   13.10
  -1   4   5  167.18   13.40
  -1   4   5  155.98   12.20
   1   4  -5  174.88   14.20
   1   4  -5  164.08    9.60
  -1   4   5  174.28   17.50
  -1   4   5  196.78   62.79
  -1   4   5  145.19   62.29
   0  -4   5  586.64  137.89
   0  -4  -5  376.26   81.09
   0  -4  -5  477.85   22.90
   0  -4   5  474.65   25.40
   0  -4   5  468.75  100.79
   0  -4   5  393.46   25.30
   0   4   5  407.16   76.89
   0   4   5  522.25   85.79
   0   4   5  373.96   82.29
   0   4  -5  462.95   25.20
   0   4  -5  405.66   72.69
   0   4  -5  584.94  118.29
   0   4  -5  475.35   26.10
   0   4  -5  475.75  102.79
   0   4  -5  484.05  113.99
   0   4  -5  413.36  109.99
   0   4   5  466.65   22.60
   0   4   5  451.25   22.10
   0   4  -5  477.45   27.40
   0   4   5  446.96   28.70
   0   4   5  334.27   95.69
   0   4   5  480.85   22.70
   0   4  -5  489.65   25.60
   0   4  -5  481.95   21.50
   1  -4   5  147.49   13.60
   1  -4   5  156.68   15.00
  -1  -4  -5  150.68    9.00
   1  -4   5  112.39   56.69
  -1  -4  -5  169.78    9.90
   1  -4   5  105.79   48.60
   1  -4   5   91.09   59.79
   1  -4   5  168.48   14.80
  -1  -4  -5  125.79   34.10
   1   4   5  154.28   38.00
  -1   4  -5  169.58   15.70
   1   4   5  145.99    9.50
  -1   4  -5  179.58   15.80
  -1   4  -5  177.28   69.79
  -1   4  -5  152.78   55.69
   1   4   5  170.68   37.60
  -1   4  -5  222.18   85.19
  -1   4  -5  166.88   15.40
  -1   4  -5  172.98   74.19
  -1   4  -5  265.17   82.19
   1   4   5  143.29    9.50
   1   4   5  150.28    9.70
  -1   4  -5  166.08   14.60
  -1   4  -5  171.18   12.50
   2  -4   5   55.29   11.60
   2  -4   5   86.09   53.99
   2  -4   5   88.89   14.40
   2  -4   5   48.20   47.40
   2  -4   5   66.19   64.39
   2  -4   5   58.99   11.60
   2  -4   5   -0.10   27.70
   2  -4   5   51.29   11.30
  -2   4  -5  -10.60   30.90
  -2   4  -5   60.89   12.20
  -2   4  -5   73.69   14.20
   2   4   5   73.99   11.80
  -2   4  -5   34.70   40.00
  -2   4  -5   74.59   61.39
  -2   4  -5   57.69   13.10
  -2   4  -5   62.49   13.00
  -2   4  -5   53.79   44.90
   2   4   5    2.60   26.60
  -2   4  -5    1.20   30.10
   3  -4   5   -3.80    7.80
   3  -4   5   14.30    8.70
   3  -4   5   -0.70    8.00
   3  -4   5   -0.90    8.30
  -3   4  -5   -5.70    7.50
   3   4   5    3.30    6.10
  -3   4  -5    1.20    6.10
   3   4   5    1.10    7.50
[truncated: 1,451,783 more chars]
